# Supplementary material for: CircRNA accumulation in the aging mouse brain
Source: Sci Rep. 2016 Dec 13;6:38907. doi: 10.1038/srep38907 (PMC5153657; doi:10.1038/srep38907)
Supplement: Supplementary Table S1 [file srep38907-s2.xls]

## Sheet: RNA-Seq_STATISTICS
TISSUE	Sample	Total Reads	% Mapped (mRNA)	Total reads mapped to circRNA junctions (RAW)	Total reads mapped to circRNA junctions (PCR duplicates removed)	% Mapped (circRNA RAW)	% Mapped (circRNA -no duplicates)	SRA ID
Heart	1 mo-a	113461419	75.7	29200	15247	0.0514712	0.0268761	SRR4281156
	1 mo-b	113711326	73.4	22228	13236	0.0390955	0.02328	SRR4281172
	1 mo-c	115391363	69.7	27139	16143	0.0470382	0.0279796	SRR4281196
	22 mo-a	94830429	71.6	28006	15499	0.0590654	0.0326878	SRR4281218
	22 mo-b	113699400	70.5	28416	15523	0.0499844	0.0273053	SRR4281405
	22 mo-c	107747386	74.1	22610	12634	0.0419685	0.0234511	SRR4281436
Hippocampus	1 mo-a	81660154	71	414966	36924	1.01632	0.0904333	SRR4281012
	1 mo-b	94590729	65.3	282483	39179	0.597274	0.082839	SRR4281056
	1 mo-c	96876532	70.3	519038	41121	1.07155	0.0848936	SRR4281073
	22 mo-a	92174481	58	298671	45324	0.648056	0.0983439	SRR4281100
	22 mo-b	97221770	61.1	271013	48402	0.557515	0.0995703	SRR4281119
	22 mo-c	78756147	64.7	175910	40117	0.446721	0.101876	SRR4281137
Cortex	1 mo-a	51789102	67.4	168491	27962	0.650681	0.107984	SRR4280863
	1 mo-b	51431074	68.8	149679	27686	0.582057	0.107663	SRR4280864
	1 mo-c	56148782	69	178683	31075	0.636463	0.110688	SRR4280954
	22 mo-a	51221432	63.7	256691	33215	1.00228	0.129692	SRR4280956
	22 mo-b	52228365	68.3	164783	38496	0.63101	0.147414	SRR4280957
	22 mo-c	52455119	68.6	224972	34915	0.857769	0.133123	SRR4280958
