# Supplementary material for: CircRNA accumulation in the aging mouse brain
Source: Sci Rep. 2016 Dec 13;6:38907. doi: 10.1038/srep38907 (PMC5153657; doi:10.1038/srep38907)
Supplement: Supplementary Tables S2–S4 [file srep38907-s3.xls]

## Sheet: Legend
Supplementary Tables S2-S4:
Read statistics for circRNA loci. Data included are all circRNA annotations with > 6 unique reads across 6 libraries per tissue.
TPM: circRNA mapped reads per million reads
FC: Fold change between 22 mo and 1 mo samples.Green highlighted cells are > 1.5 fold changes. Red highlighted cells are < 0.66 fold changes
P.value_norm: normalized P value for T-test comparing 22 mo vs 1 mo TPM. Yellow highlighted cells are P < 0.05
circID	Identifier based on circBase Ids. De novo annotated circRNAs are annotated as mmu_circs_new
1m-a	Raw reads 1 month old replicate "A"
1m-b	Raw reads 1 month old replicate "B"
1m-c	Raw reads 1 month old replicate "C"
22m-a	Raw reads 22 month old replicate "A"
22m-b	Raw reads 22 month old replicate "B"
22m-c	Raw reads 22 month old replicate "C"
total_reads	Total raw reads
TPM_1M-A	Normalized reads 1 month old replicate "A"
TPM_1M-B	Normalized reads 1 month old replicate "B"
TPM_1M-C	Normalized reads 1 month old replicate "C"
TPM_22M-A	Normalized reads 22 month old replicate "A"
TPM_22M-B	Normalized reads 22 month old replicate "B"
TPM_22M-C	Normalized reads 22 month old replicate "C"
AV_1M	Average normalized reads 1 month old
AV_22M	Average normalized reads 22 month old
FC	Fold change
p.value_norm	p. value from normalized counts
chr_id	Genomic coordinates of circRNA
strand	Strand
gene_id	CircRNA parental gene
FPKM_1M	Parental gene FPKM at 1 month old
FPKM_22M	Parental gene FPKM at 22 month old

## Sheet: Table_S2_Cortex
circID	1m-a	1m-b	1m-c	22m-a	22m-b	22m-c	total_reads	TPM_1M-A	TPM_1M-B	TPM_1M-C	TPM_22M-A	TPM_22M-B	TPM_22M-C	AV_1M	AV_22M	FC	p.value_norm	chr_id	strand	gene_id	FPKM_1M	FPKM_22M
CDR1as	33	43	26	53	68	70	293	3.186	4.18035	2.31528	5.17362	6.50987	6.67237	3.22721	6.11862	1.89595	0.0162832	chrX:58436422-58439349	+	Cdr1	NA	NA
mm9_circ_000025	14	11	10	29	23	15	102	1.35164	1.06939	0.890491	2.83085	2.20187	1.42979	1.10384	2.15417	1.95152	0.110555	chr1:154691165-154691537	-	Smg7	19.5953	18.4297
mm9_circ_000040	6	0	1	1	3	6	17	0.579272	0	0.0890491	0.0976154	0.2872	0.571917	0.222774	0.318911	1.43155	0.694839	chr1:16430403-16453275	-	Stau2	66.5219	59.6049
mm9_circ_000042	3	4	3	16	13	11	50	0.289636	0.38887	0.267147	1.56185	1.24453	1.04852	0.315218	1.28497	4.07644	0.0181073	chr18:51462263-51463167	+	Prr16	0	0
mm9_circ_000076	4	1	0	2	0	5	12	0.386182	0.0972175	0	0.195231	0	0.476598	0.161133	0.223943	1.3898	0.745919	chr12:70741040-70759065	-	Sos2	5.69814	6.48568
mm9_circ_000102	9	1	9	5	3	12	39	0.868909	0.0972175	0.801442	0.488077	0.2872	1.14383	0.589189	0.639704	1.08574	0.894471	chr16:81576297-81590056	+	Ncam2	41.8377	35.1613
mm9_circ_000111	9	2	7	3	10	3	34	0.868909	0.194435	0.623344	0.292846	0.957334	0.285959	0.562229	0.512046	0.910743	0.874285	chr1:157805690-157809690	-	Cep350	11.1676	14.4128
mm9_circ_000155	107	97	114	98	120	125	661	10.3304	9.4301	10.1516	9.56631	11.488	11.9149	9.97069	10.9898	1.10221	0.292605	chr16:33421406-33435060	+	Zfp148	26.1462	24.5912
mm9_circ_000174	1	5	3	3	2	5	19	0.0965454	0.486087	0.267147	0.292846	0.191467	0.476598	0.28326	0.320304	1.13078	0.805804	chr1:8573285-8614962	-	Sntg1	13.7237	13.1265
mm9_circ_000203	4	4	8	8	16	7	47	0.386182	0.38887	0.712393	0.780923	1.53173	0.667237	0.495815	0.993298	2.00337	0.200014	chr9:59649720-59680115	+	Myo9a	39.3854	38.1326
mm9_circ_000224	2	2	4	1	3	5	17	0.193091	0.194435	0.356197	0.0976154	0.2872	0.476598	0.247907	0.287138	1.15825	0.769517	chr9:70317161-70324475	-	Rnf111	6.3363	6.85499
mm9_circ_000233	13	10	16	14	12	7	72	1.25509	0.972175	1.42479	1.36662	1.1488	0.667237	1.21735	1.06088	0.87147	0.563805	chr6:135872889-135873488	-	Grin2b	54.1516	59.9636
mm9_circ_000234	4	7	11	9	15	15	61	0.386182	0.680522	0.97954	0.878538	1.436	1.42979	0.682081	1.24811	1.82986	0.0883794	chr16:97260504-97278372	-	None	6.28762	7.03603
mm9_circ_000242	6	1	7	5	6	5	30	0.579272	0.0972175	0.623344	0.488077	0.574401	0.476598	0.433278	0.513025	1.18406	0.684788	chr3:138678509-138713552	-	Rap1gds1	45.086	44.3537
mm9_circ_000251	2	7	3	3	7	6	28	0.193091	0.680522	0.267147	0.292846	0.670134	0.571917	0.380254	0.511633	1.3455	0.528426	chr4:130274068-130275266	+	Pum1	16.3382	15.7074
mm9_circ_000264	2	6	0	3	9	6	26	0.193091	0.583305	0	0.292846	0.861601	0.571917	0.258799	0.575455	2.22356	0.253381	chr5:118542504-118545738	-	Fbxw8	0.106339	0.209408
mm9_circ_000267	5	2	10	5	7	9	38	0.482727	0.194435	0.890491	0.488077	0.670134	0.857876	0.522551	0.672029	1.28605	0.558995	chr3:95795366-95796201	-	Plekho1	20.8366	17.6119
mm9_circ_000280	1	3	6	8	14	4	36	0.0965454	0.291652	0.534295	0.780923	1.34027	0.381278	0.307498	0.834156	2.71273	0.189942	chr9:59649720-59690945	+	Myo9a	39.3854	38.1326
mm9_circ_000338	9	6	11	8	6	12	52	0.868909	0.583305	0.97954	0.780923	0.574401	1.14383	0.810585	0.833053	1.02772	0.918171	chr19:45705354-45715011	-	Fbxw4	5.16078	6.20462
mm9_circ_000340	3	4	4	2	1	0	14	0.289636	0.38887	0.356197	0.195231	0.0957334	0	0.344901	0.0969881	0.281206	0.0297845	chr9:14376066-14379883	-	Amotl1	3.8373	4.80403
mm9_circ_000353	17	11	22	11	19	18	98	1.64127	1.06939	1.95908	1.07377	1.81893	1.71575	1.55658	1.53615	0.986875	0.956213	chr2:70606918-70625052	-	Tlk1	25.8636	25.2579
mm9_circ_000380	1	2	1	4	3	5	16	0.0965454	0.194435	0.0890491	0.390462	0.2872	0.476598	0.126677	0.384753	3.03729	0.0227821	chr3:152401149-152410737	+	Pigk	8.75115	8.5588
mm9_circ_000398	5	0	2	6	2	2	17	0.482727	0	0.178098	0.585692	0.191467	0.190639	0.220275	0.322599	1.46453	0.623815	chr4:149874111-149884147	+	Rere	7.65393	10.7088
mm9_circ_000400	1	0	2	1	1	2	7	0.0965454	0	0.178098	0.0976154	0.0957334	0.190639	0.0915479	0.127996	1.39813	0.584309	chr3:78907884-78916224	-	Rapgef2	25.653	30.4289
mm9_circ_000405	2	3	4	3	4	1	17	0.193091	0.291652	0.356197	0.292846	0.382934	0.0953196	0.280313	0.257033	0.91695	0.825655	chr6:50093717-50133870	+	Mpp6	5.74693	4.6458
mm9_circ_000427	1	2	0	1	3	1	8	0.0965454	0.194435	0	0.0976154	0.2872	0.0953196	0.0969935	0.160045	1.65006	0.49911	chr12:112830787-112842775	+	Mark3	18.0336	14.8114
mm9_circ_000453	2	3	7	4	6	5	27	0.193091	0.291652	0.623344	0.390462	0.574401	0.476598	0.369362	0.480487	1.30085	0.493848	chr15:3997464-4009996	+	Oxct1	91.1983	65.4353
mm9_circ_000469	1	2	3	0	1	2	9	0.0965454	0.194435	0.267147	0	0.0957334	0.190639	0.186043	0.0954575	0.513095	0.288622	chr15:58800393-58804115	-	Mtss1	4.59933	4.10358
mm9_circ_000476	31	16	17	28	25	25	142	2.99291	1.55548	1.51384	2.73323	2.39334	2.38299	2.02074	2.50319	1.23875	0.427242	chr13:55335255-55349438	+	Nsd1	26.0035	23.872
mm9_circ_000551	10	12	6	0	11	4	43	0.965454	1.16661	0.534295	0	1.05307	0.381278	0.888786	0.478115	0.537942	0.329979	chr7:17468475-17468859	+	Dact3	26.1461	24.1871
mm9_circ_000560	2	1	0	4	3	0	10	0.193091	0.0972175	0	0.390462	0.2872	0	0.0967694	0.225887	2.33428	0.395094	chr12:90741461-90771454	+	Nrxn3	39.3647	51.0904
mm9_circ_000571	0	4	3	8	0	6	21	0	0.38887	0.267147	0.780923	0	0.571917	0.218672	0.450947	2.0622	0.439433	chr1:194062606-194065919	+	Kcnh1	8.8995	8.68066
mm9_circ_000592	0	0	2	3	0	1	6	0	0	0.178098	0.292846	0	0.0953196	0.0593661	0.129389	2.1795	0.544585	chr11:60072357-60088504	-	Tom1l2	33.5599	36.416
mm9_circ_000594	5	4	3	2	5	1	20	0.482727	0.38887	0.267147	0.195231	0.478667	0.0953196	0.379581	0.256406	0.675496	0.413644	chr16:63652040-63653404	-	Epha3	2.84766	1.64282
mm9_circ_000595	25	25	37	38	48	48	221	2.41364	2.43044	3.29482	3.70938	4.5952	4.57534	2.71296	4.29331	1.58252	0.0185611	chr2:131337719-131342179	+	Smox	11.5568	10.7266
mm9_circ_000610	10	5	1	2	13	5	36	0.965454	0.486087	0.0890491	0.195231	1.24453	0.476598	0.51353	0.638788	1.24391	0.772193	chr8:81642073-81644439	+	Zfp827	6.99869	7.74688
mm9_circ_000661	2	0	2	4	4	3	15	0.193091	0	0.178098	0.390462	0.382934	0.285959	0.12373	0.353118	2.85395	0.0456236	chr1:66518549-66537705	+	Unc80	25.1932	33.9451
mm9_circ_000673	0	0	2	4	0	0	6	0	0	0.178098	0.390462	0	0	0.0593661	0.130154	2.19239	0.656948	chr2:31633853-31634736	+	Abl1	7.26259	8.42898
mm9_circ_000692	0	2	2	7	2	1	14	0	0.194435	0.178098	0.683308	0.191467	0.0953196	0.124178	0.323365	2.60405	0.391488	chr9:86265947-86345617	-	Ube2cbp	1.55119	1.97234
mm9_circ_000696	9	17	11	10	14	12	73	0.868909	1.6527	0.97954	0.976154	1.34027	1.14383	1.16705	1.15342	0.988321	0.962747	chr4:86719091-86722061	-	Slc24a2	53.9062	65.177
mm9_circ_000704	1	4	0	2	1	3	11	0.0965454	0.38887	0	0.195231	0.0957334	0.285959	0.161805	0.192308	1.18851	0.829303	chr7:103877858-103886071	+	Odz4	10.0862	13.5988
mm9_circ_000708	2	7	3	6	5	3	26	0.193091	0.680522	0.267147	0.585692	0.478667	0.285959	0.380254	0.450106	1.1837	0.715188	chr2:139772905-139777315	-	Tasp1	13.0765	15.2215
mm9_circ_000732	7	7	6	8	10	7	45	0.675818	0.680522	0.534295	0.780923	0.957334	0.667237	0.630212	0.801831	1.27232	0.170287	chr1:159216861-159229395	-	Rasal2	3.30603	3.49321
mm9_circ_000733	4	4	5	0	1	1	15	0.386182	0.38887	0.445246	0	0.0957334	0.0953196	0.406766	0.0636843	0.156563	0.00184306	chr1:166309489-166333208	+	Nme7	10.7655	8.49122
mm9_circ_000739	1	5	3	2	4	3	18	0.0965454	0.486087	0.267147	0.195231	0.382934	0.285959	0.28326	0.288041	1.01688	0.972008	chr8:81615731-81615965	+	Zfp827	6.99869	7.74688
mm9_circ_000741	22	22	12	20	26	30	132	2.124	2.13878	1.06859	1.95231	2.48907	2.85959	1.77712	2.43365	1.36943	0.21689	chr10:24940416-25009536	-	Akap7	18.1064	15.1422
mm9_circ_000767	25	29	22	22	33	41	172	2.41364	2.81931	1.95908	2.14754	3.1592	3.9081	2.39734	3.07161	1.28126	0.322887	chr2:139803342-139883235	-	Tasp1	13.0765	15.2215
mm9_circ_000784	5	2	4	9	6	6	32	0.482727	0.194435	0.356197	0.878538	0.574401	0.571917	0.344453	0.674952	1.95949	0.0683725	chr8:126819257-126829568	+	Galnt2	12.6299	13.8759
mm9_circ_000787	5	1	1	0	2	1	10	0.482727	0.0972175	0.0890491	0	0.191467	0.0953196	0.222998	0.0955955	0.428683	0.439895	chr11:8418201-8419573	-	Tns3	8.96845	8.5533
mm9_circ_000800	7	0	3	2	4	3	19	0.675818	0	0.267147	0.195231	0.382934	0.285959	0.314322	0.288041	0.916389	0.907818	chr19:54061943-54077636	+	Shoc2	23.7871	23.4999
mm9_circ_000811	2	0	0	3	1	0	6	0.193091	0	0	0.292846	0.0957334	0	0.0643636	0.129527	2.01242	0.579891	chr16:89860449-89867979	-	Tiam1	13.6192	14.5907
mm9_circ_000881	7	8	8	2	9	8	42	0.675818	0.77774	0.712393	0.195231	0.861601	0.762557	0.721984	0.606463	0.839995	0.635133	chr4:149813451-149909054	+	Rere	7.65393	10.7088
mm9_circ_000885	0	2	2	0	2	2	8	0	0.194435	0.178098	0	0.191467	0.190639	0.124178	0.127369	1.0257	0.973139	chr15:12160028-12163681	+	Mtmr12	8.72399	9.37273
mm9_circ_000890	10	14	4	10	10	19	67	0.965454	1.36104	0.356197	0.976154	0.957334	1.81107	0.894232	1.24819	1.39582	0.432342	chr15:82655660-82687714	-	Tcf20	37.3255	41.0774
mm9_circ_000903	163	168	191	267	250	255	1294	15.7369	16.3325	17.0084	26.0633	23.9334	24.3065	16.3593	24.7677	1.51399	0.00124339	chr5:3747020-3772787	-	Ankib1	14.8053	15.2067
mm9_circ_000916	0	0	0	1	0	7	8	0	0	0	0.0976154	0	0.667237	0	0.254951	NA	0.345155	chr7:4594602-4595157	-	Ppp6r1	27.0291	20.7537
mm9_circ_000936	5	1	1	9	0	1	17	0.482727	0.0972175	0.0890491	0.878538	0	0.0953196	0.222998	0.324619	1.45571	0.763704	chr6:140582209-140596606	+	Aebp2	16.0622	19.7213
mm9_circ_000947	20	18	17	15	13	20	103	1.93091	1.74991	1.51384	1.46423	1.24453	1.90639	1.73155	1.53839	0.888443	0.455136	chr17:81827521-81844933	-	None	73.6929	85.3464
mm9_circ_000956	2	0	1	2	0	1	6	0.193091	0	0.0890491	0.195231	0	0.0953196	0.0940466	0.0968501	1.02981	0.973496	chr6:147456305-147486002	+	Ccdc91	14.4756	12.9817
mm9_circ_000973	7	9	2	3	1	4	26	0.675818	0.874957	0.178098	0.292846	0.0957334	0.381278	0.576291	0.256619	0.445295	0.259806	chr11:77385108-77398996	-	Taok1	0.166979	0.169502
mm9_circ_001003	3	3	2	2	2	2	14	0.289636	0.291652	0.178098	0.195231	0.191467	0.190639	0.253129	0.192446	0.760267	0.247082	chr4:73952868-73961553	+	Kdm4c	8.41965	7.57503
mm9_circ_001009	8	6	7	7	12	7	47	0.772363	0.583305	0.623344	0.683308	1.1488	0.667237	0.659671	0.833115	1.26293	0.390726	chr19:4784723-4794009	-	Rbm4	11.7339	12.9189
mm9_circ_001034	0	2	2	4	2	2	12	0	0.194435	0.178098	0.390462	0.191467	0.190639	0.124178	0.257523	2.07382	0.217322	chr4:55063057-55073109	+	Zfp462	8.57288	9.37496
mm9_circ_001040	0	0	2	1	1	3	7	0	0	0.178098	0.0976154	0.0957334	0.285959	0.0593661	0.159769	2.69125	0.311182	chr16:32986824-32988567	+	Lrch3	12.1836	14.0875
mm9_circ_001096	3	7	5	9	22	11	57	0.289636	0.680522	0.445246	0.878538	2.10614	1.04852	0.471801	1.3444	2.8495	0.142091	chr18:65798403-65816286	+	Zfp532	16.5014	19.0449
mm9_circ_001129	3	8	4	9	11	9	44	0.289636	0.77774	0.356197	0.878538	1.05307	0.857876	0.474524	0.929827	1.95949	0.0809041	chr4:6750051-6769573	-	Tox	3.43333	4.24537
mm9_circ_001140	1	9	10	8	9	6	43	0.0965454	0.874957	0.890491	0.780923	0.861601	0.571917	0.620665	0.738147	1.18928	0.705123	chr12:109227674-109228040	-	Bcl11b	10.3923	12.3003
mm9_circ_001144	1	0	1	2	1	7	12	0.0965454	0	0.0890491	0.195231	0.0957334	0.667237	0.0618648	0.3194	5.16287	0.279947	chr14:49652945-49672067	-	Exoc5	6.00832	4.73814
mm9_circ_001149	3	8	5	6	2	12	36	0.289636	0.77774	0.445246	0.585692	0.191467	1.14383	0.504207	0.640331	1.26998	0.691585	chr12:54038121-54039493	+	Akap6	39.3177	38.4606
mm9_circ_001166	8	7	9	6	2	3	35	0.772363	0.680522	0.801442	0.585692	0.191467	0.285959	0.751443	0.354373	0.47159	0.068285	chr12:99728114-99757042	-	Kcnk10	3.3011	3.0991
mm9_circ_001192	2	3	1	2	1	2	11	0.193091	0.291652	0.0890491	0.195231	0.0957334	0.190639	0.191264	0.160534	0.839334	0.676001	chr14:33339334-33340064	+	Ercc6	4.32594	4.1768
mm9_circ_001194	3	0	1	1	0	5	10	0.289636	0	0.0890491	0.0976154	0	0.476598	0.126228	0.191404	1.51633	0.723257	chr9:113853965-113860802	+	Ubp1	15.1374	16.6138
mm9_circ_001200	9	9	7	4	7	10	46	0.868909	0.874957	0.623344	0.390462	0.670134	0.953196	0.78907	0.671264	0.850702	0.564659	chr8:81584148-81615965	+	Zfp827	6.99869	7.74688
mm9_circ_001219	23	13	15	9	17	13	90	2.22054	1.26383	1.33574	0.878538	1.62747	1.23915	1.6067	1.24839	0.776987	0.400309	chr3:28431809-28441020	+	Tnik	42.2644	44.5067
mm9_circ_001254	5	4	8	2	7	0	26	0.482727	0.38887	0.712393	0.195231	0.670134	0	0.527997	0.288455	0.54632	0.360547	chr5:84662607-84666579	-	Epha5	14.7818	14.3965
mm9_circ_001265	7	13	7	7	8	8	50	0.675818	1.26383	0.623344	0.683308	0.765867	0.762557	0.85433	0.737244	0.86295	0.627078	chr9:18099743-18106627	+	Chordc1	27.0891	22.4285
mm9_circ_001279	8	2	6	5	5	2	28	0.772363	0.194435	0.534295	0.488077	0.478667	0.190639	0.500364	0.385794	0.771027	0.593828	chr7:106214309-106247983	-	Uvrag	6.50135	6.58806
mm9_circ_001286	12	22	16	14	20	14	98	1.15854	2.13878	1.42479	1.36662	1.91467	1.33447	1.57404	1.53859	0.977477	0.924547	chr7:121202053-121203933	-	Rras2	6.67867	3.59236
mm9_circ_001327	20	18	31	29	33	27	158	1.93091	1.74991	2.76052	2.83085	3.1592	2.57363	2.14712	2.85456	1.32949	0.13706	chr11:70688247-70700673	+	Rabep1	37.7227	33.3103
mm9_circ_001335	11	11	9	13	7	7	58	1.062	1.06939	0.801442	1.269	0.670134	0.667237	0.977611	0.86879	0.888687	0.655772	chr11:6213790-6217083	+	Ogdh	34.6253	37.8462
mm9_circ_001339	2	4	5	11	10	5	37	0.193091	0.38887	0.445246	1.07377	0.957334	0.476598	0.342402	0.8359	2.44128	0.0985396	chr18:84722261-84732438	-	None	4.6365	4.89067
mm9_circ_001346	10	7	5	6	9	7	44	0.965454	0.680522	0.445246	0.585692	0.861601	0.667237	0.697074	0.704843	1.01115	0.966583	chr11:61959807-61975412	+	Specc1	10.384	10.4224
mm9_circ_001362	0	7	0	0	0	0	7	0	0.680522	0	0	0	0	0.226841	0	0	0.42265	chr5:121713893-121723808	+	Gm15800	15.7192	23.0022
mm9_circ_001373	3	2	3	3	4	5	20	0.289636	0.194435	0.267147	0.292846	0.382934	0.476598	0.250406	0.384126	1.53401	0.111079	chr6:18398247-18452056	-	Cttnbp2	19.2158	19.5681
mm9_circ_001397	7	2	2	0	1	0	12	0.675818	0.194435	0.178098	0	0.0957334	0	0.34945	0.0319111	0.0913181	0.187385	chr13:103930242-103961636	-	Mast4	0.488116	0.641406
mm9_circ_001406	4	1	7	5	6	7	30	0.386182	0.0972175	0.623344	0.488077	0.574401	0.667237	0.368914	0.576572	1.56289	0.304391	chr5:107047089-107048661	-	Zfp644	40.3106	41.5704
mm9_circ_001407	25	25	13	28	33	30	154	2.41364	2.43044	1.15764	2.73323	3.1592	2.85959	2.00057	2.91734	1.45825	0.152993	chr12:3617605-3686862	+	Dtnb	29.5174	32.9828
mm9_circ_001412	9	11	16	13	14	5	68	0.868909	1.06939	1.42479	1.269	1.34027	0.476598	1.12103	1.02862	0.917569	0.790907	chr14:55377275-55378582	-	Slc7a8	6.35825	6.80217
mm9_circ_001415	2	3	3	3	3	3	17	0.193091	0.291652	0.267147	0.292846	0.2872	0.285959	0.25063	0.288668	1.15177	0.327657	chr1:120316016-120316495	+	Clasp1	10.5586	12.0212
mm9_circ_001424	39	32	36	25	52	38	222	3.76527	3.11096	3.20577	2.44038	4.97814	3.62214	3.36067	3.68022	1.09509	0.710479	chr15:82681942-82687714	-	Tcf20	37.3255	41.0774
mm9_circ_001426	2	0	0	1	2	6	11	0.193091	0	0	0.0976154	0.191467	0.571917	0.0643636	0.287	4.45904	0.262536	chr8:49420942-49434767	-	Odz3	13.989	16.7683
mm9_circ_001434	53	81	58	70	100	69	431	5.11691	7.87462	5.16485	6.83308	9.57334	6.57705	6.05212	7.66116	1.26586	0.290906	chr17:71110414-71136549	+	Dlgap1	72.7568	80.7458
mm9_circ_001473	7	11	10	14	27	21	90	0.675818	1.06939	0.890491	1.36662	2.5848	2.00171	0.878567	1.98438	2.25865	0.0762742	chr8:81895682-81896263	-	Smad1	5.72921	5.90096
mm9_circ_001483	2	1	6	4	2	4	19	0.193091	0.0972175	0.534295	0.390462	0.191467	0.381278	0.274868	0.321069	1.16809	0.77545	chrX:47937855-47954075	-	6720401G13Rik	3.7512	3.77109
mm9_circ_001489	5	0	0	0	2	2	9	0.482727	0	0	0	0.191467	0.190639	0.160909	0.127369	0.791557	0.860393	chr1:153323269-153325755	-	Rnf2	9.374	7.76413
mm9_circ_001517	2	2	2	2	5	8	21	0.193091	0.194435	0.178098	0.195231	0.478667	0.762557	0.188541	0.478818	2.53959	0.218228	chr1:8404283-8438213	-	Sntg1	13.7237	13.1265
mm9_circ_001535	23	18	26	20	25	34	146	2.22054	1.74991	2.31528	1.95231	2.39334	3.24087	2.09525	2.52884	1.20694	0.378873	chr1:53313472-53338936	-	Pms1	6.19129	8.73253
mm9_circ_001579	24	25	46	37	45	40	217	2.31709	2.43044	4.09626	3.61177	4.308	3.81278	2.94793	3.91085	1.32664	0.23041	chr3:55883780-55895042	-	Nbea	25.2092	26.4336
mm9_circ_001580	4	5	6	4	8	6	33	0.386182	0.486087	0.534295	0.390462	0.765867	0.571917	0.468855	0.576082	1.2287	0.434918	chr12:52817928-52824035	+	Ap4s1	24.3165	24.2801
mm9_circ_001598	3	3	3	7	6	7	29	0.289636	0.291652	0.267147	0.683308	0.574401	0.667237	0.282812	0.641648	2.26882	0.0065186	chr9:47596053-47607613	+	Cadm1	60.6854	52.666
mm9_circ_001639	7	2	6	5	8	8	36	0.675818	0.194435	0.534295	0.488077	0.765867	0.762557	0.468183	0.672167	1.43569	0.306545	chr5:84760252-84760916	-	Epha5	14.7818	14.3965
mm9_circ_001643	3	2	0	2	6	2	15	0.289636	0.194435	0	0.195231	0.574401	0.190639	0.161357	0.32009	1.98374	0.366117	chr11:72525658-72527985	+	Ankfy1	6.59685	6.89203
mm9_circ_001644	3	4	2	5	3	2	19	0.289636	0.38887	0.178098	0.488077	0.2872	0.190639	0.285535	0.321972	1.12761	0.751848	chr7:140158189-140165306	+	Zranb1	0	0
mm9_circ_001686	2	1	2	10	7	2	24	0.193091	0.0972175	0.178098	0.976154	0.670134	0.190639	0.156136	0.612309	3.92165	0.182217	chr6:61260807-61263829	+	Fam190a	8.15912	8.56814
mm9_circ_001726	11	12	11	12	8	4	58	1.062	1.16661	0.97954	1.17138	0.765867	0.381278	1.06938	0.772843	0.7227	0.322246	chr9:112078598-112090270	-	Arpp21	280.889	196.701
mm9_circ_001729	40	54	49	24	63	46	276	3.86182	5.24974	4.36341	2.34277	6.03121	4.3847	4.49166	4.25289	0.946843	0.849771	chr9:96492368-96511918	-	Rasa2	9.29222	9.85382
mm9_circ_001767	4	0	5	3	2	3	17	0.386182	0	0.445246	0.292846	0.191467	0.285959	0.277142	0.256757	0.926445	0.898829	chr10:4920265-4942700	+	Syne1	56.4945	55.5648
mm9_circ_001790	2	0	2	0	2	5	11	0.193091	0	0.178098	0	0.191467	0.476598	0.12373	0.222688	1.7998	0.56426	chr15:8089850-8091359	+	Nup155	3.98186	3.37077
mm9_circ_001791	2	9	3	6	2	2	24	0.193091	0.874957	0.267147	0.585692	0.191467	0.190639	0.445065	0.322599	0.724836	0.658529	chr13:43514944-43520583	-	Ranbp9	15.6629	16.0746
mm9_circ_001794	15	10	19	15	21	10	90	1.44818	0.972175	1.69193	1.46423	2.0104	0.953196	1.37076	1.47594	1.07673	0.792651	chr13:9720018-9734712	-	Zmynd11	49.092	48.0546
mm9_circ_001795	0	1	9	5	0	1	16	0	0.0972175	0.801442	0.488077	0	0.0953196	0.299553	0.194466	0.649185	0.74223	chr7:123502149-123503614	-	Pik3c2a	6.84169	5.62157
mm9_circ_001796	21	15	20	19	13	14	102	2.02745	1.45826	1.78098	1.85469	1.24453	1.33447	1.75557	1.4779	0.841837	0.332933	chr5:24853178-24855758	-	Mll3	9.21877	11.6836
mm9_circ_001832	0	2	0	2	3	1	8	0	0.194435	0	0.195231	0.2872	0.0953196	0.0648117	0.192584	2.97143	0.210048	chr6:82680761-82689668	-	Hk2	0.628886	0.728678
mm9_circ_001838	3	7	3	9	15	13	50	0.289636	0.680522	0.267147	0.878538	1.436	1.23915	0.412435	1.18456	2.87212	0.0231163	chr5:101234916-101241221	-	Fam175a	3.00772	3.91682
mm9_circ_001847	3	2	3	3	7	7	25	0.289636	0.194435	0.267147	0.292846	0.670134	0.667237	0.250406	0.543406	2.1701	0.138145	chr3:95823531-95846851	-	Vps45	11.0403	11.3244
mm9_circ_001848	16	13	11	9	17	13	79	1.54473	1.26383	0.97954	0.878538	1.62747	1.23915	1.2627	1.24839	0.988666	0.960582	chr11:70688247-70698470	+	Rabep1	37.7227	33.3103
mm9_circ_001854	3	0	3	1	2	1	10	0.289636	0	0.267147	0.0976154	0.191467	0.0953196	0.185595	0.128134	0.690397	0.607995	chr19:57724747-57731728	+	Atrnl1	17.692	19.7757
mm9_circ_001874	4	7	6	8	12	12	49	0.386182	0.680522	0.534295	0.780923	1.1488	1.14383	0.533666	1.02452	1.91978	0.0352236	chr9:120362644-120374079	+	Myrip	9.62889	10.0171
mm9_circ_001889	2	3	3	3	4	4	19	0.193091	0.291652	0.267147	0.292846	0.382934	0.381278	0.25063	0.352353	1.40587	0.0725681	chr14:25009539-25012176	-	Dlg5	4.39476	5.70629
mm9_circ_001910	1	5	0	0	4	0	10	0.0965454	0.486087	0	0	0.382934	0	0.194211	0.127645	0.657247	0.751442	chr5:111611942-111612450	+	Ttc28	0.86771	1.0526
mm9_circ_001914	6	8	4	3	12	3	36	0.579272	0.77774	0.356197	0.292846	1.1488	0.285959	0.57107	0.575869	1.0084	0.988766	chr8:70428015-70432788	-	Psd3	90.0882	71.7164
mm9_circ_001947	9	11	15	13	12	11	71	0.868909	1.06939	1.33574	1.269	1.1488	1.04852	1.09135	1.15544	1.05873	0.698442	chrX:47922453-47956702	-	6720401G13Rik	3.7512	3.77109
mm9_circ_001955	14	23	28	20	27	20	132	1.35164	2.236	2.49338	1.95231	2.5848	1.90639	2.027	2.14783	1.05961	0.78501	chr4:82481349-82500019	-	Zdhhc21	11.7582	10.1181
mm9_circ_002005	1	0	1	1	9	0	12	0.0965454	0	0.0890491	0.0976154	0.861601	0	0.0618648	0.319739	5.16834	0.444032	chr6:112622117-112631670	-	Rad18	1.56821	1.88955
mm9_circ_002017	1	5	6	0	3	11	26	0.0965454	0.486087	0.534295	0	0.2872	1.04852	0.372309	0.445239	1.19588	0.845989	chr11:74469924-74470841	+	1300001I01Rik	7.21644	10.5879
mm9_circ_002037	21	6	16	11	14	6	74	2.02745	0.583305	1.42479	1.07377	1.34027	0.571917	1.34518	0.995318	0.739914	0.514105	chr2:48725808-48728993	+	Acvr2a	23.1087	20.4416
mm9_circ_002077	1	2	1	4	2	3	13	0.0965454	0.194435	0.0890491	0.390462	0.191467	0.285959	0.126677	0.289296	2.28374	0.0863618	chr2:120632494-120651051	-	Ttbk2	3.56623	3.75938
mm9_circ_002100	6	5	9	11	16	15	62	0.579272	0.486087	0.801442	1.07377	1.53173	1.42979	0.622267	1.3451	2.16161	0.0165549	chr1:180253264-180255444	-	None	15.5395	17.0738
mm9_circ_002123	12	13	16	18	19	22	100	1.15854	1.26383	1.42479	1.75708	1.81893	2.09703	1.28239	1.89101	1.47461	0.0114957	chr2:139867829-139883235	-	Tasp1	13.0765	15.2215
mm9_circ_002134	8	3	5	6	3	12	37	0.772363	0.291652	0.445246	0.585692	0.2872	1.14383	0.503087	0.672243	1.33623	0.596709	chr4:42884428-42886227	+	BC049635	5.77788	6.57668
mm9_circ_002139	1	8	1	2	3	5	20	0.0965454	0.77774	0.0890491	0.195231	0.2872	0.476598	0.321111	0.319676	0.995531	0.995721	chr8:13136795-13142598	+	Cul4a	13.5916	13.4075
mm9_circ_002142	1	3	4	3	3	3	17	0.0965454	0.291652	0.356197	0.292846	0.2872	0.285959	0.248131	0.288668	1.16337	0.655305	chr14:45863829-45866191	+	Gpr137c	21.6202	18.0271
mm9_circ_002144	6	5	7	6	5	6	35	0.579272	0.486087	0.623344	0.585692	0.478667	0.571917	0.562901	0.545426	0.968954	0.75693	chr2:20451585-20451869	+	Etl4	18.835	25.4171
mm9_circ_002148	5	16	11	9	8	13	62	0.482727	1.55548	0.97954	0.878538	0.765867	1.23915	1.00592	0.961187	0.955534	0.904525	chr6:47526534-47527666	-	Ezh2	6.11483	7.29426
mm9_circ_002170	10	6	14	4	7	7	48	0.965454	0.583305	1.24669	0.390462	0.670134	0.667237	0.931816	0.575944	0.618088	0.197718	chr15:5272243-5283050	+	None	NA	NA
mm9_circ_002179	3	1	9	6	5	5	29	0.289636	0.0972175	0.801442	0.585692	0.478667	0.476598	0.396099	0.513652	1.29678	0.634049	chr6:38768228-38769312	-	Hipk2	0.729971	0.773104
mm9_circ_002196	0	1	4	2	3	1	11	0	0.0972175	0.356197	0.195231	0.2872	0.0953196	0.151138	0.192584	1.27422	0.752277	chr7:137362511-137386158	-	Fgfr2	0	0
mm9_circ_002236	6	2	9	11	9	5	42	0.579272	0.194435	0.801442	1.07377	0.861601	0.476598	0.52505	0.803989	1.53126	0.325293	chr6:72078257-72082157	+	St3gal5	21.5166	24.0102
mm9_circ_002279	1	4	2	5	3	7	22	0.0965454	0.38887	0.178098	0.488077	0.2872	0.667237	0.221171	0.480838	2.17405	0.141172	chrX:93093603-93095039	+	Zc3h12b	7.38856	7.68172
mm9_circ_002280	5	2	3	5	3	2	20	0.482727	0.194435	0.267147	0.488077	0.2872	0.190639	0.31477	0.321972	1.02288	0.956171	chr19:60839934-60840136	-	None	28.0307	29.662
mm9_circ_002304	10	7	9	8	7	18	59	0.965454	0.680522	0.801442	0.780923	0.670134	1.71575	0.815806	1.0556	1.29394	0.548471	chr1:157800283-157809690	-	Cep350	11.1676	14.4128
mm9_circ_002319	0	2	1	3	1	0	7	0	0.194435	0.0890491	0.292846	0.0957334	0	0.0944947	0.129527	1.37073	0.753291	chr9:21373898-21379962	+	Carm1	6.07801	6.06241
mm9_circ_002334	2	0	0	0	4	3	9	0.193091	0	0	0	0.382934	0.285959	0.0643636	0.222964	3.46413	0.311421	chr18:82837963-82851679	-	None	4.83484	4.95482
mm9_circ_002352	8	10	6	10	14	10	58	0.772363	0.972175	0.534295	0.976154	1.34027	0.953196	0.759611	1.08987	1.43478	0.137383	chr1:140936576-140959548	+	Dennd1b	27.4811	36.0666
mm9_circ_002357	2	2	2	9	12	2	29	0.193091	0.194435	0.178098	0.878538	1.1488	0.190639	0.188541	0.739326	3.92129	0.193176	chr3:88769733-88789712	+	Ash1l	13.0707	17.0338
mm9_circ_002381	0	0	0	5	0	2	7	0	0	0	0.488077	0	0.190639	0	0.226239	NA	0.252163	chrX:90665905-90763893	-	Pola1	2.58719	3.01747
mm9_circ_002440	3	6	7	10	4	9	39	0.289636	0.583305	0.623344	0.976154	0.382934	0.857876	0.498762	0.738988	1.48165	0.32992	chr7:133695488-133695852	-	Eif3c	45.557	45.8055
mm9_circ_002457	39	31	30	38	46	40	224	3.76527	3.01374	2.67147	3.70938	4.40374	3.81278	3.15016	3.9753	1.26194	0.111044	chr5:65957227-65985787	+	Ube2k	18.2083	18.1953
mm9_circ_002466	7	4	2	3	8	3	27	0.675818	0.38887	0.178098	0.292846	0.765867	0.285959	0.414262	0.448224	1.08198	0.881964	chr7:140217395-140273543	-	Ctbp2	0	0
mm9_circ_002468	2	2	2	4	3	8	21	0.193091	0.194435	0.178098	0.390462	0.2872	0.762557	0.188541	0.480073	2.54625	0.180709	chr4:141039639-141050313	-	Spen	8.52294	7.74889
mm9_circ_002523	2	4	2	2	4	7	21	0.193091	0.38887	0.178098	0.195231	0.382934	0.667237	0.253353	0.415134	1.63856	0.369987	chr2:120359246-120361415	-	Zfp106	34.5931	41.5627
mm9_circ_002563	15	10	9	4	5	7	50	1.44818	0.972175	0.801442	0.390462	0.478667	0.667237	1.07393	0.512122	0.476866	0.0846955	chr18:22533633-22593176	+	Asxl3	1.20259	1.00811
mm9_circ_002573	9	8	5	15	7	11	55	0.868909	0.77774	0.445246	1.46423	0.670134	1.04852	0.697298	1.06096	1.52153	0.2567	chr10:90357843-90411417	+	Anks1b	60.2774	49.5267
mm9_circ_002581	3	3	6	11	11	8	42	0.289636	0.291652	0.534295	1.07377	1.05307	0.762557	0.371861	0.963131	2.59003	0.0112867	chr5:66753956-66756359	-	Apbb2	15.4744	20.1394
mm9_circ_002626	2	1	4	2	5	5	19	0.193091	0.0972175	0.356197	0.195231	0.478667	0.476598	0.215502	0.383499	1.77956	0.239592	chr6:115587616-115594660	-	Raf1	9.69843	7.74286
mm9_circ_002649	0	2	1	0	2	4	9	0	0.194435	0.0890491	0	0.191467	0.381278	0.0944947	0.190915	2.02038	0.492576	chr4:59703015-59704210	+	E130308A19Rik	1.6047	1.96197
mm9_circ_002658	27	15	47	48	41	43	221	2.60673	1.45826	4.18531	4.68554	3.92507	4.09874	2.7501	4.23645	1.54047	0.194249	chr7:89038684-89050522	-	Hdgfrp3	26.9504	26.6417
mm9_circ_002669	2	3	2	1	3	1	12	0.193091	0.291652	0.178098	0.0976154	0.2872	0.0953196	0.220947	0.160045	0.724359	0.462113	chr16:17378534-17389550	-	Pi4ka	6.96697	5.64244
mm9_circ_002696	10	14	20	9	6	14	73	0.965454	1.36104	1.78098	0.878538	0.574401	1.33447	1.36916	0.929138	0.678619	0.244839	chr2:31460133-31460863	+	Fubp3	8.77378	7.83122
mm9_circ_002721	25	10	18	25	12	13	103	2.41364	0.972175	1.60288	2.44038	1.1488	1.23915	1.6629	1.60945	0.967857	0.932096	chr9:22692024-22692440	+	Bbs9	10.6345	13.6754
mm9_circ_002722	1	1	0	0	2	4	8	0.0965454	0.0972175	0	0	0.191467	0.381278	0.0645876	0.190915	2.95591	0.370976	chr17:45170186-45185341	+	Supt3h	1.83794	2.62727
mm9_circ_002745	19	9	9	8	14	10	69	1.83436	0.874957	0.801442	0.780923	1.34027	0.953196	1.17025	1.0248	0.875703	0.722165	chr6:135722210-135730354	-	Grin2b	54.1516	59.9636
mm9_circ_002760	20	15	22	18	19	16	110	1.93091	1.45826	1.95908	1.75708	1.81893	1.52511	1.78275	1.70038	0.953793	0.685982	chr2:33115997-33180223	-	Ralgps1	0.662175	0.748505
mm9_circ_002776	6	3	1	0	8	5	23	0.579272	0.291652	0.0890491	0	0.765867	0.476598	0.319991	0.414155	1.29427	0.743049	chr1:25183485-25188246	-	Bai3	25.0756	22.2654
mm9_circ_002804	10	12	11	9	14	13	69	0.965454	1.16661	0.97954	0.878538	1.34027	1.23915	1.0372	1.15265	1.11131	0.512071	chr19:57806041-57871993	+	Atrnl1	17.692	19.7757
mm9_circ_002813	9	11	19	29	33	26	127	0.868909	1.06939	1.69193	2.83085	3.1592	2.47831	1.21008	2.82279	2.33273	0.0079903	chr2:129636223-129636973	+	Stk35	3.56068	4.28959
mm9_circ_002816	19	18	8	10	14	8	77	1.83436	1.74991	0.712393	0.976154	1.34027	0.762557	1.43222	1.02633	0.716596	0.387041	chr14:35504867-35508291	+	Wapal	14.7767	14.937
mm9_circ_002858	0	2	2	1	4	7	16	0	0.194435	0.178098	0.0976154	0.382934	0.667237	0.124178	0.382595	3.08103	0.252649	chr11:84649866-84655126	-	Ggnbp2	20.6761	22.1336
mm9_circ_002886	30	39	50	40	59	66	284	2.89636	3.79148	4.45246	3.90462	5.64827	6.29109	3.71343	5.28133	1.42222	0.149623	chr8:87295682-87296214	-	Nfix	12.0248	14.5056
mm9_circ_002914	15	8	12	13	16	13	77	1.44818	0.77774	1.06859	1.269	1.53173	1.23915	1.09817	1.34663	1.22625	0.335273	chr1:184784087-184788741	+	Susd4	20.8389	21.5139
mm9_circ_002950	5	4	1	1	5	2	18	0.482727	0.38887	0.0890491	0.0976154	0.478667	0.190639	0.320215	0.255641	0.798339	0.715627	chr2:139810864-139883235	-	Tasp1	13.0765	15.2215
mm9_circ_002959	0	2	6	1	4	7	20	0	0.194435	0.534295	0.0976154	0.382934	0.667237	0.24291	0.382595	1.57505	0.571286	chr8:88399532-88446141	+	Phkb	11.5752	13.3421
mm9_circ_002967	1	4	3	2	3	2	15	0.0965454	0.38887	0.267147	0.195231	0.2872	0.190639	0.250854	0.224357	0.894371	0.79176	chr2:168392638-168397133	-	Nfatc2	1.02327	1.02557
mm9_circ_002969	3	0	0	0	3	0	6	0.289636	0	0	0	0.2872	0	0.0965454	0.0957334	0.99159	0.995521	chr6:47434742-47459102	+	Cul1	34.22	30.2977
mm9_circ_003008	3	4	8	6	10	10	41	0.289636	0.38887	0.712393	0.585692	0.957334	0.953196	0.463633	0.832074	1.79468	0.106474	chr17:26403227-26404303	+	Luc7l	19.0846	17.1457
mm9_circ_003022	3	2	10	7	6	10	38	0.289636	0.194435	0.890491	0.683308	0.574401	0.953196	0.458187	0.736968	1.60844	0.338334	chr18:79053222-79056670	-	None	5.13769	5.8364
mm9_circ_003023	3	1	1	0	1	0	6	0.289636	0.0972175	0.0890491	0	0.0957334	0	0.158634	0.0319111	0.201162	0.183761	chr3:51111971-51129954	-	Elf2	14.5104	20.7369
mm9_circ_003024	12	5	6	10	5	5	43	1.15854	0.486087	0.534295	0.976154	0.478667	0.476598	0.726309	0.643806	0.886408	0.77849	chr18:81055282-81114617	-	None	11.2766	12.4506
mm9_circ_003031	0	1	6	3	6	5	21	0	0.0972175	0.534295	0.292846	0.574401	0.476598	0.210504	0.447948	2.12798	0.288494	chr3:68298495-68299179	+	Iqcj-schip1	116.264	83.659
mm9_circ_003037	19	31	36	25	28	31	170	1.83436	3.01374	3.20577	2.44038	2.68054	2.95491	2.68462	2.69194	1.00273	0.988342	chr2:68196870-68248198	-	Stk39	26.7541	28.0413
mm9_circ_003043	6	10	5	12	13	6	52	0.579272	0.972175	0.445246	1.17138	1.24453	0.571917	0.665564	0.995946	1.49639	0.286268	chr1:39320163-39357578	+	Npas2	6.19212	6.17549
mm9_circ_003057	0	2	0	2	4	3	11	0	0.194435	0	0.195231	0.382934	0.285959	0.0648117	0.288041	4.44428	0.0592992	chr18:12081868-12084873	+	Cables1	3.09185	4.30964
mm9_circ_003071	0	5	0	2	2	1	10	0	0.486087	0	0.195231	0.191467	0.0953196	0.162029	0.160672	0.991626	0.994146	chr19:28605362-28606476	-	Glis3	1.4824	1.64549
mm9_circ_003073	1	6	3	6	4	4	24	0.0965454	0.583305	0.267147	0.585692	0.382934	0.381278	0.315666	0.449968	1.42546	0.460302	chr5:66782865-66791520	-	Apbb2	15.4744	20.1394
mm9_circ_003099	4	2	2	1	4	1	14	0.386182	0.194435	0.178098	0.0976154	0.382934	0.0953196	0.252905	0.191956	0.759005	0.631665	chr12:3442473-3474613	+	Asxl2	7.59504	8.09383
mm9_circ_003119	5	5	7	6	9	7	39	0.482727	0.486087	0.623344	0.585692	0.861601	0.667237	0.530719	0.704843	1.32809	0.156423	chr2:104449027-104449343	+	Cstf3	6.73533	8.90205
mm9_circ_003139	3	1	5	8	7	2	26	0.289636	0.0972175	0.445246	0.780923	0.670134	0.190639	0.277366	0.547232	1.97296	0.280433	chr12:3596648-3648389	+	Dtnb	29.5174	32.9828
mm9_circ_003161	15	8	17	15	14	17	86	1.44818	0.77774	1.51384	1.46423	1.34027	1.62043	1.24659	1.47498	1.18321	0.439216	chr1:22336373-22384029	-	Rims1	44.6713	44.239
mm9_circ_003167	0	4	3	8	2	8	25	0	0.38887	0.267147	0.780923	0.191467	0.762557	0.218672	0.578316	2.64467	0.201196	chr15:35029188-35045400	-	Stk3	11.872	15.0263
mm9_circ_003169	9	16	17	16	15	23	96	0.868909	1.55548	1.51384	1.56185	1.436	2.19235	1.31274	1.73007	1.3179	0.26574	chr8:79834629-79889059	-	Arhgap10	8.99823	11.7262
mm9_circ_003170	0	0	0	6	1	0	7	0	0	0	0.585692	0.0957334	0	0	0.227142	NA	0.337077	chr2:18023084-18047856	+	Mllt10	7.04472	8.66703
mm9_circ_003194	10	12	7	6	18	14	67	0.965454	1.16661	0.623344	0.585692	1.7232	1.33447	0.918469	1.21446	1.32226	0.484367	chr4:120843222-120862863	-	Rlf	8.7382	7.57858
mm9_circ_003195	39	40	47	30	38	41	235	3.76527	3.8887	4.18531	2.92846	3.63787	3.9081	3.94643	3.49148	0.884719	0.256744	chr5:34185760-34188916	+	Whsc1	3.79643	3.92563
mm9_circ_003208	8	4	3	2	10	4	31	0.772363	0.38887	0.267147	0.195231	0.957334	0.381278	0.476127	0.511281	1.07383	0.905436	chr7:123502149-123511703	-	Pik3c2a	6.84169	5.62157
mm9_circ_003215	7	5	5	12	9	11	49	0.675818	0.486087	0.445246	1.17138	0.861601	1.04852	0.535717	1.02717	1.91737	0.0143411	chr6:115992888-115993823	-	Tmcc1	16.0935	15.6136
mm9_circ_003232	3	3	6	6	7	6	31	0.289636	0.291652	0.534295	0.585692	0.670134	0.571917	0.371861	0.609248	1.63837	0.0854247	chr10:74736761-74742706	+	Specc1l	8.42466	8.93191
mm9_circ_003298	2	1	1	4	3	6	17	0.193091	0.0972175	0.0890491	0.390462	0.2872	0.571917	0.126452	0.416526	3.29394	0.0578321	chr5:28684813-28694853	+	Rbm33	8.75986	9.80714
mm9_circ_003344	1	2	6	2	4	0	15	0.0965454	0.194435	0.534295	0.195231	0.382934	0	0.275092	0.192721	0.700572	0.659001	chr7:38264299-38278857	-	Zfp536	4.23865	5.43255
mm9_circ_003429	0	2	5	2	0	2	11	0	0.194435	0.445246	0.195231	0	0.190639	0.213227	0.128623	0.603223	0.599029	chr15:81470170-81471855	+	Ep300	5.69784	7.80025
mm9_circ_003431	12	5	4	5	7	9	42	1.15854	0.486087	0.356197	0.488077	0.670134	0.857876	0.666943	0.672029	1.00763	0.986299	chr7:63352746-63353856	+	Herc2	17.3152	21.8645
mm9_circ_003451	27	31	35	51	43	41	228	2.60673	3.01374	3.11672	4.97838	4.11654	3.9081	2.9124	4.33434	1.48824	0.0321854	chr17:86887499-86895451	+	None	35.4234	46.7723
mm9_circ_003458	0	2	1	4	2	0	9	0	0.194435	0.0890491	0.390462	0.191467	0	0.0944947	0.193976	2.05277	0.488445	chr12:45396884-45400278	+	Pnpla8	37.1025	32.0506
mm9_circ_003473	16	19	16	13	22	16	102	1.54473	1.84713	1.42479	1.269	2.10614	1.52511	1.60555	1.63342	1.01736	0.926465	chr14:18795574-18795835	+	Thrb	9.85689	9.19035
mm9_circ_003522	3	0	5	3	4	2	17	0.289636	0	0.445246	0.292846	0.382934	0.190639	0.244961	0.288806	1.17899	0.779435	chr4:144738219-144742701	-	Vps13d	16.5554	19.1986
mm9_circ_003535	2	0	0	2	1	1	6	0.193091	0	0	0.195231	0.0957334	0.0953196	0.0643636	0.128761	2.00053	0.439573	chr11:78148928-78149136	+	Pigs	8.43339	8.32311
mm9_circ_003539	5	8	13	11	3	11	51	0.482727	0.77774	1.15764	1.07377	0.2872	1.04852	0.806035	0.803162	0.996435	0.993371	chr8:16023738-16037308	-	Csmd1	11.1827	12.3913
mm9_circ_003540	4	0	4	4	2	0	14	0.386182	0	0.356197	0.390462	0.191467	0	0.247459	0.193976	0.783871	0.765752	chr3:32760692-32764888	+	Usp13	5.87184	5.60837
mm9_circ_003547	3	0	1	1	6	1	12	0.289636	0	0.0890491	0.0976154	0.574401	0.0953196	0.126228	0.255778	2.02631	0.52453	chr8:108622971-108624889	+	Nfatc3	3.4754	3.65702
mm9_circ_003568	7	4	6	5	14	11	47	0.675818	0.38887	0.534295	0.488077	1.34027	1.04852	0.532994	0.958953	1.79918	0.224818	chr10:89505290-89539887	+	Anks1b	60.2774	49.5267
mm9_circ_003585	8	8	5	8	21	5	55	0.772363	0.77774	0.445246	0.780923	2.0104	0.476598	0.665116	1.08931	1.63777	0.463289	chr9:62760556-62771462	-	Pias1	11.6444	11.5187
mm9_circ_003638	0	0	2	4	1	0	7	0	0	0.178098	0.390462	0.0957334	0	0.0593661	0.162065	2.72993	0.492925	chr17:86450425-86520086	-	None	3.3216	3.12118
mm9_circ_003671	4	11	11	8	16	7	57	0.386182	1.06939	0.97954	0.780923	1.53173	0.667237	0.811705	0.993298	1.22372	0.628532	chr17:30650500-30667310	-	Btbd9	0.0918297	0.149162
mm9_circ_003677	2	2	3	5	4	2	18	0.193091	0.194435	0.267147	0.488077	0.382934	0.190639	0.218224	0.353883	1.62165	0.255972	chr9:64052237-64062416	-	Map2k1	57.3796	48.9373
mm9_circ_003692	5	2	7	7	3	4	28	0.482727	0.194435	0.623344	0.683308	0.2872	0.381278	0.433502	0.450595	1.03943	0.926405	chr7:59143281-59152742	+	Gas2	5.87685	8.14471
mm9_circ_003698	7	3	1	2	3	1	17	0.675818	0.291652	0.0890491	0.195231	0.2872	0.0953196	0.352173	0.192584	0.546843	0.456447	chr1:53961092-53971476	-	Hecw2	12.2726	15.3043
mm9_circ_003709	5	4	6	10	9	5	39	0.482727	0.38887	0.534295	0.976154	0.861601	0.476598	0.468631	0.771451	1.64618	0.175861	chr14:22445940-22456862	+	Myst4	12.8783	15.6924
mm9_circ_003714	2	0	1	10	7	7	27	0.193091	0	0.0890491	0.976154	0.670134	0.667237	0.0940466	0.771175	8.19992	0.00938511	chr4:24609201-24620781	-	Klhl32	3.95462	3.34917
mm9_circ_003739	0	1	0	1	0	5	7	0	0.0972175	0	0.0976154	0	0.476598	0.0324058	0.191404	5.90648	0.388755	chr14:121991615-121996978	-	None	17.7467	18.6188
mm9_circ_003748	16	21	13	13	23	8	94	1.54473	2.04157	1.15764	1.269	2.20187	0.762557	1.58131	1.41114	0.892387	0.750869	chr5:107047089-107067654	-	Zfp644	40.3106	41.5704
mm9_circ_003780	112	110	147	160	167	158	854	10.8131	10.6939	13.0902	15.6185	15.9875	15.0605	11.5324	15.5555	1.34885	0.0254831	chr13:35907777-35908444	+	Cdyl	6.68468	9.0521
mm9_circ_003783	124	93	138	127	176	121	779	11.9716	9.04123	12.2888	12.3972	16.8491	11.5337	11.1005	13.5933	1.22456	0.281047	chr12:104229559-104260086	+	Unc79	9.59073	10.3743
mm9_circ_003798	1	2	1	1	4	6	15	0.0965454	0.194435	0.0890491	0.0976154	0.382934	0.571917	0.126677	0.350822	2.76943	0.241829	chr1:55752588-55758977	+	Plcl1	5.69032	8.62964
mm9_circ_003801	3	4	7	0	4	5	23	0.289636	0.38887	0.623344	0	0.382934	0.476598	0.43395	0.286511	0.660239	0.455714	chr18:23741584-23761175	+	Dtna	34.0746	33.9649
mm9_circ_003865	7	6	5	10	20	10	58	0.675818	0.583305	0.445246	0.976154	1.91467	0.953196	0.568123	1.28134	2.25539	0.147975	chr6:65805942-65820463	+	Prdm5	1.96406	2.43445
mm9_circ_003872	8	2	10	7	7	8	42	0.772363	0.194435	0.890491	0.683308	0.670134	0.762557	0.619097	0.705333	1.13929	0.728265	chr8:40126244-40134570	+	Tusc3	74.7121	57.9131
mm9_circ_003878	22	18	18	16	18	18	110	2.124	1.74991	1.60288	1.56185	1.7232	1.71575	1.8256	1.66693	0.913088	0.418227	chr8:74891802-74904205	-	Eps15l1	11.0046	12.8203
mm9_circ_003909	42	42	56	80	87	76	383	4.05491	4.08313	4.98675	7.80923	8.32881	7.24429	4.37493	7.79411	1.78154	0.00145445	chr7:53845976-53890926	-	Sergef	14.4815	18.1738
mm9_circ_003952	5	8	4	11	10	11	49	0.482727	0.77774	0.356197	1.07377	0.957334	1.04852	0.538888	1.02654	1.90492	0.0507119	chr11:60083819-60088504	-	Tom1l2	33.5599	36.416
mm9_circ_003957	5	7	6	5	3	5	31	0.482727	0.680522	0.534295	0.488077	0.2872	0.476598	0.565848	0.417292	0.737462	0.167445	chr12:41358108-41367032	+	Dock4	10.1178	11.8105
mm9_circ_003987	28	42	29	40	30	38	207	2.70327	4.08313	2.58242	3.90462	2.872	3.62214	3.12294	3.46625	1.10993	0.585723	chr8:93456147-93457761	+	Chd9	11.3428	12.0011
mm9_circ_004010	1	3	8	7	5	5	29	0.0965454	0.291652	0.712393	0.683308	0.478667	0.476598	0.366864	0.546191	1.48881	0.434425	chr1:158799571-158837849	-	Ralgps2	5.74391	4.94147
mm9_circ_004012	0	3	4	1	2	1	11	0	0.291652	0.356197	0.0976154	0.191467	0.0953196	0.21595	0.128134	0.593351	0.511703	chr10:94211685-94213404	+	Ccdc41	12.1686	9.68642
mm9_circ_004058	5	14	13	19	20	12	83	0.482727	1.36104	1.15764	1.85469	1.91467	1.14383	1.00047	1.63773	1.63696	0.154336	chr4:84617034-84652428	+	Cntln	3.69398	4.40593
mm9_circ_004072	10	8	4	5	14	6	47	0.965454	0.77774	0.356197	0.488077	1.34027	0.571917	0.699797	0.800087	1.14331	0.775588	chr10:84410156-84410765	+	Ric8b	14.4124	14.5177
mm9_circ_004102	0	0	2	2	0	6	10	0	0	0.178098	0.195231	0	0.571917	0.0593661	0.255716	4.30744	0.365074	chr8:26088899-26092594	-	Adam9	11.0332	9.37936
mm9_circ_004122	41	24	35	50	51	46	247	3.95836	2.33322	3.11672	4.88077	4.8824	4.3847	3.1361	4.71596	1.50377	0.0647967	chr17:26876487-26880076	+	A930001N09Rik	32.6687	53.2031
mm9_circ_004152	3	6	5	2	8	7	31	0.289636	0.583305	0.445246	0.195231	0.765867	0.667237	0.439396	0.542778	1.23528	0.634887	chr15:95177192-95215587	-	Nell2	112.131	105.977
mm9_circ_004188	5	3	7	1	1	8	25	0.482727	0.291652	0.623344	0.0976154	0.0957334	0.762557	0.465908	0.318635	0.683902	0.58959	chr12:87601526-87610011	+	1700020O03Rik	6.64815	6.32004
mm9_circ_004198	6	5	4	14	10	11	50	0.579272	0.486087	0.356197	1.36662	0.957334	1.04852	0.473852	1.12416	2.37238	0.0186023	chr5:102210393-102227535	+	Cds1	10.633	12.8658
mm9_circ_004212	9	14	9	13	12	11	68	0.868909	1.36104	0.801442	1.269	1.1488	1.04852	1.01047	1.15544	1.14347	0.50559	chr7:140139726-140142118	+	Zranb1	0	0
mm9_circ_004229	13	26	26	39	42	42	188	1.25509	2.52765	2.31528	3.807	4.0208	4.00342	2.03267	3.94374	1.94017	0.0365168	chr2:113203992-113205986	+	Fmn1	8.67523	13.9091
mm9_circ_004259	1	0	2	0	1	2	6	0.0965454	0	0.178098	0	0.0957334	0.190639	0.0915479	0.0954575	1.04271	0.961119	chr2:119771907-119787706	+	Mga	18.5697	20.0212
mm9_circ_004260	0	2	2	1	0	2	7	0	0.194435	0.178098	0.0976154	0	0.190639	0.124178	0.0960849	0.773769	0.752573	chr6:17784616-17805028	+	St7	7.61459	6.93106
mm9_circ_004272	7	3	2	8	4	3	27	0.675818	0.291652	0.178098	0.780923	0.382934	0.285959	0.381856	0.483272	1.26559	0.659648	chr11:6978890-7009115	+	Adcy1	38.4203	47.9613
mm9_circ_004275	14	12	13	11	16	14	80	1.35164	1.16661	1.15764	1.07377	1.53173	1.33447	1.22529	1.31333	1.07184	0.593128	chr12:52756388-52762700	-	Strn3	24.3165	24.2801
mm9_circ_004280	1	4	0	8	4	1	18	0.0965454	0.38887	0	0.780923	0.382934	0.0953196	0.161805	0.419725	2.59402	0.339458	chr9:77012571-77078836	-	2310046A06Rik	11.7428	13.3499
mm9_circ_004325	0	1	1	6	1	2	11	0	0.0972175	0.0890491	0.585692	0.0957334	0.190639	0.0620889	0.290688	4.68181	0.264725	chrX:10156440-10162778	+	Tspan7	272.318	228.689
mm9_circ_004339	3	4	9	0	3	3	22	0.289636	0.38887	0.801442	0	0.2872	0.285959	0.493316	0.191053	0.387283	0.189645	chr5:123549845-123554520	+	Tmem120b	4.45798	4.53259
mm9_circ_004341	25	14	27	33	33	33	165	2.41364	1.36104	2.40433	3.22131	3.1592	3.14555	2.05967	3.17535	1.54168	0.0849805	chr5:37573319-37585543	+	None	NA	NA
mm9_circ_004342	1	3	0	4	1	6	15	0.0965454	0.291652	0	0.390462	0.0957334	0.571917	0.129399	0.352704	2.7257	0.255981	chr2:61451707-61482479	+	Tank	15.5879	13.3553
mm9_circ_004349	4	3	5	5	4	9	30	0.386182	0.291652	0.445246	0.488077	0.382934	0.857876	0.37436	0.576296	1.53942	0.293997	chr17:86873656-86881589	+	None	35.4234	46.7723
mm9_circ_004360	3	1	5	3	7	9	28	0.289636	0.0972175	0.445246	0.292846	0.670134	0.857876	0.277366	0.606952	2.18827	0.180117	chr10:122583849-122618856	-	Usp15	26.4422	23.0977
mm9_circ_004411	6	6	7	2	5	12	38	0.579272	0.583305	0.623344	0.195231	0.478667	1.14383	0.595307	0.605911	1.01781	0.973357	chr17:86497851-86520086	-	None	3.3216	3.12118
mm9_circ_004414	1	6	3	4	10	3	27	0.0965454	0.583305	0.267147	0.390462	0.957334	0.285959	0.315666	0.544585	1.72519	0.422384	chr1:78684811-78686953	+	Acsl3	91.0547	85.4376
mm9_circ_004417	3	2	1	4	0	3	13	0.289636	0.194435	0.0890491	0.390462	0	0.285959	0.19104	0.225473	1.18024	0.809062	chr2:126649711-126651525	-	Trpm7	10.591	9.89978
mm9_circ_004424	3	5	7	3	3	4	25	0.289636	0.486087	0.623344	0.292846	0.2872	0.381278	0.466356	0.320442	0.687118	0.267564	chr18:54055184-54066323	+	Csnk1g3	9.47937	8.61208
mm9_circ_004443	17	13	25	20	34	20	129	1.64127	1.26383	2.22623	1.95231	3.25494	1.90639	1.71044	2.37121	1.38631	0.286705	chr3:14587309-14588313	+	E2f5	5.1795	3.87436
mm9_circ_004475	0	1	1	0	4	0	6	0	0.0972175	0.0890491	0	0.382934	0	0.0620889	0.127645	2.05584	0.662605	chrX:49781616-49782311	-	Gpc3	0.00503959	0.00470979
mm9_circ_004498	9	9	12	2	2	4	38	0.868909	0.874957	1.06859	0.195231	0.191467	0.381278	0.937485	0.255992	0.273062	0.00169274	chr13:84012260-84023840	+	None	NA	NA
mm9_circ_004501	30	48	49	94	96	83	400	2.89636	4.66644	4.36341	9.17585	9.19041	7.91153	3.9754	8.75926	2.20336	0.00285284	chr9:65642428-65643302	-	Zfp609	5.4756	11.8116
mm9_circ_004529	4	2	11	4	9	6	36	0.386182	0.194435	0.97954	0.390462	0.861601	0.571917	0.520052	0.607993	1.1691	0.767412	chr7:85595772-85607828	-	Ntrk3	21.2096	22.1161
mm9_circ_004537	1	0	0	4	0	1	6	0.0965454	0	0	0.390462	0	0.0953196	0.0321818	0.161927	5.03163	0.385944	chr5:130981933-130987492	+	Caln1	0.290606	0.189688
mm9_circ_004548	1	2	4	3	0	3	13	0.0965454	0.194435	0.356197	0.292846	0	0.285959	0.215726	0.192935	0.894353	0.862108	chr1:36911688-36946170	-	Tmem131	5.75007	7.74368
mm9_circ_004551	0	2	1	3	3	4	13	0	0.194435	0.0890491	0.292846	0.2872	0.381278	0.0944947	0.320442	3.39111	0.0368833	chr3:137565150-137569021	+	Dnajb14	9.3145	10.4226
mm9_circ_004592	4	1	2	0	2	2	11	0.386182	0.0972175	0.178098	0	0.191467	0.190639	0.220499	0.127369	0.577638	0.437376	chrX:147811290-147834346	+	Fam120c	6.72567	7.9831
mm9_circ_004626	2	2	3	3	3	3	16	0.193091	0.194435	0.267147	0.292846	0.2872	0.285959	0.218224	0.288668	1.32281	0.10133	chr4:75748858-75779236	-	Ptprd	70.2054	57.5511
mm9_circ_004634	1	0	3	5	2	9	20	0.0965454	0	0.267147	0.488077	0.191467	0.857876	0.121231	0.512473	4.22725	0.168957	chr1:8435107-8438213	-	Sntg1	13.7237	13.1265
mm9_circ_004646	4	1	6	8	9	10	38	0.386182	0.0972175	0.534295	0.780923	0.861601	0.953196	0.339231	0.86524	2.55059	0.0407262	chr16:17367496-17389550	-	Pi4ka	6.96697	5.64244
mm9_circ_004682	6	2	5	4	11	4	32	0.579272	0.194435	0.445246	0.390462	1.05307	0.381278	0.406318	0.608269	1.49703	0.477957	chr18:61300444-61301444	-	Hmgxb3	19.3935	15.0541
mm9_circ_004724	2	0	1	3	0	1	7	0.193091	0	0.0890491	0.292846	0	0.0953196	0.0940466	0.129389	1.37579	0.750847	chr11:86960435-86962865	+	Trim37	65.6737	56.8005
mm9_circ_004746	31	25	28	33	34	32	183	2.99291	2.43044	2.49338	3.22131	3.25494	3.05023	2.63891	3.17549	1.20334	0.0811809	chr8:81642073-81660562	+	Zfp827	6.99869	7.74688
mm9_circ_004752	0	2	1	1	1	3	8	0	0.194435	0.0890491	0.0976154	0.0957334	0.285959	0.0944947	0.159769	1.69077	0.483442	chrX:139186582-139268936	+	Tmem164	4.66573	4.51172
mm9_circ_004757	2	0	0	2	1	5	10	0.193091	0	0	0.195231	0.0957334	0.476598	0.0643636	0.255854	3.97514	0.235498	chr19:17749910-17753047	-	Pcsk5	2.31785	1.85068
mm9_circ_004775	1	3	3	0	5	5	17	0.0965454	0.291652	0.267147	0	0.478667	0.476598	0.218448	0.318422	1.45765	0.605164	chr2:37792138-37838625	-	Dennd1a	11.1498	12.8787
mm9_circ_004781	2	3	0	2	4	1	12	0.193091	0.291652	0	0.195231	0.382934	0.0953196	0.161581	0.224495	1.38936	0.628311	chr2:33129080-33180223	-	Ralgps1	0.662175	0.748505
mm9_circ_004789	1	0	0	6	1	2	10	0.0965454	0	0	0.585692	0.0957334	0.190639	0.0321818	0.290688	9.03269	0.223507	chr7:91781165-91782919	-	Zfand6	13.3657	11.5702
mm9_circ_004791	7	7	3	9	11	14	51	0.675818	0.680522	0.267147	0.878538	1.05307	1.33447	0.541163	1.08869	2.01177	0.0455521	chr6:31116475-31131149	-	None	2.81425	4.50634
mm9_circ_004797	9	7	9	10	7	8	50	0.868909	0.680522	0.801442	0.976154	0.670134	0.762557	0.783624	0.802948	1.02466	0.866052	chr5:36861921-36867697	-	Tbc1d14	32.3119	29.4355
mm9_circ_004806	0	0	0	2	4	0	6	0	0	0	0.195231	0.382934	0	0	0.192721	NA	0.223405	chr7:132903814-132914217	+	D430042O09Rik	10.7185	9.26085
mm9_circ_004868	6	6	1	3	7	1	24	0.579272	0.583305	0.0890491	0.292846	0.670134	0.0953196	0.417209	0.352767	0.84554	0.797734	chr10:12159424-12175362	-	Utrn	13.8948	14.4155
mm9_circ_004870	48	44	33	47	50	51	273	4.63418	4.27757	2.93862	4.58792	4.78667	4.8613	3.95012	4.7453	1.2013	0.261744	chr9:96503131-96511918	-	Rasa2	9.29222	9.85382
mm9_circ_004874	29	31	21	21	27	38	167	2.79982	3.01374	1.87003	2.04992	2.5848	3.62214	2.5612	2.75229	1.07461	0.759392	chr5:117950721-117955648	+	Ksr2	4.16993	5.11485
mm9_circ_004897	1	0	0	5	3	1	10	0.0965454	0	0	0.488077	0.2872	0.0953196	0.0321818	0.290199	9.01749	0.142265	chr18:55106206-55106462	-	Zfp608	3.9238	3.4813
mm9_circ_004900	4	3	9	6	10	9	41	0.386182	0.291652	0.801442	0.585692	0.957334	0.857876	0.493092	0.800301	1.62303	0.192459	chr2:139821808-139883235	-	Tasp1	13.0765	15.2215
mm9_circ_004905	25	23	29	32	35	43	187	2.41364	2.236	2.58242	3.12369	3.35067	4.09874	2.41069	3.52437	1.46198	0.0512649	chr15:73222188-73225174	-	Ptk2	27.0426	22.8937
mm9_circ_004920	16	15	18	18	26	23	116	1.54473	1.45826	1.60288	1.75708	2.48907	2.19235	1.53529	2.14617	1.39789	0.0975661	chr10:119366956-119382227	+	Grip1	1.2426	1.21416
mm9_circ_004928	0	0	0	4	4	4	12	0	0	0	0.390462	0.382934	0.381278	0	0.384891	NA	5.39e-05	chr18:23633616-23728276	+	Dtna	34.0746	33.9649
mm9_circ_004941	10	15	15	23	25	20	108	0.965454	1.45826	1.33574	2.24515	2.39334	1.90639	1.25315	2.18163	1.74091	0.0109031	chr13:64344941-64349807	-	Cdc14b	1.46627	1.96764
mm9_circ_004960	1	4	4	2	3	1	15	0.0965454	0.38887	0.356197	0.195231	0.2872	0.0953196	0.280537	0.192584	0.686481	0.469772	chr6:115919893-115920266	-	Plxnd1	6.45633	7.9466
mm9_circ_004975	1	2	1	1	0	1	6	0.0965454	0.194435	0.0890491	0.0976154	0	0.0953196	0.126677	0.0643117	0.507684	0.253402	chr15:95742735-95750809	+	Ano6	3.4525	4.13412
mm9_circ_004990	13	26	23	31	29	22	144	1.25509	2.52765	2.04813	3.02608	2.77627	2.09703	1.94362	2.63313	1.35475	0.216473	chr5:23046192-23071083	-	Srpk2	9.67114	11.7279
mm9_circ_004997	69	73	99	100	99	93	533	6.66163	7.09688	8.81586	9.76154	9.47761	8.86472	7.52479	9.36796	1.24495	0.091935	chr10:13724006-13786490	+	Hivep2	39.2299	36.2255
mm9_circ_004998	2	4	0	5	2	0	13	0.193091	0.38887	0	0.488077	0.191467	0	0.193987	0.226515	1.16768	0.866556	chr9:86316447-86334361	-	Ube2cbp	1.55119	1.97234
mm9_circ_005034	2	4	3	1	4	4	18	0.193091	0.38887	0.267147	0.0976154	0.382934	0.381278	0.283036	0.287276	1.01498	0.971657	chr12:85638960-85649382	+	Ptgr2	12.6784	14.486
mm9_circ_005039	14	13	17	20	18	21	103	1.35164	1.26383	1.51384	1.95231	1.7232	2.00171	1.37643	1.89241	1.37486	0.010828	chr3:51111971-51129957	-	Elf2	14.5104	20.7369
mm9_circ_005046	6	12	13	18	26	14	89	0.579272	1.16661	1.15764	1.75708	2.48907	1.33447	0.96784	1.86021	1.92202	0.100296	chr5:132734793-132735006	-	Auts2	6.15783	7.15823
mm9_circ_005086	6	4	13	14	7	6	50	0.579272	0.38887	1.15764	1.36662	0.670134	0.571917	0.708594	0.869556	1.22716	0.661278	chr10:22425498-22431897	-	Tbpl1	0.656221	0.652387
mm9_circ_005108	2	8	2	5	5	4	26	0.193091	0.77774	0.178098	0.488077	0.478667	0.381278	0.382976	0.449341	1.17329	0.770376	chr1:37547104-37555585	-	Mgat4a	7.37308	7.10619
mm9_circ_005129	0	1	0	3	5	2	11	0	0.0972175	0	0.292846	0.478667	0.190639	0.0324058	0.320717	9.89691	0.0611254	chr12:70403310-70404949	+	Klhdc2	41.1483	39.0737
mm9_circ_005132	2	2	0	0	3	4	11	0.193091	0.194435	0	0	0.2872	0.381278	0.129175	0.222826	1.72499	0.525784	chr19:27975268-28057436	-	Rfx3	11.6863	9.13934
mm9_circ_005135	5	2	12	6	5	8	38	0.482727	0.194435	1.06859	0.585692	0.478667	0.762557	0.581917	0.608972	1.04649	0.927959	chr4:108151477-108152346	+	Zcchc11	9.58304	10.0268
mm9_circ_005137	3	4	4	5	4	4	24	0.289636	0.38887	0.356197	0.488077	0.382934	0.381278	0.344901	0.41743	1.21029	0.191193	chr14:73051822-73083578	-	Fndc3a	11.1812	10.7137
mm9_circ_005155	36	45	41	40	39	44	245	3.47563	4.37479	3.65101	3.90462	3.7336	4.19406	3.83381	3.94409	1.02877	0.743366	chr16:72933457-72936031	+	Robo1	7.41832	6.30262
mm9_circ_005164	5	5	8	7	9	9	43	0.482727	0.486087	0.712393	0.683308	0.861601	0.857876	0.560403	0.800928	1.4292	0.0704855	chr3:115681561-115695957	-	Slc30a7	2.39937	2.16982
mm9_circ_005169	19	21	22	20	36	25	143	1.83436	2.04157	1.95908	1.95231	3.4464	2.38299	1.945	2.5939	1.33362	0.28038	chr2:40966273-40968614	-	Lrp1b	16.251	16.6408
mm9_circ_005202	22	15	18	32	31	31	149	2.124	1.45826	1.60288	3.12369	2.96774	2.95491	1.72838	3.01545	1.74466	0.0182293	chr3:66798438-66800512	+	Rsrc1	0.0152035	0.207292
mm9_circ_005214	31	36	38	36	40	31	212	2.99291	3.49983	3.38387	3.51415	3.82934	2.95491	3.2922	3.4328	1.04271	0.666892	chr10:91537914-91599435	-	Rmst	NA	NA
mm9_circ_005234	5	0	0	2	3	0	10	0.482727	0	0	0.195231	0.2872	0	0.160909	0.16081	0.999387	0.999601	chr12:74282770-74320129	+	Mnat1	4.03177	4.13162
mm9_circ_005257	2	3	2	3	6	5	21	0.193091	0.291652	0.178098	0.292846	0.574401	0.476598	0.220947	0.447948	2.0274	0.0944056	chr5:17795341-17797438	-	Gnai1	36.0749	32.9475
mm9_circ_005281	54	64	98	73	87	77	453	5.21345	6.22192	8.72681	7.12592	8.32881	7.33961	6.72073	7.59811	1.13055	0.496822	chr5:119043341-119043579	+	Med13l	5.78827	8.72741
mm9_circ_005300	18	28	28	21	16	22	133	1.73782	2.72209	2.49338	2.04992	1.53173	2.09703	2.31776	1.8929	0.816692	0.302265	chr4:108390393-108400150	-	Zfyve9	17.2732	18.4175
mm9_circ_005302	2	11	4	6	14	10	47	0.193091	1.06939	0.356197	0.585692	1.34027	0.953196	0.53956	0.959719	1.77871	0.29432	chr2:142565258-142566727	-	Kif16b	3.12334	4.15165
mm9_circ_005305	14	12	11	37	34	19	127	1.35164	1.16661	0.97954	3.61177	3.25494	1.81107	1.16593	2.89259	2.48093	0.0832894	chr14:47635951-47636470	+	Samd4	4.37653	5.84462
mm9_circ_005307	2	1	4	2	7	5	21	0.193091	0.0972175	0.356197	0.195231	0.670134	0.476598	0.215502	0.447321	2.07572	0.233928	chr8:128309171-128312452	-	Pcnxl2	7.4692	9.61683
mm9_circ_005340	5	3	6	6	8	9	37	0.482727	0.291652	0.534295	0.585692	0.765867	0.857876	0.436225	0.736479	1.6883	0.0512181	chr10:90377440-90411417	+	Anks1b	60.2774	49.5267
mm9_circ_005357	2	0	1	1	2	2	8	0.193091	0	0.0890491	0.0976154	0.191467	0.190639	0.0940466	0.159907	1.7003	0.375531	chr3:55657692-55695596	-	Nbea	25.2092	26.4336
mm9_circ_005365	1	1	0	5	10	0	17	0.0965454	0.0972175	0	0.488077	0.957334	0	0.0645876	0.481804	7.45969	0.269359	chr15:81458722-81459167	+	Ep300	5.69784	7.80025
mm9_circ_005369	0	9	5	8	8	1	31	0	0.874957	0.445246	0.780923	0.765867	0.0953196	0.440068	0.54737	1.24383	0.767605	chr14:87871882-87887094	+	Tdrd3	8.47297	8.86575
mm9_circ_005382	4	4	1	3	4	2	18	0.386182	0.38887	0.0890491	0.292846	0.382934	0.190639	0.288034	0.288806	1.00268	0.994998	chr1:16453115-16499489	-	Stau2	66.5219	59.6049
mm9_circ_005466	0	0	3	2	0	2	7	0	0	0.267147	0.195231	0	0.190639	0.0890491	0.128623	1.44441	0.738576	chr18:67678944-67747513	-	Spire1	26.5095	27.7258
mm9_circ_005474	20	39	36	53	40	45	233	1.93091	3.79148	3.20577	5.17362	3.82934	4.28938	2.97605	4.43078	1.48881	0.104831	chr11:20625687-20627642	-	Aftph	24.5215	23.5574
mm9_circ_005522	3	5	5	5	6	4	28	0.289636	0.486087	0.445246	0.488077	0.574401	0.381278	0.40699	0.481252	1.18247	0.415864	chr6:31368930-31401584	+	Mkln1	55.5854	55.6266
mm9_circ_005547	2	6	0	7	3	0	18	0.193091	0.583305	0	0.683308	0.2872	0	0.258799	0.323503	1.25002	0.817366	chr1:53313472-53347267	-	Pms1	6.19129	8.73253
mm9_circ_005566	5	2	0	3	6	6	22	0.482727	0.194435	0	0.292846	0.574401	0.571917	0.225721	0.479721	2.12529	0.216401	chr13:120218966-120229678	+	None	30.0455	29.1286
mm9_circ_005578	16	19	12	17	14	15	93	1.54473	1.84713	1.06859	1.65946	1.34027	1.42979	1.48682	1.47651	0.993067	0.969462	chr5:130663270-130673986	+	Rabgef1	12.2842	12.4795
mm9_circ_005597	9	6	5	3	10	7	40	0.868909	0.583305	0.445246	0.292846	0.957334	0.667237	0.632486	0.639139	1.01052	0.978457	chr10:109253309-109261737	-	Nav3	22.9944	19.31
mm9_circ_005616	2	2	9	8	11	5	37	0.193091	0.194435	0.801442	0.780923	1.05307	0.476598	0.396323	0.770196	1.94336	0.22959	chr4:124464715-124475623	+	Inpp5b	6.97231	8.60574
mm9_circ_005647	7	11	3	6	6	2	35	0.675818	1.06939	0.267147	0.585692	0.574401	0.190639	0.670786	0.450244	0.671219	0.464558	chr9:59627349-59637899	+	Myo9a	39.3854	38.1326
mm9_circ_005654	15	12	16	15	16	15	89	1.44818	1.16661	1.42479	1.46423	1.53173	1.42979	1.34653	1.47525	1.0956	0.287578	chr11:19898122-19908480	+	Spred2	7.05572	8.60077
mm9_circ_005659	8	13	11	16	26	5	79	0.772363	1.26383	0.97954	1.56185	2.48907	0.476598	1.00524	1.50917	1.5013	0.480286	chr1:187210124-187221146	+	Eprs	23.3244	20.8943
mm9_circ_005661	2	0	4	2	4	2	14	0.193091	0	0.356197	0.195231	0.382934	0.190639	0.183096	0.256268	1.39964	0.583793	chr19:6454978-6455280	+	Nrxn2	24.407	22.0177
mm9_circ_005710	15	13	17	22	28	24	119	1.44818	1.26383	1.51384	2.14754	2.68054	2.28767	1.40861	2.37191	1.68386	0.0138644	chr7:82281183-82293974	-	Sv2b	96.4274	80.2543
mm9_circ_005741	1	3	2	1	2	2	11	0.0965454	0.291652	0.178098	0.0976154	0.191467	0.190639	0.188765	0.159907	0.847121	0.684275	chr5:111775502-111778594	+	Pitpnb	7.38988	7.99153
mm9_circ_005749	8	16	13	8	11	8	64	0.772363	1.55548	1.15764	0.780923	1.05307	0.762557	1.16183	0.865516	0.744961	0.322302	chr8:125906426-125907343	+	Tcf25	12.6299	13.8759
mm9_circ_005786	1	10	3	11	5	5	35	0.0965454	0.972175	0.267147	1.07377	0.478667	0.476598	0.445289	0.676345	1.51889	0.529717	chr11:6093156-6093479	-	Nudcd3	19.1199	18.9726
mm9_circ_005791	12	9	7	17	16	6	67	1.15854	0.874957	0.623344	1.65946	1.53173	0.571917	0.885615	1.25437	1.41638	0.404658	chr4:117255204-117287846	+	Eri3	43.2021	34.567
mm9_circ_005795	15	18	22	25	15	21	116	1.44818	1.74991	1.95908	2.44038	1.436	2.00171	1.71906	1.95937	1.13979	0.515285	chr9:63464492-63467038	+	Aagab	15.0692	12.1503
mm9_circ_005797	4	3	4	6	10	5	32	0.386182	0.291652	0.356197	0.585692	0.957334	0.476598	0.344677	0.673208	1.95316	0.148148	chr8:93992215-94009177	+	Fto	20.0715	26.0703
mm9_circ_005799	3	0	2	0	2	0	7	0.289636	0	0.178098	0	0.191467	0	0.155911	0.0638223	0.409349	0.436445	chr11:69463229-69465225	+	Fxr2	24.0384	22.0802
mm9_circ_005811	5	3	2	3	1	5	19	0.482727	0.291652	0.178098	0.292846	0.0957334	0.476598	0.317493	0.288392	0.908344	0.847414	chr2:146166114-146168485	-	Ralgapa2	4.62402	5.19039
mm9_circ_005834	2	1	1	1	3	0	8	0.193091	0.0972175	0.0890491	0.0976154	0.2872	0	0.126452	0.128272	1.01439	0.985425	chr19:29818022-29829507	-	9930021J03Rik	NA	NA
mm9_circ_005835	1	2	1	4	3	1	12	0.0965454	0.194435	0.0890491	0.390462	0.2872	0.0953196	0.126677	0.25766	2.034	0.266215	chr5:104291936-104305308	-	Klhl8	8.62278	7.36384
mm9_circ_005864	3	5	8	9	7	6	38	0.289636	0.486087	0.712393	0.878538	0.670134	0.571917	0.496039	0.706863	1.42502	0.243304	chr13:17842090-17864791	-	Cdk13	9.07464	9.16767
mm9_circ_005865	0	0	5	3	3	6	17	0	0	0.445246	0.292846	0.2872	0.571917	0.148415	0.383988	2.58725	0.262883	chr4:127974429-128015941	+	None	4.52021	5.17747
mm9_circ_005921	3	4	3	3	4	4	21	0.289636	0.38887	0.267147	0.292846	0.382934	0.381278	0.315218	0.352353	1.11781	0.482561	chr2:37817160-37876986	-	Dennd1a	11.1498	12.8787
mm9_circ_005936	11	16	17	13	15	16	88	1.062	1.55548	1.51384	1.269	1.436	1.52511	1.3771	1.41004	1.02391	0.863236	chr5:100904707-100914874	-	Lin54	5.76415	6.07164
mm9_circ_005949	8	6	16	14	6	13	63	0.772363	0.583305	1.42479	1.36662	0.574401	1.23915	0.926818	1.06006	1.14376	0.725746	chr1:192709212-192723450	-	Rps6kc1	33.2754	37.0282
mm9_circ_006013	13	16	18	17	16	19	99	1.25509	1.55548	1.60288	1.65946	1.53173	1.81107	1.47115	1.66742	1.13341	0.226966	chrX:66797583-66798444	+	Aff2	8.16443	8.47034
mm9_circ_006017	2	4	2	1	4	3	16	0.193091	0.38887	0.178098	0.0976154	0.382934	0.285959	0.253353	0.255503	1.00848	0.985088	chr4:149780304-149780773	+	Rere	7.65393	10.7088
mm9_circ_006024	0	0	4	2	3	1	10	0	0	0.356197	0.195231	0.2872	0.0953196	0.118732	0.192584	1.622	0.614529	chr5:53241696-53241933	+	Anapc4	16.7636	13.9181
mm9_circ_006026	17	14	20	19	25	22	117	1.64127	1.36104	1.78098	1.85469	2.39334	2.09703	1.59443	2.11502	1.3265	0.0619574	chr1:16430403-16499489	-	Stau2	66.5219	59.6049
mm9_circ_006031	3	0	3	0	5	6	17	0.289636	0	0.267147	0	0.478667	0.571917	0.185595	0.350195	1.88688	0.470562	chr13:77462625-77473624	+	2210408I21Rik	3.13911	3.64453
mm9_circ_006045	21	11	9	18	23	16	98	2.02745	1.06939	0.801442	1.75708	2.20187	1.52511	1.29943	1.82802	1.40679	0.297519	chr12:25563055-25619487	+	Mboat2	16.8271	14.6121
mm9_circ_006079	1	3	4	3	5	7	23	0.0965454	0.291652	0.356197	0.292846	0.478667	0.667237	0.248131	0.479583	1.93278	0.16459	chr1:152253591-152254707	+	Tpr	28.3925	26.8704
mm9_circ_006083	6	0	1	4	3	2	16	0.579272	0	0.0890491	0.390462	0.2872	0.190639	0.222774	0.289434	1.29923	0.753008	chr1:121669625-121680166	-	Ptpn4	38.9136	33.5308
mm9_circ_006091	6	0	0	1	0	0	7	0.579272	0	0	0.0976154	0	0	0.193091	0.0325385	0.168514	0.494397	chr2:126623202-126624970	-	Trpm7	10.591	9.89978
mm9_circ_006117	15	22	21	14	14	20	106	1.44818	2.13878	1.87003	1.36662	1.34027	1.90639	1.819	1.53776	0.845387	0.361235	chr3:87333145-87359070	+	Etv3	NA	NA
mm9_circ_006118	20	11	20	12	19	15	97	1.93091	1.06939	1.78098	1.17138	1.81893	1.42979	1.59376	1.47337	0.924462	0.732282	chr7:100081481-100146601	+	Prcp	NA	NA
mm9_circ_006147	11	11	10	12	6	14	64	1.062	1.06939	0.890491	1.17138	0.574401	1.33447	1.00729	1.02675	1.01932	0.941601	chr5:33162514-33178337	-	C330019G07Rik	16.3478	15.4419
mm9_circ_006170	5	2	1	1	2	1	12	0.482727	0.194435	0.0890491	0.0976154	0.191467	0.0953196	0.255404	0.128134	0.501692	0.393886	chrX:23333565-23365291	+	Wdr44	6.24962	5.94883
mm9_circ_006185	6	12	11	12	19	12	72	0.579272	1.16661	0.97954	1.17138	1.81893	1.14383	0.908474	1.37805	1.51689	0.1734	chr7:121462966-121464765	-	4933406I18Rik	0	0
mm9_circ_006194	0	1	1	1	4	3	10	0	0.0972175	0.0890491	0.0976154	0.382934	0.285959	0.0620889	0.255503	4.11511	0.135132	chr5:107047089-107095864	-	Zfp644	40.3106	41.5704
mm9_circ_006204	1	2	0	2	3	1	9	0.0965454	0.194435	0	0.195231	0.2872	0.0953196	0.0969935	0.192584	1.98553	0.292216	chr9:24278217-24290173	-	Dpy19l1	20.2506	16.9045
mm9_circ_006210	8	5	9	8	2	13	45	0.772363	0.486087	0.801442	0.780923	0.191467	1.23915	0.686631	0.737182	1.07362	0.886459	chr4:153530209-153531118	+	Wdr8	6.11308	5.8314
mm9_circ_006216	3	3	3	4	7	5	25	0.289636	0.291652	0.267147	0.390462	0.670134	0.476598	0.282812	0.512398	1.8118	0.107652	chr12:3632809-3648389	+	Dtnb	29.5174	32.9828
mm9_circ_006263	3	4	2	2	4	7	22	0.289636	0.38887	0.178098	0.195231	0.382934	0.667237	0.285535	0.415134	1.45388	0.456449	chr10:25713172-25714191	-	Tmem200a	0.44462	0.458607
mm9_circ_006286	11	3	10	9	13	6	52	1.062	0.291652	0.890491	0.878538	1.24453	0.571917	0.748048	0.89833	1.2009	0.647624	chr3:51103704-51129957	-	Elf2	14.5104	20.7369
mm9_circ_006355	2	0	2	6	3	2	15	0.193091	0	0.178098	0.585692	0.2872	0.190639	0.12373	0.354511	2.8652	0.183355	chr6:27313084-27314020	-	Grm8	8.25843	7.12901
mm9_circ_006366	17	3	13	7	25	12	77	1.64127	0.291652	1.15764	0.683308	2.39334	1.14383	1.03019	1.40683	1.3656	0.592824	chr16:14138435-14140465	-	4921513D23Rik	23.7564	25.8797
mm9_circ_006404	14	18	19	29	39	25	144	1.35164	1.74991	1.69193	2.83085	3.7336	2.38299	1.59783	2.98248	1.86658	0.0623166	chr9:22448188-22483508	+	Bbs9	10.6345	13.6754
mm9_circ_006421	10	8	5	1	6	11	41	0.965454	0.77774	0.445246	0.0976154	0.574401	1.04852	0.72948	0.57351	0.786191	0.652089	chr1:158799571-158837909	-	Ralgps2	5.74391	4.94147
mm9_circ_006467	6	5	10	8	5	3	37	0.579272	0.486087	0.890491	0.780923	0.478667	0.285959	0.65195	0.515183	0.790218	0.510208	chr17:74641244-74657845	-	Memo1	7.47806	6.80987
mm9_circ_006476	6	16	12	15	7	14	70	0.579272	1.55548	1.06859	1.46423	0.670134	1.33447	1.06778	1.15628	1.08288	0.824787	chr2:169709025-169712086	+	Tshz2	11.2146	10.7052
mm9_circ_006502	6	14	13	16	11	10	70	0.579272	1.36104	1.15764	1.56185	1.05307	0.953196	1.03265	1.18937	1.15176	0.630829	chr11:104229993-104240140	-	1700081L11Rik	16.5843	18.8821
mm9_circ_006509	15	18	23	22	27	17	122	1.44818	1.74991	2.04813	2.14754	2.5848	1.62043	1.74874	2.11759	1.21092	0.335239	chr11:104211800-104240140	-	1700081L11Rik	16.5843	18.8821
mm9_circ_006518	14	5	12	12	10	14	67	1.35164	0.486087	1.06859	1.17138	0.957334	1.33447	0.968771	1.1544	1.19161	0.555684	chr13:69651767-69654781	-	Papd7	3.57268	1.53857
mm9_circ_006534	1	0	2	0	3	0	6	0.0965454	0	0.178098	0	0.2872	0	0.0915479	0.0957334	1.04572	0.971653	chr1:125750742-125801753	-	Dpp10	42.6951	32.8127
mm9_circ_006547	1	3	0	3	1	2	10	0.0965454	0.291652	0	0.292846	0.0957334	0.190639	0.129399	0.193073	1.49207	0.574438	chr6:65812908-65851853	+	Prdm5	1.96406	2.43445
mm9_circ_006555	33	53	55	29	52	52	274	3.186	5.15253	4.8977	2.83085	4.97814	4.95662	4.41208	4.2552	0.964444	0.876046	chr19:57826119-57871993	+	Atrnl1	17.692	19.7757
mm9_circ_006602	2	4	0	1	2	2	11	0.193091	0.38887	0	0.0976154	0.191467	0.190639	0.193987	0.159907	0.824319	0.794142	chr2:32059528-32064355	+	Prrc2b	13.8813	21.7208
mm9_circ_006613	11	15	24	16	13	9	88	1.062	1.45826	2.13718	1.56185	1.24453	0.857876	1.55248	1.22142	0.786753	0.433901	chr8:70406879-70432788	-	Psd3	90.0882	71.7164
mm9_circ_006636	12	14	13	17	26	15	97	1.15854	1.36104	1.15764	1.65946	2.48907	1.42979	1.22574	1.85944	1.51699	0.183304	chr11:98124783-98129172	+	None	10.2861	11.4776
mm9_circ_006640	3	0	6	6	6	5	26	0.289636	0	0.534295	0.585692	0.574401	0.476598	0.274644	0.545564	1.98644	0.217527	chr17:64973867-64974791	+	Man2a1	4.14352	3.8572
mm9_circ_006649	6	8	3	7	5	6	35	0.579272	0.77774	0.267147	0.683308	0.478667	0.571917	0.541387	0.577964	1.06756	0.835785	chr3:9470891-9474602	-	Zfp704	5.02423	4.94106
mm9_circ_006690	1	0	1	6	4	2	14	0.0965454	0	0.0890491	0.585692	0.382934	0.190639	0.0618648	0.386422	6.24622	0.0955685	chr18:71480684-71502431	-	Dcc	3.64141	3.26101
mm9_circ_006696	38	25	37	46	42	40	228	3.66873	2.43044	3.29482	4.49031	4.0208	3.81278	3.13133	4.10796	1.31189	0.0987532	chr12:52720800-52762700	-	Strn3	24.3165	24.2801
mm9_circ_006706	3	1	2	3	6	4	19	0.289636	0.0972175	0.178098	0.292846	0.574401	0.381278	0.188317	0.416175	2.20997	0.0947217	chr13:58960529-58962916	+	Ntrk2	58.1807	62.4844
mm9_circ_006720	4	0	0	1	1	0	6	0.386182	0	0	0.0976154	0.0957334	0	0.128727	0.0644496	0.500668	0.671221	chr5:20939508-20965111	+	Fam185a	5.34713	4.02964
mm9_circ_006733	3	4	3	3	2	6	21	0.289636	0.38887	0.267147	0.292846	0.191467	0.571917	0.315218	0.352077	1.11693	0.782674	chr9:96483161-96511918	-	Rasa2	9.29222	9.85382
mm9_circ_006741	14	12	10	9	12	8	65	1.35164	1.16661	0.890491	0.878538	1.1488	0.762557	1.13625	0.929965	0.818455	0.308161	chr6:119002618-119007533	-	Cacna1c	3.89371	4.1298
mm9_circ_006797	12	5	16	10	27	20	90	1.15854	0.486087	1.42479	0.976154	2.5848	1.90639	1.02314	1.82245	1.78123	0.230447	chr5:15805746-15839643	+	Cacna2d1	29.8601	26.9757
mm9_circ_006802	2	2	2	0	3	3	12	0.193091	0.194435	0.178098	0	0.2872	0.285959	0.188541	0.191053	1.01332	0.981427	chr5:96957519-96974102	+	Fras1	2.32265	2.50373
mm9_circ_006827	1	4	0	4	4	2	15	0.0965454	0.38887	0	0.390462	0.382934	0.190639	0.161805	0.321345	1.986	0.315826	chr15:72843235-72862073	-	Trappc9	9.18893	10.6002
mm9_circ_006853	4	3	7	3	6	3	26	0.386182	0.291652	0.623344	0.292846	0.574401	0.285959	0.433726	0.384402	0.886278	0.737008	chr9:121636433-121640683	+	Nktr	14.6053	14.3867
mm9_circ_006877	11	8	11	1	6	3	40	1.062	0.77774	0.97954	0.0976154	0.574401	0.285959	0.93976	0.319325	0.339794	0.0265577	chr1:169164822-169167779	-	Uck2	11.4152	7.84953
mm9_circ_006879	3	4	3	3	10	4	27	0.289636	0.38887	0.267147	0.292846	0.957334	0.381278	0.315218	0.54382	1.72522	0.387172	chr2:135185389-135196337	+	Plcb1	81.3014	91.4284
mm9_circ_006896	0	0	1	4	3	1	9	0	0	0.0890491	0.390462	0.2872	0.0953196	0.029683	0.25766	8.68039	0.106526	chr12:56760034-56778252	-	Ralgapa1	27.1759	26.8548
mm9_circ_006917	3	2	2	3	1	2	13	0.289636	0.194435	0.178098	0.292846	0.0957334	0.190639	0.220723	0.193073	0.874729	0.703886	chr8:85514245-85530311	+	Rnf150	6.0768	7.57917
mm9_circ_006933	6	0	11	5	12	5	39	0.579272	0	0.97954	0.488077	1.1488	0.476598	0.519604	0.704492	1.35582	0.636876	chr8:91226203-91247111	+	Cyld	34.0627	32.1465
mm9_circ_006949	4	4	5	14	10	10	47	0.386182	0.38887	0.445246	1.36662	0.957334	0.953196	0.406766	1.09238	2.68553	0.0355415	chr6:36950041-37008028	-	Dgki	0.178895	0.174859
mm9_circ_006973	2	2	3	3	2	3	15	0.193091	0.194435	0.267147	0.292846	0.191467	0.285959	0.218224	0.256757	1.17657	0.402826	chr18:73834814-73837693	-	Smad4	13.4512	17.3844
mm9_circ_006982	25	25	40	29	44	34	197	2.41364	2.43044	3.56197	2.83085	4.21227	3.24087	2.80201	3.42799	1.2234	0.325611	chr3:123304358-123337258	-	Ndst3	9.2843	9.29102
mm9_circ_006986	7	2	2	5	3	4	23	0.675818	0.194435	0.178098	0.488077	0.2872	0.381278	0.34945	0.385519	1.10321	0.850877	chr5:136808493-136816007	-	Cux1	15.476	16.0644
mm9_circ_007057	2	10	2	5	7	9	35	0.193091	0.972175	0.178098	0.488077	0.670134	0.857876	0.447788	0.672029	1.50078	0.493195	chr4:149842803-149851577	+	Rere	7.65393	10.7088
mm9_circ_007071	15	7	6	10	19	16	73	1.44818	0.680522	0.534295	0.976154	1.81893	1.52511	0.887666	1.44007	1.62231	0.216942	chr7:140019385-140028890	-	Mettl10	0	0
mm9_circ_007078	3	4	7	9	6	2	31	0.289636	0.38887	0.623344	0.878538	0.574401	0.190639	0.43395	0.547859	1.26249	0.644402	chr12:3442473-3457209	+	Asxl2	7.59504	8.09383
mm9_circ_007087	33	34	26	44	37	28	202	3.186	3.30539	2.31528	4.29508	3.54214	2.66895	2.93556	3.50205	1.19298	0.379887	chr16:32950377-32961830	+	Lrch3	12.1836	14.0875
mm9_circ_007090	7	6	2	3	4	7	29	0.675818	0.583305	0.178098	0.292846	0.382934	0.667237	0.479074	0.447672	0.934454	0.877386	chr9:108430919-108436949	+	Qrich1	28.0786	27.5284
mm9_circ_007094	1	1	0	5	1	2	10	0.0965454	0.0972175	0	0.488077	0.0957334	0.190639	0.0645876	0.25815	3.99689	0.238878	chr6:92088980-92114287	+	Nr2c2	18.5302	19.3181
mm9_circ_007113	80	65	101	95	100	120	561	7.72363	6.31914	8.99396	9.27346	9.57334	11.4383	7.67891	10.0951	1.31465	0.0794644	chr1:22336373-22369621	-	Rims1	44.6713	44.239
mm9_circ_007127	13	13	19	11	21	15	92	1.25509	1.26383	1.69193	1.07377	2.0104	1.42979	1.40362	1.50465	1.07198	0.764716	chr9:44636866-44637354	-	Mll1	3.70238	8.15195
mm9_circ_007135	5	10	8	11	11	7	52	0.482727	0.972175	0.712393	1.07377	1.05307	0.667237	0.722432	0.931358	1.2892	0.341401	chr3:106334054-106342521	-	Cept1	9.5158	6.67343
mm9_circ_007155	12	12	10	18	28	13	93	1.15854	1.16661	0.890491	1.75708	2.68054	1.23915	1.07188	1.89226	1.76536	0.186568	chr12:83441648-83443486	+	Sipa1l1	23.6531	31.5295
mm9_circ_007168	3	3	1	3	2	2	14	0.289636	0.291652	0.0890491	0.292846	0.191467	0.190639	0.223446	0.224984	1.00688	0.984999	chr4:130004436-130006918	-	Zcchc17	22.3295	18.1785
mm9_circ_007176	2	1	1	3	1	3	11	0.193091	0.0972175	0.0890491	0.292846	0.0957334	0.285959	0.126452	0.224846	1.77811	0.268981	chr8:16687415-16710702	-	Csmd1	11.1827	12.3913
mm9_circ_007206	3	1	3	1	0	4	12	0.289636	0.0972175	0.267147	0.0976154	0	0.381278	0.218	0.159631	0.732252	0.682304	chr11:53182161-53189135	+	Aff4	80.2899	80.6301
mm9_circ_007229	7	4	11	12	16	7	57	0.675818	0.38887	0.97954	1.17138	1.53173	0.667237	0.681409	1.12345	1.64872	0.227793	chr7:105031981-105042523	+	Pak1	119.155	105.275
mm9_circ_007270	0	2	1	2	1	2	8	0	0.194435	0.0890491	0.195231	0.0957334	0.190639	0.0944947	0.160534	1.69887	0.379433	chr6:22268933-22293319	-	Fam3c	23.711	23.8027
mm9_circ_007293	2	3	8	9	7	4	33	0.193091	0.291652	0.712393	0.878538	0.670134	0.381278	0.399045	0.643317	1.61214	0.319542	chr4:130224839-130257025	+	Pum1	16.3382	15.7074
mm9_circ_007295	6	9	17	4	16	8	60	0.579272	0.874957	1.51384	0.390462	1.53173	0.762557	0.989355	0.894918	0.904547	0.839037	chr11:84890766-84917528	-	Usp32	26.814	28.3386
mm9_circ_007315	1	0	2	3	0	1	7	0.0965454	0	0.178098	0.292846	0	0.0953196	0.0915479	0.129389	1.41334	0.729507	chr11:90396793-90401596	-	Stxbp4	3.43536	3.48071
mm9_circ_007325	1	1	8	2	6	7	25	0.0965454	0.0972175	0.712393	0.195231	0.574401	0.667237	0.302052	0.478956	1.58567	0.523752	chr14:72963290-72984651	-	Fndc3a	11.1812	10.7137
mm9_circ_007356	29	28	14	30	36	36	173	2.79982	2.72209	1.24669	2.92846	3.4464	3.4315	2.2562	3.26879	1.4488	0.174119	chr9:108435917-108436949	+	Qrich1	28.0786	27.5284
mm9_circ_007369	7	8	19	6	6	8	54	0.675818	0.77774	1.69193	0.585692	0.574401	0.762557	1.0485	0.640883	0.61124	0.333605	chr15:85189883-85223936	+	Atxn10	52.2717	53.1543
mm9_circ_007370	5	1	4	3	2	6	21	0.482727	0.0972175	0.356197	0.292846	0.191467	0.571917	0.312047	0.352077	1.12828	0.815507	chr9:58826431-58838315	-	Neo1	11.3963	11.7401
mm9_circ_007371	3	4	6	6	5	8	32	0.289636	0.38887	0.534295	0.585692	0.478667	0.762557	0.404267	0.608972	1.50636	0.135445	chr9:100605571-100703773	+	Stag1	28.0456	38.0691
mm9_circ_007387	2	2	3	1	0	0	8	0.193091	0.194435	0.267147	0.0976154	0	0	0.218224	0.0325385	0.149106	0.0122712	chr15:30548976-30549694	+	Ctnnd2	17.2287	22.1467
mm9_circ_007410	11	16	6	28	33	25	119	1.062	1.55548	0.534295	2.73323	3.1592	2.38299	1.05059	2.75847	2.62564	0.0117033	chr8:18641564-18689059	+	Mcph1	0.55672	0.539339
mm9_circ_007413	2	3	2	1	4	2	14	0.193091	0.291652	0.178098	0.0976154	0.382934	0.190639	0.220947	0.223729	1.01259	0.977789	chr4:120134617-120156438	+	Scmh1	10.6891	9.66915
mm9_circ_007450	9	5	3	11	7	4	39	0.868909	0.486087	0.267147	1.07377	0.670134	0.381278	0.540715	0.708394	1.31011	0.564527	chr18:75239856-75242161	+	Dym	10.5119	12.3126
mm9_circ_007471	1	4	1	0	1	2	9	0.0965454	0.38887	0.0890491	0	0.0957334	0.190639	0.191488	0.0954575	0.498504	0.455493	chr6:31116475-31147851	-	None	2.81425	4.50634
mm9_circ_007474	4	4	5	9	9	5	36	0.386182	0.38887	0.445246	0.878538	0.861601	0.476598	0.406766	0.738912	1.81656	0.124166	chr3:122484484-122520985	+	Pde5a	2.28965	2.46203
mm9_circ_007495	17	6	3	6	13	10	55	1.64127	0.583305	0.267147	0.585692	1.24453	0.953196	0.830575	0.927808	1.11707	0.846064	chr1:192668365-192723450	-	Rps6kc1	33.2754	37.0282
mm9_circ_007503	0	3	0	2	3	4	12	0	0.291652	0	0.195231	0.2872	0.381278	0.0972175	0.287903	2.96143	0.181069	chr15:30548976-30599361	+	Ctnnd2	17.2287	22.1467
mm9_circ_007560	1	1	2	1	0	1	6	0.0965454	0.0972175	0.178098	0.0976154	0	0.0953196	0.123954	0.0643117	0.518836	0.230955	chr5:111102127-111105957	-	Ep400	9.4636	12.4691
mm9_circ_007569	3	8	8	1	2	1	23	0.289636	0.77774	0.712393	0.0976154	0.191467	0.0953196	0.593256	0.128134	0.215984	0.0876231	chr18:69723687-69724338	+	Tcf4	57.8625	56.2724
mm9_circ_007580	6	4	8	4	7	13	42	0.579272	0.38887	0.712393	0.390462	0.670134	1.23915	0.560178	0.766583	1.36846	0.504306	chr4:149813451-149884147	+	Rere	7.65393	10.7088
mm9_circ_007585	10	2	10	7	4	5	38	0.965454	0.194435	0.890491	0.683308	0.382934	0.476598	0.68346	0.51428	0.752465	0.571135	chr2:91645180-91665509	+	Ambra1	9.54362	10.6726
mm9_circ_007596	14	8	10	13	19	17	81	1.35164	0.77774	0.890491	1.269	1.81893	1.62043	1.00662	1.56946	1.55913	0.0777976	chr9:72439557-72441167	+	Rfx7	5.94712	6.4726
mm9_circ_007627	0	3	3	0	0	1	7	0	0.291652	0.267147	0	0	0.0953196	0.186267	0.0317732	0.170579	0.234678	chr15:67933032-68001785	-	Zfat	2.00181	2.14726
mm9_circ_007694	7	6	8	5	10	10	46	0.675818	0.583305	0.712393	0.488077	0.957334	0.953196	0.657172	0.799536	1.21663	0.459569	chr16:17373442-17389550	-	Pi4ka	6.96697	5.64244
mm9_circ_007708	3	1	0	0	1	2	7	0.289636	0.0972175	0	0	0.0957334	0.190639	0.128951	0.0954575	0.740261	0.760244	chr10:7518264-7530256	+	Ppil4	12.6599	11.8752
mm9_circ_007720	14	16	16	30	36	33	145	1.35164	1.55548	1.42479	2.92846	3.4464	3.14555	1.44397	3.17347	2.19774	0.00313254	chr12:54240367-54243755	+	Akap6	39.3177	38.4606
mm9_circ_007721	4	5	3	9	8	14	43	0.386182	0.486087	0.267147	0.878538	0.765867	1.33447	0.379805	0.99296	2.61439	0.0581511	chr13:84390834-84399845	+	Tmem161b	8.90383	6.97199
mm9_circ_007731	0	2	1	1	3	5	12	0	0.194435	0.0890491	0.0976154	0.2872	0.476598	0.0944947	0.287138	3.03867	0.215654	chr15:81213409-81222752	-	St13	88.8429	81.3722
mm9_circ_007732	3	2	1	4	5	4	19	0.289636	0.194435	0.0890491	0.390462	0.478667	0.381278	0.19104	0.416802	2.18175	0.0401201	chr11:5229881-5238766	-	Znrf3	2.03436	1.98614
mm9_circ_007735	4	4	5	11	0	3	27	0.386182	0.38887	0.445246	1.07377	0	0.285959	0.406766	0.453243	1.11426	0.898267	chr19:57453038-57453665	+	Fam160b1	4.27011	4.99978
mm9_circ_007736	4	2	7	6	5	8	32	0.386182	0.194435	0.623344	0.585692	0.478667	0.762557	0.40132	0.608972	1.51742	0.245998	chr4:56919086-56925002	-	D730040F13Rik	7.28217	10.0519
mm9_circ_007752	11	4	8	9	9	5	46	1.062	0.38887	0.712393	0.878538	0.861601	0.476598	0.721087	0.738912	1.02472	0.943547	chr5:73586224-73612311	-	Fryl	4.34332	7.44667
mm9_circ_007796	13	5	9	20	22	21	90	1.25509	0.486087	0.801442	1.95231	2.10614	2.00171	0.84754	2.02005	2.38343	0.0301894	chr9:100605571-100638561	+	Stag1	28.0456	38.0691
mm9_circ_007815	3	0	6	8	2	8	27	0.289636	0	0.534295	0.780923	0.191467	0.762557	0.274644	0.578316	2.10569	0.290273	chr7:57041436-57061996	+	Prmt3	5.85655	5.07066
mm9_circ_007835	0	1	0	2	4	2	9	0	0.0972175	0	0.195231	0.382934	0.190639	0.0324058	0.256268	7.90808	0.0518956	chr13:64344941-64349774	-	Cdc14b	1.46627	1.96764
mm9_circ_007853	3	2	4	4	4	4	21	0.289636	0.194435	0.356197	0.390462	0.382934	0.381278	0.280089	0.384891	1.37417	0.154737	chr10:13724006-13805888	+	Hivep2	39.2299	36.2255
mm9_circ_007871	1	0	0	1	1	6	9	0.0965454	0	0	0.0976154	0.0957334	0.571917	0.0321818	0.255089	7.92649	0.29309	chr12:79691520-79728247	+	Gphn	20.9403	17.759
mm9_circ_007873	2	2	3	7	8	7	29	0.193091	0.194435	0.267147	0.683308	0.765867	0.667237	0.218224	0.705471	3.23278	0.000313349	chr14:65444437-65447505	-	Hmbox1	8.38297	9.84047
mm9_circ_007877	7	4	9	13	7	15	55	0.675818	0.38887	0.801442	1.269	0.670134	1.42979	0.622043	1.12298	1.8053	0.150098	chr11:65520485-65525799	-	Map2k4	43.6083	40.5785
mm9_circ_007883	4	5	6	1	11	8	35	0.386182	0.486087	0.534295	0.0976154	1.05307	0.762557	0.468855	0.637747	1.36022	0.612432	chr7:139951071-139971068	-	Fam53b	0	0
mm9_circ_007893	7	9	5	9	15	5	50	0.675818	0.874957	0.445246	0.878538	1.436	0.476598	0.66534	0.930379	1.39835	0.453161	chr4:133275451-133278966	-	Arid1a	5.10737	7.78173
mm9_circ_007906	3	1	5	4	5	8	26	0.289636	0.0972175	0.445246	0.390462	0.478667	0.762557	0.277366	0.543895	1.96093	0.152686	chr3:122450806-122451395	+	Pde5a	2.28965	2.46203
mm9_circ_007990	2	3	0	3	3	1	12	0.193091	0.291652	0	0.292846	0.2872	0.0953196	0.161581	0.225122	1.39324	0.58836	chr7:119902897-119903153	+	Tead1	1.06488	1.22814
mm9_circ_008009	271	302	328	348	372	343	1964	26.1638	29.3597	29.2081	33.9702	35.6128	32.6946	28.2439	34.0925	1.20708	0.0131868	chr17:6137210-6139156	+	Tulp4	71.4286	87.9916
mm9_circ_008029	2	1	2	4	1	8	18	0.193091	0.0972175	0.178098	0.390462	0.0957334	0.762557	0.156136	0.416251	2.66596	0.309119	chr12:79691520-79738566	+	Gphn	20.9403	17.759
mm9_circ_008042	41	42	54	56	69	54	316	3.95836	4.08313	4.80865	5.46646	6.60561	5.14726	4.28338	5.73978	1.34001	0.0602076	chr5:128748861-128749747	-	Tmem132d	6.47416	7.46283
mm9_circ_008057	6	5	4	11	3	5	34	0.579272	0.486087	0.356197	1.07377	0.2872	0.476598	0.473852	0.612522	1.29264	0.62277	chr9:66387868-66414710	-	Usp3	8.49794	8.49228
mm9_circ_008058	7	12	6	6	3	4	38	0.675818	1.16661	0.534295	0.585692	0.2872	0.381278	0.792241	0.418057	0.527689	0.180276	chr4:90975301-90978354	-	Elavl2	18.5763	18.295
mm9_circ_008094	2	0	1	1	2	1	7	0.193091	0	0.0890491	0.0976154	0.191467	0.0953196	0.0940466	0.128134	1.36245	0.630231	chr11:70713973-70722019	+	Rabep1	37.7227	33.3103
mm9_circ_008110	4	1	2	3	3	1	14	0.386182	0.0972175	0.178098	0.292846	0.2872	0.0953196	0.220499	0.225122	1.02097	0.967999	chr7:117542809-117566068	-	Sbf2	11.5072	11.6561
mm9_circ_008117	12	12	14	12	29	29	108	1.15854	1.16661	1.24669	1.17138	2.77627	2.76427	1.19061	2.23731	1.87912	0.188189	chr7:128195600-128200913	+	Mettl9	16.1302	15.3221
mm9_circ_008147	3	2	4	11	10	6	36	0.289636	0.194435	0.356197	1.07377	0.957334	0.571917	0.280089	0.867674	3.09785	0.0501682	chr12:3237284-3238112	+	1700012B15Rik	30.4411	29.5938
mm9_circ_008169	1	2	2	2	4	3	14	0.0965454	0.194435	0.178098	0.195231	0.382934	0.285959	0.15636	0.288041	1.84217	0.120067	chr10:18323212-18339599	-	D10Bwg1379e	11.5001	14.1976
mm9_circ_008231	32	44	34	24	46	37	217	3.08945	4.27757	3.02767	2.34277	4.40374	3.52682	3.4649	3.42444	0.988325	0.958374	chr14:22335847-22336720	+	Myst4	12.8783	15.6924
mm9_circ_008242	7	2	5	7	6	6	33	0.675818	0.194435	0.445246	0.683308	0.574401	0.571917	0.438499	0.609875	1.39082	0.342606	chr15:81462043-81462942	+	Ep300	5.69784	7.80025
mm9_circ_008266	3	0	1	5	5	2	16	0.289636	0	0.0890491	0.488077	0.478667	0.190639	0.126228	0.385794	3.05632	0.117477	chr19:56644905-56650774	+	Nhlrc2	2.83687	3.14507
mm9_circ_008286	3	3	2	3	2	0	13	0.289636	0.291652	0.178098	0.292846	0.191467	0	0.253129	0.161438	0.637768	0.406181	chr13:90130677-90140689	-	Xrcc4	7.16763	4.91645
mm9_circ_008302	7	9	14	15	7	8	60	0.675818	0.874957	1.24669	1.46423	0.670134	0.762557	0.932488	0.96564	1.03555	0.918448	chr11:21953434-21968509	-	Ehbp1	12.3408	12.2607
mm9_circ_008322	0	3	1	3	2	1	10	0	0.291652	0.0890491	0.292846	0.191467	0.0953196	0.126901	0.193211	1.52254	0.56136	chr19:6341902-6343176	+	Map4k2	12.5115	16.3335
mm9_circ_008349	0	1	3	0	2	0	6	0	0.0972175	0.267147	0	0.191467	0	0.121455	0.0638223	0.525481	0.599342	chr9:119193663-119203641	-	Oxsr1	9.21453	10.875
mm9_circ_008365	2	1	4	1	2	4	14	0.193091	0.0972175	0.356197	0.0976154	0.191467	0.381278	0.215502	0.223454	1.0369	0.947115	chr16:33989853-33993116	-	Kalrn	83.2084	92.4433
mm9_circ_008379	4	9	2	0	4	6	25	0.386182	0.874957	0.178098	0	0.382934	0.571917	0.479746	0.318284	0.663442	0.578401	chr2:72784602-72809571	-	Sp3	22.7876	20.5046
mm9_circ_008387	9	3	8	5	9	8	42	0.868909	0.291652	0.712393	0.488077	0.861601	0.762557	0.624318	0.704078	1.12776	0.720665	chr17:63820756-63840236	-	Fbxl17	5.50596	5.93548
mm9_circ_008396	2	6	10	4	8	2	32	0.193091	0.583305	0.890491	0.390462	0.765867	0.190639	0.555629	0.448989	0.808074	0.706468	chr3:27519526-27542011	-	Fndc3b	2.56254	2.35426
mm9_circ_008435	3	1	2	6	5	3	20	0.289636	0.0972175	0.178098	0.585692	0.478667	0.285959	0.188317	0.450106	2.39015	0.076618	chr5:21176306-21189283	-	Napepld	2.85152	3.04581
mm9_circ_008457	0	4	2	5	3	6	20	0	0.38887	0.178098	0.488077	0.2872	0.571917	0.188989	0.449065	2.37614	0.143528	chr16:89877282-89885370	-	Tiam1	13.6192	14.5907
mm9_circ_008469	14	8	17	17	13	10	79	1.35164	0.77774	1.51384	1.65946	1.24453	0.953196	1.2144	1.28573	1.05873	0.825579	chr19:27924200-27975393	-	Rfx3	11.6863	9.13934
mm9_circ_008484	10	4	5	18	9	15	61	0.965454	0.38887	0.445246	1.75708	0.861601	1.42979	0.599857	1.34949	2.24969	0.0864431	chr18:34425711-34439006	+	Apc	79.2727	57.2074
mm9_circ_008488	7	13	15	8	23	16	82	0.675818	1.26383	1.33574	0.780923	2.20187	1.52511	1.09179	1.50264	1.3763	0.438603	chr12:52873260-52873692	-	Hectd1	20.6724	18.6701
mm9_circ_008575	1	1	1	7	6	1	17	0.0965454	0.0972175	0.0890491	0.683308	0.574401	0.0953196	0.0942707	0.451009	4.78419	0.186886	chr14:70634946-70667313	-	Ppp3cc	10.2824	8.52694
mm9_circ_008614	0	4	6	2	3	4	19	0	0.38887	0.534295	0.195231	0.2872	0.381278	0.307722	0.287903	0.935596	0.915227	chr9:77064783-77078836	-	2310046A06Rik	11.7428	13.3499
mm9_circ_008622	1	2	0	1	2	5	11	0.0965454	0.194435	0	0.0976154	0.191467	0.476598	0.0969935	0.255227	2.63138	0.30358	chr3:88150366-88153366	+	Smg5	12.8819	12.3459
mm9_circ_008647	2	5	11	3	21	3	45	0.193091	0.486087	0.97954	0.292846	2.0104	0.285959	0.552906	0.863069	1.56097	0.65472	chr4:108755693-108775197	-	Osbpl9	16.4777	14.9618
mm9_circ_008656	3	2	7	5	6	6	29	0.289636	0.194435	0.623344	0.488077	0.574401	0.571917	0.369138	0.544798	1.47586	0.307947	chr13:17830750-17864791	-	Cdk13	9.07464	9.16767
mm9_circ_008691	7	13	8	18	16	20	82	0.675818	1.26383	0.712393	1.75708	1.53173	1.90639	0.884013	1.73173	1.95895	0.0274696	chr13:18902300-18906162	+	Vps41	44.6738	39.427
mm9_circ_008701	5	7	9	17	17	10	65	0.482727	0.680522	0.801442	1.65946	1.62747	0.953196	0.654897	1.41338	2.15816	0.0653716	chr18:45751659-45752078	+	Kcnn2	8.49936	8.91337
mm9_circ_008729	1	2	0	7	1	2	13	0.0965454	0.194435	0	0.683308	0.0957334	0.190639	0.0969935	0.323227	3.33246	0.340219	chr11:29433225-29444410	+	Mtif2	7.70094	6.75698
mm9_circ_008755	1	0	2	0	2	1	6	0.0965454	0	0.178098	0	0.191467	0.0953196	0.0915479	0.0955955	1.04421	0.959843	chr7:25013066-25014859	-	Zfp109	2.97503	3.13919
mm9_circ_008757	29	28	27	14	42	28	168	2.79982	2.72209	2.40433	1.36662	4.0208	2.66895	2.64208	2.68546	1.01642	0.960275	chr1:25278604-25285392	-	Bai3	25.0756	22.2654
mm9_circ_008777	13	11	12	19	17	11	83	1.25509	1.06939	1.06859	1.85469	1.62747	1.04852	1.13102	1.51023	1.33527	0.251357	chr11:6211011-6217083	+	Ogdh	34.6253	37.8462
mm9_circ_008783	1	1	5	1	2	3	13	0.0965454	0.0972175	0.445246	0.0976154	0.191467	0.285959	0.213003	0.19168	0.899896	0.879063	chr5:121827746-121829690	-	Trafd1	15.7627	14.4284
mm9_circ_008797	13	18	20	16	18	18	103	1.25509	1.74991	1.78098	1.56185	1.7232	1.71575	1.59533	1.66693	1.04488	0.721247	chr5:124194963-124195598	-	Rsrc2	34.8395	32.9083
mm9_circ_008807	0	3	1	0	0	3	7	0	0.291652	0.0890491	0	0	0.285959	0.126901	0.0953196	0.751136	0.81818	chr1:44811187-44845387	+	Gulp1	1.95459	1.65271
mm9_circ_008809	5	4	8	1	4	4	26	0.482727	0.38887	0.712393	0.0976154	0.382934	0.381278	0.527997	0.287276	0.544086	0.149176	chr2:80360528-80365835	-	Nckap1	85.0057	80.9267
mm9_circ_008812	10	11	5	10	9	18	63	0.965454	1.06939	0.445246	0.976154	0.861601	1.71575	0.826697	1.1845	1.43281	0.344875	chr9:106888324-106909210	-	Dock3	27.149	36.7372
mm9_circ_008816	3	1	3	3	4	1	15	0.289636	0.0972175	0.267147	0.292846	0.382934	0.0953196	0.218	0.257033	1.17905	0.729388	chr14:61462044-61494144	+	Mipep	7.89933	6.25967
mm9_circ_008839	1	0	0	1	1	5	8	0.0965454	0	0	0.0976154	0.0957334	0.476598	0.0321818	0.223316	6.93919	0.267422	chrX:156254508-156255230	+	None	16.4494	17.5089
mm9_circ_008840	3	3	5	5	5	7	28	0.289636	0.291652	0.445246	0.488077	0.478667	0.667237	0.342178	0.54466	1.59175	0.0666966	chr3:58886874-58897617	+	Med12l	0.585604	0.443828
mm9_circ_008846	11	10	15	7	14	15	72	1.062	0.972175	1.33574	0.683308	1.34027	1.42979	1.1233	1.15112	1.02477	0.92178	chr4:48649711-48663290	+	Tmeff1	42.3533	36.3343
mm9_circ_008885	1	12	7	7	11	14	52	0.0965454	1.16661	0.623344	0.683308	1.05307	1.33447	0.628833	1.02362	1.6278	0.348344	chr1:94044832-94045071	-	Hdac4	NA	NA
mm9_circ_008922	1	3	1	2	2	5	14	0.0965454	0.291652	0.0890491	0.195231	0.191467	0.476598	0.159082	0.287765	1.80891	0.333839	chr2:33180172-33196353	-	Ralgps1	0.662175	0.748505
mm9_circ_008943	10	14	10	13	15	9	71	0.965454	1.36104	0.890491	1.269	1.436	0.857876	1.07233	1.18763	1.10752	0.636628	chr13:63162394-63169645	+	2010111I01Rik	7.79882	8.74876
mm9_circ_008958	2	2	1	2	4	2	13	0.193091	0.194435	0.0890491	0.195231	0.382934	0.190639	0.158858	0.256268	1.61319	0.267736	chr1:51869846-51891387	-	Myo1b	10.6331	10.0945
mm9_circ_008959	12	12	10	19	13	18	84	1.15854	1.16661	0.890491	1.85469	1.24453	1.71575	1.07188	1.60499	1.49736	0.0834529	chr10:116792990-116805044	-	Cpsf6	17.548	16.2483
mm9_circ_008970	3	2	6	4	3	1	19	0.289636	0.194435	0.534295	0.390462	0.2872	0.0953196	0.339455	0.25766	0.759041	0.572937	chr16:94484198-94490305	-	None	1.95235	1.90229
mm9_circ_008982	0	0	2	2	3	5	12	0	0	0.178098	0.195231	0.2872	0.476598	0.0593661	0.319676	5.38483	0.0693411	chr13:18902300-18922662	+	Vps41	44.6738	39.427
mm9_circ_009002	2	0	1	4	0	3	10	0.193091	0	0.0890491	0.390462	0	0.285959	0.0940466	0.225473	2.39746	0.38751	chr14:79325068-79337016	+	1300010F03Rik	5.28527	7.39154
mm9_circ_009027	9	8	17	18	11	17	80	0.868909	0.77774	1.51384	1.75708	1.05307	1.62043	1.05349	1.47686	1.40187	0.252253	chr3:88805694-88811799	+	Ash1l	13.0707	17.0338
mm9_circ_009035	4	0	0	0	5	7	16	0.386182	0	0	0	0.478667	0.667237	0.128727	0.381968	2.96727	0.354073	chr19:60618912-60640197	-	None	6.84843	7.85608
mm9_circ_009050	6	2	7	4	7	12	38	0.579272	0.194435	0.623344	0.390462	0.670134	1.14383	0.465684	0.73481	1.57792	0.367515	chr14:29869072-29875726	-	Cacna2d3	21.997	17.3629
mm9_circ_009056	16	20	14	13	15	17	95	1.54473	1.94435	1.24669	1.269	1.436	1.62043	1.57859	1.44181	0.913355	0.588693	chr10:12156078-12175362	-	Utrn	13.8948	14.4155
mm9_circ_009074	6	1	3	3	6	3	22	0.579272	0.0972175	0.267147	0.292846	0.574401	0.285959	0.314546	0.384402	1.22209	0.705262	chr4:58874396-58898370	-	AI314180	31.6213	28.4678
mm9_circ_009088	1	0	2	0	2	2	7	0.0965454	0	0.178098	0	0.191467	0.190639	0.0915479	0.127369	1.39128	0.685307	chr3:144110233-144128249	-	Hs2st1	10.0692	9.42956
mm9_circ_009096	2	4	6	0	3	1	16	0.193091	0.38887	0.534295	0	0.2872	0.0953196	0.372085	0.127507	0.342681	0.13485	chr11:20603713-20609749	-	Aftph	24.5215	23.5574
mm9_circ_009098	2	1	4	6	6	4	23	0.193091	0.0972175	0.356197	0.585692	0.574401	0.381278	0.215502	0.51379	2.38416	0.0421897	chr6:17794908-17805028	+	St7	7.61459	6.93106
mm9_circ_009099	3	2	2	6	1	2	16	0.289636	0.194435	0.178098	0.585692	0.0957334	0.190639	0.220723	0.290688	1.31698	0.690298	chr8:87387956-87388451	+	Farsa	9.49877	8.83432
mm9_circ_009105	6	6	4	4	8	8	36	0.579272	0.583305	0.356197	0.390462	0.765867	0.762557	0.506258	0.639629	1.26344	0.421434	chr10:69457119-69462246	+	Ank3	24.2909	30.8925
mm9_circ_009125	4	4	4	4	2	3	21	0.386182	0.38887	0.356197	0.390462	0.191467	0.285959	0.377083	0.289296	0.767194	0.264276	chr2:73497736-73517960	-	Chn1	298.024	247.534
mm9_circ_009129	7	6	4	0	0	7	24	0.675818	0.583305	0.356197	0	0	0.667237	0.53844	0.222412	0.413068	0.29126	chr9:45781024-45786812	-	Pafah1b2	43.2511	39.3225
mm9_circ_009131	3	15	8	7	12	8	53	0.289636	1.45826	0.712393	0.683308	1.1488	0.762557	0.820097	0.864888	1.05462	0.912273	chr17:25372126-25372572	-	Gnptg	5.92284	5.27364
mm9_circ_009149	0	0	2	1	3	0	6	0	0	0.178098	0.0976154	0.2872	0	0.0593661	0.128272	2.16069	0.544452	chr19:40467877-40476800	-	Sorbs1	11.5877	14.588
mm9_circ_009155	22	17	27	22	51	27	166	2.124	1.6527	2.40433	2.14754	4.8824	2.57363	2.06034	3.20119	1.55372	0.310025	chr17:69557198-69559723	+	Epb4.1l3	39.7881	42.3358
mm9_circ_009162	2	2	2	4	4	1	15	0.193091	0.194435	0.178098	0.390462	0.382934	0.0953196	0.188541	0.289572	1.53585	0.407602	chr1:178973905-178997464	-	Akt3	80.5227	87.6807
mm9_circ_009215	41	30	35	42	49	32	229	3.95836	2.91652	3.11672	4.09985	4.69094	3.05023	3.33054	3.947	1.1851	0.353215	chr17:91100083-91103707	-	None	94.0235	92.627
mm9_circ_009223	10	11	14	14	20	15	84	0.965454	1.06939	1.24669	1.36662	1.91467	1.42979	1.09384	1.57036	1.43563	0.0929714	chr15:35002184-35045400	-	Stk3	11.872	15.0263
mm9_circ_009232	20	14	22	19	32	23	130	1.93091	1.36104	1.95908	1.85469	3.06347	2.19235	1.75034	2.37017	1.35412	0.22501	chr9:22459668-22483508	+	Bbs9	10.6345	13.6754
mm9_circ_009247	5	0	2	1	3	1	12	0.482727	0	0.178098	0.0976154	0.2872	0.0953196	0.220275	0.160045	0.726569	0.724761	chr19:37119011-37163077	-	Cpeb3	15.5116	14.2048
mm9_circ_009280	0	3	0	1	4	2	10	0	0.291652	0	0.0976154	0.382934	0.190639	0.0972175	0.223729	2.30133	0.381639	chr18:10129302-10132270	-	Rock1	6.38054	6.79703
mm9_circ_009299	3	4	1	2	6	6	22	0.289636	0.38887	0.0890491	0.195231	0.574401	0.571917	0.255852	0.447183	1.74782	0.288649	chr15:67997314-68001785	-	Zfat	2.00181	2.14726
mm9_circ_009300	0	2	3	3	0	0	8	0	0.194435	0.267147	0.292846	0	0	0.153861	0.0976154	0.63444	0.679392	chr16:94624920-94640348	+	None	7.19987	7.53112
mm9_circ_009319	2	2	0	1	7	5	17	0.193091	0.194435	0	0.0976154	0.670134	0.476598	0.129175	0.414782	3.211	0.225467	chr2:59786143-59800687	-	Baz2b	10.7117	13.8133
mm9_circ_009326	4	2	0	0	3	0	9	0.386182	0.194435	0	0	0.2872	0	0.193539	0.0957334	0.494647	0.542874	chr4:9208534-9277968	+	Clvs1	33.0343	36.6637
mm9_circ_009331	9	8	9	9	13	9	57	0.868909	0.77774	0.801442	0.878538	1.24453	0.857876	0.81603	0.99365	1.21766	0.29109	chr1:38591750-38595846	-	Aff3	6.86995	7.72471
mm9_circ_009337	20	20	26	25	30	20	141	1.93091	1.94435	2.31528	2.44038	2.872	1.90639	2.06351	2.40626	1.1661	0.350468	chr18:74129544-74130930	-	Mapk4	11.126	12.9836
mm9_circ_009358	2	7	4	1	4	3	21	0.193091	0.680522	0.356197	0.0976154	0.382934	0.285959	0.409937	0.255503	0.623273	0.416319	chr18:77873760-77881933	-	8030462N17Rik	1.16323	1.08593
mm9_circ_009375	1	2	2	3	5	2	15	0.0965454	0.194435	0.178098	0.292846	0.478667	0.190639	0.15636	0.320717	2.05115	0.181664	chr6:31227847-31235120	+	2210408F21Rik	7.57536	7.68618
mm9_circ_009396	5	9	13	13	12	13	65	0.482727	0.874957	1.15764	1.269	1.1488	1.23915	0.838441	1.21899	1.45387	0.187799	chr6:31368930-31383131	+	Mkln1	55.5854	55.6266
mm9_circ_009434	22	19	15	23	23	23	125	2.124	1.84713	1.33574	2.24515	2.20187	2.19235	1.76896	2.21312	1.25109	0.193735	chr1:52765007-52766599	-	Mfsd6	19.9429	22.5561
mm9_circ_009444	1	0	1	3	2	5	12	0.0965454	0	0.0890491	0.292846	0.191467	0.476598	0.0618648	0.320304	5.17747	0.0761214	chr7:148432745-148434408	+	Phrf1	0.725097	1.01511
mm9_circ_009482	4	0	0	4	2	0	10	0.386182	0	0	0.390462	0.191467	0	0.128727	0.193976	1.50688	0.722664	chr6:113358898-113359334	+	Ttll3	1.59871	1.88379
mm9_circ_009519	18	12	16	10	21	9	86	1.73782	1.16661	1.42479	0.976154	2.0104	0.857876	1.44307	1.28148	0.888021	0.716302	chr9:3634438-3635157	+	Gucy1a2	10.8358	11.1852
mm9_circ_009521	1	5	1	5	2	2	16	0.0965454	0.486087	0.0890491	0.488077	0.191467	0.190639	0.223894	0.290061	1.29553	0.709202	chr6:47526561-47527666	-	Ezh2	6.11483	7.29426
mm9_circ_009537	8	6	1	7	11	7	40	0.772363	0.583305	0.0890491	0.683308	1.05307	0.667237	0.481572	0.801204	1.66373	0.265877	chr10:81831315-81846589	+	None	NA	NA
mm9_circ_009538	0	8	6	9	5	24	52	0	0.77774	0.534295	0.878538	0.478667	2.28767	0.437345	1.21496	2.77803	0.291924	chr3:131262828-131270427	+	Papss1	17.5666	14.2157
mm9_circ_009555	3	3	2	4	6	2	20	0.289636	0.291652	0.178098	0.390462	0.574401	0.190639	0.253129	0.385167	1.52162	0.357292	chr14:58465757-58484478	-	Zdhhc20	10.2514	11.1507
mm9_circ_009557	4	5	5	3	2	7	26	0.386182	0.486087	0.445246	0.292846	0.191467	0.667237	0.439172	0.38385	0.874032	0.741367	chr14:39210415-39220402	-	Nrg3	8.42399	8.45483
mm9_circ_009558	18	11	20	19	13	14	95	1.73782	1.06939	1.78098	1.85469	1.24453	1.33447	1.5294	1.4779	0.966329	0.871777	chr1:140949922-140959548	+	Dennd1b	27.4811	36.0666
mm9_circ_009604	5	1	2	9	6	7	30	0.482727	0.0972175	0.178098	0.878538	0.574401	0.667237	0.252681	0.706725	2.79691	0.0406605	chr16:13697425-13699168	+	Bfar	7.82816	7.23405
mm9_circ_009616	1	1	1	0	4	4	11	0.0965454	0.0972175	0.0890491	0	0.382934	0.381278	0.0942707	0.254737	2.70219	0.334806	chr13:97911881-97920368	+	Gfm2	32.992	30.9762
mm9_circ_009629	4	10	8	5	9	6	42	0.386182	0.972175	0.712393	0.488077	0.861601	0.571917	0.69025	0.640532	0.927971	0.820948	chr9:83882382-83906226	+	Bckdhb	13.3145	12.6778
mm9_circ_009647	7	5	4	11	13	11	51	0.675818	0.486087	0.356197	1.07377	1.24453	1.04852	0.506034	1.12227	2.21778	0.00780306	chr11:108525809-108619133	+	Ccdc46	5.55024	9.38797
mm9_circ_009672	38	48	49	39	54	34	262	3.66873	4.66644	4.36341	3.807	5.1696	3.24087	4.23286	4.07249	0.962114	0.819472	chr13:91664189-91704299	+	Ssbp2	28.9197	26.4335
mm9_circ_009674	2	1	3	1	2	2	11	0.193091	0.0972175	0.267147	0.0976154	0.191467	0.190639	0.185819	0.159907	0.860555	0.683252	chr5:34685170-34693487	+	Rnf4	NA	NA
mm9_circ_009692	5	4	3	2	3	3	20	0.482727	0.38887	0.267147	0.195231	0.2872	0.285959	0.379581	0.25613	0.674769	0.176606	chr1:8544805-8614962	-	Sntg1	13.7237	13.1265
mm9_circ_009705	29	32	37	37	40	23	198	2.79982	3.11096	3.29482	3.61177	3.82934	2.19235	3.06853	3.21115	1.04648	0.811086	chr7:128191351-128200913	+	Mettl9	16.1302	15.3221
mm9_circ_009715	8	6	16	13	14	14	71	0.772363	0.583305	1.42479	1.269	1.34027	1.33447	0.926818	1.31458	1.41838	0.26706	chr19:54061943-54062873	+	Shoc2	23.7871	23.4999
mm9_circ_009720	0	9	2	7	8	16	42	0	0.874957	0.178098	0.683308	0.765867	1.52511	0.351019	0.991429	2.82444	0.165659	chr4:34786580-34787235	-	Zfp292	9.01452	8.52701
mm9_circ_009724	0	0	1	1	3	1	6	0	0	0.0890491	0.0976154	0.2872	0.0953196	0.029683	0.160045	5.3918	0.165596	chr8:88459306-88494896	+	Phkb	11.5752	13.3421
mm9_circ_009780	15	19	21	27	22	19	123	1.44818	1.84713	1.87003	2.63562	2.10614	1.81107	1.72178	2.18427	1.26861	0.189184	chr3:86336006-86346633	+	Lrba	6.4505	7.33636
mm9_circ_009782	7	4	4	5	4	10	34	0.675818	0.38887	0.356197	0.488077	0.382934	0.953196	0.473628	0.608069	1.28385	0.551393	chr10:89532212-89626049	+	Anks1b	60.2774	49.5267
mm9_circ_009789	14	18	29	26	45	43	175	1.35164	1.74991	2.58242	2.538	4.308	4.09874	1.89466	3.64825	1.92554	0.0678614	chr8:89384324-89386009	-	N4bp1	8.95382	13.4436
mm9_circ_009839	2	0	4	4	0	1	11	0.193091	0	0.356197	0.390462	0	0.0953196	0.183096	0.161927	0.884384	0.898881	chrX:39555031-39564419	+	Stag2	17.7216	15.1553
mm9_circ_009854	11	11	5	11	14	18	70	1.062	1.06939	0.445246	1.07377	1.34027	1.71575	0.858879	1.3766	1.60278	0.137141	chr4:126600307-126603267	-	Zmym4	9.51597	10.4626
mm9_circ_009861	19	16	17	13	22	20	107	1.83436	1.55548	1.51384	1.269	2.10614	1.90639	1.63456	1.76051	1.07705	0.678759	chr13:11851937-11877408	-	Ryr2	14.4011	16.9093
mm9_circ_009875	4	2	2	5	6	4	23	0.386182	0.194435	0.178098	0.488077	0.574401	0.381278	0.252905	0.481252	1.9029	0.0605265	chr1:193573418-193587550	+	Lpgat1	32.2707	32.8636
mm9_circ_009900	1	3	1	4	0	5	14	0.0965454	0.291652	0.0890491	0.390462	0	0.476598	0.159082	0.28902	1.81679	0.482642	chr15:93254444-93295676	+	Pphln1	5.79515	5.27917
mm9_circ_009932	79	82	87	40	58	46	392	7.62709	7.97183	7.74727	3.90462	5.55254	4.3847	7.78207	4.61395	0.592896	0.0195254	chr2:70608060-70625052	-	Tlk1	25.8636	25.2579
mm9_circ_009945	2	1	1	1	2	2	9	0.193091	0.0972175	0.0890491	0.0976154	0.191467	0.190639	0.126452	0.159907	1.26456	0.504652	chr14:58484357-58497296	-	Zdhhc20	10.2514	11.1507
mm9_circ_009955	5	1	6	1	1	2	16	0.482727	0.0972175	0.534295	0.0976154	0.0957334	0.190639	0.371413	0.127996	0.344619	0.215538	chr10:122600648-122618856	-	Usp15	26.4422	23.0977
mm9_circ_009965	1	1	0	1	3	3	9	0.0965454	0.0972175	0	0.0976154	0.2872	0.285959	0.0645876	0.223591	3.46183	0.110808	chr10:45138942-45140514	-	Lin28b	1.18354	1.97582
mm9_circ_009979	4	3	4	7	3	4	25	0.386182	0.291652	0.356197	0.683308	0.2872	0.381278	0.344677	0.450595	1.3073	0.471182	chr18:6448902-6450637	-	Epc1	9.55868	8.90932
mm9_circ_009996	17	11	20	11	17	26	102	1.64127	1.06939	1.78098	1.07377	1.62747	2.47831	1.49722	1.72652	1.15315	0.6538	chr15:98570767-98573260	-	Arf3	99.3053	97.1787
mm9_circ_010003	1	4	4	3	3	4	19	0.0965454	0.38887	0.356197	0.292846	0.2872	0.381278	0.280537	0.320442	1.14224	0.715312	chr10:90377440-90386347	+	Anks1b	60.2774	49.5267
mm9_circ_010009	6	7	10	12	6	5	46	0.579272	0.680522	0.890491	1.17138	0.574401	0.476598	0.716762	0.740794	1.03353	0.925898	chr10:75147036-75162840	-	Cabin1	8.93886	10.0773
mm9_circ_010014	12	12	24	24	29	17	118	1.15854	1.16661	2.13718	2.34277	2.77627	1.62043	1.48744	2.24649	1.5103	0.180374	chr11:108784465-108792893	+	Axin2	4.59881	5.43075
mm9_circ_010040	2	0	3	2	3	3	13	0.193091	0	0.267147	0.195231	0.2872	0.285959	0.153413	0.25613	1.66955	0.327328	chr2:152127887-152134167	+	Tbc1d20	11.3447	9.4575
mm9_circ_010045	3	8	14	8	12	5	50	0.289636	0.77774	1.24669	0.780923	1.1488	0.476598	0.771355	0.802107	1.03987	0.932311	chr7:63355448-63361902	+	Herc2	17.3152	21.8645
mm9_circ_010066	0	2	0	0	0	6	8	0	0.194435	0	0	0	0.571917	0.0648117	0.190639	2.94143	0.585189	chr2:112762581-112798407	-	Ryr3	2.80929	3.14003
mm9_circ_010078	8	5	5	12	4	6	40	0.772363	0.486087	0.445246	1.17138	0.382934	0.571917	0.567899	0.708745	1.24801	0.62787	chr19:41620364-41630191	+	Lcor	4.67953	4.43986
mm9_circ_010094	1	0	5	4	6	3	19	0.0965454	0	0.445246	0.390462	0.574401	0.285959	0.180597	0.41694	2.30868	0.225404	chr18:82834229-82851679	-	None	4.83484	4.95482
mm9_circ_010146	23	19	30	24	22	21	139	2.22054	1.84713	2.67147	2.34277	2.10614	2.00171	2.24638	2.15021	0.957185	0.73743	chr6:50093717-50113648	+	Mpp6	5.74693	4.6458
mm9_circ_010147	2	6	4	1	5	7	25	0.193091	0.583305	0.356197	0.0976154	0.478667	0.667237	0.377531	0.414507	1.09794	0.864945	chr19:37142662-37163077	-	Cpeb3	15.5116	14.2048
mm9_circ_010219	17	19	13	17	21	9	96	1.64127	1.84713	1.15764	1.65946	2.0104	0.857876	1.54868	1.50925	0.974537	0.926765	chr18:75274443-75286573	+	Dym	10.5119	12.3126
mm9_circ_010231	0	1	0	9	4	0	14	0	0.0972175	0	0.878538	0.382934	0	0.0324058	0.420491	12.9758	0.26549	chr12:78432882-78433316	+	Fut8	12.0651	10.3959
mm9_circ_010239	86	97	85	95	89	82	534	8.30291	9.4301	7.56918	9.27346	8.52027	7.81621	8.43406	8.53665	1.01216	0.888698	chr13:94111710-94126034	+	Homer1	79.8849	58.7927
mm9_circ_010252	16	13	15	20	21	25	110	1.54473	1.26383	1.33574	1.95231	2.0104	2.38299	1.38143	2.11523	1.53119	0.0149491	chr7:75148695-75149241	+	Igf1r	6.25486	8.39702
mm9_circ_010277	1	3	4	4	2	4	18	0.0965454	0.291652	0.356197	0.390462	0.191467	0.381278	0.248131	0.321069	1.29395	0.513295	chr6:119644588-119672326	-	Erc1	10.2594	8.8754
mm9_circ_010298	17	9	6	23	12	18	85	1.64127	0.874957	0.534295	2.24515	1.1488	1.71575	1.01684	1.70324	1.67503	0.206277	chr5:106320136-106340527	+	Zfp326	13.7895	16.3648
mm9_circ_010308	2	4	0	3	4	6	19	0.193091	0.38887	0	0.292846	0.382934	0.571917	0.193987	0.415899	2.14395	0.192395	chr18:16798930-16809007	-	Cdh2	19.5369	20.2176
mm9_circ_010312	8	10	10	6	5	6	45	0.772363	0.972175	0.890491	0.585692	0.478667	0.571917	0.878343	0.545426	0.620971	0.0133591	chr2:24574564-24575576	-	Cacna1b	7.64689	9.29783
mm9_circ_010314	8	8	8	8	8	7	47	0.772363	0.77774	0.712393	0.780923	0.765867	0.667237	0.754165	0.738009	0.978577	0.720331	chr8:48598636-48600231	-	D030016E14Rik	14.3982	13.7767
mm9_circ_010321	8	4	11	10	6	6	45	0.772363	0.38887	0.97954	0.976154	0.574401	0.571917	0.713591	0.707491	0.991451	0.979194	chr11:84006580-84009189	+	Acaca	14.7213	15.269
mm9_circ_010337	19	16	13	19	24	20	111	1.83436	1.55548	1.15764	1.85469	2.2976	1.90639	1.51583	2.01956	1.33232	0.112275	chr3:153074425-153074835	-	St6galnac3	3.27167	3.96698
mm9_circ_010355	5	1	6	2	0	8	22	0.482727	0.0972175	0.534295	0.195231	0	0.762557	0.371413	0.319262	0.859589	0.856641	chr14:122304344-122307542	+	None	6.32749	5.28789
mm9_circ_010363	1	2	3	0	2	1	9	0.0965454	0.194435	0.267147	0	0.191467	0.0953196	0.186043	0.0955955	0.513837	0.290306	chr4:75889548-75971249	-	Ptprd	70.2054	57.5511
mm9_circ_010373	4	9	7	7	6	5	38	0.386182	0.874957	0.623344	0.683308	0.574401	0.476598	0.628161	0.578102	0.920309	0.767608	chr1:93281141-93281923	-	Ilkap	14.4476	12.3079
mm9_circ_010383	14	8	18	17	22	20	99	1.35164	0.77774	1.60288	1.65946	2.10614	1.90639	1.24409	1.89066	1.51972	0.100082	chr10:24987113-25009536	-	Akap7	18.1064	15.1422
mm9_circ_010385	42	41	50	62	76	56	327	4.05491	3.98592	4.45246	6.05215	7.27574	5.3379	4.16443	6.22193	1.49407	0.060044	chr1:89260678-89276583	+	Gigyf2	24.0519	26.1197
mm9_circ_010387	4	5	2	1	1	5	18	0.386182	0.486087	0.178098	0.0976154	0.0957334	0.476598	0.350122	0.223316	0.637821	0.465721	chr10:55897297-55915306	-	D630037F22Rik	2.95461	2.33864
mm9_circ_010404	37	33	38	38	32	41	219	3.57218	3.20818	3.38387	3.70938	3.06347	3.9081	3.38807	3.56032	1.05084	0.581662	chr16:94605518-94624975	+	None	7.19987	7.53112
mm9_circ_010429	5	2	8	5	7	7	34	0.482727	0.194435	0.712393	0.488077	0.670134	0.667237	0.463185	0.608483	1.31369	0.442931	chr6:97953880-97956191	+	Mitf	2.24645	2.25943
mm9_circ_010432	13	13	7	11	10	7	61	1.25509	1.26383	0.623344	1.07377	0.957334	0.667237	1.04742	0.899447	0.858726	0.584961	chr4:151204526-151209992	-	Camta1	25.2921	35.7758
mm9_circ_010437	2	1	3	5	3	2	16	0.193091	0.0972175	0.267147	0.488077	0.2872	0.190639	0.185819	0.321972	1.73272	0.264436	chr1:160527287-160542665	+	Astn1	31.5576	31.0516
mm9_circ_010446	6	15	15	27	28	20	111	0.579272	1.45826	1.33574	2.63562	2.68054	1.90639	1.12442	2.40751	2.14111	0.0264524	chr14:57367671-57390843	-	Pspc1	25.0843	34.4414
mm9_circ_010450	11	8	9	21	19	13	81	1.062	0.77774	0.801442	2.04992	1.81893	1.23915	0.880394	1.70267	1.93399	0.0618522	chr4:68453858-68459958	-	Dbc1	53.847	56.4292
mm9_circ_010464	9	8	12	12	4	10	55	0.868909	0.77774	1.06859	1.17138	0.382934	0.953196	0.905079	0.835838	0.923497	0.803081	chr6:47490675-47527666	-	Ezh2	6.11483	7.29426
mm9_circ_010480	2	1	2	0	2	2	9	0.193091	0.0972175	0.178098	0	0.191467	0.190639	0.156136	0.127369	0.815757	0.711339	chr5:89043965-89046461	+	Rufy3	37.8434	37.3423
mm9_circ_010484	17	20	17	15	22	17	108	1.64127	1.94435	1.51384	1.46423	2.10614	1.62043	1.69982	1.73027	1.01791	0.90269	chr6:88305476-88308636	-	Eefsec	5.39066	5.05407
mm9_circ_010490	3	0	1	10	5	10	29	0.289636	0	0.0890491	0.976154	0.478667	0.953196	0.126228	0.802672	6.35889	0.0338622	chr8:123077483-123077702	+	Gse1	12.6299	13.8759
mm9_circ_010522	5	8	6	4	5	4	32	0.482727	0.77774	0.534295	0.390462	0.478667	0.381278	0.598254	0.416802	0.696698	0.175367	chr11:53182161-53194174	+	Aff4	80.2899	80.6301
mm9_circ_010538	0	1	2	3	5	3	14	0	0.0972175	0.178098	0.292846	0.478667	0.285959	0.0917719	0.352491	3.84094	0.0347726	chr10:40186443-40189761	+	Cdk19	10.4541	10.4859
mm9_circ_010556	2	4	7	1	3	1	18	0.193091	0.38887	0.623344	0.0976154	0.2872	0.0953196	0.401768	0.160045	0.398352	0.182626	chr9:112085998-112090270	-	Arpp21	280.889	196.701
mm9_circ_010567	4	6	6	3	8	3	30	0.386182	0.583305	0.534295	0.292846	0.765867	0.285959	0.50126	0.448224	0.894194	0.778224	chr13:108528451-108538443	-	Zswim6	5.05645	4.52333
mm9_circ_010596	15	14	15	16	17	13	90	1.44818	1.36104	1.33574	1.56185	1.62747	1.23915	1.38165	1.47616	1.0684	0.518143	chr16:17013400-17016173	+	Mapk1	101.802	81.264
mm9_circ_010626	53	50	62	38	59	65	327	5.11691	4.86087	5.52105	3.70938	5.64827	6.19577	5.16628	5.18448	1.00352	0.98325	chr10:89532212-89539887	+	Anks1b	60.2774	49.5267
mm9_circ_010639	11	8	6	8	17	13	63	1.062	0.77774	0.534295	0.780923	1.62747	1.23915	0.791345	1.21585	1.53643	0.228052	chr12:82415246-82417091	-	Slc8a3	9.09324	11.2533
mm9_circ_010647	15	11	18	7	15	12	78	1.44818	1.06939	1.60288	0.683308	1.436	1.14383	1.37349	1.08771	0.791937	0.355554	chr3:29047268-29052523	+	Egfem1	7.10158	7.5681
mm9_circ_010659	2	5	5	6	7	7	32	0.193091	0.486087	0.445246	0.585692	0.670134	0.667237	0.374808	0.641021	1.71027	0.0902875	chr4:101039594-101072227	+	0610043K17Rik	NA	NA
mm9_circ_010719	16	20	23	18	19	21	117	1.54473	1.94435	2.04813	1.75708	1.81893	2.00171	1.84574	1.85924	1.00732	0.941933	chr10:9517919-9519866	-	Stxbp5	19.9925	19.9995
mm9_circ_010763	0	1	3	3	1	3	11	0	0.0972175	0.267147	0.292846	0.0957334	0.285959	0.121455	0.224846	1.85127	0.367088	chr8:26902628-26904264	+	Lsm1	3.88243	3.86133
mm9_circ_010770	3	2	3	2	2	6	18	0.289636	0.194435	0.267147	0.195231	0.191467	0.571917	0.250406	0.319538	1.27608	0.642203	chr10:43113676-43115498	+	Pdss2	3.5331	3.32984
mm9_circ_010771	6	8	4	2	9	1	30	0.579272	0.77774	0.356197	0.195231	0.861601	0.0953196	0.57107	0.38405	0.672511	0.538314	chr7:107503218-107503871	-	Ppme1	39.8382	35.0026
mm9_circ_010777	1	0	4	0	2	0	7	0.0965454	0	0.356197	0	0.191467	0	0.150914	0.0638223	0.422905	0.529239	chr14:24313760-24329122	-	Kcnma1	35.4637	36.5947
mm9_circ_010789	2	2	4	0	1	3	12	0.193091	0.194435	0.356197	0	0.0957334	0.285959	0.247907	0.127231	0.513219	0.304266	chr15:96440286-96454600	-	Slc38a1	16.1471	19.0721
mm9_circ_010792	36	38	52	25	35	37	223	3.47563	3.69426	4.63055	2.44038	3.35067	3.52682	3.93348	3.10596	0.78962	0.165808	chr5:34185760-34211527	+	Whsc1	3.79643	3.92563
mm9_circ_010802	10	7	10	5	12	5	49	0.965454	0.680522	0.890491	0.488077	1.1488	0.476598	0.845489	0.704492	0.833236	0.601447	chr3:116348283-116354417	-	Hiat1	3.13808	2.86309
mm9_circ_010838	2	2	5	2	2	2	15	0.193091	0.194435	0.445246	0.195231	0.191467	0.190639	0.27759	0.192446	0.693272	0.416656	chr10:88455619-88460905	-	Ano4	6.47775	5.95047
mm9_circ_011007	8	13	17	10	18	15	81	0.772363	1.26383	1.51384	0.976154	1.7232	1.42979	1.18334	1.37638	1.16313	0.564401	chr12:53617065-53620954	+	Arhgap5	41.2042	37.2366
mm9_circ_011031	36	30	39	27	20	20	172	3.47563	2.91652	3.47292	2.63562	1.91467	1.90639	3.28836	2.15223	0.654498	0.0228138	chr3:120475599-120502665	-	None	NA	NA
mm9_circ_011032	1	1	0	2	3	0	7	0.0965454	0.0972175	0	0.195231	0.2872	0	0.0645876	0.16081	2.4898	0.377806	chr2:130375220-130375578	+	Ptpra	36.9217	33.582
mm9_circ_011064	5	3	0	2	5	1	16	0.482727	0.291652	0	0.195231	0.478667	0.0953196	0.258127	0.256406	0.993334	0.9929	chr15:79371463-79374286	-	Ddx17	0.296993	0.466067
mm9_circ_011066	9	11	4	10	3	6	43	0.868909	1.06939	0.356197	0.976154	0.2872	0.571917	0.764833	0.611757	0.799858	0.627496	chr9:74963992-74970862	+	Myo5a	53.1532	65.5716
mm9_circ_011077	2	4	4	1	2	4	17	0.193091	0.38887	0.356197	0.0976154	0.191467	0.381278	0.312719	0.223454	0.71455	0.439754	chr2:24669046-24680587	-	Ehmt1	13.2426	13.6864
mm9_circ_011088	0	1	0	3	1	2	7	0	0.0972175	0	0.292846	0.0957334	0.190639	0.0324058	0.193073	5.95797	0.0867641	chr18:54055184-54078687	+	Csnk1g3	9.47937	8.61208
mm9_circ_011119	1	1	0	3	2	1	8	0.0965454	0.0972175	0	0.292846	0.191467	0.0953196	0.0645876	0.193211	2.99145	0.139736	chr15:85189883-85207132	+	Atxn10	52.2717	53.1543
mm9_circ_011137	5	10	8	12	13	11	59	0.482727	0.972175	0.712393	1.17138	1.24453	1.04852	0.722432	1.15481	1.59851	0.076593	chr19:42637041-42638831	+	D19Ertd386e	5.69104	6.78595
mm9_circ_011154	3	2	0	1	1	3	10	0.289636	0.194435	0	0.0976154	0.0957334	0.285959	0.161357	0.159769	0.990159	0.988828	chr16:15674531-15676052	+	Prkdc	2.79518	2.66992
mm9_circ_011171	7	3	11	6	8	2	37	0.675818	0.291652	0.97954	0.585692	0.765867	0.190639	0.649004	0.514066	0.792085	0.633901	chr17:33379143-33381079	-	Zfp955a	5.97037	5.9664
mm9_circ_011180	7	4	7	11	11	9	49	0.675818	0.38887	0.623344	1.07377	1.05307	0.857876	0.562677	0.994904	1.76816	0.0201467	chr8:38000613-38001812	-	Dlc1	9.25454	11.0186
mm9_circ_011181	5	6	7	9	10	7	44	0.482727	0.583305	0.623344	0.878538	0.957334	0.667237	0.563125	0.83437	1.48168	0.0698233	chr8:125432567-125439945	-	Ankrd11	12.6299	13.8759
mm9_circ_011228	1	3	1	1	1	0	7	0.0965454	0.291652	0.0890491	0.0976154	0.0957334	0	0.159082	0.0644496	0.405134	0.292452	chr18:75765281-75771433	-	Ctif	4.34367	5.82684
mm9_circ_011235	22	15	23	29	42	27	158	2.124	1.45826	2.04813	2.83085	4.0208	2.57363	1.8768	3.14176	1.674	0.0871576	chr15:61938702-61939020	+	Pvt1	0.0289584	0.0334789
mm9_circ_011257	16	11	10	18	21	16	92	1.54473	1.06939	0.890491	1.75708	2.0104	1.52511	1.1682	1.7642	1.51018	0.0746269	chr7:149173655-149178205	+	Brsk2	30.8866	30.7478
mm9_circ_011266	65	57	87	116	136	114	575	6.27545	5.5414	7.74727	11.3234	13.0197	10.8664	6.52137	11.7365	1.7997	0.00481152	chr15:39398488-39448056	+	Rims2	23.9368	25.4536
mm9_circ_011276	10	5	7	8	10	5	45	0.965454	0.486087	0.623344	0.780923	0.957334	0.476598	0.691628	0.738285	1.06746	0.827056	chr8:23645490-23656072	+	Slc20a2	5.28113	6.34658
mm9_circ_011291	7	3	5	4	11	4	34	0.675818	0.291652	0.445246	0.390462	1.05307	0.381278	0.470905	0.608269	1.2917	0.620055	chr10:91566450-91599435	-	Rmst	2.39525	2.12012
mm9_circ_011301	3	1	5	3	1	3	16	0.289636	0.0972175	0.445246	0.292846	0.0957334	0.285959	0.277366	0.224846	0.810646	0.686926	chr14:14827520-14846169	+	Atxn7	NA	NA
mm9_circ_011332	3	1	6	5	2	2	19	0.289636	0.0972175	0.534295	0.488077	0.191467	0.190639	0.307049	0.290061	0.944672	0.921135	chr8:75338868-75347738	-	Large	29.4867	26.0101
mm9_circ_011334	6	9	6	5	5	8	39	0.579272	0.874957	0.534295	0.488077	0.478667	0.762557	0.662842	0.576434	0.86964	0.575573	chr15:91327823-91346925	-	Slc2a13	23.8724	23.3695
mm9_circ_011356	7	10	6	12	5	12	52	0.675818	0.972175	0.534295	1.17138	0.478667	1.14383	0.727429	0.931296	1.28026	0.488265	chr10:115954372-115986231	-	Cnot2	26.3253	21.9271
mm9_circ_011374	2	6	8	4	11	9	40	0.193091	0.583305	0.712393	0.390462	1.05307	0.857876	0.496263	0.767135	1.54582	0.344162	chr3:126749642-126760009	-	None	99.9365	112.275
mm9_circ_011376	4	6	0	4	8	10	32	0.386182	0.583305	0	0.390462	0.765867	0.953196	0.323162	0.703175	2.17592	0.185886	chrX:147863459-147892379	+	Fam120c	6.72567	7.9831
mm9_circ_011391	49	38	51	53	54	51	296	4.73073	3.69426	4.54151	5.17362	5.1696	4.8613	4.32217	5.06817	1.1726	0.133634	chr10:89512560-89539887	+	Anks1b	60.2774	49.5267
mm9_circ_011414	0	2	2	3	0	2	9	0	0.194435	0.178098	0.292846	0	0.190639	0.124178	0.161162	1.29783	0.746404	chr18:69621515-69625101	+	Tcf4	57.8625	56.2724
mm9_circ_011419	1	1	0	0	2	2	6	0.0965454	0.0972175	0	0	0.191467	0.190639	0.0645876	0.127369	1.97203	0.444711	chr17:70942506-71012149	+	Dlgap1	72.7568	80.7458
mm9_circ_011455	0	1	5	3	9	8	26	0	0.0972175	0.445246	0.292846	0.861601	0.762557	0.180821	0.639001	3.53389	0.111881	chr18:25498214-25503463	+	AW554918	11.573	10.0902
mm9_circ_011463	2	3	4	3	2	1	15	0.193091	0.291652	0.356197	0.292846	0.191467	0.0953196	0.280313	0.193211	0.689268	0.307396	chr8:128015010-128016733	-	Sipa1l2	NA	NA
mm9_circ_011473	5	3	3	3	2	2	18	0.482727	0.291652	0.267147	0.292846	0.191467	0.190639	0.347176	0.224984	0.648041	0.208817	chr4:120140839-120156438	+	Scmh1	10.6891	9.66915
mm9_circ_011501	0	2	2	0	1	1	6	0	0.194435	0.178098	0	0.0957334	0.0953196	0.124178	0.0636843	0.512848	0.451089	chr11:116124173-116124611	-	Srp68	8.47924	9.48546
mm9_circ_011539	4	0	1	0	2	1	8	0.386182	0	0.0890491	0	0.191467	0.0953196	0.15841	0.0955955	0.603468	0.66165	chr1:129688181-129696130	+	Ccnt2	13.9594	12.4189
mm9_circ_011555	1	4	3	4	5	6	23	0.0965454	0.38887	0.267147	0.390462	0.478667	0.571917	0.250854	0.480349	1.91485	0.0959209	chr5:44149460-44164898	-	Fbxl5	0.0240134	0.0634194
mm9_circ_011565	0	6	3	5	3	2	19	0	0.583305	0.267147	0.488077	0.2872	0.190639	0.283484	0.321972	1.13577	0.852395	chr7:73270127-73270623	+	Chsy1	3.86251	3.43067
mm9_circ_011578	4	6	5	1	5	4	25	0.386182	0.583305	0.445246	0.0976154	0.478667	0.381278	0.471577	0.319187	0.67685	0.321143	chr2:139772892-139777315	-	Tasp1	13.0765	15.2215
mm9_circ_011587	2	4	3	10	7	7	33	0.193091	0.38887	0.267147	0.976154	0.670134	0.667237	0.283036	0.771175	2.72465	0.0232106	chr5:20049402-20075172	+	Magi2	18.2646	21.8405
mm9_circ_011631	3	4	3	7	3	3	23	0.289636	0.38887	0.267147	0.683308	0.2872	0.285959	0.315218	0.418822	1.32868	0.520041	chr15:44220014-44252419	-	Nudcd1	11.2232	12.2454
mm9_circ_011654	0	1	1	3	3	1	9	0	0.0972175	0.0890491	0.292846	0.2872	0.0953196	0.0620889	0.225122	3.6258	0.112378	chr2:168464569-168465490	-	Atp9a	62.8498	58.3127
mm9_circ_011664	1	0	3	0	0	2	6	0.0965454	0	0.267147	0	0	0.190639	0.121231	0.0635464	0.524176	0.598566	chr11:87983066-87983676	+	Cuedc1	3.35457	3.91257
mm9_circ_011703	2	1	5	9	7	3	27	0.193091	0.0972175	0.445246	0.878538	0.670134	0.285959	0.245185	0.611544	2.49422	0.160109	chr15:39386610-39448056	+	Rims2	23.9368	25.4536
mm9_circ_011729	0	1	3	2	0	1	7	0	0.0972175	0.267147	0.195231	0	0.0953196	0.121455	0.0968501	0.797416	0.812089	chr2:44607566-44611955	-	Gtdc1	16.0302	16.0393
mm9_circ_011756	0	1	1	0	3	1	6	0	0.0972175	0.0890491	0	0.2872	0.0953196	0.0620889	0.127507	2.05361	0.528654	chr13:37980739-37991656	+	Rreb1	2.89708	3.43551
mm9_circ_011784	3	0	2	1	2	2	10	0.289636	0	0.178098	0.0976154	0.191467	0.190639	0.155911	0.159907	1.02563	0.967815	chr8:79974591-79974822	-	Arhgap10	8.99823	11.7262
mm9_circ_011796	5	1	8	1	2	3	20	0.482727	0.0972175	0.712393	0.0976154	0.191467	0.285959	0.430779	0.19168	0.444962	0.313221	chr18:69793230-69802669	+	Tcf4	57.8625	56.2724
mm9_circ_011801	14	4	11	10	4	10	53	1.35164	0.38887	0.97954	0.976154	0.382934	0.953196	0.906682	0.770761	0.85009	0.712857	chr12:112830787-112856594	+	Mark3	18.0336	14.8114
mm9_circ_011813	3	1	1	1	2	2	10	0.289636	0.0972175	0.0890491	0.0976154	0.191467	0.190639	0.158634	0.159907	1.00802	0.987157	chr12:25539743-25609159	+	Mboat2	16.8271	14.6121
mm9_circ_011820	0	1	0	3	3	1	8	0	0.0972175	0	0.292846	0.2872	0.0953196	0.0324058	0.225122	6.94696	0.0783044	chr3:54083784-54106216	+	Trpc4	5.17508	4.1809
mm9_circ_011823	0	1	0	1	8	1	11	0	0.0972175	0	0.0976154	0.765867	0.0953196	0.0324058	0.319601	9.86245	0.326336	chr18:63914689-63920439	+	Wdr7	30.0067	30.3085
mm9_circ_011824	16	14	16	32	36	20	134	1.54473	1.36104	1.42479	3.12369	3.4464	1.90639	1.44352	2.8255	1.95737	0.0965379	chr12:52722766-52762700	-	Strn3	24.3165	24.2801
mm9_circ_011844	2	1	2	1	5	1	12	0.193091	0.0972175	0.178098	0.0976154	0.478667	0.0953196	0.156136	0.223867	1.4338	0.651732	chr7:146663893-146667618	+	Inpp5a	6.65263	6.50059
mm9_circ_011852	2	0	1	2	2	2	9	0.193091	0	0.0890491	0.195231	0.191467	0.190639	0.0940466	0.192446	2.04628	0.2198	chr9:31959506-32015850	+	Arhgap32	32.9487	43.9054
mm9_circ_011859	2	3	4	6	0	7	22	0.193091	0.291652	0.356197	0.585692	0	0.667237	0.280313	0.417643	1.48992	0.583731	chr15:35347265-35353052	+	Vps13b	276.789	220.681
mm9_circ_011865	4	1	7	8	2	2	24	0.386182	0.0972175	0.623344	0.780923	0.191467	0.190639	0.368914	0.387676	1.05086	0.943681	chr5:107063849-107095864	-	Zfp644	40.3106	41.5704
mm9_circ_011887	5	1	4	5	0	0	15	0.482727	0.0972175	0.356197	0.488077	0	0	0.312047	0.162692	0.521371	0.497999	chr5:15518211-15531683	+	Cacna2d1	29.8601	26.9757
mm9_circ_011975	19	12	11	8	28	17	95	1.83436	1.16661	0.97954	0.780923	2.68054	1.62043	1.32684	1.69396	1.27669	0.590493	chr1:89776942-89778514	+	Dgkd	12.1604	10.0089
mm9_circ_011977	3	6	9	3	6	4	31	0.289636	0.583305	0.801442	0.292846	0.574401	0.381278	0.558128	0.416175	0.745663	0.462395	chr18:25056137-25062499	+	Fhod3	11.573	10.0902
mm9_circ_012003	51	67	57	77	73	65	390	4.92382	6.51357	5.0758	7.51638	6.98854	6.19577	5.5044	6.90023	1.25359	0.0979766	chr1:192695470-192723450	-	Rps6kc1	33.2754	37.0282
mm9_circ_012020	5	6	2	2	4	1	20	0.482727	0.583305	0.178098	0.195231	0.382934	0.0953196	0.41471	0.224495	0.541329	0.276369	chr1:19108910-19138498	+	Tfap2d	0.782944	0.595347
mm9_circ_012039	4	0	5	0	0	0	9	0.386182	0	0.445246	0	0	0	0.277142	0	0	0.185556	chr2:153177924-153182914	+	Asxl1	3.68322	4.29348
mm9_circ_012091	16	16	25	9	19	24	109	1.54473	1.55548	2.22623	0.878538	1.81893	2.28767	1.77548	1.66171	0.935925	0.824528	chr12:113096420-113110644	-	Ppp1r13b	11.8421	12.8601
mm9_circ_012155	3	2	2	2	3	1	13	0.289636	0.194435	0.178098	0.195231	0.2872	0.0953196	0.220723	0.192584	0.872512	0.693172	chr9:115175211-115189637	-	Stt3b	15.1855	12.9844
mm9_circ_012163	4	8	3	7	12	13	47	0.386182	0.77774	0.267147	0.683308	1.1488	1.23915	0.477023	1.02375	2.14613	0.0780273	chr5:108217217-108228279	-	Evi5	31.9782	31.0037
mm9_circ_012190	2	2	4	0	0	0	8	0.193091	0.194435	0.356197	0	0	0	0.247907	0	0	0.0445408	chr13:59626506-59645812	-	Agtpbp1	59.7631	59.9245
mm9_circ_012211	8	8	15	9	16	17	73	0.772363	0.77774	1.33574	0.878538	1.53173	1.62043	0.961947	1.34357	1.39672	0.27458	chr2:23392847-23401099	-	Spopl	7.49717	8.28792
mm9_circ_012214	3	1	1	4	2	2	13	0.289636	0.0972175	0.0890491	0.390462	0.191467	0.190639	0.158634	0.257523	1.62337	0.349189	chr19:4787360-4794009	-	Rbm4	11.7339	12.9189
mm9_circ_012221	0	0	1	1	3	6	11	0	0	0.0890491	0.0976154	0.2872	0.571917	0.029683	0.318911	10.7439	0.165784	chr9:79935236-79941448	+	Senp6	21.6829	19.6506
mm9_circ_012245	14	13	25	23	35	21	131	1.35164	1.26383	2.22623	2.24515	3.35067	2.00171	1.6139	2.53251	1.56919	0.155965	chr11:109832998-109839187	-	Abca8b	3.82393	4.14093
mm9_circ_012252	4	2	10	5	8	4	33	0.386182	0.194435	0.890491	0.488077	0.765867	0.381278	0.490369	0.545074	1.11156	0.831867	chr16:74352795-74353122	-	Robo2	27.369	22.9887
mm9_circ_012296	1	4	4	2	1	9	21	0.0965454	0.38887	0.356197	0.195231	0.0957334	0.857876	0.280537	0.382947	1.36505	0.720304	chr1:91501172-91530869	+	Agap1	9.25641	11.4056
mm9_circ_012298	6	10	6	9	14	12	57	0.579272	0.972175	0.534295	0.878538	1.34027	1.14383	0.695247	1.12088	1.6122	0.092172	chr7:52171210-52171840	-	Ap2a1	3.93301	4.05034
mm9_circ_012321	9	11	4	11	13	18	66	0.868909	1.06939	0.356197	1.07377	1.24453	1.71575	0.764833	1.34469	1.75814	0.11349	chr8:70237581-70244852	-	Psd3	90.0882	71.7164
mm9_circ_012324	4	8	10	13	11	15	61	0.386182	0.77774	0.890491	1.269	1.05307	1.42979	0.684804	1.25062	1.82625	0.044853	chr1:38164412-38165312	-	Rev1	6.07622	6.14596
mm9_circ_012380	2	1	4	1	6	2	16	0.193091	0.0972175	0.356197	0.0976154	0.574401	0.190639	0.215502	0.287552	1.33434	0.690713	chr16:60424546-60425210	-	Epha6	13.8871	14.3208
mm9_circ_012401	11	11	5	7	20	7	61	1.062	1.06939	0.445246	0.683308	1.91467	0.667237	0.858879	1.0884	1.26724	0.654082	chr8:109505025-109505239	+	Sntb2	2.07882	2.71824
mm9_circ_012414	1	3	2	7	9	2	24	0.0965454	0.291652	0.178098	0.683308	0.861601	0.190639	0.188765	0.578516	3.06474	0.184863	chr12:8704896-8712847	+	Pum2	32.1548	25.7357
mm9_circ_012424	7	8	14	11	14	7	61	0.675818	0.77774	1.24669	1.07377	1.34027	0.667237	0.900082	1.02709	1.14111	0.654714	chr7:88629311-88629995	-	Ap3b2	32.3024	30.2861
mm9_circ_012434	58	54	63	58	70	49	352	5.59963	5.24974	5.61009	5.66169	6.70134	4.67066	5.48649	5.6779	1.03489	0.777249	chr9:16179392-16182698	-	Fat3	NA	NA
mm9_circ_012460	3	0	1	1	1	1	7	0.289636	0	0.0890491	0.0976154	0.0957334	0.0953196	0.126228	0.0962228	0.762291	0.759558	chr5:113382845-113390668	-	Adrbk2	14.1629	14.463
mm9_circ_012479	6	8	14	11	9	11	59	0.579272	0.77774	1.24669	1.07377	0.861601	1.04852	0.8679	0.994628	1.14602	0.595532	chr16:88034399-88056420	-	Grik1	6.01877	5.2168
mm9_circ_012490	67	59	72	46	69	57	370	6.46854	5.73583	6.41154	4.49031	6.60561	5.43322	6.2053	5.50971	0.887903	0.377767	chr6:119870127-119871046	+	Rad52	11.1158	8.70041
mm9_circ_012494	3	10	4	4	2	5	28	0.289636	0.972175	0.356197	0.390462	0.191467	0.476598	0.539336	0.352842	0.654216	0.49048	chr9:75903977-75932298	+	Hmgcll1	3.33132	2.83383
mm9_circ_012503	2	1	5	2	1	0	11	0.193091	0.0972175	0.445246	0.195231	0.0957334	0	0.245185	0.0969881	0.395572	0.296195	chr2:34060299-34068962	-	Pbx3	6.47146	5.05875
mm9_circ_012515	22	27	37	21	23	24	154	2.124	2.62487	3.29482	2.04992	2.20187	2.28767	2.68123	2.17982	0.812993	0.275362	chr18:79283289-79283919	-	None	5.13769	5.8364
mm9_circ_012541	13	10	5	16	11	15	70	1.25509	0.972175	0.445246	1.56185	1.05307	1.42979	0.890837	1.34824	1.51345	0.192299	chr13:36323990-36338363	+	Fars2	5.31406	4.99089
mm9_circ_012559	12	10	14	28	19	20	103	1.15854	0.972175	1.24669	2.73323	1.81893	1.90639	1.1258	2.15285	1.91228	0.0627379	chr11:43518035-43518979	+	Pwwp2a	12.8176	15.4988
mm9_circ_012567	2	4	6	4	9	6	31	0.193091	0.38887	0.534295	0.390462	0.861601	0.571917	0.372085	0.607993	1.63402	0.242161	chr4:130224839-130225213	+	Pum1	16.3382	15.7074
mm9_circ_012583	1	3	1	5	7	1	18	0.0965454	0.291652	0.0890491	0.488077	0.670134	0.0953196	0.159082	0.417843	2.62659	0.263564	chr18:65803846-65816286	+	Zfp532	16.5014	19.0449
mm9_circ_012594	6	7	9	6	16	8	52	0.579272	0.680522	0.801442	0.585692	1.53173	0.762557	0.687079	0.959995	1.39721	0.448181	chr1:142259525-142279672	+	Kcnt2	16.0047	17.0108
mm9_circ_012606	9	10	17	12	20	15	83	0.868909	0.972175	1.51384	1.17138	1.91467	1.42979	1.11831	1.50528	1.34604	0.261298	chr16:16454084-16477606	-	Fgd4	13.0513	11.1241
mm9_circ_012617	15	19	25	24	32	26	141	1.44818	1.84713	2.22623	2.34277	3.06347	2.47831	1.84051	2.62818	1.42796	0.0668622	chr9:77012571-77038544	-	2310046A06Rik	11.7428	13.3499
mm9_circ_012640	4	1	2	9	6	4	26	0.386182	0.0972175	0.178098	0.878538	0.574401	0.381278	0.220499	0.611406	2.77283	0.0960227	chr9:61916191-61918420	-	Glce	NA	NA
mm9_circ_012693	7	4	7	3	9	12	42	0.675818	0.38887	0.623344	0.292846	0.861601	1.14383	0.562677	0.766094	1.36152	0.509386	chr14:37751769-37754450	-	Gcap14	18.4045	16.419
mm9_circ_012724	3	3	5	2	6	9	28	0.289636	0.291652	0.445246	0.195231	0.574401	0.857876	0.342178	0.542503	1.58544	0.408013	chr9:21829117-21841304	-	Elavl3	17.7407	17.8895
mm9_circ_012725	1	4	1	2	3	3	14	0.0965454	0.38887	0.0890491	0.195231	0.2872	0.285959	0.191488	0.25613	1.33758	0.586308	chr7:91492251-91503077	-	Arnt2	22.8403	27.3796
mm9_circ_012733	3	0	2	11	7	0	23	0.289636	0	0.178098	1.07377	0.670134	0	0.155911	0.581301	3.7284	0.305698	chr15:39366383-39448056	+	Rims2	23.9368	25.4536
mm9_circ_012747	2	0	3	1	0	2	8	0.193091	0	0.267147	0.0976154	0	0.190639	0.153413	0.0960849	0.626316	0.589277	chr13:64310414-64326956	-	Cdc14b	1.46627	1.96764
mm9_circ_012814	1	0	2	1	1	1	6	0.0965454	0	0.178098	0.0976154	0.0957334	0.0953196	0.0915479	0.0962228	1.05107	0.935914	chr2:168889878-168894067	+	None	NA	NA
mm9_circ_012843	1	1	2	0	3	2	9	0.0965454	0.0972175	0.178098	0	0.2872	0.190639	0.123954	0.15928	1.28499	0.722794	chr5:103930385-103930931	+	Ptpn13	1.87133	2.02795
mm9_circ_012849	3	7	2	4	3	3	22	0.289636	0.680522	0.178098	0.390462	0.2872	0.285959	0.382752	0.321207	0.839203	0.728453	chr11:93766472-93773772	+	Mbtd1	9.36684	10.8206
mm9_circ_012854	32	16	19	22	23	17	129	3.08945	1.55548	1.69193	2.14754	2.20187	1.62043	2.11229	1.98995	0.942081	0.832797	chr5:130663270-130666913	+	Rabgef1	12.2842	12.4795
mm9_circ_012897	9	8	10	10	7	8	52	0.868909	0.77774	0.890491	0.976154	0.670134	0.762557	0.845713	0.802948	0.949433	0.693657	chr18:81106330-81114617	-	None	11.2766	12.4506
mm9_circ_012929	3	2	10	6	13	6	40	0.289636	0.194435	0.890491	0.585692	1.24453	0.571917	0.458187	0.800715	1.74757	0.332606	chr19:45710224-45715011	-	Fbxw4	5.16078	6.20462
mm9_circ_012938	6	5	4	4	3	2	24	0.579272	0.486087	0.356197	0.390462	0.2872	0.190639	0.473852	0.289434	0.61081	0.101368	chr8:97889213-97890322	+	Mmp15	1.92976	1.4993
mm9_circ_012939	9	14	7	3	9	7	49	0.868909	1.36104	0.623344	0.292846	0.861601	0.667237	0.951099	0.607228	0.638449	0.281439	chr18:63951449-63984892	+	Wdr7	30.0067	30.3085
mm9_circ_012974	0	1	0	1	3	1	6	0	0.0972175	0	0.0976154	0.2872	0.0953196	0.0324058	0.160045	4.93877	0.172453	chr8:93992215-93998351	+	Fto	20.0715	26.0703
mm9_circ_013002	2	0	1	1	2	4	10	0.193091	0	0.0890491	0.0976154	0.191467	0.381278	0.0940466	0.223454	2.37599	0.276091	chr16:94624920-94689667	+	None	7.19987	7.53112
mm9_circ_013049	3	4	0	1	6	1	15	0.289636	0.38887	0	0.0976154	0.574401	0.0953196	0.226169	0.255778	1.13092	0.888683	chr16:11104658-11128796	-	Txndc11	6.25054	6.50481
mm9_circ_013051	5	9	16	14	9	8	61	0.482727	0.874957	1.42479	1.36662	0.861601	0.762557	0.92749	0.996924	1.07486	0.845413	chr18:31986915-31995135	+	Wdr33	12.0755	12.9403
mm9_circ_013053	7	6	1	5	6	3	28	0.675818	0.583305	0.0890491	0.488077	0.574401	0.285959	0.449391	0.449479	1.0002	0.99968	chr6:86660508-86661673	-	Gmcl1	4.13242	4.00752
mm9_circ_013054	3	1	6	3	4	5	22	0.289636	0.0972175	0.534295	0.292846	0.382934	0.476598	0.307049	0.384126	1.25102	0.617616	chr1:53942172-53971476	-	Hecw2	12.2726	15.3043
mm9_circ_013066	22	8	20	11	12	15	88	2.124	0.77774	1.78098	1.07377	1.1488	1.42979	1.56091	1.21745	0.779966	0.48829	chr18:10582052-10586039	-	Esco1	8.02681	7.19054
mm9_circ_013084	3	2	2	3	5	0	15	0.289636	0.194435	0.178098	0.292846	0.478667	0	0.220723	0.257171	1.16513	0.820997	chr1:159104273-159109383	-	Rasal2	3.30603	3.49321
mm9_circ_013148	5	1	1	2	2	2	13	0.482727	0.0972175	0.0890491	0.195231	0.191467	0.190639	0.222998	0.192446	0.862993	0.835931	chr6:124655175-124655674	-	Emg1	13.6517	10.5257
mm9_circ_013183	1	1	3	1	1	1	8	0.0965454	0.0972175	0.267147	0.0976154	0.0957334	0.0953196	0.153637	0.0962228	0.626301	0.418213	chr18:82843698-82851679	-	None	4.83484	4.95482
mm9_circ_013197	5	5	4	2	4	6	26	0.482727	0.486087	0.356197	0.195231	0.382934	0.571917	0.44167	0.383361	0.867979	0.656808	chr4:109534413-109563595	+	Faf1	8.70311	7.92765
mm9_circ_013218	8	5	10	8	5	4	40	0.772363	0.486087	0.890491	0.780923	0.478667	0.381278	0.716314	0.546956	0.76357	0.375448	chr2:58832780-58835418	-	Ccdc148	3.84226	3.8523
mm9_circ_013221	2	3	3	5	1	1	15	0.193091	0.291652	0.267147	0.488077	0.0957334	0.0953196	0.25063	0.226377	0.90323	0.871817	chr18:23741584-23756059	+	Dtna	34.0746	33.9649
mm9_circ_013240	44	50	54	51	51	54	304	4.248	4.86087	4.80865	4.97838	4.8824	5.14726	4.63918	5.00268	1.07836	0.196795	chr12:25563055-25609159	+	Mboat2	16.8271	14.6121
mm9_circ_013251	7	2	6	13	9	12	49	0.675818	0.194435	0.534295	1.269	0.861601	1.14383	0.468183	1.09148	2.33131	0.03021	chr9:89495879-89498232	-	AF529169	1.09051	1.80079
mm9_circ_013266	7	8	11	8	16	9	59	0.675818	0.77774	0.97954	0.780923	1.53173	0.857876	0.811033	1.05684	1.30309	0.416774	chr18:65782637-65784988	+	Zfp532	16.5014	19.0449
mm9_circ_013270	0	2	1	1	1	2	7	0	0.194435	0.0890491	0.0976154	0.0957334	0.190639	0.0944947	0.127996	1.35453	0.637129	chr8:47878846-47893105	+	Irf2	3.6224	4.49682
mm9_circ_013311	3	7	3	4	4	1	22	0.289636	0.680522	0.267147	0.390462	0.382934	0.0953196	0.412435	0.289572	0.702102	0.503257	chr9:100605571-100612959	+	Stag1	28.0456	38.0691
mm9_circ_013331	17	16	15	23	24	15	110	1.64127	1.55548	1.33574	2.24515	2.2976	1.42979	1.51083	1.99085	1.31772	0.223913	chr5:148262228-148266764	+	Pan3	7.39652	7.97448
mm9_circ_013349	5	2	2	2	1	3	15	0.482727	0.194435	0.178098	0.195231	0.0957334	0.285959	0.285087	0.192308	0.674558	0.470134	chr18:22533633-22570110	+	Asxl3	1.20259	1.00811
mm9_circ_013356	10	15	13	26	19	13	96	0.965454	1.45826	1.15764	2.538	1.81893	1.23915	1.19379	1.86536	1.56256	0.208432	chr9:22295261-22318537	+	Bbs9	10.6345	13.6754
mm9_circ_013364	8	9	7	5	13	11	53	0.772363	0.874957	0.623344	0.488077	1.24453	1.04852	0.756888	0.927042	1.22481	0.537781	chr14:75175387-75186197	-	Lrch1	2.53695	2.88588
mm9_circ_013422	67	70	82	78	81	66	444	6.46854	6.80522	7.30203	7.614	7.75441	6.29109	6.8586	7.21983	1.05267	0.540933	chr2:104310905-104312004	-	Hipk3	20.8597	22.6934
mm9_circ_013483	1	1	3	3	5	0	13	0.0965454	0.0972175	0.267147	0.292846	0.478667	0	0.153637	0.257171	1.67389	0.546765	chr4:149805631-149813577	+	Rere	7.65393	10.7088
mm9_circ_013499	1	6	5	4	2	2	20	0.0965454	0.583305	0.445246	0.390462	0.191467	0.190639	0.375032	0.257523	0.686668	0.517673	chr2:74406997-74411683	-	Lnp	16.7978	16.4399
mm9_circ_013516	11	10	10	27	20	22	100	1.062	0.972175	0.890491	2.63562	1.91467	2.09703	0.974889	2.21577	2.27285	0.024342	chr6:36979762-37008028	-	Dgki	0.178895	0.174859
mm9_circ_013526	5	4	9	12	1	9	40	0.482727	0.38887	0.801442	1.17138	0.0957334	0.857876	0.55768	0.708331	1.27014	0.694368	chr17:90960080-90996969	-	None	94.0235	92.627
mm9_circ_013552	13	9	15	12	18	11	78	1.25509	0.874957	1.33574	1.17138	1.7232	1.04852	1.15526	1.31437	1.13772	0.565468	chr4:131908420-131908873	-	Snhg3	2.21365	2.05632
mm9_circ_013587	22	27	30	29	30	28	166	2.124	2.62487	2.67147	2.83085	2.872	2.66895	2.47345	2.7906	1.12822	0.204755	chr5:111184415-111185785	-	Ep400	9.4636	12.4691
mm9_circ_013588	8	9	7	11	24	17	76	0.772363	0.874957	0.623344	1.07377	2.2976	1.62043	0.756888	1.66393	2.19839	0.119057	chr1:164283650-164285640	-	Dnm3	3.81073	3.04758
mm9_circ_013636	13	15	11	23	34	31	127	1.25509	1.45826	0.97954	2.24515	3.25494	2.95491	1.23096	2.81833	2.28953	0.0196673	chr9:8634046-8658377	+	Trpc6	4.5324	8.17445
mm9_circ_013644	43	37	39	54	65	69	307	4.15145	3.59705	3.47292	5.27123	6.22267	6.57705	3.74047	6.02365	1.6104	0.0134331	chr4:48617452-48630203	+	Tmeff1	42.3533	36.3343
mm9_circ_013647	38	39	61	50	46	62	296	3.66873	3.79148	5.432	4.88077	4.40374	5.90981	4.2974	5.06477	1.17857	0.350692	chr1:157021115-157044565	+	Stx6	18.8891	19.3759
mm9_circ_013656	2	0	4	7	2	7	22	0.193091	0	0.356197	0.683308	0.191467	0.667237	0.183096	0.514004	2.8073	0.171435	chr9:9743574-9781791	-	Cntn5	5.41026	5.82137
mm9_circ_013657	6	6	5	8	8	5	38	0.579272	0.583305	0.445246	0.780923	0.765867	0.476598	0.535941	0.674463	1.25846	0.298703	chr5:105009875-105065004	+	None	NA	NA
mm9_circ_013661	6	2	7	8	6	7	36	0.579272	0.194435	0.623344	0.780923	0.574401	0.667237	0.465684	0.674187	1.44774	0.263489	chr4:87428190-87439915	-	Mllt3	7.53596	7.62637
mm9_circ_013668	5	2	3	8	6	3	27	0.482727	0.194435	0.267147	0.780923	0.574401	0.285959	0.31477	0.547094	1.73808	0.252358	chrX:140144190-140150691	+	Pak3	40.8298	32.6604
mm9_circ_013670	1	2	5	5	3	2	18	0.0965454	0.194435	0.445246	0.488077	0.2872	0.190639	0.245409	0.321972	1.31198	0.603952	chr5:17814370-17814643	-	Gnai1	36.0749	32.9475
mm9_circ_013683	6	3	3	8	6	5	31	0.579272	0.291652	0.267147	0.780923	0.574401	0.476598	0.379357	0.610641	1.60967	0.161477	chr9:45677261-45677627	-	Rnf214	2.53958	2.37329
mm9_circ_013684	4	1	2	2	9	10	28	0.386182	0.0972175	0.178098	0.195231	0.861601	0.953196	0.220499	0.670009	3.0386	0.192364	chr4:109556240-109563595	+	Faf1	8.70311	7.92765
mm9_circ_013694	2	2	2	0	1	2	9	0.193091	0.194435	0.178098	0	0.0957334	0.190639	0.188541	0.0954575	0.506295	0.232041	chrX:140780154-140785919	+	Alg13	2.68059	2.42717
mm9_circ_013703	3	3	1	2	3	9	21	0.289636	0.291652	0.0890491	0.195231	0.2872	0.857876	0.223446	0.446769	1.99945	0.396877	chr11:77505043-77506756	+	Nufip2	0.0250682	0.0859671
mm9_circ_013712	2	6	7	10	5	6	36	0.193091	0.583305	0.623344	0.976154	0.478667	0.571917	0.46658	0.675579	1.44794	0.366814	chr18:39387021-39406578	+	Arhgap26	29.0042	30.5531
mm9_circ_013750	10	5	9	8	12	9	53	0.965454	0.486087	0.801442	0.780923	1.1488	0.857876	0.750995	0.9292	1.23729	0.380376	chr1:135649665-135650326	-	Atp2b4	22.7484	26.3772
mm9_circ_013774	9	8	18	15	29	16	95	0.868909	0.77774	1.60288	1.46423	2.77627	1.52511	1.08318	1.92187	1.77429	0.184128	chr13:104674222-104679365	-	Erbb2ip	15.9899	21.9786
mm9_circ_013780	3	3	4	8	7	5	30	0.289636	0.291652	0.356197	0.780923	0.670134	0.476598	0.312495	0.642552	2.0562	0.0582082	chr13:55157335-55171168	-	Uimc1	9.4093	10.1679
mm9_circ_013827	10	6	6	5	8	13	48	0.965454	0.583305	0.534295	0.488077	0.765867	1.23915	0.694351	0.831033	1.19685	0.629646	chr9:122765816-122766279	-	Zfp445	19.2528	18.1678
mm9_circ_013863	4	3	7	2	1	0	17	0.386182	0.291652	0.623344	0.195231	0.0957334	0	0.433726	0.0969881	0.223616	0.0552021	chr8:48984789-48986210	-	Wwc2	4.02462	3.68611
mm9_circ_013868	6	4	11	5	9	8	43	0.579272	0.38887	0.97954	0.488077	0.861601	0.762557	0.649228	0.704078	1.08449	0.806105	chr15:89098933-89100393	+	Ppp6r2	24.6099	22.8318
mm9_circ_013873	2	2	1	2	4	3	14	0.193091	0.194435	0.0890491	0.195231	0.382934	0.285959	0.158858	0.288041	1.81319	0.127574	chr14:36134826-36136620	+	Grid1	7.12341	7.0752
mm9_circ_013908	2	4	4	3	6	6	25	0.193091	0.38887	0.356197	0.292846	0.574401	0.571917	0.312719	0.479721	1.53403	0.219482	chr3:122497177-122520985	+	Pde5a	2.28965	2.46203
mm9_circ_013932	0	1	0	1	2	2	6	0	0.0972175	0	0.0976154	0.191467	0.190639	0.0324058	0.159907	4.93452	0.0471111	chr10:80266327-80266633	+	Sf3a2	3.80222	4.55527
mm9_circ_013935	1	2	6	7	8	2	26	0.0965454	0.194435	0.534295	0.683308	0.765867	0.190639	0.275092	0.546605	1.98699	0.29609	chr19:4784723-4785567	-	Rbm4	11.7339	12.9189
mm9_circ_013976	17	29	46	33	59	46	230	1.64127	2.81931	4.09626	3.22131	5.64827	4.3847	2.85228	4.41809	1.54897	0.191328	chr18:39286486-39309772	+	Arhgap26	29.0042	30.5531
mm9_circ_013991	2	4	2	2	8	4	22	0.193091	0.38887	0.178098	0.195231	0.765867	0.381278	0.253353	0.447459	1.76615	0.372266	chr7:35029984-35030997	-	4931406P16Rik	6.78813	6.64738
mm9_circ_013998	2	4	2	2	6	3	19	0.193091	0.38887	0.178098	0.195231	0.574401	0.285959	0.253353	0.351863	1.38883	0.508574	chr1:64597422-64622903	+	Creb1	13.6475	10.5047
mm9_circ_013999	2	1	3	3	0	0	9	0.193091	0.0972175	0.267147	0.292846	0	0	0.185819	0.0976154	0.525326	0.479589	chr14:121993557-121996972	-	None	17.7467	18.6188
mm9_circ_014005	8	3	5	3	5	7	31	0.772363	0.291652	0.445246	0.292846	0.478667	0.667237	0.503087	0.479583	0.953281	0.901888	chr3:58841481-58897617	+	Med12l	0.585604	0.443828
mm9_circ_014015	5	4	5	6	4	3	27	0.482727	0.38887	0.445246	0.585692	0.382934	0.285959	0.438948	0.418195	0.952722	0.840188	chr18:6111682-6115848	-	Arhgap12	9.84135	9.71065
mm9_circ_014089	9	6	12	16	16	16	75	0.868909	0.583305	1.06859	1.56185	1.53173	1.52511	0.840268	1.53956	1.83223	0.0374888	chr4:48617452-48651917	+	Tmeff1	42.3533	36.3343
mm9_circ_014111	2	0	6	0	2	1	11	0.193091	0	0.534295	0	0.191467	0.0953196	0.242462	0.0955955	0.39427	0.45252	chr15:73222773-73225174	-	Ptk2	27.0426	22.8937
mm9_circ_014114	3	2	1	0	3	2	11	0.289636	0.194435	0.0890491	0	0.2872	0.190639	0.19104	0.15928	0.833751	0.773705	chr10:10898531-10905260	+	Shprh	0.0733794	0
mm9_circ_014154	4	1	1	6	4	6	22	0.386182	0.0972175	0.0890491	0.585692	0.382934	0.571917	0.190816	0.513515	2.69115	0.0600181	chr1:94038096-94045071	-	Hdac4	NA	NA
mm9_circ_014193	0	0	5	2	1	2	10	0	0	0.445246	0.195231	0.0957334	0.190639	0.148415	0.160534	1.08166	0.943114	chr2:156003368-156004688	-	Rbm39	100.933	86.2175
mm9_circ_014201	13	15	12	20	16	22	98	1.25509	1.45826	1.06859	1.95231	1.53173	2.09703	1.26065	1.86036	1.47572	0.0501111	chr7:104809322-104813276	+	Rsf1	20.5032	20.6965
mm9_circ_014222	5	16	10	10	15	10	66	0.482727	1.55548	0.890491	0.976154	1.436	0.953196	0.976233	1.12178	1.14909	0.70586	chr17:65941630-65944394	-	Vapa	54.331	46.0651
mm9_circ_014302	44	41	49	57	70	55	316	4.248	3.98592	4.36341	5.56408	6.70134	5.24258	4.19911	5.836	1.38982	0.0582636	chr17:82047148-82048978	-	None	NA	NA
mm9_circ_014309	1	2	1	4	2	5	15	0.0965454	0.194435	0.0890491	0.390462	0.191467	0.476598	0.126677	0.352842	2.78538	0.100749	chr14:71077885-71082657	-	Xpo7	5.04413	4.82568
mm9_circ_014333	0	0	1	0	8	1	10	0	0	0.0890491	0	0.765867	0.0953196	0.029683	0.287062	9.67092	0.397421	chr8:26770212-26776628	+	Whsc1l1	9.54051	10.8444
mm9_circ_014343	4	4	4	2	9	9	32	0.386182	0.38887	0.356197	0.195231	0.861601	0.857876	0.377083	0.638236	1.69256	0.359624	chr13:36299495-36338363	+	Fars2	5.31406	4.99089
mm9_circ_014386	8	6	7	6	9	5	41	0.772363	0.583305	0.623344	0.585692	0.861601	0.476598	0.659671	0.641297	0.972147	0.895266	chr5:24794807-24796705	-	Mll3	9.21877	11.6836
mm9_circ_014387	6	9	8	9	7	6	45	0.579272	0.874957	0.712393	0.878538	0.670134	0.571917	0.722208	0.706863	0.978754	0.907819	chr15:95205158-95215587	-	Nell2	112.131	105.977
mm9_circ_014393	5	10	18	15	21	12	81	0.482727	0.972175	1.60288	1.46423	2.0104	1.14383	1.01926	1.53949	1.5104	0.278277	chr5:107063849-107067654	-	Zfp644	40.3106	41.5704
mm9_circ_014405	0	1	2	3	0	1	7	0	0.0972175	0.178098	0.292846	0	0.0953196	0.0917719	0.129389	1.40989	0.731027	chr9:96123512-96133167	+	Tfdp2	5.70439	6.50957
mm9_circ_014443	7	3	2	3	3	3	21	0.675818	0.291652	0.178098	0.292846	0.2872	0.285959	0.381856	0.288668	0.755961	0.599143	chr1:167534740-167538735	-	Mpzl1	1.89413	1.51422
mm9_circ_014478	15	9	19	8	11	27	89	1.44818	0.874957	1.69193	0.780923	1.05307	2.57363	1.33836	1.46921	1.09777	0.844688	chr2:68145097-68152660	-	Stk39	26.7541	28.0413
mm9_circ_014483	2	1	4	2	0	2	11	0.193091	0.0972175	0.356197	0.195231	0	0.190639	0.215502	0.128623	0.596855	0.432022	chr15:12089353-12090445	+	Zfr	76.8464	59.9879
mm9_circ_014511	17	12	22	26	19	15	111	1.64127	1.16661	1.95908	2.538	1.81893	1.42979	1.58899	1.92891	1.21392	0.446047	chr4:132212607-132228947	+	Eya3	12.108	12.5007
mm9_circ_014539	5	3	2	1	2	3	16	0.482727	0.291652	0.178098	0.0976154	0.191467	0.285959	0.317493	0.19168	0.603732	0.306328	chr7:117170584-117175280	+	Ipo7	2.50817	7.64119
mm9_circ_014561	5	5	1	8	9	9	37	0.482727	0.486087	0.0890491	0.780923	0.861601	0.857876	0.352621	0.833467	2.36363	0.062473	chr11:29605534-29608770	+	Rtn4	154.097	131.049
mm9_circ_014586	0	1	3	3	0	0	7	0	0.0972175	0.267147	0.292846	0	0	0.121455	0.0976154	0.803717	0.858453	chr4:132245619-132263038	+	Eya3	12.108	12.5007
mm9_circ_014615	0	1	5	0	2	0	8	0	0.0972175	0.445246	0	0.191467	0	0.180821	0.0638223	0.352958	0.49361	chr10:55843316-55871659	-	D630037F22Rik	2.95461	2.33864
mm9_circ_014618	1	3	3	2	6	2	17	0.0965454	0.291652	0.267147	0.195231	0.574401	0.190639	0.218448	0.32009	1.46529	0.525534	chr8:81615731-81660562	+	Zfp827	6.99869	7.74688
mm9_circ_014642	5	8	8	7	5	5	38	0.482727	0.77774	0.712393	0.683308	0.478667	0.476598	0.65762	0.546191	0.830557	0.382304	chr10:121362871-121368565	-	Srgap1	1.87063	2.16318
mm9_circ_014667	1	2	0	1	0	4	8	0.0965454	0.194435	0	0.0976154	0	0.381278	0.0969935	0.159631	1.64579	0.657595	chr9:56105333-56108569	-	C230081A13Rik	3.039	4.17154
mm9_circ_014678	7	10	9	10	16	15	67	0.675818	0.972175	0.801442	0.976154	1.53173	1.42979	0.816478	1.31256	1.60759	0.0820651	chr9:42245197-42251158	-	Tbcel	8.88287	8.6799
mm9_circ_014687	8	3	1	4	9	3	28	0.772363	0.291652	0.0890491	0.390462	0.861601	0.285959	0.384355	0.512674	1.33385	0.65876	chrX:139267043-139268936	+	Tmem164	4.66573	4.51172
mm9_circ_014703	6	3	5	8	11	4	37	0.579272	0.291652	0.445246	0.780923	1.05307	0.381278	0.438724	0.738423	1.68312	0.261773	chr10:52148998-52156469	+	Nus1	8.99443	8.75877
mm9_circ_014740	4	1	3	7	4	2	21	0.386182	0.0972175	0.267147	0.683308	0.382934	0.190639	0.250182	0.41896	1.67462	0.379578	chr8:72626308-72627959	-	Ncan	22.4156	17.246
mm9_circ_014781	10	16	20	19	22	31	118	0.965454	1.55548	1.78098	1.85469	2.10614	2.95491	1.43397	2.30524	1.60759	0.108438	chr1:22336373-22387644	-	Rims1	44.6713	44.239
mm9_circ_014796	7	2	3	15	13	7	47	0.675818	0.194435	0.267147	1.46423	1.24453	0.667237	0.379133	1.12533	2.96817	0.0676867	chr5:111182822-111185785	-	Ep400	9.4636	12.4691
mm9_circ_014815	8	6	8	10	13	6	51	0.772363	0.583305	0.712393	0.976154	1.24453	0.571917	0.689354	0.930869	1.35035	0.342015	chr4:108390393-108392417	-	Zfyve9	17.2732	18.4175
mm9_circ_014837	5	4	7	9	7	5	37	0.482727	0.38887	0.623344	0.878538	0.670134	0.476598	0.498314	0.67509	1.35475	0.274457	chr6:120820783-120826364	+	Bcl2l13	2.76993	2.09182
mm9_circ_014874	8	10	10	12	9	7	56	0.772363	0.972175	0.890491	1.17138	0.861601	0.667237	0.878343	0.900074	1.02474	0.900417	chr14:123991903-123999211	-	None	16.9101	16.6558
mm9_circ_014894	2	6	0	6	6	2	22	0.193091	0.583305	0	0.585692	0.574401	0.190639	0.258799	0.450244	1.73975	0.427299	chr3:37347329-37363580	+	Spata5	8.00175	8.00984
mm9_circ_014955	2	3	3	0	2	1	11	0.193091	0.291652	0.267147	0	0.191467	0.0953196	0.25063	0.0955955	0.38142	0.0881816	chr11:80063709-80064628	+	Rhot1	20.0477	16.6265
mm9_circ_014957	4	3	2	1	3	4	17	0.386182	0.291652	0.178098	0.0976154	0.2872	0.381278	0.285311	0.255365	0.89504	0.786754	chr11:86973322-86991530	+	Trim37	65.6737	56.8005
mm9_circ_014961	4	5	7	7	0	2	25	0.386182	0.486087	0.623344	0.683308	0	0.190639	0.498538	0.291316	0.58434	0.420113	chr14:26322140-26401159	+	Zmiz1	4.44441	5.45599
mm9_circ_014984	12	8	4	9	7	9	49	1.15854	0.77774	0.356197	0.878538	0.670134	0.857876	0.76416	0.802183	1.04976	0.887306	chr4:149842803-149884147	+	Rere	7.65393	10.7088
mm9_circ_014997	16	12	18	20	18	15	99	1.54473	1.16661	1.60288	1.95231	1.7232	1.42979	1.43807	1.70177	1.18337	0.266185	chr9:31989426-32015850	+	Arhgap32	32.9487	43.9054
mm9_circ_015028	0	6	6	5	1	1	19	0	0.583305	0.534295	0.488077	0.0957334	0.0953196	0.372533	0.226377	0.607668	0.560311	chr2:156571570-156575092	+	Dlgap4	25.0231	28.1141
mm9_circ_015057	0	0	2	4	9	2	17	0	0	0.178098	0.390462	0.861601	0.190639	0.0593661	0.4809	8.10059	0.15988	chr7:140141267-140165306	+	Zranb1	0	0
mm9_circ_015101	2	0	0	3	4	0	9	0.193091	0	0	0.292846	0.382934	0	0.0643636	0.22526	3.4998	0.307604	chr11:50112630-50114556	-	Canx	166.782	135.417
mm9_circ_015102	2	1	1	0	1	3	8	0.193091	0.0972175	0.0890491	0	0.0957334	0.285959	0.126452	0.127231	1.00615	0.993747	chr11:50120971-50124369	-	Canx	166.782	135.417
mm9_circ_015103	9	19	11	24	24	18	105	0.868909	1.84713	0.97954	2.34277	2.2976	1.71575	1.23186	2.11871	1.71993	0.0846999	chr3:55861871-55895042	-	Nbea	25.2092	26.4336
mm9_circ_015110	7	2	0	1	1	0	11	0.675818	0.194435	0	0.0976154	0.0957334	0	0.290084	0.0644496	0.222175	0.378038	chr2:37388035-37398751	+	Rabgap1	95.725	104.779
mm9_circ_015157	2	3	3	3	7	5	23	0.193091	0.291652	0.267147	0.292846	0.670134	0.476598	0.25063	0.479859	1.91461	0.162788	chr17:26876487-26900393	+	A930001N09Rik	32.6687	53.2031
mm9_circ_015175	1	1	3	3	0	6	14	0.0965454	0.0972175	0.267147	0.292846	0	0.571917	0.153637	0.288255	1.87621	0.507741	chr6:31089728-31131149	-	None	NA	NA
mm9_circ_015178	1	0	1	2	1	3	8	0.0965454	0	0.0890491	0.195231	0.0957334	0.285959	0.0618648	0.192308	3.10851	0.125967	chr12:41394992-41403377	+	Dock4	10.1178	11.8105
mm9_circ_015187	3	4	4	1	2	0	14	0.289636	0.38887	0.356197	0.0976154	0.191467	0	0.344901	0.0963607	0.279387	0.0278443	chr5:15668810-15718823	+	Cacna2d1	29.8601	26.9757
mm9_circ_015196	0	2	2	1	1	4	10	0	0.194435	0.178098	0.0976154	0.0957334	0.381278	0.124178	0.191542	1.54249	0.589426	chr13:64344941-64348626	-	Cdc14b	1.46627	1.96764
mm9_circ_015216	6	7	8	9	6	9	45	0.579272	0.680522	0.712393	0.878538	0.574401	0.857876	0.657396	0.770272	1.1717	0.374221	chr5:32942703-32966773	+	Yes1	4.9819	4.7144
mm9_circ_015224	6	1	3	5	1	5	21	0.579272	0.0972175	0.267147	0.488077	0.0957334	0.476598	0.314546	0.353469	1.12375	0.848673	chr8:83323999-83324294	-	Gab1	4.26105	5.1553
mm9_circ_015227	3	4	3	3	2	5	20	0.289636	0.38887	0.267147	0.292846	0.191467	0.476598	0.315218	0.320304	1.01613	0.959409	chr5:34762646-34787562	+	Fam193a	9.47549	11.3371
mm9_circ_015239	13	12	6	8	15	9	63	1.25509	1.16661	0.534295	0.780923	1.436	0.857876	0.985332	1.02493	1.04019	0.903638	chr12:4968023-5013597	+	Atad2b	3.47792	3.95886
mm9_circ_015248	32	33	57	47	54	47	270	3.08945	3.20818	5.0758	4.58792	5.1696	4.48002	3.79114	4.74585	1.25183	0.273064	chr7:107083671-107104050	-	Rnf169	5.58426	6.84734
mm9_circ_015268	7	10	18	20	25	12	92	0.675818	0.972175	1.60288	1.95231	2.39334	1.14383	1.08363	1.82983	1.68861	0.183308	chr16:58424673-58433576	+	Dcbld2	6.18698	6.78001
mm9_circ_015287	7	7	11	3	8	7	43	0.675818	0.680522	0.97954	0.292846	0.765867	0.667237	0.778627	0.575317	0.738886	0.318544	chr9:7023310-7050483	-	Dync2h1	6.75701	6.0313
mm9_circ_015316	1	0	1	0	4	1	7	0.0965454	0	0.0890491	0	0.382934	0.0953196	0.0618648	0.159418	2.57687	0.489571	chr14:79051487-79053603	-	Dgkh	10.6215	11.5273
mm9_circ_015342	3	5	5	5	7	9	34	0.289636	0.486087	0.445246	0.488077	0.670134	0.857876	0.40699	0.672029	1.65122	0.114821	chr18:84485197-84524083	-	None	4.6365	4.89067
mm9_circ_015350	6	10	13	13	17	17	76	0.579272	0.972175	1.15764	1.269	1.62747	1.62043	0.903029	1.50563	1.66732	0.050565	chr1:13211387-13276106	-	Ncoa2	26.7915	36.1295
mm9_circ_015357	0	2	2	0	1	3	8	0	0.194435	0.178098	0	0.0957334	0.285959	0.124178	0.127231	1.02459	0.978224	chr2:84910144-84912325	+	Tnks1bp1	11.898	11.1622
mm9_circ_015389	3	3	5	7	4	8	30	0.289636	0.291652	0.445246	0.683308	0.382934	0.762557	0.342178	0.609599	1.78153	0.132737	chr2:61451707-61465896	+	Tank	15.5879	13.3553
mm9_circ_015402	6	6	3	10	7	11	43	0.579272	0.583305	0.267147	0.976154	0.670134	1.04852	0.476575	0.898268	1.88484	0.0547566	chr12:86369719-86374984	+	Ylpm1	15.292	19.029
mm9_circ_015449	4	6	21	15	16	10	72	0.386182	0.583305	1.87003	1.46423	1.53173	0.953196	0.946506	1.31639	1.39079	0.520339	chr14:22438112-22456862	+	Myst4	12.8783	15.6924
mm9_circ_015463	2	1	0	3	0	1	7	0.193091	0.0972175	0	0.292846	0	0.0953196	0.0967694	0.129389	1.33708	0.76915	chr1:75191415-75193244	+	Ankzf1	7.09345	7.0962
mm9_circ_015464	17	8	18	16	26	13	98	1.64127	0.77774	1.60288	1.56185	2.48907	1.23915	1.34063	1.76336	1.31532	0.42175	chr18:35770524-35773156	+	Paip2	0.146652	0.183868
mm9_circ_015484	1	0	3	0	1	3	8	0.0965454	0	0.267147	0	0.0957334	0.285959	0.121231	0.127231	1.04949	0.960813	chr1:167236308-167251945	+	Gpr161	1.59126	1.36374
mm9_circ_015492	8	6	5	13	7	10	49	0.772363	0.583305	0.445246	1.269	0.670134	0.953196	0.600305	0.96411	1.60603	0.159277	chr4:101285466-101289470	+	Dnajc6	88.6849	78.4605
mm9_circ_015506	3	5	4	3	2	1	18	0.289636	0.486087	0.356197	0.292846	0.191467	0.0953196	0.377307	0.193211	0.512079	0.0857777	chr17:78712463-78715086	+	Crim1	6.49213	7.84302
mm9_circ_015507	0	0	2	1	3	1	7	0	0	0.178098	0.0976154	0.2872	0.0953196	0.0593661	0.160045	2.6959	0.311798	chr4:111418745-111420408	+	Spata6	1.14475	1.74368
mm9_circ_015535	17	12	26	15	34	39	143	1.64127	1.16661	2.31528	1.46423	3.25494	3.71746	1.70772	2.81221	1.64676	0.247101	chr6:134456213-134463437	-	Lrp6	6.50863	6.78022
mm9_circ_015601	7	9	8	3	14	8	49	0.675818	0.874957	0.712393	0.292846	1.34027	0.762557	0.754389	0.798557	1.05855	0.898564	chr5:99669841-99672265	-	Rasgef1b	22.3019	17.5518
mm9_circ_015622	2	2	2	1	0	0	7	0.193091	0.194435	0.178098	0.0976154	0	0	0.188541	0.0325385	0.17258	0.0379093	chr2:144081075-144081340	-	Snx5	24.229	20.9506
mm9_circ_015634	14	10	18	18	7	13	80	1.35164	0.972175	1.60288	1.75708	0.670134	1.23915	1.3089	1.22212	0.933703	0.825706	chr5:27709294-27725552	+	Dpp6	0.28947	0.258989
mm9_circ_015637	4	2	4	3	0	4	17	0.386182	0.194435	0.356197	0.292846	0	0.381278	0.312271	0.224708	0.719593	0.548008	chr1:158830716-158837909	-	Ralgps2	5.74391	4.94147
mm9_circ_015644	3	2	2	0	2	1	10	0.289636	0.194435	0.178098	0	0.191467	0.0953196	0.220723	0.0955955	0.433101	0.141067	chr2:5894514-5909518	+	Upf2	8.03629	9.89312
mm9_circ_015645	73	73	93	101	112	101	553	7.04781	7.09688	8.28157	9.85915	10.7221	9.62728	7.47542	10.0695	1.34702	0.00844086	chr17:66373415-66402431	-	Ankrd12	26.2725	42.6398
mm9_circ_015661	11	7	5	9	4	6	42	1.062	0.680522	0.445246	0.878538	0.382934	0.571917	0.729256	0.61113	0.838018	0.636546	chr16:94605518-94614781	+	None	7.19987	7.53112
mm9_circ_015666	4	0	0	0	1	1	6	0.386182	0	0	0	0.0957334	0.0953196	0.128727	0.0636843	0.494723	0.667606	chr4:56775712-56783950	-	Ikbkap	14.0286	11.9544
mm9_circ_015704	7	2	3	5	5	4	26	0.675818	0.194435	0.267147	0.488077	0.478667	0.381278	0.379133	0.449341	1.18518	0.688814	chr12:117556302-117562683	+	Esyt2	9.58062	9.56978
mm9_circ_015717	4	4	4	4	6	8	30	0.386182	0.38887	0.356197	0.390462	0.574401	0.762557	0.377083	0.575806	1.527	0.204561	chr15:68843787-68879891	+	Khdrbs3	57.8609	51.588
mm9_circ_015723	9	10	7	4	21	12	63	0.868909	0.972175	0.623344	0.390462	2.0104	1.14383	0.821476	1.18157	1.43835	0.524744	chr11:70730816-70739414	+	Rabep1	37.7227	33.3103
mm9_circ_015727	12	5	8	15	11	4	55	1.15854	0.486087	0.712393	1.46423	1.05307	0.381278	0.785675	0.966192	1.22976	0.657701	chr4:23698903-23700034	-	None	NA	NA
mm9_circ_015772	22	14	25	13	32	22	128	2.124	1.36104	2.22623	1.269	3.06347	2.09703	1.90376	2.14317	1.12576	0.710031	chr19:7100781-7107139	-	Stip1	55.5299	49.1541
mm9_circ_015862	0	0	2	0	1	3	6	0	0	0.178098	0	0.0957334	0.285959	0.0593661	0.127231	2.14316	0.549333	chr9:63141330-63170074	-	Map2k5	6.92948	6.95885
mm9_circ_015883	16	22	24	19	18	24	123	1.54473	2.13878	2.13718	1.85469	1.7232	2.28767	1.94023	1.95519	1.00771	0.957123	chr15:39417135-39448056	+	Rims2	23.9368	25.4536
mm9_circ_015928	1	3	3	5	7	1	20	0.0965454	0.291652	0.267147	0.488077	0.670134	0.0953196	0.218448	0.417843	1.91278	0.363394	chr15:78502285-78505170	-	Elfn2	7.93064	9.59455
mm9_circ_015947	0	1	1	2	2	1	7	0	0.0972175	0.0890491	0.195231	0.191467	0.0953196	0.0620889	0.160672	2.58778	0.0945252	chr11:87886558-87892057	+	Vezf1	6.16851	6.722
mm9_circ_015986	13	15	19	22	21	32	122	1.25509	1.45826	1.69193	2.14754	2.0104	3.05023	1.46843	2.40272	1.63625	0.0885879	chr8:79868538-79889059	-	Arhgap10	8.99823	11.7262
mm9_circ_015990	5	3	7	12	8	2	37	0.482727	0.291652	0.623344	1.17138	0.765867	0.190639	0.465908	0.709297	1.5224	0.488891	chr3:103114231-103115436	+	Trim33	9.90949	9.04089
mm9_circ_015992	0	4	2	0	0	0	6	0	0.38887	0.178098	0	0	0	0.188989	0	0	0.234676	chr10:31237189-31254702	-	Rnf217	4.20791	3.24308
mm9_circ_016001	1	3	0	2	2	1	9	0.0965454	0.291652	0	0.195231	0.191467	0.0953196	0.129399	0.160672	1.24168	0.759265	chr4:33466343-33491228	+	Rngtt	10.1312	9.28173
mm9_circ_016007	0	2	0	0	3	2	7	0	0.194435	0	0	0.2872	0.190639	0.0648117	0.15928	2.45758	0.427863	chr8:129939469-129950653	+	Pard3	7.23438	11.3312
mm9_circ_016043	6	12	13	12	27	10	80	0.579272	1.16661	1.15764	1.17138	2.5848	0.953196	0.96784	1.56979	1.62196	0.36361	chr1:142259525-142346881	+	Kcnt2	16.0047	17.0108
mm9_circ_016045	8	0	2	1	4	0	15	0.772363	0	0.178098	0.0976154	0.382934	0	0.316821	0.160183	0.505596	0.590824	chr16:76330990-76352794	-	Nrip1	6.78217	6.90212
mm9_circ_016050	0	1	3	6	1	3	14	0	0.0972175	0.267147	0.585692	0.0957334	0.285959	0.121455	0.322461	2.65499	0.30174	chr19:45012854-45022542	+	Fam178a	9.45336	9.31653
mm9_circ_016062	20	13	13	15	14	18	93	1.93091	1.26383	1.15764	1.46423	1.34027	1.71575	1.45079	1.50675	1.03857	0.847765	chr1:38110460-38142497	-	Rev1	6.07622	6.14596
mm9_circ_016108	46	51	67	40	29	40	273	4.44109	4.95809	5.96629	3.90462	2.77627	3.81278	5.12182	3.49789	0.682938	0.0502347	chr8:67335579-67358467	-	Klhl2	38.4515	34.2593
mm9_circ_016120	12	11	6	12	16	10	67	1.15854	1.06939	0.534295	1.17138	1.53173	0.953196	0.920744	1.21877	1.32368	0.313209	chr12:110956323-110956709	+	None	NA	NA
mm9_circ_016125	1	4	0	1	1	3	10	0.0965454	0.38887	0	0.0976154	0.0957334	0.285959	0.161805	0.159769	0.987417	0.988713	chr2:18023084-18068499	+	Mllt10	7.04472	8.66703
mm9_circ_016160	3	1	0	3	1	5	13	0.289636	0.0972175	0	0.292846	0.0957334	0.476598	0.128951	0.288392	2.23645	0.319173	chr15:95214056-95215587	-	Nell2	112.131	105.977
mm9_circ_016182	5	6	10	13	14	10	58	0.482727	0.583305	0.890491	1.269	1.34027	0.953196	0.652174	1.18749	1.82081	0.035118	chr9:79935236-79951571	+	Senp6	21.6829	19.6506
mm9_circ_016208	0	0	2	0	1	3	6	0	0	0.178098	0	0.0957334	0.285959	0.0593661	0.127231	2.14316	0.549333	chr11:75078258-75079866	+	Rtn4rl1	8.36685	7.52687
mm9_circ_016242	11	5	16	17	13	13	75	1.062	0.486087	1.42479	1.65946	1.24453	1.23915	0.990958	1.38105	1.39365	0.293814	chr16:11116887-11128796	-	Txndc11	6.25054	6.50481
mm9_circ_016254	4	6	1	3	9	6	29	0.386182	0.583305	0.0890491	0.292846	0.861601	0.571917	0.352845	0.575455	1.6309	0.366185	chr14:36122417-36136620	+	Grid1	7.12341	7.0752
mm9_circ_016270	14	16	13	32	35	21	131	1.35164	1.55548	1.15764	3.12369	3.35067	2.00171	1.35492	2.82536	2.08526	0.0628528	chr16:85013871-85030610	-	App	188.54	241.569
mm9_circ_016337	7	3	4	7	0	2	23	0.675818	0.291652	0.356197	0.683308	0	0.190639	0.441222	0.291316	0.660247	0.567095	chr7:48643477-48738329	-	AI987944	NA	NA
mm9_circ_016338	7	10	3	30	16	12	78	0.675818	0.972175	0.267147	2.92846	1.53173	1.14383	0.63838	1.86801	2.92617	0.139324	chr1:66819479-66848742	-	1110028C15Rik	5.81102	6.91166
mm9_circ_016370	4	4	2	7	8	10	35	0.386182	0.38887	0.178098	0.683308	0.765867	0.953196	0.317717	0.80079	2.52045	0.0108163	chr4:107523912-107529925	+	Lrp8	0	0
mm9_circ_016371	0	2	2	2	1	0	7	0	0.194435	0.178098	0.195231	0.0957334	0	0.124178	0.0969881	0.781042	0.762511	chr6:148770116-148773007	-	Ipo8	8.2632	9.80577
mm9_circ_016374	0	2	3	4	6	0	15	0	0.194435	0.267147	0.390462	0.574401	0	0.153861	0.321621	2.09034	0.439419	chr1:191610514-191622560	+	Ptpn14	1.27699	1.40124
mm9_circ_016375	0	3	0	2	8	0	13	0	0.291652	0	0.195231	0.765867	0	0.0972175	0.320366	3.29535	0.443731	chr8:129939469-129998515	+	Pard3	7.23438	11.3312
mm9_circ_016387	1	9	1	7	2	2	22	0.0965454	0.874957	0.0890491	0.683308	0.191467	0.190639	0.353517	0.355138	1.00458	0.996099	chr18:65798403-65845344	+	Zfp532	16.5014	19.0449
mm9_circ_016398	3	3	1	1	5	4	17	0.289636	0.291652	0.0890491	0.0976154	0.478667	0.381278	0.223446	0.319187	1.42847	0.518935	chr5:122222675-122228114	+	Atxn2	1.89175	2.40215
mm9_circ_016400	5	3	4	2	1	3	18	0.482727	0.291652	0.356197	0.195231	0.0957334	0.285959	0.376859	0.192308	0.510291	0.0785363	chr1:91560235-91567846	+	Agap1	9.25641	11.4056
mm9_circ_016403	4	7	5	6	10	11	43	0.386182	0.680522	0.445246	0.585692	0.957334	1.04852	0.503983	0.863847	1.71404	0.110786	chr2:24487418-24494730	-	Cacna1b	7.64689	9.29783
mm9_circ_016406	8	9	13	9	6	8	53	0.772363	0.874957	1.15764	0.878538	0.574401	0.762557	0.934986	0.738499	0.789849	0.252122	chr3:132983899-133011154	+	Ppa2	15.8171	14.4155
mm9_circ_016411	14	13	9	16	23	18	93	1.35164	1.26383	0.801442	1.56185	2.20187	1.71575	1.13897	1.82649	1.60363	0.0566964	chr2:157861731-157884563	+	Rprd1b	12.0227	15.5529
mm9_circ_016423	37	50	51	42	50	45	275	3.57218	4.86087	4.54151	4.09985	4.78667	4.28938	4.32485	4.39197	1.01552	0.887903	chr17:50745619-50750520	+	Plcl2	28.5429	27.9149
mm9_circ_016441	3	3	2	0	0	0	8	0.289636	0.291652	0.178098	0	0	0	0.253129	0	0	0.0212719	chr12:3749469-3751907	+	Dtnb	29.5174	32.9828
mm9_circ_016460	12	3	11	9	5	5	45	1.15854	0.291652	0.97954	0.878538	0.478667	0.476598	0.809913	0.611268	0.754733	0.550929	chr17:80844769-80859387	-	Sos1	4.86416	5.89021
mm9_circ_016530	13	10	9	5	2	2	41	1.25509	0.972175	0.801442	0.488077	0.191467	0.190639	1.00957	0.290061	0.287312	0.0143202	chr2:32037977-32038820	+	Prrc2b	13.8813	21.7208
mm9_circ_016550	13	13	9	8	20	13	76	1.25509	1.26383	0.801442	0.780923	1.91467	1.23915	1.10679	1.31158	1.18504	0.614308	chr7:105392458-105414757	-	Acer3	4.63742	3.3545
mm9_circ_016597	5	10	5	7	11	12	50	0.482727	0.972175	0.445246	0.683308	1.05307	1.14383	0.633383	0.96007	1.51578	0.215032	chr11:75203573-75204729	+	Smyd4	3.88485	4.71658
mm9_circ_016598	10	3	6	11	15	1	46	0.965454	0.291652	0.534295	1.07377	1.436	0.0953196	0.597134	0.868363	1.45422	0.58741	chr1:13211387-13214794	-	Ncoa2	26.7915	36.1295
mm9_circ_016623	9	9	8	11	9	13	59	0.868909	0.874957	0.712393	1.07377	0.861601	1.23915	0.818753	1.05817	1.29242	0.146671	chr1:8573285-8597233	-	Sntg1	13.7237	13.1265
mm9_circ_016625	2	4	0	0	2	3	11	0.193091	0.38887	0	0	0.191467	0.285959	0.193987	0.159142	0.820374	0.816968	chr10:57917320-57920532	+	Ranbp2	31.6735	26.2906
mm9_circ_016628	0	1	2	2	4	5	14	0	0.0972175	0.178098	0.195231	0.382934	0.476598	0.0917719	0.351587	3.8311	0.0675691	chr12:87597817-87610011	+	1700020O03Rik	6.64815	6.32004
mm9_circ_016636	0	2	0	2	4	1	9	0	0.194435	0	0.195231	0.382934	0.0953196	0.0648117	0.224495	3.4638	0.212169	chr12:101653344-101733650	-	Ttc7b	28.2709	27.779
mm9_circ_016655	3	4	6	15	15	4	47	0.289636	0.38887	0.534295	1.46423	1.436	0.381278	0.404267	1.09384	2.70573	0.18875	chr3:55889163-55895042	-	Nbea	25.2092	26.4336
mm9_circ_016657	1	3	4	2	2	0	12	0.0965454	0.291652	0.356197	0.195231	0.191467	0	0.248131	0.128899	0.519479	0.306291	chr12:70421359-70423337	-	Nemf	13.4246	11.8525
mm9_circ_016668	3	3	3	1	1	5	16	0.289636	0.291652	0.267147	0.0976154	0.0957334	0.476598	0.282812	0.223316	0.789625	0.684976	chr10:43113676-43133353	+	Pdss2	3.5331	3.32984
mm9_circ_016682	5	2	1	3	3	3	17	0.482727	0.194435	0.0890491	0.292846	0.2872	0.285959	0.255404	0.288668	1.13024	0.803986	chr11:77820228-77823296	+	Phf12	1.91455	1.54412
mm9_circ_016699	3	1	4	2	2	2	14	0.289636	0.0972175	0.356197	0.195231	0.191467	0.190639	0.247683	0.192446	0.776982	0.550641	chr4:128855484-128859776	-	S100pbp	13.1566	13.965
mm9_circ_016702	1	0	3	4	0	2	10	0.0965454	0	0.267147	0.390462	0	0.190639	0.121231	0.1937	1.59778	0.628397	chr4:9510958-9538085	-	Asph	33.0343	36.6637
mm9_circ_016719	0	0	2	3	0	3	8	0	0	0.178098	0.292846	0	0.285959	0.0593661	0.192935	3.24992	0.315837	chrX:148269766-148277698	+	Huwe1	41.4387	46.7424
mm9_circ_016732	1	3	0	0	1	5	10	0.0965454	0.291652	0	0	0.0957334	0.476598	0.129399	0.190777	1.47433	0.73882	chr19:45960441-45966638	-	9130011E15Rik	4.10022	4.02368
mm9_circ_016768	5	4	3	8	7	4	31	0.482727	0.38887	0.267147	0.780923	0.670134	0.381278	0.379581	0.610778	1.60908	0.183438	chr13:17854937-17864791	-	Cdk13	9.07464	9.16767
mm9_circ_016800	5	5	7	11	9	4	41	0.482727	0.486087	0.623344	1.07377	0.861601	0.381278	0.530719	0.772216	1.45504	0.35962	chr15:68843787-68860340	+	Khdrbs3	57.8609	51.588
mm9_circ_016808	1	0	2	2	4	2	11	0.0965454	0	0.178098	0.195231	0.382934	0.190639	0.0915479	0.256268	2.79928	0.116689	chr1:140936576-141007062	+	Dennd1b	27.4811	36.0666
mm9_circ_016812	12	20	13	30	23	25	123	1.15854	1.94435	1.15764	2.92846	2.20187	2.38299	1.42018	2.50444	1.76347	0.0351298	chr9:77012571-77064855	-	2310046A06Rik	11.7428	13.3499
mm9_circ_016816	33	29	23	31	41	28	185	3.186	2.81931	2.04813	3.02608	3.92507	2.66895	2.68448	3.2067	1.19453	0.357656	chr14:29116061-29130500	+	Erc2	50.4892	45.8155
mm9_circ_016824	5	5	9	3	16	4	42	0.482727	0.486087	0.801442	0.292846	1.53173	0.381278	0.590086	0.735286	1.24607	0.754933	chr4:149842803-149909054	+	Rere	7.65393	10.7088
mm9_circ_016827	7	8	5	6	6	4	36	0.675818	0.77774	0.445246	0.585692	0.574401	0.381278	0.632934	0.51379	0.811759	0.379378	chr16:81490488-81527368	+	Ncam2	41.8377	35.1613
mm9_circ_016872	1	3	5	3	10	8	30	0.0965454	0.291652	0.445246	0.292846	0.957334	0.762557	0.277815	0.670912	2.41497	0.174703	chr19:30113553-30113787	+	Uhrf2	14.2258	12.165
mm9_circ_016902	4	10	0	0	6	6	26	0.386182	0.972175	0	0	0.574401	0.571917	0.452786	0.382106	0.843901	0.847307	chr1:75493582-75510857	-	Obsl1	NA	NA
mm9_circ_016955	8	2	3	5	6	3	27	0.772363	0.194435	0.267147	0.488077	0.574401	0.285959	0.411315	0.449479	1.09278	0.86204	chr2:69752470-69760990	+	Ubr3	24.1973	24.4434
mm9_circ_016981	3	0	2	2	0	0	7	0.289636	0	0.178098	0.195231	0	0	0.155911	0.0650769	0.417397	0.444771	chr4:137790157-137793222	+	Hp1bp3	49.6834	52.913
mm9_circ_016984	48	31	56	58	80	39	312	4.63418	3.01374	4.98675	5.66169	7.65867	3.71746	4.21156	5.67928	1.3485	0.33646	chr12:52748980-52762700	-	Strn3	24.3165	24.2801
mm9_circ_017050	4	3	6	5	5	4	27	0.386182	0.291652	0.534295	0.488077	0.478667	0.381278	0.404043	0.449341	1.11211	0.605528	chr8:88399532-88425856	+	Phkb	11.5752	13.3421
mm9_circ_017077	3	1	3	2	3	0	12	0.289636	0.0972175	0.267147	0.195231	0.2872	0	0.218	0.16081	0.737661	0.615148	chr2:119747101-119747578	+	Mga	18.5697	20.0212
mm9_circ_017081	1	1	1	5	3	3	14	0.0965454	0.0972175	0.0890491	0.488077	0.2872	0.285959	0.0942707	0.353745	3.75244	0.060735	chr15:50677559-50678488	-	Trps1	7.05443	6.96861
mm9_circ_017109	14	12	13	18	18	19	94	1.35164	1.16661	1.15764	1.75708	1.7232	1.81107	1.22529	1.76378	1.43948	0.0066186	chr6:84939318-84955030	-	Exoc6b	19.4721	22.3359
mm9_circ_017115	11	3	9	4	11	7	45	1.062	0.291652	0.801442	0.390462	1.05307	0.667237	0.718365	0.703589	0.979431	0.962742	chr11:102907692-102916603	+	Nmt1	18.0687	17.2317
mm9_circ_017136	3	0	6	2	6	1	18	0.289636	0	0.534295	0.195231	0.574401	0.0953196	0.274644	0.288317	1.04979	0.951783	chr11:104285235-104286607	-	1700081L11Rik	16.5843	18.8821
mm9_circ_017140	10	10	11	17	22	19	89	0.965454	0.972175	0.97954	1.65946	2.10614	1.81107	0.97239	1.85889	1.91167	0.0211053	chr16:43569793-43577861	+	Zbtb20	11.2454	13.0994
mm9_circ_017142	3	3	1	2	3	4	16	0.289636	0.291652	0.0890491	0.195231	0.2872	0.381278	0.223446	0.287903	1.28847	0.497247	chr6:65819174-65851853	+	Prdm5	1.96406	2.43445
mm9_circ_017153	1	4	3	8	6	4	26	0.0965454	0.38887	0.267147	0.780923	0.574401	0.381278	0.250854	0.578867	2.30758	0.0897047	chr2:148528796-148532941	-	Napb	106.154	93.0433
mm9_circ_017159	3	2	3	0	1	1	10	0.289636	0.194435	0.267147	0	0.0957334	0.0953196	0.250406	0.0636843	0.254324	0.0124031	chr3:132983899-132993476	+	Ppa2	15.8171	14.4155
mm9_circ_017168	1	4	1	2	1	0	9	0.0965454	0.38887	0.0890491	0.195231	0.0957334	0	0.191488	0.0969881	0.506496	0.463621	chr6:119644588-119723919	-	Erc1	10.2594	8.8754
mm9_circ_017175	10	13	9	43	60	52	187	0.965454	1.26383	0.801442	4.19746	5.74401	4.95662	1.01024	4.96603	4.91569	0.00802176	chr4:141966371-141967259	-	None	NA	NA
mm9_circ_017180	1	4	5	0	1	1	12	0.0965454	0.38887	0.445246	0	0.0957334	0.0953196	0.31022	0.0636843	0.205287	0.141175	chr6:3466621-3474175	+	Ccdc132	19.6351	17.5078
mm9_circ_017196	2	4	5	8	10	2	31	0.193091	0.38887	0.445246	0.780923	0.957334	0.190639	0.342402	0.642965	1.87781	0.324001	chr9:82839364-82853458	-	Phip	13.7843	12.6924
mm9_circ_017246	8	16	14	28	20	13	99	0.772363	1.55548	1.24669	2.73323	1.91467	1.23915	1.19151	1.96235	1.64694	0.2116	chr9:31989426-31997646	+	Arhgap32	32.9487	43.9054
mm9_circ_017320	0	1	1	0	4	2	8	0	0.0972175	0.0890491	0	0.382934	0.190639	0.0620889	0.191191	3.07931	0.363915	chr13:42150768-42218582	+	Hivep1	5.64768	9.42144
mm9_circ_017328	4	7	5	6	4	2	28	0.386182	0.680522	0.445246	0.585692	0.382934	0.190639	0.503983	0.386422	0.766735	0.465941	chr1:183886524-183892050	-	Enah	9.35512	11.8741
mm9_circ_017329	16	15	18	11	15	18	93	1.54473	1.45826	1.60288	1.07377	1.436	1.71575	1.53529	1.40851	0.917421	0.568636	chr2:68228970-68248198	-	Stk39	26.7541	28.0413
mm9_circ_017338	0	5	2	2	1	4	14	0	0.486087	0.178098	0.195231	0.0957334	0.381278	0.221395	0.224081	1.01213	0.987951	chr10:17812650-17814714	+	Reps1	11.5895	14.0431
mm9_circ_017350	5	6	10	2	5	10	38	0.482727	0.583305	0.890491	0.195231	0.478667	0.953196	0.652174	0.542365	0.831625	0.692331	chr15:88641726-88642589	-	Alg12	2.58934	2.52939
mm9_circ_017352	7	3	3	1	9	1	24	0.675818	0.291652	0.267147	0.0976154	0.861601	0.0953196	0.411539	0.351512	0.854139	0.84788	chr13:49027665-49029447	-	Fam120a	20.2466	21.1301
mm9_circ_017355	13	19	24	32	38	21	147	1.25509	1.84713	2.13718	3.12369	3.63787	2.00171	1.74647	2.92109	1.67257	0.119679	chr4:117255204-117265767	+	Eri3	43.2021	34.567
mm9_circ_017360	3	6	8	3	8	8	36	0.289636	0.583305	0.712393	0.292846	0.765867	0.762557	0.528445	0.60709	1.14882	0.716274	chr18:63951449-64025160	+	Wdr7	30.0067	30.3085
mm9_circ_017369	2	13	16	12	9	10	62	0.193091	1.26383	1.42479	1.17138	0.861601	0.953196	0.960568	0.995394	1.03626	0.937413	chr4:149813451-149851577	+	Rere	7.65393	10.7088
mm9_circ_017370	9	3	7	12	15	8	54	0.868909	0.291652	0.623344	1.17138	1.436	0.762557	0.594635	1.12331	1.88908	0.111095	chr16:93849374-93854143	+	None	6.27004	5.95424
mm9_circ_017382	0	1	1	2	2	3	9	0	0.0972175	0.0890491	0.195231	0.191467	0.285959	0.0620889	0.224219	3.61126	0.0208967	chr4:83937596-83939566	-	Bnc2	0.350575	0.950681
mm9_circ_017409	11	9	6	8	19	13	66	1.062	0.874957	0.534295	0.780923	1.81893	1.23915	0.823751	1.27967	1.55347	0.27016	chr6:99582250-99601785	-	Eif4e3	22.7441	23.5588
mm9_circ_017413	13	17	15	12	16	15	88	1.25509	1.6527	1.33574	1.17138	1.53173	1.42979	1.41451	1.37764	0.973934	0.831226	chr18:39279772-39309772	+	Arhgap26	29.0042	30.5531
mm9_circ_017415	0	0	1	3	3	0	7	0	0	0.0890491	0.292846	0.2872	0	0.029683	0.193349	6.51378	0.227274	chr18:3405682-3414222	+	Cul2	15.2905	12.8891
mm9_circ_017428	19	12	24	10	20	11	96	1.83436	1.16661	2.13718	0.976154	1.91467	1.04852	1.71272	1.31311	0.766684	0.391343	chrX:133492437-133510041	-	Tmsb15b2	4.46299	2.44316
mm9_circ_017443	1	1	4	1	4	4	15	0.0965454	0.0972175	0.356197	0.0976154	0.382934	0.381278	0.18332	0.287276	1.56707	0.463653	chr4:44031684-44038432	+	Clta	83.7622	72.4185
mm9_circ_017446	4	1	3	6	10	12	36	0.386182	0.0972175	0.267147	0.585692	0.957334	1.14383	0.250182	0.895621	3.57987	0.0398417	chr10:17809253-17816142	+	Reps1	11.5895	14.0431
mm9_circ_017500	6	6	4	9	8	4	37	0.579272	0.583305	0.356197	0.878538	0.765867	0.381278	0.506258	0.675228	1.33376	0.390559	chr8:47878846-47904262	+	Irf2	3.6224	4.49682
mm9_circ_017546	1	3	3	1	0	1	9	0.0965454	0.291652	0.267147	0.0976154	0	0.0953196	0.218448	0.0643117	0.294402	0.111888	chr12:110972772-110980500	+	Mirg	NA	NA
mm9_circ_017561	6	2	4	3	4	5	24	0.579272	0.194435	0.356197	0.292846	0.382934	0.476598	0.376635	0.384126	1.01989	0.95563	chr1:130090036-130120218	+	R3hdm1	49.5826	45.3346
mm9_circ_017587	23	21	40	46	57	52	239	2.22054	2.04157	3.56197	4.49031	5.4568	4.95662	2.60803	4.96791	1.90485	0.0207439	chr2:158208239-158208899	+	Snhg11	80.4361	78.9707
mm9_circ_017590	4	1	7	6	4	6	28	0.386182	0.0972175	0.623344	0.585692	0.382934	0.571917	0.368914	0.513515	1.39196	0.452876	chr6:3495509-3528915	+	Ccdc132	19.6351	17.5078
mm9_circ_017632	0	0	2	5	0	2	9	0	0	0.178098	0.488077	0	0.190639	0.0593661	0.226239	3.81091	0.36615	chr15:58172167-58174125	+	Anxa13	NA	NA
mm9_circ_017642	3	3	9	12	8	8	43	0.289636	0.291652	0.801442	1.17138	0.765867	0.762557	0.46091	0.899936	1.95252	0.117474	chr6:99385209-99406574	-	Foxp1	22.7441	23.5588
mm9_circ_017645	6	17	15	13	17	19	87	0.579272	1.6527	1.33574	1.269	1.62747	1.81107	1.18924	1.56918	1.31949	0.36551	chr16:31796951-31812910	+	Dlg1	52.3547	42.8093
mm9_circ_017648	17	20	24	28	22	23	134	1.64127	1.94435	2.13718	2.73323	2.10614	2.19235	1.9076	2.34391	1.22872	0.154106	chr9:120341470-120350699	+	Myrip	9.62889	10.0171
mm9_circ_017649	4	5	8	4	17	14	52	0.386182	0.486087	0.712393	0.390462	1.62747	1.33447	0.528221	1.11747	2.11553	0.251618	chr1:91524335-91530869	+	Agap1	9.25641	11.4056
mm9_circ_017657	2	2	0	8	1	7	20	0.193091	0.194435	0	0.780923	0.0957334	0.667237	0.129175	0.514631	3.98398	0.204237	chr9:42245197-42259845	-	Tbcel	8.88287	8.6799
mm9_circ_017659	2	5	0	2	1	1	11	0.193091	0.486087	0	0.195231	0.0957334	0.0953196	0.226393	0.128761	0.568752	0.564427	chr12:58426510-58433446	+	Mipol1	1.69922	3.12569
mm9_circ_017671	19	24	18	22	22	30	135	1.83436	2.33322	1.60288	2.14754	2.10614	2.85959	1.92349	2.37109	1.2327	0.242674	chr2:18206249-18230576	-	Dnajc1	7.04472	8.66703
mm9_circ_017685	0	0	0	3	1	2	6	0	0	0	0.292846	0.0957334	0.190639	0	0.193073	NA	0.0769949	chr16:5953511-5956956	+	Rbfox1	NA	NA
mm9_circ_017690	14	19	21	27	24	26	131	1.35164	1.84713	1.87003	2.63562	2.2976	2.47831	1.6896	2.47051	1.46219	0.0248316	chr4:13762779-13774104	+	Runx1t1	8.45888	9.81264
mm9_circ_017696	16	8	5	18	15	10	72	1.54473	0.77774	0.445246	1.75708	1.436	0.953196	0.922571	1.38209	1.49809	0.321425	chr9:31960624-32015850	+	Arhgap32	32.9487	43.9054
mm9_circ_017714	8	5	7	11	13	9	53	0.772363	0.486087	0.623344	1.07377	1.24453	0.857876	0.627265	1.05873	1.68785	0.0404222	chr11:104217997-104240140	-	1700081L11Rik	16.5843	18.8821
mm9_circ_017727	7	6	7	2	3	6	31	0.675818	0.583305	0.623344	0.195231	0.2872	0.571917	0.627489	0.35145	0.560089	0.128666	chr15:83622383-83630614	+	Mpped1	29.9389	29.6624
mm9_circ_017735	2	1	2	1	2	2	10	0.193091	0.0972175	0.178098	0.0976154	0.191467	0.190639	0.156136	0.159907	1.02416	0.934465	chr11:21163201-21178063	+	Vps54	8.64154	8.10927
mm9_circ_017784	4	0	2	6	1	1	14	0.386182	0	0.178098	0.585692	0.0957334	0.0953196	0.188093	0.258915	1.37652	0.740735	chr6:31376713-31383131	+	Mkln1	55.5854	55.6266
mm9_circ_017841	5	4	5	2	5	5	26	0.482727	0.38887	0.445246	0.195231	0.478667	0.476598	0.438948	0.383499	0.873677	0.621276	chr6:90639573-90644844	-	Iqsec1	23.4309	31.329
mm9_circ_017856	12	11	7	10	16	16	72	1.15854	1.06939	0.623344	0.976154	1.53173	1.52511	0.950427	1.34433	1.41445	0.187619	chr18:83124915-83126841	+	None	2.00784	1.99415
mm9_circ_017858	5	0	5	4	1	5	20	0.482727	0	0.445246	0.390462	0.0957334	0.476598	0.309324	0.320931	1.03752	0.955207	chr9:65578782-65643302	-	Zfp609	5.4756	11.8116
mm9_circ_017894	1	2	4	0	2	0	9	0.0965454	0.194435	0.356197	0	0.191467	0	0.215726	0.0638223	0.295849	0.201792	chr4:149813451-149874160	+	Rere	7.65393	10.7088
mm9_circ_017898	14	5	16	26	20	16	97	1.35164	0.486087	1.42479	2.538	1.91467	1.52511	1.0875	1.99259	1.83227	0.0984581	chr6:5050431-5065480	+	Ppp1r9a	47.1487	57.2853
mm9_circ_017917	52	52	54	53	68	58	337	5.02036	5.05531	4.80865	5.17362	6.50987	5.52854	4.96144	5.73734	1.15639	0.187988	chr16:95053905-95054826	-	None	10.6248	11.2977
mm9_circ_017947	23	11	27	33	38	27	159	2.22054	1.06939	2.40433	3.22131	3.63787	2.57363	1.89809	3.14427	1.65655	0.0800737	chr2:139834434-139883235	-	Tasp1	13.0765	15.2215
mm9_circ_017949	0	3	3	3	8	4	21	0	0.291652	0.267147	0.292846	0.765867	0.381278	0.186267	0.479997	2.57694	0.176256	chr6:36979762-37017385	-	Dgki	0.178895	0.174859
mm9_circ_017958	11	12	11	9	14	14	71	1.062	1.16661	0.97954	0.878538	1.34027	1.33447	1.06938	1.18443	1.10758	0.538779	chr10:90357843-90386347	+	Anks1b	60.2774	49.5267
mm9_circ_017963	7	8	4	6	9	5	39	0.675818	0.77774	0.356197	0.585692	0.861601	0.476598	0.603251	0.641297	1.06307	0.834966	chr10:120725935-120743939	-	Tbc1d30	11.6787	13.6112
mm9_circ_017983	0	4	4	4	11	7	30	0	0.38887	0.356197	0.390462	1.05307	0.667237	0.248355	0.703589	2.83299	0.129398	chr11:74742494-74803717	+	Smg6	29.0911	23.2974
mm9_circ_017990	4	4	2	1	1	4	16	0.386182	0.38887	0.178098	0.0976154	0.0957334	0.381278	0.317717	0.191542	0.602872	0.349332	chr2:35744784-35800479	-	Ttll11	11.8866	12.4412
mm9_circ_017999	13	13	14	20	6	13	79	1.25509	1.26383	1.24669	1.95231	0.574401	1.23915	1.2552	1.25529	1.00007	0.999848	chr1:165813513-165818436	+	Kifap3	59.5919	53.14
mm9_circ_018017	3	3	6	4	5	5	26	0.289636	0.291652	0.534295	0.390462	0.478667	0.476598	0.371861	0.448576	1.2063	0.450911	chr5:149730171-149732988	-	Katnal1	16.5051	27.7821
mm9_circ_018049	3	4	6	8	21	8	50	0.289636	0.38887	0.534295	0.780923	2.0104	0.762557	0.404267	1.18463	2.93031	0.196446	chr11:12243746-12278362	-	Cobl	13.5352	16.5968
mm9_circ_018114	1	3	2	1	0	0	7	0.0965454	0.291652	0.178098	0.0976154	0	0	0.188765	0.0325385	0.172375	0.0912028	chr5:124826106-124828555	-	Sbno1	29.6049	27.2655
mm9_circ_018127	1	8	1	0	3	4	17	0.0965454	0.77774	0.0890491	0	0.2872	0.381278	0.321111	0.222826	0.693922	0.726544	chr13:107700279-107715236	-	Ipo11	13.9828	11.7922
mm9_circ_018129	1	0	4	4	3	3	15	0.0965454	0	0.356197	0.390462	0.2872	0.285959	0.150914	0.321207	2.12841	0.246001	chr4:130274068-130286463	+	Pum1	16.3382	15.7074
mm9_circ_018166	6	8	3	13	22	14	66	0.579272	0.77774	0.267147	1.269	2.10614	1.33447	0.541387	1.56987	2.89972	0.0416455	chrX:98409112-98410917	-	Snx12	11.5376	14.1563
mm9_circ_018179	2	3	2	5	6	0	18	0.193091	0.291652	0.178098	0.488077	0.574401	0	0.220947	0.354159	1.60291	0.536128	chr18:89158826-89180356	+	None	0.793501	0.88495
mm9_circ_018203	6	5	11	11	11	8	52	0.579272	0.486087	0.97954	1.07377	1.05307	0.762557	0.681633	0.963131	1.41298	0.206665	chr4:128855484-128860961	-	S100pbp	13.1566	13.965
mm9_circ_018207	2	3	3	3	1	2	14	0.193091	0.291652	0.267147	0.292846	0.0957334	0.190639	0.25063	0.193073	0.77035	0.43561	chr5:3641353-3644940	-	Gatad1	5.77767	4.26963
mm9_circ_018245	3	6	2	0	3	5	19	0.289636	0.583305	0.178098	0	0.2872	0.476598	0.350346	0.254599	0.726707	0.630482	chr13:104836268-104842719	-	Nln	6.51276	6.27281
mm9_circ_018257	24	28	28	22	51	30	183	2.31709	2.72209	2.49338	2.14754	4.8824	2.85959	2.51085	3.29651	1.31291	0.439211	chr17:71110414-71115429	+	Dlgap1	72.7568	80.7458
mm9_circ_018293	6	0	10	1	7	2	26	0.579272	0	0.890491	0.0976154	0.670134	0.190639	0.489921	0.319463	0.65207	0.62132	chr4:120855210-120862863	-	Rlf	8.7382	7.57858
mm9_circ_018301	2	2	2	3	8	2	19	0.193091	0.194435	0.178098	0.292846	0.765867	0.190639	0.188541	0.416451	2.2088	0.32711	chr9:112060193-112088273	-	Arpp21	280.889	196.701
mm9_circ_018302	6	5	6	9	3	12	41	0.579272	0.486087	0.534295	0.878538	0.2872	1.14383	0.533218	0.769858	1.4438	0.448931	chr18:43725516-43737163	-	Jakmip2	18.8757	16.2382
mm9_circ_018341	19	15	22	21	22	26	125	1.83436	1.45826	1.95908	2.04992	2.10614	2.47831	1.75057	2.21146	1.26328	0.0852677	chrX:45164334-45240375	-	Smarca1	20.5379	20.3342
mm9_circ_018352	4	1	4	8	5	3	25	0.386182	0.0972175	0.356197	0.780923	0.478667	0.285959	0.279865	0.515183	1.84083	0.252087	chr17:80443833-80452981	-	Hnrpll	8.91857	8.82271
mm9_circ_018364	4	1	7	2	5	4	23	0.386182	0.0972175	0.623344	0.195231	0.478667	0.381278	0.368914	0.351725	0.953407	0.927091	chr5:91375815-91390423	+	Mthfd2l	1.90368	1.95582
mm9_circ_018371	17	9	21	20	21	20	108	1.64127	0.874957	1.87003	1.95231	2.0104	1.90639	1.46209	1.95637	1.33806	0.241352	chr5:37314206-37331500	+	Ppp2r2c	97.3315	77.3792
mm9_circ_018381	39	37	50	58	53	47	284	3.76527	3.59705	4.45246	5.66169	5.07387	4.48002	3.93826	5.07186	1.28784	0.0617639	chr19:57826119-57852435	+	Atrnl1	17.692	19.7757
mm9_circ_018395	6	1	0	2	2	3	14	0.579272	0.0972175	0	0.195231	0.191467	0.285959	0.225497	0.224219	0.994333	0.994996	chr16:31127406-31141883	-	Acap2	18.0074	18.2269
mm9_circ_018406	6	2	6	8	4	4	30	0.579272	0.194435	0.534295	0.780923	0.382934	0.381278	0.436001	0.515045	1.18129	0.683553	chr5:15770075-15773293	+	Cacna2d1	29.8601	26.9757
mm9_circ_018423	2	0	4	1	0	0	7	0.193091	0	0.356197	0.0976154	0	0	0.183096	0.0325385	0.177713	0.278413	chr5:119121021-119130980	+	Med13l	5.78827	8.72741
mm9_circ_018456	0	1	1	2	2	4	10	0	0.0972175	0.0890491	0.195231	0.191467	0.381278	0.0620889	0.255992	4.12299	0.0713293	chr2:91143983-91144990	-	1110051M20Rik	6.88019	6.12713
mm9_circ_018468	15	6	13	10	6	3	53	1.44818	0.583305	1.15764	0.976154	0.574401	0.285959	1.06304	0.612171	0.575867	0.239473	chr18:39257283-39271554	+	Arhgap26	29.0042	30.5531
mm9_circ_018471	2	8	2	8	5	2	27	0.193091	0.77774	0.178098	0.780923	0.478667	0.190639	0.382976	0.48341	1.26224	0.72017	chr16:28372998-28398474	-	Fgf12	57.37	57.0739
mm9_circ_018485	1	2	2	1	1	2	9	0.0965454	0.194435	0.178098	0.0976154	0.0957334	0.190639	0.15636	0.127996	0.8186	0.550564	chr3:51659420-51660998	-	Maml3	1.29772	1.14383
mm9_circ_018503	1	2	5	2	2	0	12	0.0965454	0.194435	0.445246	0.195231	0.191467	0	0.245409	0.128899	0.525243	0.404176	chr18:39257283-39261894	+	Arhgap26	29.0042	30.5531
mm9_circ_018505	1	2	1	0	2	2	8	0.0965454	0.194435	0.0890491	0	0.191467	0.190639	0.126677	0.127369	1.00546	0.99294	chr5:135144783-135145165	-	Limk1	9.49497	7.84771
mm9_circ_018538	43	35	69	63	65	74	349	4.15145	3.40261	6.14439	6.14977	6.22267	7.05365	4.56615	6.47536	1.41812	0.13321	chr12:3617605-3648389	+	Dtnb	29.5174	32.9828
mm9_circ_018598	2	5	4	5	2	8	26	0.193091	0.486087	0.356197	0.488077	0.191467	0.762557	0.345125	0.4807	1.39283	0.517779	chr7:140162868-140165306	+	Zranb1	0	0
mm9_circ_018615	3	4	3	7	7	10	34	0.289636	0.38887	0.267147	0.683308	0.670134	0.953196	0.315218	0.768879	2.4392	0.0259504	chr4:109556240-109608303	+	Faf1	8.70311	7.92765
mm9_circ_018643	5	2	2	1	1	0	11	0.482727	0.194435	0.178098	0.0976154	0.0957334	0	0.285087	0.0644496	0.22607	0.145538	chr9:103042711-103066233	+	Rab6b	67.3221	75.5273
mm9_circ_018649	3	5	2	0	1	3	14	0.289636	0.486087	0.178098	0	0.0957334	0.285959	0.317941	0.127231	0.400171	0.196749	chr17:5040579-5053617	+	Arid1b	8.14883	10.7507
mm9_circ_018655	16	9	20	16	11	15	87	1.54473	0.874957	1.78098	1.56185	1.05307	1.42979	1.40022	1.34824	0.962873	0.877499	chr12:25563055-25567659	+	Mboat2	16.8271	14.6121
mm9_circ_018675	4	0	1	3	6	1	15	0.386182	0	0.0890491	0.292846	0.574401	0.0953196	0.15841	0.320855	2.02547	0.422847	chr18:63953878-63984892	+	Wdr7	30.0067	30.3085
mm9_circ_018676	55	28	40	42	52	28	245	5.31	2.72209	3.56197	4.09985	4.97814	2.66895	3.86468	3.91564	1.01319	0.962466	chr5:32780438-32793562	+	Ppp1cb	4.9819	4.7144
mm9_circ_018677	14	8	24	11	20	15	92	1.35164	0.77774	2.13718	1.07377	1.91467	1.42979	1.42218	1.47274	1.03555	0.919341	chr18:23071082-23110811	-	Nol4	25.1259	22.2255
mm9_circ_018693	8	4	7	11	15	8	53	0.772363	0.38887	0.623344	1.07377	1.436	0.762557	0.594859	1.09078	1.83367	0.108769	chr5:82075434-82123652	+	Lphn3	36.8137	38.3625
mm9_circ_018701	6	13	11	3	2	19	54	0.579272	1.26383	0.97954	0.292846	0.191467	1.81107	0.94088	0.765128	0.813205	0.777468	chr10:66620654-66652597	+	Jmjd1c	6.44536	5.20714
mm9_circ_018703	1	2	4	0	0	5	12	0.0965454	0.194435	0.356197	0	0	0.476598	0.215726	0.158866	0.736426	0.768765	chr3:29547138-29589117	+	Egfem1	7.10158	7.5681
mm9_circ_018725	27	20	19	37	25	16	144	2.60673	1.94435	1.69193	3.61177	2.39334	1.52511	2.081	2.51007	1.20618	0.567405	chr9:55685926-55707725	-	Scaper	11.1604	12.9743
mm9_circ_018765	6	12	15	7	8	6	54	0.579272	1.16661	1.33574	0.683308	0.765867	0.571917	1.02721	0.673698	0.655854	0.259959	chr16:33421406-33468269	+	Zfp148	26.1462	24.5912
mm9_circ_018772	3	5	10	4	9	8	39	0.289636	0.486087	0.890491	0.390462	0.861601	0.762557	0.555405	0.67154	1.2091	0.637991	chr16:46436466-46438181	-	Pvrl3	11.7061	6.84828
mm9_circ_018793	2	0	5	13	4	3	27	0.193091	0	0.445246	1.269	0.382934	0.285959	0.212779	0.645964	3.03585	0.300605	chr15:30564398-30599361	+	Ctnnd2	17.2287	22.1467
mm9_circ_018802	2	4	5	5	2	7	25	0.193091	0.38887	0.445246	0.488077	0.191467	0.667237	0.342402	0.448927	1.31111	0.547796	chr8:70484285-70488253	-	Psd3	90.0882	71.7164
mm9_circ_018814	0	2	2	1	4	1	10	0	0.194435	0.178098	0.0976154	0.382934	0.0953196	0.124178	0.191956	1.54582	0.589005	chr3:118500265-118514185	+	Dpyd	1.94661	2.08951
mm9_circ_018856	5	0	4	8	4	3	24	0.482727	0	0.356197	0.780923	0.382934	0.285959	0.279641	0.483272	1.72819	0.38585	chr10:39974069-39974270	-	Gtf3c6	8.68762	7.94674
mm9_circ_018857	28	24	34	29	51	47	213	2.70327	2.33322	3.02767	2.83085	4.8824	4.48002	2.68805	4.06442	1.51203	0.150089	chr18:65811213-65816286	+	Zfp532	16.5014	19.0449
mm9_circ_018892	1	1	2	5	4	3	16	0.0965454	0.0972175	0.178098	0.488077	0.382934	0.285959	0.123954	0.385656	3.11129	0.0300609	chr10:92684331-92701788	+	Cdk17	1.38596	1.19972
mm9_circ_018899	1	1	1	0	1	2	6	0.0965454	0.0972175	0.0890491	0	0.0957334	0.190639	0.0942707	0.0954575	1.01259	0.984762	chr4:81996292-82029565	-	Nfib	18.4917	19.6657
mm9_circ_018929	0	0	3	2	3	3	11	0	0	0.267147	0.195231	0.2872	0.285959	0.0890491	0.25613	2.87628	0.193637	chr5:68121030-68142324	-	Atp8a1	40.0418	38.7169
mmu_circ_0001909	1	6	4	3	6	2	22	0.0965454	0.583305	0.356197	0.292846	0.574401	0.190639	0.345349	0.352629	1.02108	0.970001	chr10:10452956-10466589	-	Grm1	9.14655	8.73422
mmu_circ_0001913	1	1	2	6	1	6	17	0.0965454	0.0972175	0.178098	0.585692	0.0957334	0.571917	0.123954	0.417781	3.37046	0.207058	chr10:104740649-104760693	-	Tmtc2	2.50028	2.00121
mmu_circ_0001915	3	1	2	2	0	3	11	0.289636	0.0972175	0.178098	0.195231	0	0.285959	0.188317	0.160397	0.851735	0.798153	chr10:104785490-104807834	-	Tmtc2	2.50028	2.00121
mmu_circ_0001916	0	2	0	2	2	4	10	0	0.194435	0	0.195231	0.191467	0.381278	0.0648117	0.255992	3.94978	0.101326	chr10:104807005-104807834	-	Tmtc2	2.50028	2.00121
mmu_circ_0001918	2	2	7	4	6	4	25	0.193091	0.194435	0.623344	0.390462	0.574401	0.381278	0.336957	0.448713	1.33167	0.530837	chr10:104850272-104850843	-	Tmtc2	2.50028	2.00121
mmu_circ_0001921	0	3	2	0	1	0	6	0	0.291652	0.178098	0	0.0957334	0	0.156584	0.0319111	0.203796	0.277334	chr10:106180542-106237909	+	Ppfia2	20.5408	17.9161
mmu_circ_0001922	0	0	3	0	2	2	7	0	0	0.267147	0	0.191467	0.190639	0.0890491	0.127369	1.43032	0.745718	chr10:106237792-106256613	+	Ppfia2	20.5408	17.9161
mmu_circ_0001930	3	1	1	3	0	1	9	0.289636	0.0972175	0.0890491	0.292846	0	0.0953196	0.158634	0.129389	0.815641	0.801424	chr10:107677160-107688064	+	Ppp1r12a	29.1316	26.7714
mmu_circ_0001931	1	1	0	1	1	3	7	0.0965454	0.0972175	0	0.0976154	0.0957334	0.285959	0.0645876	0.159769	2.47368	0.272432	chr10:107677160-107690551	+	Ppp1r12a	29.1316	26.7714
mmu_circ_0001932	5	2	6	3	4	0	20	0.482727	0.194435	0.534295	0.292846	0.382934	0	0.403819	0.22526	0.557824	0.318471	chr10:107705627-107711244	+	Ppp1r12a	29.1316	26.7714
mmu_circ_0001936	8	2	15	12	18	14	69	0.772363	0.194435	1.33574	1.17138	1.7232	1.33447	0.767512	1.40969	1.8367	0.181396	chr10:108020929-108073729	-	Syt1	271.107	290.543
mmu_circ_0001937	4	4	4	4	4	1	21	0.386182	0.38887	0.356197	0.390462	0.382934	0.0953196	0.377083	0.289572	0.767926	0.463129	chr10:108020929-108079454	-	Syt1	271.107	290.543
mmu_circ_0001938	4	2	4	9	8	6	33	0.386182	0.194435	0.356197	0.878538	0.765867	0.571917	0.312271	0.738774	2.36581	0.0216972	chr10:108064308-108079454	-	Syt1	271.107	290.543
mmu_circ_0001939	7	4	3	2	7	3	26	0.675818	0.38887	0.267147	0.195231	0.670134	0.285959	0.443945	0.383774	0.864464	0.767078	chr10:108064308-108128119	-	Syt1	271.107	290.543
mmu_circ_0001942	3	3	1	1	6	0	14	0.289636	0.291652	0.0890491	0.0976154	0.574401	0	0.223446	0.224005	1.0025	0.997862	chr10:109164886-109179734	-	Nav3	22.9944	19.31
mmu_circ_0001943	3	1	2	5	5	1	17	0.289636	0.0972175	0.178098	0.488077	0.478667	0.0953196	0.188317	0.354021	1.87992	0.332201	chr10:109188487-109207380	-	Nav3	22.9944	19.31
mmu_circ_0001944	2	3	0	1	0	0	6	0.193091	0.291652	0	0.0976154	0	0	0.161581	0.0325385	0.201375	0.268012	chr10:109201573-109202062	-	Nav3	22.9944	19.31
mmu_circ_0001947	5	2	2	1	3	2	15	0.482727	0.194435	0.178098	0.0976154	0.2872	0.190639	0.285087	0.191818	0.672842	0.467771	chr10:109253309-109278874	-	Nav3	22.9944	19.31
mmu_circ_0001952	8	4	8	9	12	8	49	0.772363	0.38887	0.712393	0.878538	1.1488	0.762557	0.624542	0.929965	1.48904	0.138225	chr10:109653757-109654166	-	None	NA	NA
mmu_circ_0001965	4	2	6	2	6	0	20	0.386182	0.194435	0.534295	0.195231	0.574401	0	0.371637	0.256544	0.690307	0.594324	chr10:113881734-113924062	-	Trhde	6.93466	8.0202
mmu_circ_0001971	0	0	7	1	3	1	12	0	0	0.623344	0.0976154	0.2872	0.0953196	0.207781	0.160045	0.770257	0.843614	chr10:114843408-114843954	+	Zfc3h1	14.6275	12.6024
mmu_circ_0001974	2	2	2	1	7	7	21	0.193091	0.194435	0.178098	0.0976154	0.670134	0.667237	0.188541	0.478329	2.537	0.267304	chr10:115614773-115625524	+	Ptprr	4.18287	3.59378
mmu_circ_0001976	0	0	4	0	0	4	8	0	0	0.356197	0	0	0.381278	0.118732	0.127093	1.07042	0.963975	chr10:115929347-115944244	-	Cnot2	26.3253	21.9271
mmu_circ_0001981	0	0	1	1	2	2	6	0	0	0.0890491	0.0976154	0.191467	0.190639	0.029683	0.159907	5.38715	0.0390244	chr10:115964882-115986231	-	Cnot2	26.3253	21.9271
mmu_circ_0001982	4	0	1	10	5	0	20	0.386182	0	0.0890491	0.976154	0.478667	0	0.15841	0.48494	3.06129	0.371608	chr10:116374452-116376537	-	Rab3ip	8.41818	6.48516
mmu_circ_0001986	2	2	1	0	2	1	8	0.193091	0.194435	0.0890491	0	0.191467	0.0953196	0.158858	0.0955955	0.601766	0.397266	chr10:116786366-116805044	-	Cpsf6	17.548	16.2483
mmu_circ_0001996	2	1	0	0	4	0	7	0.193091	0.0972175	0	0	0.382934	0	0.0967694	0.127645	1.31906	0.84007	chr10:119334770-119382227	+	Grip1	1.2426	1.21416
mmu_circ_0001998	2	1	1	2	4	7	17	0.193091	0.0972175	0.0890491	0.195231	0.382934	0.667237	0.126452	0.415134	3.28292	0.163967	chr10:119375299-119382227	+	Grip1	1.2426	1.21416
mmu_circ_0002007	15	1	8	5	3	5	37	1.44818	0.0972175	0.712393	0.488077	0.2872	0.476598	0.752597	0.417292	0.554469	0.482129	chr10:119472406-119475849	+	Grip1	1.2426	1.21416
mmu_circ_0002009	2	2	1	0	5	0	10	0.193091	0.194435	0.0890491	0	0.478667	0	0.158858	0.159556	1.00439	0.996951	chr10:120262163-120289148	-	Msrb3	1.21302	1.44601
mmu_circ_0002011	0	1	1	1	1	4	8	0	0.0972175	0.0890491	0.0976154	0.0957334	0.381278	0.0620889	0.191542	3.08497	0.30437	chr10:120716153-120743939	-	Tbc1d30	11.6787	13.6112
mmu_circ_0002013	3	2	0	0	0	2	7	0.289636	0.194435	0	0	0	0.190639	0.161357	0.0635464	0.393825	0.413554	chr10:120731644-120741527	-	Tbc1d30	11.6787	13.6112
mmu_circ_0002024	1	3	3	3	3	1	14	0.0965454	0.291652	0.267147	0.292846	0.2872	0.0953196	0.218448	0.225122	1.03055	0.944046	chr10:12141394-12175362	-	Utrn	13.8948	14.4155
mmu_circ_0002027	0	0	1	1	2	5	9	0	0	0.0890491	0.0976154	0.191467	0.476598	0.029683	0.255227	8.5984	0.180164	chr10:122059356-122113272	-	None	NA	NA
mmu_circ_0002028	2	0	4	2	2	9	19	0.193091	0	0.356197	0.195231	0.191467	0.857876	0.183096	0.414858	2.2658	0.416609	chr10:122219238-122248615	+	Ppm1h	15.3598	17.0816
mmu_circ_0002030	3	2	5	2	4	1	17	0.289636	0.194435	0.445246	0.195231	0.382934	0.0953196	0.309772	0.224495	0.724709	0.488118	chr10:122341147-122357901	+	Ppm1h	15.3598	17.0816
mmu_circ_0002033	1	2	8	6	2	4	23	0.0965454	0.194435	0.712393	0.585692	0.191467	0.381278	0.334458	0.386146	1.15454	0.830057	chr10:122605282-122618856	-	Usp15	26.4422	23.0977
mmu_circ_0002035	2	2	5	2	0	4	15	0.193091	0.194435	0.445246	0.195231	0	0.381278	0.27759	0.19217	0.692278	0.572618	chr10:123141414-123142880	+	Fam19a2	9.82008	7.69314
mmu_circ_0002038	1	0	3	1	2	0	7	0.0965454	0	0.267147	0.0976154	0.191467	0	0.121231	0.0963607	0.794853	0.809092	chr10:124665273-124670641	-	Slc16a7	7.80805	5.92653
mmu_circ_0002039	9	8	11	8	9	14	59	0.868909	0.77774	0.97954	0.780923	0.861601	1.33447	0.875396	0.992333	1.13358	0.575975	chr10:124731650-124739137	-	Slc16a7	7.80805	5.92653
mmu_circ_0002040	6	0	0	2	0	2	10	0.579272	0	0	0.195231	0	0.190639	0.193091	0.128623	0.666129	0.776546	chr10:124731650-124778906	-	Slc16a7	NA	NA
mmu_circ_0002041	2	1	2	2	0	0	7	0.193091	0.0972175	0.178098	0.195231	0	0	0.156136	0.0650769	0.416798	0.298556	chr10:124776194-124778906	-	None	NA	NA
mmu_circ_0002053	0	2	0	2	0	2	6	0	0.194435	0	0.195231	0	0.190639	0.0648117	0.128623	1.98457	0.523169	chr10:126827366-126837249	+	R3hdm2	22.1137	26.2434
mmu_circ_0002061	3	2	2	1	1	1	10	0.289636	0.194435	0.178098	0.0976154	0.0957334	0.0953196	0.220723	0.0962228	0.435943	0.0698835	chr10:127644353-127645723	+	Gls2	5.34325	6.05025
mmu_circ_0002081	2	2	4	2	1	2	13	0.193091	0.194435	0.356197	0.195231	0.0957334	0.190639	0.247907	0.160534	0.647558	0.253151	chr10:12850899-12851185	-	Plagl1	3.87352	4.68228
mmu_circ_0002082	13	12	12	13	20	18	88	1.25509	1.16661	1.06859	1.269	1.91467	1.71575	1.16343	1.63314	1.40373	0.124136	chr10:12850899-12851359	-	Plagl1	3.87352	4.68228
mmu_circ_0002084	3	2	4	5	4	10	28	0.289636	0.194435	0.356197	0.488077	0.382934	0.953196	0.280089	0.608069	2.17098	0.196281	chr10:13521209-13521755	-	Aig1	16.2391	15.0555
mmu_circ_0002087	14	10	14	17	22	16	93	1.35164	0.972175	1.24669	1.65946	2.10614	1.52511	1.19017	1.76357	1.48178	0.0614909	chr10:13724003-13786490	+	Gm8330	39.2299	36.2255
mmu_circ_0002089	2	2	2	0	0	6	12	0.193091	0.194435	0.178098	0	0	0.571917	0.188541	0.190639	1.01113	0.992221	chr10:13724006-13731021	+	Hivep2	39.2299	36.2255
mmu_circ_0002091	1	2	0	5	4	1	13	0.0965454	0.194435	0	0.488077	0.382934	0.0953196	0.0969935	0.32211	3.32095	0.186205	chr10:13775197-13786490	+	Hivep2	39.2299	36.2255
mmu_circ_0002092	2	5	0	5	6	3	21	0.193091	0.486087	0	0.488077	0.574401	0.285959	0.226393	0.449479	1.98539	0.262132	chr10:13786388-13805888	+	Hivep2	39.2299	36.2255
mmu_circ_0002102	0	1	2	0	1	3	7	0	0.0972175	0.178098	0	0.0957334	0.285959	0.0917719	0.127231	1.38638	0.740718	chr10:18380402-18384819	-	D10Bwg1379e	11.5001	14.1976
mmu_circ_0002105	7	1	6	5	12	2	33	0.675818	0.0972175	0.534295	0.488077	1.1488	0.190639	0.435777	0.609172	1.3979	0.634717	chr10:19743413-19778896	+	Map3k5	7.94707	9.38866
mmu_circ_0002110	0	1	3	7	4	3	18	0	0.0972175	0.267147	0.683308	0.382934	0.285959	0.121455	0.450733	3.71112	0.0931601	chr10:19965075-19970286	+	Mtap7	10.377	12.5031
mmu_circ_0002115	1	3	2	2	2	3	13	0.0965454	0.291652	0.178098	0.195231	0.191467	0.285959	0.188765	0.224219	1.18782	0.619515	chr10:20737718-20778056	+	Ahi1	49.0333	45.3413
mmu_circ_0002118	0	2	0	2	5	5	14	0	0.194435	0	0.195231	0.478667	0.476598	0.0648117	0.383499	5.91712	0.0565801	chr10:21064882-21074549	+	Hbs1l	9.53416	7.5813
mmu_circ_0002121	3	0	1	1	0	2	7	0.289636	0	0.0890491	0.0976154	0	0.190639	0.126228	0.0960849	0.761198	0.784303	chr10:21648147-21648642	+	Sgk1	18.4191	29.2385
mmu_circ_0002129	0	0	0	0	5	1	6	0	0	0	0	0.478667	0.0953196	0	0.191329	NA	0.321011	chr10:26012446-26072181	-	L3mbtl3	4.22281	4.36636
mmu_circ_0002130	2	1	5	2	6	1	17	0.193091	0.0972175	0.445246	0.195231	0.574401	0.0953196	0.245185	0.288317	1.17592	0.822701	chr10:26047492-26072181	-	L3mbtl3	4.22281	4.36636
mmu_circ_0002138	0	1	4	2	0	3	10	0	0.0972175	0.356197	0.195231	0	0.285959	0.151138	0.160397	1.06126	0.949043	chr10:28054281-28074585	+	Ptprk	15.2518	11.4889
mmu_circ_0002140	1	2	1	0	1	1	6	0.0965454	0.194435	0.0890491	0	0.0957334	0.0953196	0.126677	0.0636843	0.502732	0.247637	chr10:28074410-28103530	+	Ptprk	15.2518	11.4889
mmu_circ_0002150	7	4	0	10	1	6	28	0.675818	0.38887	0	0.976154	0.0957334	0.571917	0.354896	0.547935	1.54393	0.582094	chr10:28916070-28919086	+	6330407J23Rik	17.21	16.6744
mmu_circ_0002151	3	3	3	7	11	1	28	0.289636	0.291652	0.267147	0.683308	1.05307	0.0953196	0.282812	0.610565	2.15891	0.360824	chr10:28941591-28942106	+	9330159F19Rik	10.7171	10.5334
mmu_circ_0002154	4	4	5	6	6	7	32	0.386182	0.38887	0.445246	0.585692	0.574401	0.667237	0.406766	0.60911	1.49745	0.0068795	chr10:30442451-30491646	-	Ncoa7	13.5428	12.1215
mmu_circ_0002157	5	2	2	0	1	1	11	0.482727	0.194435	0.178098	0	0.0957334	0.0953196	0.285087	0.0636843	0.223386	0.144815	chr10:31225578-31254702	-	Rnf217	4.20791	3.24308
mmu_circ_0002158	2	0	6	2	2	9	21	0.193091	0	0.534295	0.195231	0.191467	0.857876	0.242462	0.414858	1.71102	0.562971	chr10:31254468-31254702	-	Rnf217	4.20791	3.24308
mmu_circ_0002163	2	0	2	0	3	2	9	0.193091	0	0.178098	0	0.2872	0.190639	0.12373	0.15928	1.28732	0.752755	chr10:3192055-3206222	+	Cnksr3	1.17335	0.545824
mmu_circ_0002166	10	6	9	4	4	4	37	0.965454	0.583305	0.801442	0.390462	0.382934	0.381278	0.7834	0.384891	0.491308	0.0691358	chr10:32049570-32122179	-	Nkain2	21.1506	20.2564
mmu_circ_0002169	1	0	0	2	2	1	6	0.0965454	0	0	0.195231	0.191467	0.0953196	0.0321818	0.160672	4.99265	0.0487841	chr10:33728798-33731943	-	Rwdd1	6.32125	6.03366
mmu_circ_0002171	1	1	3	2	0	0	7	0.0965454	0.0972175	0.267147	0.195231	0	0	0.153637	0.0650769	0.423577	0.364045	chr10:3390408-3411354	+	Ipcef1	1.93377	2.47182
mmu_circ_0002172	5	1	4	6	4	3	23	0.482727	0.0972175	0.356197	0.585692	0.382934	0.285959	0.312047	0.418195	1.34017	0.503604	chr10:3390408-3411366	+	Ipcef1	1.93377	2.47182
mmu_circ_0002177	1	0	0	0	2	3	6	0.0965454	0	0	0	0.191467	0.285959	0.0321818	0.159142	4.94509	0.267374	chr10:3516043-3517656	-	Oprm1	1.93377	2.47182
mmu_circ_0002181	3	0	5	1	1	7	17	0.289636	0	0.445246	0.0976154	0.0957334	0.667237	0.244961	0.286862	1.17105	0.86575	chr10:36711562-36713690	+	Hdac2	41.6355	32.7792
mmu_circ_0002184	2	0	3	1	1	1	8	0.193091	0	0.267147	0.0976154	0.0957334	0.0953196	0.153413	0.0962228	0.627215	0.547205	chr10:39462496-39519783	+	Rev3l	10.438	8.18493
mmu_circ_0002187	2	4	2	3	5	7	23	0.193091	0.38887	0.178098	0.292846	0.478667	0.667237	0.253353	0.479583	1.89295	0.164362	chr10:39552323-39566719	+	Rev3l	10.438	8.18493
mmu_circ_0002188	2	0	1	2	0	3	8	0.193091	0	0.0890491	0.195231	0	0.285959	0.0940466	0.160397	1.7055	0.552779	chr10:39552323-39567889	+	Rev3l	10.438	8.18493
mmu_circ_0002192	0	1	0	1	0	4	6	0	0.0972175	0	0.0976154	0	0.381278	0.0324058	0.159631	4.926	0.383041	chr10:39796369-39800613	-	Slc16a10	0.379622	0.420208
mmu_circ_0002194	1	1	6	1	4	3	16	0.0965454	0.0972175	0.534295	0.0976154	0.382934	0.285959	0.242686	0.255503	1.05281	0.943774	chr10:40114130-40128172	+	Cdk19	10.4541	10.4859
mmu_circ_0002195	2	0	0	2	0	2	6	0.193091	0	0	0.195231	0	0.190639	0.0643636	0.128623	1.99839	0.519039	chr10:40114130-40156018	+	Cdk19	10.4541	10.4859
mmu_circ_0002200	2	5	1	9	9	11	37	0.193091	0.486087	0.0890491	0.878538	0.861601	1.04852	0.256076	0.929552	3.62999	0.0155059	chr10:41214324-41227365	+	Ppil6	2.11786	2.26943
mmu_circ_0002204	0	0	1	2	3	1	7	0	0	0.0890491	0.195231	0.2872	0.0953196	0.029683	0.192584	6.488	0.0793294	chr10:41728458-41731829	-	Armc2	3.29266	3.84376
mmu_circ_0002207	0	0	5	1	1	0	7	0	0	0.445246	0.0976154	0.0957334	0	0.148415	0.0644496	0.434252	0.631657	chr10:41916271-41917707	-	Foxo3	7.28842	9.79389
mmu_circ_0002209	0	0	5	1	0	1	7	0	0	0.445246	0.0976154	0	0.0953196	0.148415	0.0643117	0.433323	0.631117	chr10:42135354-42174336	-	Lace1	4.40249	4.42654
mmu_circ_0002211	4	1	3	3	7	6	24	0.386182	0.0972175	0.267147	0.292846	0.670134	0.571917	0.250182	0.511633	2.04504	0.142703	chr10:42503247-42511097	+	Sec63	10.6846	10.3695
mmu_circ_0002213	2	3	4	0	4	1	14	0.193091	0.291652	0.356197	0	0.382934	0.0953196	0.280313	0.159418	0.568713	0.411274	chr10:42503247-42548845	+	Sec63	10.6846	10.3695
mmu_circ_0002214	2	0	4	1	4	5	16	0.193091	0	0.356197	0.0976154	0.382934	0.476598	0.183096	0.319049	1.74253	0.426525	chr10:42509105-42517539	+	Sec63	10.6846	10.3695
mmu_circ_0002220	2	9	3	5	11	2	32	0.193091	0.874957	0.267147	0.488077	1.05307	0.190639	0.445065	0.577261	1.29703	0.711803	chr10:42794398-42880650	-	Sobp	5.14114	6.26211
mmu_circ_0002221	15	15	13	16	20	20	99	1.44818	1.45826	1.15764	1.56185	1.91467	1.90639	1.35469	1.7943	1.32451	0.0462585	chr10:42847584-42880650	-	Sobp	5.14114	6.26211
mmu_circ_0002223	2	2	1	3	0	0	8	0.193091	0.194435	0.0890491	0.292846	0	0	0.158858	0.0976154	0.614481	0.603706	chr10:42877713-42880650	-	Sobp	5.14114	6.26211
mmu_circ_0002233	2	1	2	1	9	3	18	0.193091	0.0972175	0.178098	0.0976154	0.861601	0.285959	0.156136	0.415058	2.65832	0.376811	chr10:45188842-45196202	-	Lin28b	1.18354	1.97582
mmu_circ_0002236	0	2	2	2	2	2	10	0	0.194435	0.178098	0.195231	0.191467	0.190639	0.124178	0.192446	1.54976	0.387306	chr10:45308185-45338435	+	Hace1	13.6066	13.1835
mmu_circ_0002239	1	0	1	4	2	1	9	0.0965454	0	0.0890491	0.390462	0.191467	0.0953196	0.0618648	0.225749	3.64907	0.191801	chr10:45338303-45372544	+	Hace1	13.6066	13.1835
mmu_circ_0002242	1	2	0	4	1	0	8	0.0965454	0.194435	0	0.390462	0.0957334	0	0.0969935	0.162065	1.67089	0.653077	chr10:45390151-45406539	+	Hace1	13.6066	13.1835
mmu_circ_0002244	4	0	1	1	0	0	6	0.386182	0	0.0890491	0.0976154	0	0	0.15841	0.0325385	0.205406	0.39538	chr10:48820933-48852710	-	Grik2	23.2015	20.3414
mmu_circ_0002248	0	2	4	0	2	3	11	0	0.194435	0.356197	0	0.191467	0.285959	0.183544	0.159142	0.867051	0.863648	chr10:49075714-49142478	-	Grik2	23.2015	20.3414
mmu_circ_0002249	2	2	0	0	2	2	8	0.193091	0.194435	0	0	0.191467	0.190639	0.129175	0.127369	0.986014	0.985063	chr10:49124142-49142478	-	Grik2	23.2015	20.3414
mmu_circ_0002250	2	1	3	0	3	2	11	0.193091	0.0972175	0.267147	0	0.2872	0.190639	0.185819	0.15928	0.857179	0.802342	chr10:4920780-4942700	+	Syne1	56.4945	55.5648
mmu_circ_0002252	6	2	3	5	4	5	25	0.579272	0.194435	0.267147	0.488077	0.382934	0.476598	0.346952	0.449203	1.29471	0.481611	chr10:49243487-49255305	-	Grik2	23.2015	20.3414
mmu_circ_0002253	1	1	2	0	1	4	9	0.0965454	0.0972175	0.178098	0	0.0957334	0.381278	0.123954	0.159004	1.28277	0.791386	chr10:49243487-49298108	-	Grik2	23.2015	20.3414
mmu_circ_0002257	1	1	2	2	2	2	10	0.0965454	0.0972175	0.178098	0.195231	0.191467	0.190639	0.123954	0.192446	1.55256	0.126736	chr10:50337517-50338077	+	Ascc3	6.37748	6.06141
mmu_circ_0002263	14	8	10	17	19	13	81	1.35164	0.77774	0.890491	1.65946	1.81893	1.23915	1.00662	1.57252	1.56217	0.0832724	chr10:50468611-50487313	+	Ascc3	6.37748	6.06141
mmu_circ_0002264	2	1	0	1	2	0	6	0.193091	0.0972175	0	0.0976154	0.191467	0	0.0967694	0.0963607	0.995777	0.996095	chr10:50468611-50490189	+	Ascc3	6.37748	6.06141
mmu_circ_0002266	1	2	2	2	5	0	12	0.0965454	0.194435	0.178098	0.195231	0.478667	0	0.15636	0.224633	1.43664	0.674911	chr10:50486896-50487313	+	Ascc3	6.37748	6.06141
mmu_circ_0002276	4	0	2	1	1	3	11	0.386182	0	0.178098	0.0976154	0.0957334	0.285959	0.188093	0.159769	0.849415	0.838648	chr10:53331157-53345840	-	Mcm9	4.33319	4.0424
mmu_circ_0002278	5	24	23	28	25	13	118	0.482727	2.33322	2.04813	2.73323	2.39334	1.23915	1.62136	2.12191	1.30872	0.533442	chr10:53394371-53409954	-	Fam184a	8.60835	9.1499
mmu_circ_0002280	4	4	0	1	0	5	14	0.386182	0.38887	0	0.0976154	0	0.476598	0.258351	0.191404	0.740871	0.74821	chr10:53414500-53419149	-	Fam184a	8.60835	9.1499
mmu_circ_0002296	6	1	2	0	1	1	11	0.579272	0.0972175	0.178098	0	0.0957334	0.0953196	0.284863	0.0636843	0.223561	0.273911	chr10:57951320-57953503	+	Ranbp2	31.6735	26.2906
mmu_circ_0002300	3	0	0	4	0	0	7	0.289636	0	0	0.390462	0	0	0.0965454	0.130154	1.34811	0.846641	chr10:58446668-58469885	+	Sh3rf3	3.79392	4.50172
mmu_circ_0002302	2	2	7	14	6	4	35	0.193091	0.194435	0.623344	1.36662	0.574401	0.381278	0.336957	0.774098	2.29732	0.285566	chr10:58546195-58567239	+	Sh3rf3	3.79392	4.50172
mmu_circ_0002305	5	0	0	3	4	1	13	0.482727	0	0	0.292846	0.382934	0.0953196	0.160909	0.257033	1.59738	0.633497	chr10:58654913-58655563	-	Sept10	2.53428	2.59764
mmu_circ_0002331	0	2	1	0	1	6	10	0	0.194435	0.0890491	0	0.0957334	0.571917	0.0944947	0.22255	2.35516	0.550868	chr10:62096724-62106120	-	Ddx50	15.7223	13.5355
mmu_circ_0002338	10	9	7	2	8	10	46	0.965454	0.874957	0.623344	0.195231	0.765867	0.953196	0.821252	0.638098	0.776982	0.520546	chr10:62239315-62239711	-	Ccar1	11.6796	10.3007
mmu_circ_0002343	3	11	14	9	5	10	52	0.289636	1.06939	1.24669	0.878538	0.478667	0.953196	0.868572	0.770134	0.886666	0.784531	chr10:62295641-62303126	-	Tet1	5.97112	3.86433
mmu_circ_0002350	12	8	12	18	11	19	80	1.15854	0.77774	1.06859	1.75708	1.05307	1.81107	1.00162	1.54041	1.53791	0.144779	chr10:62751799-62770657	+	Herc4	7.86312	7.58229
mmu_circ_0002352	1	0	0	0	1	4	6	0.0965454	0	0	0	0.0957334	0.381278	0.0321818	0.159004	4.9408	0.384838	chr10:62761867-62770657	+	Herc4	7.86312	7.58229
mmu_circ_0002355	1	2	1	1	2	0	7	0.0965454	0.194435	0.0890491	0.0976154	0.191467	0	0.126677	0.0963607	0.760684	0.669231	chr10:6289679-6304768	-	Mthfd1l	3.20158	4.72276
mmu_circ_0002357	1	0	0	2	1	3	7	0.0965454	0	0	0.195231	0.0957334	0.285959	0.0321818	0.192308	5.97566	0.0806167	chr10:6311222-6318146	-	Mthfd1l	3.20158	4.72276
mmu_circ_0002383	4	1	5	4	1	6	21	0.386182	0.0972175	0.445246	0.390462	0.0957334	0.571917	0.309548	0.352704	1.13942	0.818614	chr10:69605326-69617584	+	Ccdc6	4.65296	5.29194
mmu_circ_0002384	0	1	0	1	4	0	6	0	0.0972175	0	0.0976154	0.382934	0	0.0324058	0.160183	4.94303	0.383147	chr10:69617455-69637915	+	Ccdc6	4.65296	5.29194
mmu_circ_0002388	16	16	8	8	16	19	83	1.54473	1.55548	0.712393	0.780923	1.53173	1.81107	1.27087	1.37458	1.08161	0.815271	chr10:72745495-72746356	+	Pcdh15	0.170331	0.00990397
mmu_circ_0002391	0	2	3	3	2	1	11	0	0.194435	0.267147	0.292846	0.191467	0.0953196	0.153861	0.193211	1.25575	0.710678	chr10:7315901-7324181	+	Lrp11	33.2243	33.887
mmu_circ_0002392	1	0	0	2	1	5	9	0.0965454	0	0	0.195231	0.0957334	0.476598	0.0321818	0.255854	7.95027	0.182057	chr10:7359842-7360613	-	Pcmt1	39.8619	36.5592
mmu_circ_0002393	2	0	1	2	3	0	8	0.193091	0	0.0890491	0.195231	0.2872	0	0.0940466	0.16081	1.7099	0.551479	chr10:7359842-7368953	-	Pcmt1	39.8619	36.5592
mmu_circ_0002395	6	3	9	8	5	6	37	0.579272	0.291652	0.801442	0.780923	0.478667	0.571917	0.557456	0.610503	1.09516	0.776906	chr10:73673111-73693125	+	Pcdh15	0.170331	0.00990397
mmu_circ_0002398	3	1	0	2	5	1	12	0.289636	0.0972175	0	0.195231	0.478667	0.0953196	0.128951	0.256406	1.98839	0.42684	chr10:73944781-73967553	+	Pcdh15	0.170331	0.00990397
mmu_circ_0002399	0	0	2	0	3	2	7	0	0	0.178098	0	0.2872	0.190639	0.0593661	0.15928	2.68301	0.393436	chr10:7421407-7422918	+	Lats1	6.30952	6.12762
mmu_circ_0002400	0	1	0	3	2	0	6	0	0.0972175	0	0.292846	0.191467	0	0.0324058	0.161438	4.98175	0.268892	chr10:74453678-74454885	+	Gnaz	0.13924	0.0867107
mmu_circ_0002402	0	0	0	3	4	1	8	0	0	0	0.292846	0.382934	0.0953196	0	0.257033	NA	0.0940451	chr10:74693426-74711389	+	Specc1l	8.42466	8.93191
mmu_circ_0002406	7	0	10	11	23	14	65	0.675818	0	0.890491	1.07377	2.20187	1.33447	0.522103	1.5367	2.9433	0.0831423	chr10:74707823-74724702	+	Specc1l	8.42466	8.93191
mmu_circ_0002414	1	3	6	1	0	6	17	0.0965454	0.291652	0.534295	0.0976154	0	0.571917	0.307498	0.223178	0.725787	0.71971	chr10:75157459-75162840	-	Cabin1	8.93886	10.0773
mmu_circ_0002417	3	4	5	0	2	2	16	0.289636	0.38887	0.445246	0	0.191467	0.190639	0.374584	0.127369	0.340027	0.0393152	chr10:7530159-7534609	+	Ppil4	12.6599	11.8752
mmu_circ_0002423	0	2	1	1	5	0	9	0	0.194435	0.0890491	0.0976154	0.478667	0	0.0944947	0.192094	2.03286	0.583534	chr10:75830052-75832824	-	Pcnt	2.84896	3.90367
mmu_circ_0002426	7	1	2	2	7	2	21	0.675818	0.0972175	0.178098	0.195231	0.670134	0.190639	0.317045	0.352001	1.11026	0.891748	chr10:76260539-76263659	-	Pcbp3	12.1207	15.4146
mmu_circ_0002428	1	2	0	0	1	2	6	0.0965454	0.194435	0	0	0.0957334	0.190639	0.0969935	0.0954575	0.984165	0.985347	chr10:7638911-7644670	-	Tab2	16.0312	15.1395
mmu_circ_0002470	1	3	3	1	0	2	10	0.0965454	0.291652	0.267147	0.0976154	0	0.190639	0.218448	0.0960849	0.439851	0.212657	chr10:8017853-8050021	-	Ust	4.18397	3.22858
mmu_circ_0002473	1	2	2	3	0	1	9	0.0965454	0.194435	0.178098	0.292846	0	0.0953196	0.15636	0.129389	0.827507	0.7908	chr10:80228907-80234111	+	Dot1l	2.8143	2.76734
mmu_circ_0002482	0	0	1	0	4	2	7	0	0	0.0890491	0	0.382934	0.190639	0.029683	0.191191	6.44108	0.278904	chr10:80771692-80771992	+	Pip5k1c	38.4969	42.9803
mmu_circ_0002488	2	0	0	1	2	1	6	0.193091	0	0	0.0976154	0.191467	0.0953196	0.0643636	0.128134	1.99078	0.441233	chr10:80995140-80996151	-	Gna11	14.4384	12.849
mmu_circ_0002493	3	1	1	0	0	1	6	0.289636	0.0972175	0.0890491	0	0	0.0953196	0.158634	0.0317732	0.200292	0.183381	chr10:81846507-81867911	+	None	NA	NA
mmu_circ_0002504	0	0	2	0	7	0	9	0	0	0.178098	0	0.670134	0	0.0593661	0.223378	3.76272	0.543493	chr10:83017478-83018360	+	A230046K03Rik	7.85706	7.22169
mmu_circ_0002505	1	1	1	1	0	2	6	0.0965454	0.0972175	0.0890491	0.0976154	0	0.190639	0.0942707	0.0960849	1.01924	0.976713	chr10:83021342-83027282	+	A230046K03Rik	7.85706	7.22169
mmu_circ_0002510	0	2	4	2	0	0	8	0	0.194435	0.356197	0.195231	0	0	0.183544	0.0650769	0.354558	0.395156	chr10:84432607-84433569	+	Ric8b	14.4124	14.5177
mmu_circ_0002512	4	3	0	5	3	3	18	0.386182	0.291652	0	0.488077	0.2872	0.285959	0.225945	0.353745	1.56563	0.407258	chr10:84605760-84619939	-	Cry1	3.2243	4.22756
mmu_circ_0002514	2	1	1	3	3	4	14	0.193091	0.0972175	0.0890491	0.292846	0.2872	0.381278	0.126452	0.320442	2.53409	0.0129683	chr10:8500316-8509399	-	Sash1	7.48098	7.21649
mmu_circ_0002515	2	2	1	1	2	3	11	0.193091	0.194435	0.0890491	0.0976154	0.191467	0.285959	0.158858	0.19168	1.20661	0.642528	chr10:8500316-8534255	-	Sash1	7.48098	7.21649
mmu_circ_0002525	4	1	0	0	2	2	9	0.386182	0.0972175	0	0	0.191467	0.190639	0.161133	0.127369	0.790457	0.814543	chr10:87863396-87877343	+	Gnptab	17.8426	16.2097
mmu_circ_0002526	1	2	1	2	1	0	7	0.0965454	0.194435	0.0890491	0.195231	0.0957334	0	0.126677	0.0969881	0.765636	0.679995	chr10:87863396-87882305	+	Gnptab	17.8426	16.2097
mmu_circ_0002527	2	3	5	6	2	1	19	0.193091	0.291652	0.445246	0.585692	0.191467	0.0953196	0.309996	0.290826	0.93816	0.916084	chr10:87874660-87882305	+	Gnptab	17.8426	16.2097
mmu_circ_0002532	2	9	1	12	3	11	38	0.193091	0.874957	0.0890491	1.17138	0.2872	1.04852	0.385699	0.8357	2.16672	0.292054	chr10:88271826-88272830	-	Utp20	2.97381	3.0315
mmu_circ_0002533	0	3	2	1	1	2	9	0	0.291652	0.178098	0.0976154	0.0957334	0.190639	0.156584	0.127996	0.817429	0.776203	chr10:88455619-88497926	-	Ano4	6.47775	5.95047
mmu_circ_0002535	2	0	4	7	8	6	27	0.193091	0	0.356197	0.683308	0.765867	0.571917	0.183096	0.673698	3.67948	0.0234204	chr10:88530844-88551038	-	Ano4	6.47775	5.95047
mmu_circ_0002539	3	6	3	7	8	3	30	0.289636	0.583305	0.267147	0.683308	0.765867	0.285959	0.38003	0.578378	1.52193	0.339082	chr10:88575535-88587969	-	Ano4	6.47775	5.95047
mmu_circ_0002541	2	3	3	9	7	9	33	0.193091	0.291652	0.267147	0.878538	0.670134	0.857876	0.25063	0.802183	3.20066	0.00623001	chr10:89235331-89257369	+	Uhrf1bp1l	19.098	16.9849
mmu_circ_0002543	7	4	7	9	13	7	47	0.675818	0.38887	0.623344	0.878538	1.24453	0.667237	0.562677	0.930103	1.653	0.148515	chr10:89249849-89257369	+	Uhrf1bp1l	19.098	16.9849
mmu_circ_0002556	5	1	5	3	3	3	20	0.482727	0.0972175	0.445246	0.292846	0.2872	0.285959	0.34173	0.288668	0.844726	0.70767	chr10:90357843-90360171	+	Anks1b	60.2774	49.5267
mmu_circ_0002557	3	4	6	8	2	3	26	0.289636	0.38887	0.534295	0.780923	0.191467	0.285959	0.404267	0.41945	1.03756	0.94387	chr10:90377437-90411417	+	Anks1b	60.2774	49.5267
mmu_circ_0002558	8	6	9	8	2	5	38	0.772363	0.583305	0.801442	0.780923	0.191467	0.476598	0.719037	0.482996	0.671726	0.299722	chr10:90384040-90411417	+	Anks1b	60.2774	49.5267
mmu_circ_0002565	1	0	0	2	0	3	6	0.0965454	0	0	0.195231	0	0.285959	0.0321818	0.160397	4.98407	0.264836	chr10:90621492-90628814	-	Tmpo	6.41172	7.93167
mmu_circ_0002571	6	5	3	3	3	0	20	0.579272	0.486087	0.267147	0.292846	0.2872	0	0.444169	0.193349	0.435305	0.134289	chr10:91538257-91599435	-	Rmst	NA	NA
mmu_circ_0002575	5	2	5	3	2	1	18	0.482727	0.194435	0.445246	0.292846	0.191467	0.0953196	0.374136	0.193211	0.516419	0.179179	chr10:91572383-91599435	-	Rmst	2.39525	2.12012
mmu_circ_0002578	2	5	2	4	2	0	15	0.193091	0.486087	0.178098	0.390462	0.191467	0	0.285759	0.193976	0.678811	0.576196	chr10:92278625-92341357	-	4930485B16Rik	1.50037	1.38073
mmu_circ_0002579	4	5	3	4	1	0	17	0.386182	0.486087	0.267147	0.390462	0.0957334	0	0.379805	0.162065	0.426705	0.199189	chr10:92292397-92341357	-	4930485B16Rik	1.50037	1.38073
mmu_circ_0002580	0	1	0	0	6	0	7	0	0.0972175	0	0	0.574401	0	0.0324058	0.191467	5.90841	0.494746	chr10:92331467-92341357	-	4930485B16Rik	1.50037	1.38073
mmu_circ_0002590	4	0	0	1	2	0	7	0.386182	0	0	0.0976154	0.191467	0	0.128727	0.0963607	0.748565	0.833595	chr10:94181596-94191467	+	Ccdc41	12.1686	9.68642
mmu_circ_0002595	0	1	0	2	2	4	9	0	0.0972175	0	0.195231	0.191467	0.381278	0.0324058	0.255992	7.89957	0.0505214	chr10:94369098-94385404	-	Plxnc1	6.86192	7.37282
mmu_circ_0002601	1	1	1	2	1	2	8	0.0965454	0.0972175	0.0890491	0.195231	0.0957334	0.190639	0.0942707	0.160534	1.70291	0.176942	chr10:95452195-95453099	+	Eea1	9.49754	9.09387
mmu_circ_0002609	0	1	1	2	1	2	7	0	0.0972175	0.0890491	0.195231	0.0957334	0.190639	0.0620889	0.160534	2.58556	0.0938135	chr10:98431327-98431758	+	Atp2b1	104.837	95.7389
mmu_circ_0002610	1	1	0	2	3	8	15	0.0965454	0.0972175	0	0.195231	0.2872	0.762557	0.0645876	0.414996	6.42532	0.180887	chr10:98442337-98453836	+	Atp2b1	104.837	95.7389
mmu_circ_0002616	2	0	3	0	0	2	7	0.193091	0	0.267147	0	0	0.190639	0.153413	0.0635464	0.414218	0.429824	chr10:98606868-98627583	+	Poc1b	1.3117	1.69498
mmu_circ_0002626	0	0	0	5	1	2	8	0	0	0	0.488077	0.0957334	0.190639	0	0.25815	NA	0.160575	chr11:100324101-100325759	-	Klhl11	21.5593	19.6965
mmu_circ_0002632	1	0	0	1	2	2	6	0.0965454	0	0	0.0976154	0.191467	0.190639	0.0321818	0.159907	4.96887	0.0463648	chr11:100895214-100901225	+	Atp6v0a1	57.0329	64.5447
mmu_circ_0002665	0	1	1	0	4	2	8	0	0.0972175	0.0890491	0	0.382934	0.190639	0.0620889	0.191191	3.07931	0.363915	chr11:103545105-103548947	-	Gosr2	22.5205	18.0764
mmu_circ_0002681	1	2	1	0	0	2	6	0.0965454	0.194435	0.0890491	0	0	0.190639	0.126677	0.0635464	0.501643	0.444329	chr11:104211800-104218910	-	1700081L11Rik	16.5843	18.8821
mmu_circ_0002685	0	2	1	4	3	5	15	0	0.194435	0.0890491	0.390462	0.2872	0.476598	0.0944947	0.384753	4.07169	0.0208666	chr11:104285235-104287782	-	1700081L11Rik	16.5843	18.8821
mmu_circ_0002686	1	2	5	6	6	5	25	0.0965454	0.194435	0.445246	0.585692	0.574401	0.476598	0.245409	0.545564	2.22308	0.089553	chr11:104369660-104390046	-	Cdc27	18.6687	15.3691
mmu_circ_0002688	4	0	2	5	3	5	19	0.386182	0	0.178098	0.488077	0.2872	0.476598	0.188093	0.417292	2.21854	0.167857	chr11:104387364-104390752	-	Cdc27	18.6687	15.3691
mmu_circ_0002693	1	6	4	4	3	2	20	0.0965454	0.583305	0.356197	0.390462	0.2872	0.190639	0.345349	0.289434	0.83809	0.740305	chr11:105101674-105108909	+	Tlk2	19.7075	18.1546
mmu_circ_0002694	3	0	2	1	0	1	7	0.289636	0	0.178098	0.0976154	0	0.0953196	0.155911	0.0643117	0.412488	0.396065	chr11:105101674-105110951	+	Tlk2	19.7075	18.1546
mmu_circ_0002698	3	8	3	6	8	2	30	0.289636	0.77774	0.267147	0.585692	0.765867	0.190639	0.444841	0.514066	1.15562	0.785547	chr11:105620235-105641439	+	Tanc2	21.2877	27.9675
mmu_circ_0002699	2	4	0	5	5	2	18	0.193091	0.38887	0	0.488077	0.478667	0.190639	0.193987	0.385794	1.98876	0.268023	chr11:105620235-105660138	+	Tanc2	21.2877	27.9675
mmu_circ_0002700	2	4	1	0	0	2	9	0.193091	0.38887	0.0890491	0	0	0.190639	0.22367	0.0635464	0.284108	0.220621	chr11:105620235-105671911	+	Tanc2	21.2877	27.9675
mmu_circ_0002707	2	1	0	2	2	2	9	0.193091	0.0972175	0	0.195231	0.191467	0.190639	0.0967694	0.192446	1.9887	0.228158	chr11:105958304-105985220	+	Map3k3	5.42669	6.11089
mmu_circ_0002718	0	1	4	2	0	0	7	0	0.0972175	0.356197	0.195231	0	0	0.151138	0.0650769	0.43058	0.535156	chr11:106428278-106429941	-	Tex2	18.0014	18.1207
mmu_circ_0002728	6	0	5	3	10	9	33	0.579272	0	0.445246	0.292846	0.957334	0.857876	0.341506	0.702686	2.05761	0.255333	chr11:106972126-106972949	-	Bptf	10.8918	14.4575
mmu_circ_0002729	3	3	2	2	0	1	11	0.289636	0.291652	0.178098	0.195231	0	0.0953196	0.253129	0.0968501	0.382612	0.0920402	chr11:107157512-107198874	-	Pitpnc1	9.60933	8.58359
mmu_circ_0002732	0	2	2	2	4	5	15	0	0.194435	0.178098	0.195231	0.382934	0.476598	0.124178	0.351587	2.83132	0.0982211	chr11:107454019-107465677	+	Helz	4.47222	5.71327
mmu_circ_0002734	3	2	3	2	5	6	21	0.289636	0.194435	0.267147	0.195231	0.478667	0.571917	0.250406	0.415272	1.65839	0.28037	chr11:107454019-107481528	+	Helz	4.47222	5.71327
mmu_circ_0002749	0	3	1	2	4	3	13	0	0.291652	0.0890491	0.195231	0.382934	0.285959	0.126901	0.288041	2.26982	0.202096	chr11:108379992-108392779	+	Ccdc46	5.55024	9.38797
mmu_circ_0002760	0	3	0	3	1	2	9	0	0.291652	0	0.292846	0.0957334	0.190639	0.0972175	0.193073	1.98599	0.453322	chr11:110148077-110151275	-	Abca5	9.93134	9.79363
mmu_circ_0002761	2	1	2	2	4	6	17	0.193091	0.0972175	0.178098	0.195231	0.382934	0.571917	0.156136	0.383361	2.45531	0.164619	chr11:110187873-110190570	-	Abca5	9.93134	9.79363
mmu_circ_0002773	4	0	2	5	0	0	11	0.386182	0	0.178098	0.488077	0	0	0.188093	0.162692	0.864955	0.904529	chr11:115786720-115788748	-	Recql5	3.37462	3.75556
mmu_circ_0002787	1	0	0	2	8	2	13	0.0965454	0	0	0.195231	0.765867	0.190639	0.0321818	0.383912	11.9295	0.204179	chr11:116806178-116809998	+	Mgat5b	10.6605	10.2916
mmu_circ_0002788	2	3	0	4	1	3	13	0.193091	0.291652	0	0.390462	0.0957334	0.285959	0.161581	0.257385	1.59291	0.474747	chr11:117151711-117152350	+	Sept9	11.747	12.7847
mmu_circ_0002791	3	11	12	10	7	12	55	0.289636	1.06939	1.06859	0.976154	0.670134	1.14383	0.809206	0.930041	1.14933	0.708654	chr11:117562038-117584864	+	Tnrc6c	8.32909	10.0999
mmu_circ_0002799	0	0	4	1	1	0	6	0	0	0.356197	0.0976154	0.0957334	0	0.118732	0.0644496	0.542815	0.697225	chr11:118136281-118141240	-	Usp36	3.21794	4.6328
mmu_circ_0002813	0	1	2	0	3	0	6	0	0.0972175	0.178098	0	0.2872	0	0.0917719	0.0957334	1.04317	0.97317	chr11:119103740-119104432	+	Ccdc40	0.52858	0.491196
mmu_circ_0002821	0	0	3	1	0	3	7	0	0	0.267147	0.0976154	0	0.285959	0.0890491	0.127858	1.43581	0.767039	chr11:119660082-119684335	+	Rptor	5.79807	8.05512
mmu_circ_0002828	2	1	0	0	0	3	6	0.193091	0.0972175	0	0	0	0.285959	0.0967694	0.0953196	0.985017	0.990295	chr11:119993990-119996196	-	Slc38a10	11.7116	9.83873
mmu_circ_0002855	0	4	1	0	1	0	6	0	0.38887	0.0890491	0	0.0957334	0	0.159306	0.0319111	0.200313	0.393414	chr11:121358308-121365101	+	Tbcd	9.75277	7.56018
mmu_circ_0002857	0	0	2	2	2	2	8	0	0	0.178098	0.195231	0.191467	0.190639	0.0593661	0.192446	3.24168	0.154167	chr11:12209616-12278362	-	Cobl	13.5352	16.5968
mmu_circ_0002859	1	2	3	3	12	2	23	0.0965454	0.194435	0.267147	0.292846	1.1488	0.190639	0.186043	0.544095	2.92457	0.359556	chr11:12269596-12278362	-	Cobl	13.5352	16.5968
mmu_circ_0002867	7	2	10	2	4	7	32	0.675818	0.194435	0.890491	0.195231	0.382934	0.667237	0.586915	0.415134	0.707315	0.530851	chr11:19898122-19918192	+	Spred2	7.05572	8.60077
mmu_circ_0002868	0	4	5	2	0	3	14	0	0.38887	0.445246	0.195231	0	0.285959	0.278039	0.160397	0.576886	0.519485	chr11:19972458-19980801	-	Actr2	36.8189	38.1127
mmu_circ_0002872	3	2	5	6	2	1	19	0.289636	0.194435	0.445246	0.585692	0.191467	0.0953196	0.309772	0.290826	0.938839	0.917015	chr11:20603713-20612318	-	Aftph	24.5215	23.5574
mmu_circ_0002873	1	1	0	1	4	0	7	0.0965454	0.0972175	0	0.0976154	0.382934	0	0.0645876	0.160183	2.48009	0.497075	chr11:21036048-21048428	+	Peli1	8.07742	7.06631
mmu_circ_0002882	1	0	2	0	2	2	7	0.0965454	0	0.178098	0	0.191467	0.190639	0.0915479	0.127369	1.39128	0.685307	chr11:21611464-21624639	+	Wdpcp	4.5371	3.08735
mmu_circ_0002883	1	5	3	1	0	4	14	0.0965454	0.486087	0.267147	0.0976154	0	0.381278	0.28326	0.159631	0.56355	0.484321	chr11:21953434-21968506	-	Ehbp1	12.3408	12.2607
mmu_circ_0002886	4	1	2	0	0	2	9	0.386182	0.0972175	0.178098	0	0	0.190639	0.220499	0.0635464	0.288193	0.222192	chr11:22069037-22073009	-	Ehbp1	12.3408	12.2607
mmu_circ_0002890	0	0	3	0	2	1	6	0	0	0.267147	0	0.191467	0.0953196	0.0890491	0.0955955	1.07351	0.953748	chr11:22895929-22896457	+	Cct4	29.3554	26.8766
mmu_circ_0002896	1	3	2	0	1	0	7	0.0965454	0.291652	0.178098	0	0.0957334	0	0.188765	0.0319111	0.169052	0.0903638	chr11:23220660-23249343	+	Usp34	8.97481	7.63701
mmu_circ_0002909	0	2	3	0	0	3	8	0	0.194435	0.267147	0	0	0.285959	0.153861	0.0953196	0.619518	0.662866	chr11:23476730-23484611	-	0610010F05Rik	16.0761	12.9162
mmu_circ_0002921	0	0	0	3	3	0	6	0	0	0	0.292846	0.2872	0	0	0.193349	NA	0.183542	chr11:23985320-23985650	+	Bcl11a	12.0693	12.0798
mmu_circ_0002930	2	0	3	1	0	4	10	0.193091	0	0.267147	0.0976154	0	0.381278	0.153413	0.159631	1.04053	0.966787	chr11:26434210-26450075	-	Vrk2	2.26764	1.8886
mmu_circ_0002932	3	0	7	2	4	6	22	0.289636	0	0.623344	0.195231	0.382934	0.571917	0.304327	0.383361	1.2597	0.730106	chr11:28334080-28405430	-	Ccdc85a	12.1968	10.9182
mmu_circ_0002935	2	0	6	9	1	2	20	0.193091	0	0.534295	0.878538	0.0957334	0.190639	0.242462	0.388304	1.6015	0.648106	chr11:29300183-29330252	+	Ccdc88a	23.4662	20.5681
mmu_circ_0002936	3	3	0	2	4	4	16	0.289636	0.291652	0	0.195231	0.382934	0.381278	0.193763	0.319814	1.65054	0.344962	chr11:29322539-29330252	+	Ccdc88a	23.4662	20.5681
mmu_circ_0002944	10	7	5	8	10	8	48	0.965454	0.680522	0.445246	0.780923	0.957334	0.762557	0.697074	0.833605	1.19586	0.47004	chr11:29382108-29398612	+	Ccdc88a	23.4662	20.5681
mmu_circ_0002946	0	1	1	2	1	3	8	0	0.0972175	0.0890491	0.195231	0.0957334	0.285959	0.0620889	0.192308	3.0973	0.126453	chr11:29433225-29442509	+	Mtif2	7.70094	6.75698
mmu_circ_0002947	2	4	2	3	1	2	14	0.193091	0.38887	0.178098	0.292846	0.0957334	0.190639	0.253353	0.193073	0.762071	0.534668	chr11:29433225-29445101	+	Mtif2	7.70094	6.75698
mmu_circ_0002951	2	1	1	3	1	2	10	0.193091	0.0972175	0.0890491	0.292846	0.0957334	0.190639	0.126452	0.193073	1.52684	0.38223	chr11:29677002-29677445	-	Eml6	154.097	131.049
mmu_circ_0002953	2	5	7	13	14	13	54	0.193091	0.486087	0.623344	1.269	1.34027	1.23915	0.434174	1.28281	2.95459	0.0173557	chr11:29677002-29705814	-	Eml6	154.097	131.049
mmu_circ_0002954	1	2	0	2	2	0	7	0.0965454	0.194435	0	0.195231	0.191467	0	0.0969935	0.128899	1.32895	0.728213	chr11:29677002-29709407	-	Eml6	154.097	131.049
mmu_circ_0002955	0	0	2	1	1	2	6	0	0	0.178098	0.0976154	0.0957334	0.190639	0.0593661	0.127996	2.15605	0.381076	chr11:29677002-29710167	-	Eml6	154.097	131.049
mmu_circ_0002956	2	0	3	4	1	1	11	0.193091	0	0.267147	0.390462	0.0957334	0.0953196	0.153413	0.193838	1.26351	0.76597	chr11:29684063-29685755	-	Eml6	154.097	131.049
mmu_circ_0002957	0	0	2	4	3	4	13	0	0	0.178098	0.390462	0.2872	0.381278	0.0593661	0.35298	5.94582	0.0209416	chr11:29748814-29806331	-	Eml6	154.097	131.049
mmu_circ_0002965	0	0	3	2	1	0	6	0	0	0.267147	0.195231	0.0957334	0	0.0890491	0.0969881	1.08915	0.944192	chr11:3040139-3053501	-	Sfi1	13.6374	13.5725
mmu_circ_0002975	1	3	1	1	0	1	7	0.0965454	0.291652	0.0890491	0.0976154	0	0.0953196	0.159082	0.0643117	0.404266	0.291823	chr11:30834671-30839621	-	Erlec1	8.86614	9.89682
mmu_circ_0002977	19	13	14	19	29	28	122	1.83436	1.26383	1.24669	1.85469	2.77627	2.66895	1.44829	2.4333	1.68012	0.0562263	chr11:30955457-30961586	+	Asb3	4.90719	4.99657
mmu_circ_0002996	5	3	5	1	3	2	19	0.482727	0.291652	0.445246	0.0976154	0.2872	0.190639	0.406542	0.191818	0.471829	0.0553981	chr11:35424093-35425938	+	Slit3	4.52583	4.92597
mmu_circ_0002999	2	0	1	2	2	1	8	0.193091	0	0.0890491	0.195231	0.191467	0.0953196	0.0940466	0.160672	1.70843	0.3738	chr11:35589587-35597075	+	Pank3	12.021	9.50705
mmu_circ_0003007	1	2	3	3	5	6	20	0.0965454	0.194435	0.267147	0.292846	0.478667	0.571917	0.186043	0.44781	2.40703	0.0649239	chr11:36086732-36113932	-	Odz2	14.0975	17.5547
mmu_circ_0003012	1	0	0	4	3	1	9	0.0965454	0	0	0.390462	0.2872	0.0953196	0.0321818	0.25766	8.0064	0.107491	chr11:36186216-36198830	-	Odz2	14.0975	17.5547
mmu_circ_0003026	5	2	6	7	5	5	30	0.482727	0.194435	0.534295	0.683308	0.478667	0.476598	0.403819	0.546191	1.35256	0.331381	chr11:41781035-41790188	-	Gabrg2	84.4899	72.6075
mmu_circ_0003030	4	5	8	6	6	4	33	0.386182	0.486087	0.712393	0.585692	0.574401	0.381278	0.528221	0.51379	0.972681	0.908587	chr11:4417743-4431308	-	Mtmr3	10.8556	13.2797
mmu_circ_0003043	0	4	2	1	2	2	11	0	0.38887	0.178098	0.0976154	0.191467	0.190639	0.188989	0.159907	0.846117	0.823574	chr11:4540385-4549872	+	Ascc2	2.73522	3.44671
mmu_circ_0003051	1	2	0	2	2	1	8	0.0965454	0.194435	0	0.195231	0.191467	0.0953196	0.0969935	0.160672	1.65653	0.394771	chr11:46034837-46037707	-	Cyfip2	74.678	95.6039
mmu_circ_0003054	0	0	0	2	3	4	9	0	0	0	0.195231	0.2872	0.381278	0	0.287903	NA	0.0330837	chr11:4699863-4720496	-	Nf2	14.6087	13.7923
mmu_circ_0003057	6	7	2	2	1	3	21	0.579272	0.680522	0.178098	0.195231	0.0957334	0.285959	0.479298	0.192308	0.401228	0.194248	chr11:4703680-4720496	-	Nf2	14.6087	13.7923
mmu_circ_0003058	2	2	0	3	0	1	8	0.193091	0.194435	0	0.292846	0	0.0953196	0.129175	0.129389	1.00165	0.998522	chr11:4708259-4720496	-	Nf2	14.6087	13.7923
mmu_circ_0003059	0	0	1	1	5	2	9	0	0	0.0890491	0.0976154	0.478667	0.190639	0.029683	0.255641	8.61234	0.181568	chr11:4716084-4720496	-	Nf2	14.6087	13.7923
mmu_circ_0003066	1	5	0	0	0	0	6	0.0965454	0.486087	0	0	0	0	0.194211	0	0	0.321237	chr11:49026196-49028892	+	Zfp62	29.1241	44.2144
mmu_circ_0003067	2	3	2	13	13	7	40	0.193091	0.291652	0.178098	1.269	1.24453	0.667237	0.220947	1.06026	4.79869	0.0467731	chr11:49026196-49029300	+	Zfp62	29.1241	44.2144
mmu_circ_0003068	12	12	16	52	47	48	187	1.15854	1.16661	1.42479	5.076	4.49947	4.57534	1.24998	4.71694	3.77361	0.000529586	chr11:49026196-49029447	+	Zfp62	29.1241	44.2144
mmu_circ_0003072	8	0	1	1	3	2	15	0.772363	0	0.0890491	0.0976154	0.2872	0.190639	0.287137	0.191818	0.668036	0.736732	chr11:4972814-4988149	-	Ewsr1	87.305	99.8997
mmu_circ_0003075	1	1	2	1	3	1	9	0.0965454	0.0972175	0.178098	0.0976154	0.2872	0.0953196	0.123954	0.160045	1.29117	0.64124	chr11:49884672-49909482	+	Rnf130	23.0084	24.0475
mmu_circ_0003085	6	3	3	5	4	1	22	0.579272	0.291652	0.267147	0.488077	0.382934	0.0953196	0.379357	0.32211	0.849094	0.729949	chr11:50115259-50122431	-	Canx	166.782	135.417
mmu_circ_0003086	1	0	1	0	4	1	7	0.0965454	0	0.0890491	0	0.382934	0.0953196	0.0618648	0.159418	2.57687	0.489571	chr11:50115259-50124369	-	Canx	166.782	135.417
mmu_circ_0003087	7	2	7	2	4	6	28	0.675818	0.194435	0.623344	0.195231	0.382934	0.571917	0.497866	0.383361	0.770008	0.577242	chr11:50117827-50122431	-	Canx	166.782	135.417
mmu_circ_0003088	4	4	9	5	4	4	30	0.386182	0.38887	0.801442	0.488077	0.382934	0.381278	0.525498	0.41743	0.794351	0.519146	chr11:50120971-50122431	-	Canx	166.782	135.417
mmu_circ_0003091	1	0	0	0	0	5	6	0.0965454	0	0	0	0	0.476598	0.0321818	0.158866	4.93652	0.51088	chr11:51085301-51087128	+	Clk4	35.0426	31.2621
mmu_circ_0003103	0	1	1	0	4	2	8	0	0.0972175	0.0890491	0	0.382934	0.190639	0.0620889	0.191191	3.07931	0.363915	chr11:51539986-51550023	-	Sec24a	2.76659	3.65864
mmu_circ_0003105	4	3	3	4	3	3	20	0.386182	0.291652	0.267147	0.390462	0.2872	0.285959	0.314994	0.321207	1.01972	0.907412	chr11:51542953-51548163	-	Sec24a	2.76659	3.65864
mmu_circ_0003111	5	5	5	3	0	2	20	0.482727	0.486087	0.445246	0.292846	0	0.190639	0.471353	0.161162	0.341913	0.0656036	chr11:52050338-52058623	+	Skp1a	0.532656	0.561034
mmu_circ_0003117	3	0	0	0	1	2	6	0.289636	0	0	0	0.0957334	0.190639	0.0965454	0.0954575	0.988732	0.992772	chr11:53079425-53080620	-	Hspa4	57.573	54.1618
mmu_circ_0003120	0	0	4	0	2	4	10	0	0	0.356197	0	0.191467	0.381278	0.118732	0.190915	1.60795	0.678902	chr11:53097030-53105816	-	Hspa4	57.573	54.1618
mmu_circ_0003122	2	1	0	2	4	2	11	0.193091	0.0972175	0	0.195231	0.382934	0.190639	0.0967694	0.256268	2.64823	0.132866	chr11:53181576-53182288	+	Aff4	80.2899	80.6301
mmu_circ_0003133	11	14	16	16	15	12	84	1.062	1.36104	1.42479	1.56185	1.436	1.14383	1.28261	1.38056	1.07637	0.588984	chr11:54357080-54381998	+	Rapgef6	10.33	10.5742
mmu_circ_0003147	3	2	1	2	0	1	9	0.289636	0.194435	0.0890491	0.195231	0	0.0953196	0.19104	0.0968501	0.506962	0.308673	chr11:57534796-57539163	+	Galnt10	1.27917	1.08518
mmu_circ_0003155	1	1	6	2	3	2	15	0.0965454	0.0972175	0.534295	0.195231	0.2872	0.190639	0.242686	0.224357	0.924474	0.912579	chr11:59235026-59252015	-	Snap47	109.874	88.5823
mmu_circ_0003156	0	0	0	2	3	2	7	0	0	0	0.195231	0.2872	0.190639	0	0.224357	NA	0.0190888	chr11:59241842-59242315	-	Snap47	109.874	88.5823
mmu_circ_0003169	2	1	0	1	1	2	7	0.193091	0.0972175	0	0.0976154	0.0957334	0.190639	0.0967694	0.127996	1.32269	0.65729	chr11:60083819-60093785	-	Tom1l2	33.5599	36.416
mmu_circ_0003170	2	1	0	6	4	2	15	0.193091	0.0972175	0	0.585692	0.382934	0.190639	0.0967694	0.386422	3.99322	0.109692	chr11:6013245-6025564	-	Nudcd3	19.1199	18.9726
mmu_circ_0003185	4	0	0	0	0	2	6	0.386182	0	0	0	0	0.190639	0.128727	0.0635464	0.493652	0.681416	chr11:61332988-61348885	-	Epn2	29.3958	26.0707
mmu_circ_0003187	0	0	1	1	3	5	10	0	0	0.0890491	0.0976154	0.2872	0.476598	0.029683	0.287138	9.67346	0.134777	chr11:61346019-61348885	-	Epn2	29.3958	26.0707
mmu_circ_0003193	0	1	1	6	3	4	15	0	0.0972175	0.0890491	0.585692	0.2872	0.381278	0.0620889	0.418057	6.7332	0.0437282	chr11:61700201-61723448	-	Akap10	6.02737	6.18861
mmu_circ_0003195	4	1	2	1	2	2	12	0.386182	0.0972175	0.178098	0.0976154	0.191467	0.190639	0.220499	0.159907	0.725205	0.563529	chr11:61723349-61736331	-	Akap10	6.02737	6.18861
mmu_circ_0003196	0	2	1	0	3	0	6	0	0.194435	0.0890491	0	0.2872	0	0.0944947	0.0957334	1.01311	0.99175	chr11:61931201-61932784	+	Specc1	10.384	10.4224
mmu_circ_0003198	0	4	1	6	7	3	21	0	0.38887	0.0890491	0.585692	0.670134	0.285959	0.159306	0.513928	3.22604	0.0989295	chr11:61961069-61975412	+	Specc1	10.384	10.4224
mmu_circ_0003199	4	4	2	2	1	4	17	0.386182	0.38887	0.178098	0.195231	0.0957334	0.381278	0.317717	0.224081	0.705285	0.440123	chr11:61965371-61975412	+	Specc1	10.384	10.4224
mmu_circ_0003200	8	16	15	22	16	21	98	0.772363	1.55548	1.33574	2.14754	1.53173	2.00171	1.22119	1.89366	1.55066	0.0904727	chr11:62097098-62105720	+	Ttc19	1.79016	1.83894
mmu_circ_0003202	1	2	0	0	0	3	6	0.0965454	0.194435	0	0	0	0.285959	0.0969935	0.0953196	0.982742	0.988811	chr11:6213790-6216858	+	Ogdh	34.6253	37.8462
mmu_circ_0003203	0	1	1	3	1	2	8	0	0.0972175	0.0890491	0.292846	0.0957334	0.190639	0.0620889	0.193073	3.10962	0.133866	chr11:6213790-6224925	+	Ogdh	34.6253	37.8462
mmu_circ_0003205	0	2	1	6	1	1	11	0	0.194435	0.0890491	0.585692	0.0957334	0.0953196	0.0944947	0.258915	2.74	0.42496	chr11:62153909-62158820	-	Ncor1	1.79016	1.83894
mmu_circ_0003207	0	3	2	2	6	3	16	0	0.291652	0.178098	0.195231	0.574401	0.285959	0.156584	0.351863	2.24713	0.247644	chr11:62164879-62168190	-	Ncor1	1.79016	1.83894
mmu_circ_0003213	3	0	5	0	4	2	14	0.289636	0	0.445246	0	0.382934	0.190639	0.244961	0.191191	0.780497	0.769298	chr11:62224321-62247201	-	Ncor1	1.79016	1.83894
mmu_circ_0003214	0	0	0	2	0	5	7	0	0	0	0.195231	0	0.476598	0	0.223943	NA	0.246885	chr11:62233099-62247201	-	Ncor1	1.79016	1.83894
mmu_circ_0003215	3	1	1	2	2	2	11	0.289636	0.0972175	0.0890491	0.195231	0.191467	0.190639	0.158634	0.192446	1.21314	0.657346	chr11:62233099-62252017	-	Ncor1	1.79016	1.83894
mmu_circ_0003230	1	1	1	1	1	3	8	0.0965454	0.0972175	0.0890491	0.0976154	0.0957334	0.285959	0.0942707	0.159769	1.69479	0.408289	chr11:64835442-64855012	-	Arhgap44	0.217739	0.242752
mmu_circ_0003234	2	2	0	2	0	0	6	0.193091	0.194435	0	0.195231	0	0	0.129175	0.0650769	0.503788	0.523013	chr11:65520485-65548868	-	Map2k4	43.6083	40.5785
mmu_circ_0003238	2	0	0	2	0	2	6	0.193091	0	0	0.195231	0	0.190639	0.0643636	0.128623	1.99839	0.519039	chr11:65548693-65569873	-	Map2k4	43.6083	40.5785
mmu_circ_0003239	1	0	1	0	2	2	6	0.0965454	0	0.0890491	0	0.191467	0.190639	0.0618648	0.127369	2.05882	0.425468	chr11:65548693-65589267	-	Map2k4	43.6083	40.5785
mmu_circ_0003240	3	3	2	8	3	5	24	0.289636	0.291652	0.178098	0.780923	0.2872	0.476598	0.253129	0.514907	2.03417	0.205006	chr11:65569770-65589267	-	Map2k4	43.6083	40.5785
mmu_circ_0003253	0	2	2	0	4	1	9	0	0.194435	0.178098	0	0.382934	0.0953196	0.124178	0.159418	1.28379	0.804747	chr11:67824816-67834500	+	Stx8	1.27097	1.26555
mmu_circ_0003258	2	3	1	0	1	1	8	0.193091	0.291652	0.0890491	0	0.0957334	0.0953196	0.191264	0.0636843	0.332965	0.148611	chr11:68643416-68658926	-	Ndel1	55.9199	55.7261
mmu_circ_0003259	3	1	2	1	4	4	15	0.289636	0.0972175	0.178098	0.0976154	0.382934	0.381278	0.188317	0.287276	1.52549	0.430275	chr11:68649651-68658926	-	Ndel1	55.9199	55.7261
mmu_circ_0003261	0	4	2	7	4	3	20	0	0.38887	0.178098	0.683308	0.382934	0.285959	0.188989	0.450733	2.38497	0.186266	chr11:68839575-68840081	+	1500010J02Rik	6.53479	7.34302
mmu_circ_0003289	6	12	6	6	4	7	41	0.579272	1.16661	0.534295	0.585692	0.382934	0.667237	0.760059	0.545288	0.717428	0.409908	chr11:69844378-69844760	+	Dlg4	66.4069	63.8349
mmu_circ_0003299	0	2	1	4	0	0	7	0	0.194435	0.0890491	0.390462	0	0	0.0944947	0.130154	1.37737	0.819185	chr11:7037275-7039192	+	Adcy1	38.4203	47.9613
mmu_circ_0003306	30	22	26	29	23	28	158	2.89636	2.13878	2.31528	2.83085	2.20187	2.66895	2.45014	2.56722	1.04778	0.713812	chr11:70688247-70707190	+	Rabep1	37.7227	33.3103
mmu_circ_0003307	5	4	4	4	6	3	26	0.482727	0.38887	0.356197	0.390462	0.574401	0.285959	0.409265	0.41694	1.01876	0.939446	chr11:70688247-70714109	+	Rabep1	37.7227	33.3103
mmu_circ_0003308	3	4	2	5	3	6	23	0.289636	0.38887	0.178098	0.488077	0.2872	0.571917	0.285535	0.449065	1.57272	0.198388	chr11:70688247-70718285	+	Rabep1	37.7227	33.3103
mmu_circ_0003309	7	2	5	11	7	5	37	0.675818	0.194435	0.445246	1.07377	0.670134	0.476598	0.438499	0.740167	1.68795	0.253184	chr11:70688247-70722019	+	Rabep1	37.7227	33.3103
mmu_circ_0003313	2	3	0	2	1	0	8	0.193091	0.291652	0	0.195231	0.0957334	0	0.161581	0.0969881	0.600244	0.567909	chr11:70698266-70707190	+	Rabep1	37.7227	33.3103
mmu_circ_0003317	4	2	5	3	6	3	23	0.386182	0.194435	0.445246	0.292846	0.574401	0.285959	0.341954	0.384402	1.12413	0.745247	chr11:70713973-70739414	+	Rabep1	37.7227	33.3103
mmu_circ_0003318	4	0	0	5	4	4	17	0.386182	0	0	0.488077	0.382934	0.381278	0.128727	0.41743	3.24275	0.146251	chr11:70730816-70731284	+	Rabep1	37.7227	33.3103
mmu_circ_0003323	2	1	2	3	2	4	14	0.193091	0.0972175	0.178098	0.292846	0.191467	0.381278	0.156136	0.28853	1.84795	0.12148	chr11:71573079-71585476	+	Wscd1	12.7883	13.2856
mmu_circ_0003328	12	11	19	10	14	10	76	1.15854	1.06939	1.69193	0.976154	1.34027	0.953196	1.30662	1.08987	0.834114	0.410051	chr11:72459038-72476675	+	Ube2g1	12.2461	10.1963
mmu_circ_0003329	0	3	2	1	0	0	6	0	0.291652	0.178098	0.0976154	0	0	0.156584	0.0325385	0.207803	0.27935	chr11:72476572-72486559	+	Ube2g1	12.2461	10.1963
mmu_circ_0003330	1	3	1	0	3	5	13	0.0965454	0.291652	0.0890491	0	0.2872	0.476598	0.159082	0.254599	1.60043	0.57991	chr11:72542262-72545915	+	Ankfy1	6.59685	6.89203
mmu_circ_0003334	1	0	2	0	2	1	6	0.0965454	0	0.178098	0	0.191467	0.0953196	0.0915479	0.0955955	1.04421	0.959843	chr11:72631432-72639764	+	Zzef1	6.21244	7.80349
mmu_circ_0003335	0	3	0	0	4	2	9	0	0.291652	0	0	0.382934	0.190639	0.0972175	0.191191	1.96663	0.558491	chr11:72631432-72650783	+	Zzef1	6.21244	7.80349
mmu_circ_0003341	2	2	1	1	8	2	16	0.193091	0.194435	0.0890491	0.0976154	0.765867	0.190639	0.158858	0.351374	2.21187	0.455068	chr11:72706763-72708787	+	Zzef1	6.21244	7.80349
mmu_circ_0003346	1	7	1	5	6	7	27	0.0965454	0.680522	0.0890491	0.488077	0.574401	0.667237	0.288706	0.576572	1.99709	0.276899	chr11:74249202-74255287	-	Rap1gap2	28.9206	25.0009
mmu_circ_0003356	0	2	5	2	5	5	19	0	0.194435	0.445246	0.195231	0.478667	0.476598	0.213227	0.383499	1.79855	0.351252	chr11:74742494-74759721	+	Smg6	29.0911	23.2974
mmu_circ_0003357	3	5	3	3	6	3	23	0.289636	0.486087	0.267147	0.292846	0.574401	0.285959	0.347624	0.384402	1.1058	0.771728	chr11:74759023-74803717	+	Smg6	29.0911	23.2974
mmu_circ_0003369	5	4	2	2	1	3	17	0.482727	0.38887	0.178098	0.195231	0.0957334	0.285959	0.349898	0.192308	0.54961	0.223854	chr11:75565382-75572930	+	Ywhae	169.802	173.231
mmu_circ_0003379	1	0	2	2	2	3	10	0.0965454	0	0.178098	0.195231	0.191467	0.285959	0.0915479	0.224219	2.4492	0.10657	chr11:76562009-76568302	-	Gosr1	17.692	18.0609
mmu_circ_0003380	3	1	0	2	0	0	6	0.289636	0.0972175	0	0.195231	0	0	0.128951	0.0650769	0.504663	0.585205	chr11:76613290-76627154	-	Cpd	13.8828	13.8074
mmu_circ_0003387	0	0	3	2	1	1	7	0	0	0.267147	0.195231	0.0957334	0.0953196	0.0890491	0.128761	1.44596	0.708761	chr11:77373243-77373923	-	Taok1	0.166979	0.169502
mmu_circ_0003388	3	2	1	0	0	0	6	0.289636	0.194435	0.0890491	0	0	0	0.19104	0	0	0.0809424	chr11:77377165-77389171	-	Taok1	0.166979	0.169502
mmu_circ_0003396	4	3	1	3	3	4	18	0.386182	0.291652	0.0890491	0.292846	0.2872	0.381278	0.255628	0.320442	1.25355	0.544704	chr11:77590736-77591816	+	Myo18a	21.4686	25.7207
mmu_circ_0003399	2	2	1	5	2	3	15	0.193091	0.194435	0.0890491	0.488077	0.191467	0.285959	0.158858	0.321834	2.02592	0.195074	chr11:77822902-77823296	+	Phf12	1.91455	1.54412
mmu_circ_0003400	4	3	4	4	9	3	27	0.386182	0.291652	0.356197	0.390462	0.861601	0.285959	0.344677	0.512674	1.4874	0.443512	chr11:77826672-77831731	+	Phf12	1.91455	1.54412
mmu_circ_0003411	3	5	2	3	12	1	26	0.289636	0.486087	0.178098	0.292846	1.1488	0.0953196	0.317941	0.512322	1.61138	0.614019	chr11:79197676-79203901	+	Nf1	16.4176	20.4251
mmu_circ_0003412	1	2	1	4	10	7	25	0.0965454	0.194435	0.0890491	0.390462	0.957334	0.667237	0.126677	0.671678	5.30231	0.0739292	chr11:79197676-79209463	+	Nf1	16.4176	20.4251
mmu_circ_0003413	1	0	0	4	1	1	7	0.0965454	0	0	0.390462	0.0957334	0.0953196	0.0321818	0.193838	6.02322	0.236802	chr11:79197676-79232185	+	Nf1	16.4176	20.4251
mmu_circ_0003417	0	2	5	3	4	6	20	0	0.194435	0.445246	0.292846	0.382934	0.571917	0.213227	0.415899	1.9505	0.267032	chr11:79239014-79289385	+	Nf1	16.4176	20.4251
mmu_circ_0003421	0	2	0	0	3	1	6	0	0.194435	0	0	0.2872	0.0953196	0.0648117	0.127507	1.96734	0.589559	chr11:79260307-79261838	+	Nf1	16.4176	20.4251
mmu_circ_0003422	3	3	3	3	3	8	23	0.289636	0.291652	0.267147	0.292846	0.2872	0.762557	0.282812	0.447534	1.58244	0.405462	chr11:79267304-79272408	+	Nf1	16.4176	20.4251
mmu_circ_0003423	1	6	0	2	0	3	12	0.0965454	0.583305	0	0.195231	0	0.285959	0.226617	0.160397	0.707787	0.762679	chr11:79282218-79289385	+	Nf1	16.4176	20.4251
mmu_circ_0003425	0	1	1	3	2	0	7	0	0.0972175	0.0890491	0.292846	0.191467	0	0.0620889	0.161438	2.60011	0.369768	chr11:79360472-79364636	+	Nf1	16.4176	20.4251
mmu_circ_0003426	2	4	1	4	0	1	12	0.193091	0.38887	0.0890491	0.390462	0	0.0953196	0.22367	0.161927	0.723955	0.697223	chr11:79362909-79367499	+	Nf1	16.4176	20.4251
mmu_circ_0003427	2	0	0	2	0	5	9	0.193091	0	0	0.195231	0	0.476598	0.0643636	0.223943	3.47934	0.376653	chr11:79362909-79379053	+	Nf1	16.4176	20.4251
mmu_circ_0003429	2	1	0	1	2	5	11	0.193091	0.0972175	0	0.0976154	0.191467	0.476598	0.0967694	0.255227	2.63747	0.302802	chr11:79433130-79434057	+	Rab11fip4	44.9488	42.8011
mmu_circ_0003440	1	2	0	2	0	1	6	0.0965454	0.194435	0	0.195231	0	0.0953196	0.0969935	0.0968501	0.998522	0.998648	chr11:80037404-80040834	+	Rhot1	20.0477	16.6265
mmu_circ_0003448	5	4	7	3	7	9	35	0.482727	0.38887	0.623344	0.292846	0.670134	0.857876	0.498314	0.606952	1.21801	0.592945	chr11:80765981-80785116	-	Accn1	0.38424	0.387097
mmu_circ_0003458	11	5	9	17	12	14	68	1.062	0.486087	0.801442	1.65946	1.1488	1.33447	0.783176	1.38091	1.76322	0.0563073	chr11:83318356-83318557	+	Taf15	6.21679	9.3723
mmu_circ_0003463	2	1	0	0	2	2	7	0.193091	0.0972175	0	0	0.191467	0.190639	0.0967694	0.127369	1.31621	0.736281	chr11:83761946-83763196	+	Ddx52	5.78441	5.21072
mmu_circ_0003472	1	0	0	1	1	4	7	0.0965454	0	0	0.0976154	0.0957334	0.381278	0.0321818	0.191542	5.95188	0.229442	chr11:84256067-84286668	-	Aatf	6.19126	6.43352
mmu_circ_0003473	2	3	4	3	10	5	27	0.193091	0.291652	0.356197	0.292846	0.957334	0.476598	0.280313	0.575593	2.05339	0.272019	chr11:84280962-84286668	-	Aatf	6.19126	6.43352
mmu_circ_0003479	1	0	0	2	2	4	9	0.0965454	0	0	0.195231	0.191467	0.381278	0.0321818	0.255992	7.95456	0.0504967	chr11:84831131-84836407	-	Usp32	26.814	28.3386
mmu_circ_0003481	2	0	6	0	0	0	8	0.193091	0	0.534295	0	0	0	0.242462	0	0	0.26079	chr11:84890766-84897396	-	Usp32	26.814	28.3386
mmu_circ_0003485	0	0	2	3	6	1	12	0	0	0.178098	0.292846	0.574401	0.0953196	0.0593661	0.320855	5.40469	0.191918	chr11:85140365-85145877	+	Ppm1d	5.82937	4.98075
mmu_circ_0003486	7	0	3	11	4	3	28	0.675818	0	0.267147	1.07377	0.382934	0.285959	0.314322	0.580887	1.84807	0.449302	chr11:85140365-85153298	+	Ppm1d	5.82937	4.98075
mmu_circ_0003488	2	3	0	3	3	0	11	0.193091	0.291652	0	0.292846	0.2872	0	0.161581	0.193349	1.19661	0.818004	chr11:85345294-85397496	+	Bcas3	14.1005	15.9432
mmu_circ_0003491	2	4	0	0	3	1	10	0.193091	0.38887	0	0	0.2872	0.0953196	0.193987	0.127507	0.657295	0.6625	chr11:85390283-85397496	+	Bcas3	14.1005	15.9432
mmu_circ_0003497	0	3	3	0	0	1	7	0	0.291652	0.267147	0	0	0.0953196	0.186267	0.0317732	0.170579	0.234678	chr11:86091971-86096925	-	Med13	4.83234	4.11759
mmu_circ_0003501	1	0	2	2	2	1	8	0.0965454	0	0.178098	0.195231	0.191467	0.0953196	0.0915479	0.160672	1.75506	0.330762	chr11:86132849-86159530	-	Med13	4.83234	4.11759
mmu_circ_0003506	2	3	3	8	12	3	31	0.193091	0.291652	0.267147	0.780923	1.1488	0.285959	0.25063	0.738561	2.94682	0.188675	chr11:86448676-86479380	-	Vmp1	32.9953	27.0061
mmu_circ_0003507	9	5	18	7	7	9	55	0.868909	0.486087	1.60288	0.683308	0.670134	0.857876	0.98596	0.737106	0.747602	0.528661	chr11:86474624-86479380	-	Vmp1	32.9953	27.0061
mmu_circ_0003520	0	2	1	2	3	6	14	0	0.194435	0.0890491	0.195231	0.2872	0.571917	0.0944947	0.35145	3.71925	0.137565	chr11:86973322-86981018	+	Trim37	65.6737	56.8005
mmu_circ_0003521	6	0	2	3	8	3	22	0.579272	0	0.178098	0.292846	0.765867	0.285959	0.252457	0.448224	1.77545	0.449431	chr11:87050631-87051077	-	Ppm1e	33.6528	30.0166
mmu_circ_0003522	5	1	5	5	2	3	21	0.482727	0.0972175	0.445246	0.488077	0.191467	0.285959	0.34173	0.321834	0.941779	0.901996	chr11:87412364-87414674	+	Mtmr4	11.8426	11.5986
mmu_circ_0003527	2	2	2	11	6	11	34	0.193091	0.194435	0.178098	1.07377	0.574401	1.04852	0.188541	0.898895	4.76763	0.0483673	chr11:87863478-87864834	+	Srsf1	75.5841	69.321
mmu_circ_0003528	1	3	5	0	5	0	14	0.0965454	0.291652	0.445246	0	0.478667	0	0.277815	0.159556	0.574325	0.570825	chr11:87863478-87866541	+	Srsf1	75.5841	69.321
mmu_circ_0003536	1	2	2	1	2	3	11	0.0965454	0.194435	0.178098	0.0976154	0.191467	0.285959	0.15636	0.19168	1.22589	0.608481	chr11:88902761-88911214	-	Dgke	12.9033	13.068
mmu_circ_0003537	2	4	2	1	2	1	12	0.193091	0.38887	0.178098	0.0976154	0.191467	0.0953196	0.253353	0.128134	0.505753	0.198644	chr11:88903475-88911214	-	Dgke	12.9033	13.068
mmu_circ_0003541	3	1	1	1	2	5	13	0.289636	0.0972175	0.0890491	0.0976154	0.191467	0.476598	0.158634	0.255227	1.6089	0.512741	chr11:90118833-90128895	+	Mmd	37.6338	35.3841
mmu_circ_0003542	2	4	2	4	5	4	21	0.193091	0.38887	0.178098	0.390462	0.478667	0.381278	0.253353	0.416802	1.64514	0.122668	chr11:90202100-90207292	-	Hlf	13.3451	18.2863
mmu_circ_0003549	2	2	3	1	6	5	19	0.193091	0.194435	0.267147	0.0976154	0.574401	0.476598	0.218224	0.382871	1.75448	0.374941	chr11:93439979-93460712	+	Car10	22.1129	24.3802
mmu_circ_0003550	2	2	1	1	1	1	8	0.193091	0.194435	0.0890491	0.0976154	0.0957334	0.0953196	0.158858	0.0962228	0.605715	0.214567	chr11:93766472-93780261	+	Mbtd1	9.36684	10.8206
mmu_circ_0003551	1	0	3	5	1	3	13	0.0965454	0	0.267147	0.488077	0.0957334	0.285959	0.121231	0.289923	2.39149	0.295224	chr11:93766476-93773772	+	Mbtd1	9.36684	10.8206
mmu_circ_0003554	2	2	4	5	4	1	18	0.193091	0.194435	0.356197	0.488077	0.382934	0.0953196	0.247907	0.32211	1.29932	0.608614	chr11:93897913-93909872	+	Spag9	66.7561	58.2329
mmu_circ_0003556	2	2	3	2	0	2	11	0.193091	0.194435	0.267147	0.195231	0	0.190639	0.218224	0.128623	0.589409	0.297459	chr11:93929206-93933000	+	Spag9	66.7561	58.2329
mmu_circ_0003572	4	3	4	4	5	6	26	0.386182	0.291652	0.356197	0.390462	0.478667	0.571917	0.344677	0.480349	1.39362	0.104922	chr11:95610313-95615369	+	Zfp652	0.958287	1.10815
mmu_circ_0003602	4	3	3	2	3	2	17	0.386182	0.291652	0.267147	0.195231	0.2872	0.190639	0.314994	0.224357	0.712258	0.133583	chr11:97588018-97594069	-	Pip4k2b	16.7299	17.6559
mmu_circ_0003605	0	2	0	2	8	0	12	0	0.194435	0	0.195231	0.765867	0	0.0648117	0.320366	4.94303	0.383147	chr11:97739270-97740902	-	Fbxo47	0.642683	0.865269
mmu_circ_0003608	0	0	2	1	1	3	7	0	0	0.178098	0.0976154	0.0957334	0.285959	0.0593661	0.159769	2.69125	0.311182	chr11:98233383-98234884	+	Stard3	7.96956	7.74901
mmu_circ_0003612	3	2	0	4	0	1	10	0.289636	0.194435	0	0.390462	0	0.0953196	0.161357	0.161927	1.00353	0.997073	chr11:98682744-98684713	+	Casc3	35.3793	34.5312
mmu_circ_0003619	17	7	19	15	22	23	103	1.64127	0.680522	1.69193	1.46423	2.10614	2.19235	1.33791	1.92091	1.43575	0.227981	chr12:100030233-100032829	-	Eml5	28.721	24.5474
mmu_circ_0003625	1	0	2	0	7	3	13	0.0965454	0	0.178098	0	0.670134	0.285959	0.0915479	0.318698	3.48121	0.362954	chr12:100626570-100627127	-	Foxn3	7.04185	7.73787
mmu_circ_0003636	0	3	0	1	1	4	9	0	0.291652	0	0.0976154	0.0957334	0.381278	0.0972175	0.191542	1.97025	0.525674	chr12:101611753-101614458	-	Ttc7b	28.2709	27.779
mmu_circ_0003638	3	6	5	5	14	8	41	0.289636	0.583305	0.445246	0.488077	1.34027	0.762557	0.439396	0.863634	1.9655	0.227567	chr12:101641566-101657780	-	Ttc7b	28.2709	27.779
mmu_circ_0003639	2	1	4	7	5	9	28	0.193091	0.0972175	0.356197	0.683308	0.478667	0.857876	0.215502	0.673284	3.12426	0.0317488	chr12:101653344-101657780	-	Ttc7b	28.2709	27.779
mmu_circ_0003640	0	0	6	2	0	0	8	0	0	0.534295	0.195231	0	0	0.178098	0.0650769	0.365399	0.600279	chr12:101685069-101704520	-	Ttc7b	28.2709	27.779
mmu_circ_0003641	8	4	7	8	12	10	49	0.772363	0.38887	0.623344	0.780923	1.1488	0.953196	0.594859	0.960973	1.61546	0.0765103	chr12:101685069-101733650	-	Ttc7b	28.2709	27.779
mmu_circ_0003645	3	2	0	2	2	0	9	0.289636	0.194435	0	0.195231	0.191467	0	0.161357	0.128899	0.798844	0.777533	chr12:101733481-101738440	-	Ttc7b	28.2709	27.779
mmu_circ_0003646	12	5	14	22	17	8	78	1.15854	0.486087	1.24669	2.14754	1.62747	0.762557	0.963773	1.51252	1.56937	0.321243	chr12:101834024-101857851	-	Rps6ka5	6.33284	5.72742
mmu_circ_0003648	10	7	9	23	14	10	73	0.965454	0.680522	0.801442	2.24515	1.34027	0.953196	0.815806	1.51287	1.85445	0.206229	chr12:101854206-101857851	-	Rps6ka5	6.33284	5.72742
mmu_circ_0003650	6	1	13	6	3	3	32	0.579272	0.0972175	1.15764	0.585692	0.2872	0.285959	0.611376	0.386284	0.631827	0.546097	chr12:101892256-101892699	-	Rps6ka5	6.33284	5.72742
mmu_circ_0003663	1	1	0	3	0	2	7	0.0965454	0.0972175	0	0.292846	0	0.190639	0.0645876	0.161162	2.49524	0.38148	chr12:103171177-103186649	-	Atxn3	6.16353	5.74773
mmu_circ_0003665	0	2	0	0	2	2	6	0	0.194435	0	0	0.191467	0.190639	0.0648117	0.127369	1.96521	0.52902	chr12:103180326-103186649	-	Atxn3	6.16353	5.74773
mmu_circ_0003666	2	0	1	0	1	3	7	0.193091	0	0.0890491	0	0.0957334	0.285959	0.0940466	0.127231	1.35285	0.761026	chr12:103183609-103186649	-	Atxn3	6.16353	5.74773
mmu_circ_0003670	2	1	4	4	0	3	14	0.193091	0.0972175	0.356197	0.390462	0	0.285959	0.215502	0.225473	1.04627	0.946814	chr12:103999580-104000191	+	Ubr7	9.3298	7.71845
mmu_circ_0003674	0	0	5	0	1	0	6	0	0	0.445246	0	0.0957334	0	0.148415	0.0319111	0.215013	0.517089	chr12:104046109-104051053	-	Btbd7	4.2573	4.11356
mmu_circ_0003676	7	0	1	3	4	5	20	0.675818	0	0.0890491	0.292846	0.382934	0.476598	0.254956	0.384126	1.50664	0.608457	chr12:104229559-104240186	+	Unc79	9.59073	10.3743
mmu_circ_0003677	2	8	5	4	7	3	29	0.193091	0.77774	0.445246	0.390462	0.670134	0.285959	0.472025	0.448851	0.950905	0.915941	chr12:104229559-104249502	+	Unc79	9.59073	10.3743
mmu_circ_0003683	2	2	6	3	8	6	27	0.193091	0.194435	0.534295	0.292846	0.765867	0.571917	0.307274	0.543544	1.76892	0.257689	chr12:104249409-104260086	+	Unc79	9.59073	10.3743
mmu_circ_0003686	1	2	1	1	0	4	9	0.0965454	0.194435	0.0890491	0.0976154	0	0.381278	0.126677	0.159631	1.26015	0.804785	chr12:104379981-104387291	+	Unc79	9.59073	10.3743
mmu_circ_0003692	4	4	1	0	0	2	11	0.386182	0.38887	0.0890491	0	0	0.190639	0.288034	0.0635464	0.220621	0.142518	chr12:106886522-106889733	-	Atg2b	6.71487	7.92839
mmu_circ_0003693	0	2	2	5	0	3	12	0	0.194435	0.178098	0.488077	0	0.285959	0.124178	0.258012	2.07776	0.455858	chr12:106896176-106909838	-	Atg2b	6.71487	7.92839
mmu_circ_0003695	12	4	12	6	11	8	53	1.15854	0.38887	1.06859	0.585692	1.05307	0.762557	0.872001	0.800439	0.917933	0.813147	chr12:107037860-107043218	+	Papola	20.647	20.087
mmu_circ_0003696	0	2	4	0	0	0	6	0	0.194435	0.356197	0	0	0	0.183544	0	0	0.216609	chr12:107037860-107050604	+	Papola	20.647	20.087
mmu_circ_0003697	4	1	0	2	4	3	14	0.386182	0.0972175	0	0.195231	0.382934	0.285959	0.161133	0.288041	1.7876	0.398432	chr12:107037860-107067487	+	Papola	20.647	20.087
mmu_circ_0003701	4	1	2	6	3	7	23	0.386182	0.0972175	0.178098	0.585692	0.2872	0.667237	0.220499	0.513377	2.32825	0.117537	chr12:109227674-109228037	-	Bcl11b	10.3923	12.3003
mmu_circ_0003708	1	0	1	2	5	2	11	0.0965454	0	0.0890491	0.195231	0.478667	0.190639	0.0618648	0.288179	4.6582	0.130096	chr12:109701736-109710195	+	Eml1	21.3977	18.5511
mmu_circ_0003745	2	1	1	2	3	2	11	0.193091	0.0972175	0.0890491	0.195231	0.2872	0.190639	0.126452	0.224357	1.77424	0.100007	chr12:111889700-111890404	+	Dync1h1	53.2408	69.3407
mmu_circ_0003757	0	0	3	4	4	3	14	0	0	0.267147	0.390462	0.382934	0.285959	0.0890491	0.353118	3.96543	0.0829376	chr12:112458021-112481749	+	Traf3	9.37723	6.24424
mmu_circ_0003760	1	0	4	4	4	5	18	0.0965454	0	0.356197	0.390462	0.382934	0.476598	0.150914	0.416664	2.76094	0.120737	chr12:11278534-11297697	+	Smc6	8.50162	7.81804
mmu_circ_0003774	2	0	0	0	1	3	6	0.193091	0	0	0	0.0957334	0.285959	0.0643636	0.127231	1.97675	0.586575	chr12:113010529-113012794	+	Klc1	1.41364	1.1222
mmu_circ_0003777	1	0	0	4	3	0	8	0.0965454	0	0	0.390462	0.2872	0	0.0321818	0.225887	7.0191	0.234668	chr12:113016230-113027670	+	Klc1	1.41364	1.1222
mmu_circ_0003795	6	1	1	4	2	2	16	0.579272	0.0972175	0.0890491	0.390462	0.191467	0.190639	0.25518	0.257523	1.00918	0.990269	chr12:118486129-118487173	+	Ptprn2	47.0082	50.41
mmu_circ_0003804	3	0	2	5	1	1	12	0.289636	0	0.178098	0.488077	0.0957334	0.0953196	0.155911	0.226377	1.45196	0.678029	chr12:12364850-12369346	+	Fam49a	56.1587	39.2975
mmu_circ_0003815	1	2	1	0	3	1	8	0.0965454	0.194435	0.0890491	0	0.2872	0.0953196	0.126677	0.127507	1.00655	0.99337	chr12:13397730-13400338	+	Nbas	6.2341	7.94128
mmu_circ_0003816	0	0	3	3	0	0	6	0	0	0.267147	0.292846	0	0	0.0890491	0.0976154	1.0962	0.951444	chr12:13397730-13422537	+	Nbas	6.2341	7.94128
mmu_circ_0003822	8	11	13	12	20	15	79	0.772363	1.06939	1.15764	1.17138	1.91467	1.42979	0.999798	1.50528	1.50559	0.13156	chr12:13489191-13490850	+	Nbas	6.2341	7.94128
mmu_circ_0003834	1	2	3	6	4	3	19	0.0965454	0.194435	0.267147	0.585692	0.382934	0.285959	0.186043	0.418195	2.24785	0.101596	chr12:21223835-21236817	+	Asap2	4.89073	5.15347
mmu_circ_0003841	4	8	7	6	6	4	35	0.386182	0.77774	0.623344	0.585692	0.574401	0.381278	0.595755	0.51379	0.862419	0.575278	chr12:25539743-25567659	+	Mboat2	16.8271	14.6121
mmu_circ_0003844	0	4	11	5	4	2	26	0	0.38887	0.97954	0.488077	0.382934	0.190639	0.456137	0.353883	0.775827	0.759423	chr12:25563055-25624213	+	Mboat2	16.8271	14.6121
mmu_circ_0003845	1	1	2	0	2	0	6	0.0965454	0.0972175	0.178098	0	0.191467	0	0.123954	0.0638223	0.514888	0.456004	chr12:25563055-25633245	+	Mboat2	16.8271	14.6121
mmu_circ_0003848	19	12	21	18	26	23	119	1.83436	1.16661	1.87003	1.75708	2.48907	2.19235	1.62367	2.14617	1.3218	0.169987	chr12:25679676-25682195	+	Kidins220	53.6232	55.3887
mmu_circ_0003853	0	4	0	0	3	3	10	0	0.38887	0	0	0.2872	0.285959	0.129623	0.191053	1.47391	0.723836	chr12:25698161-25701917	+	Kidins220	53.6232	55.3887
mmu_circ_0003860	1	1	0	2	1	1	6	0.0965454	0.0972175	0	0.195231	0.0957334	0.0953196	0.0645876	0.128761	1.99359	0.238397	chr12:29336889-29340549	+	Rnaseh1	4.10469	3.50806
mmu_circ_0003864	8	5	13	21	26	18	91	0.772363	0.486087	1.15764	2.04992	2.48907	1.71575	0.805363	2.08491	2.58879	0.013048	chr12:29544116-29552018	+	Tssc1	14.6827	11.9026
mmu_circ_0003866	1	0	0	0	4	9	14	0.0965454	0	0	0	0.382934	0.857876	0.0321818	0.413603	12.8521	0.262963	chr12:29547819-29552018	+	Tssc1	14.6827	11.9026
mmu_circ_0003868	1	4	3	0	0	0	8	0.0965454	0.38887	0.267147	0	0	0	0.250854	0	0	0.0977567	chr12:29800107-29826944	+	None	NA	NA
mmu_circ_0003873	4	0	1	5	3	2	15	0.386182	0	0.0890491	0.488077	0.2872	0.190639	0.15841	0.321972	2.03252	0.329722	chr12:30496237-30512696	+	Myt1l	33.7947	37.3901
mmu_circ_0003877	2	0	2	7	2	4	17	0.193091	0	0.178098	0.683308	0.191467	0.381278	0.12373	0.418684	3.38386	0.164379	chr12:30534109-30540148	+	Myt1l	33.7947	37.3901
mmu_circ_0003878	3	3	2	1	1	3	13	0.289636	0.291652	0.178098	0.0976154	0.0957334	0.285959	0.253129	0.159769	0.631177	0.286668	chr12:30534109-30580179	+	Myt1l	33.7947	37.3901
mmu_circ_0003888	2	2	0	0	1	1	6	0.193091	0.194435	0	0	0.0957334	0.0953196	0.129175	0.0636843	0.493007	0.431869	chr12:30942830-30973180	-	Sntg2	1.35902	1.58508
mmu_circ_0003892	2	4	1	2	2	4	15	0.193091	0.38887	0.0890491	0.195231	0.191467	0.381278	0.22367	0.255992	1.14451	0.781006	chr12:32445711-32487348	+	Cog5	9.67913	8.29972
mmu_circ_0003894	3	0	2	3	6	3	17	0.289636	0	0.178098	0.292846	0.574401	0.285959	0.155911	0.384402	2.46551	0.147523	chr12:32445711-32524719	+	Cog5	9.67913	8.29972
mmu_circ_0003895	1	1	3	4	2	3	14	0.0965454	0.0972175	0.267147	0.390462	0.191467	0.285959	0.153637	0.289296	1.88298	0.168353	chr12:32475711-32487348	+	Cog5	9.67913	8.29972
mmu_circ_0003897	0	6	1	1	4	5	17	0	0.583305	0.0890491	0.0976154	0.382934	0.476598	0.224118	0.319049	1.42358	0.684662	chr12:32518046-32524719	+	Cog5	9.67913	8.29972
mmu_circ_0003900	0	0	3	3	0	0	6	0	0	0.267147	0.292846	0	0	0.0890491	0.0976154	1.0962	0.951444	chr12:32647863-32660890	-	Prkar2b	19.9193	14.6731
mmu_circ_0003904	0	4	2	0	1	0	7	0	0.38887	0.178098	0	0.0957334	0	0.188989	0.0319111	0.168851	0.295113	chr12:3387551-3390554	+	Kif3c	30.6157	29.0008
mmu_circ_0003908	1	1	0	1	3	0	6	0.0965454	0.0972175	0	0.0976154	0.2872	0	0.0645876	0.128272	1.98601	0.53901	chr12:3442473-3469593	+	Asxl2	7.59504	8.09383
mmu_circ_0003909	1	1	6	4	4	2	18	0.0965454	0.0972175	0.534295	0.390462	0.382934	0.190639	0.242686	0.321345	1.32412	0.658853	chr12:3442473-3484608	+	Asxl2	7.59504	8.09383
mmu_circ_0003910	3	2	0	1	3	0	9	0.289636	0.194435	0	0.0976154	0.2872	0	0.161357	0.128272	0.794957	0.796244	chr12:3442473-3496936	+	Asxl2	7.59504	8.09383
mmu_circ_0003915	0	3	0	1	2	4	10	0	0.291652	0	0.0976154	0.191467	0.381278	0.0972175	0.223454	2.29849	0.381423	chr12:3496224-3496936	+	Asxl2	7.59504	8.09383
mmu_circ_0003918	4	0	2	6	7	4	23	0.386182	0	0.178098	0.585692	0.670134	0.381278	0.188093	0.545702	2.90123	0.0679865	chr12:35058742-35059003	-	Hdac9	8.23305	8.29161
mmu_circ_0003919	0	2	2	1	1	0	6	0	0.194435	0.178098	0.0976154	0.0957334	0	0.124178	0.0644496	0.519011	0.456891	chr12:35058742-35078270	-	Hdac9	8.23305	8.29161
mmu_circ_0003920	2	0	1	2	2	1	8	0.193091	0	0.0890491	0.195231	0.191467	0.0953196	0.0940466	0.160672	1.70843	0.3738	chr12:35058742-35087732	-	Hdac9	8.23305	8.29161
mmu_circ_0003922	1	0	4	3	1	3	12	0.0965454	0	0.356197	0.292846	0.0957334	0.285959	0.150914	0.224846	1.4899	0.590717	chr12:35058742-35116854	-	Hdac9	8.23305	8.29161
mmu_circ_0003923	0	4	1	9	4	3	21	0	0.38887	0.0890491	0.878538	0.382934	0.285959	0.159306	0.51581	3.23785	0.189535	chr12:35058742-35118096	-	Hdac9	8.23305	8.29161
mmu_circ_0003927	1	2	0	2	2	0	7	0.0965454	0.194435	0	0.195231	0.191467	0	0.0969935	0.128899	1.32895	0.728213	chr12:35114362-35122243	-	Hdac9	8.23305	8.29161
mmu_circ_0003932	3	2	1	1	0	0	7	0.289636	0.194435	0.0890491	0.0976154	0	0	0.19104	0.0325385	0.170323	0.0930686	chr12:35512501-35546138	-	None	NA	NA
mmu_circ_0003934	4	3	4	0	2	5	18	0.386182	0.291652	0.356197	0	0.191467	0.476598	0.344677	0.222688	0.646078	0.47286	chr12:35763571-35771656	+	Snx13	16.0103	14.9567
mmu_circ_0003935	1	1	1	3	3	0	9	0.0965454	0.0972175	0.0890491	0.292846	0.2872	0	0.0942707	0.193349	2.051	0.413259	chr12:35763571-35777585	+	Snx13	16.0103	14.9567
mmu_circ_0003936	2	2	2	0	0	2	8	0.193091	0.194435	0.178098	0	0	0.190639	0.188541	0.0635464	0.337042	0.1873	chr12:35763571-35787812	+	Snx13	16.0103	14.9567
mmu_circ_0003940	1	0	1	0	3	2	7	0.0965454	0	0.0890491	0	0.2872	0.190639	0.0618648	0.15928	2.57464	0.370852	chr12:3596648-3617691	+	Dtnb	29.5174	32.9828
mmu_circ_0003941	0	2	2	2	1	6	13	0	0.194435	0.178098	0.195231	0.0957334	0.571917	0.124178	0.287627	2.31625	0.383709	chr12:3617605-3644022	+	Dtnb	29.5174	32.9828
mmu_circ_0003945	0	0	1	2	2	1	6	0	0	0.0890491	0.195231	0.191467	0.0953196	0.029683	0.160672	5.41294	0.0417756	chr12:3643916-3648389	+	Dtnb	29.5174	32.9828
mmu_circ_0003948	4	2	3	1	0	3	13	0.386182	0.194435	0.267147	0.0976154	0	0.285959	0.282588	0.127858	0.452454	0.209969	chr12:37116932-37153025	+	Ispd	2.00538	1.93718
mmu_circ_0003951	5	7	7	1	11	6	37	0.482727	0.680522	0.623344	0.0976154	1.05307	0.571917	0.595531	0.5742	0.964182	0.946079	chr12:3835026-3873428	+	Dnmt3a	15.4931	13.3744
mmu_circ_0003954	2	0	2	0	3	5	12	0.193091	0	0.178098	0	0.2872	0.476598	0.12373	0.254599	2.05771	0.456742	chr12:3865984-3873428	+	Dnmt3a	15.4931	13.3744
mmu_circ_0003957	0	1	0	0	3	2	6	0	0.0972175	0	0	0.2872	0.190639	0.0324058	0.15928	4.91516	0.268787	chr12:38841119-38874188	+	Dgkb	47.2442	41.1211
mmu_circ_0003958	5	5	3	6	6	3	28	0.482727	0.486087	0.267147	0.585692	0.574401	0.285959	0.411987	0.482017	1.16998	0.59898	chr12:38874089-38954710	+	Dgkb	47.2442	41.1211
mmu_circ_0003959	15	8	11	13	9	5	61	1.44818	0.77774	0.97954	1.269	0.861601	0.476598	1.06849	0.869066	0.813361	0.546988	chr12:38900313-38954710	+	Dgkb	47.2442	41.1211
mmu_circ_0003966	3	3	1	1	5	2	15	0.289636	0.291652	0.0890491	0.0976154	0.478667	0.190639	0.223446	0.255641	1.14408	0.823221	chr12:41347807-41367032	+	Dock4	10.1178	11.8105
mmu_circ_0003967	0	1	0	2	1	2	6	0	0.0972175	0	0.195231	0.0957334	0.190639	0.0324058	0.160534	4.95388	0.0490675	chr12:41347807-41376076	+	Dock4	10.1178	11.8105
mmu_circ_0003969	0	2	0	1	2	1	6	0	0.194435	0	0.0976154	0.191467	0.0953196	0.0648117	0.128134	1.97702	0.446615	chr12:41352923-41367032	+	Dock4	10.1178	11.8105
mmu_circ_0003970	0	0	0	1	5	0	6	0	0	0	0.0976154	0.478667	0	0	0.192094	NA	0.318928	chr12:41352923-41376076	+	Dock4	10.1178	11.8105
mmu_circ_0003971	1	2	4	1	4	2	14	0.0965454	0.194435	0.356197	0.0976154	0.382934	0.190639	0.215726	0.223729	1.0371	0.94701	chr12:41358108-41376076	+	Dock4	10.1178	11.8105
mmu_circ_0003977	3	2	6	7	0	0	18	0.289636	0.194435	0.534295	0.683308	0	0	0.339455	0.227769	0.670984	0.686896	chr12:4263433-4278219	-	Ncoa1	14.5428	15.2418
mmu_circ_0003981	0	0	0	4	2	0	6	0	0	0	0.390462	0.191467	0	0	0.193976	NA	0.227425	chr12:4335780-4416805	-	Ncoa1	14.5428	15.2418
mmu_circ_0003984	2	1	0	2	1	0	6	0.193091	0.0972175	0	0.195231	0.0957334	0	0.0967694	0.0969881	1.00226	0.997931	chr12:45383564-45412582	+	Pnpla8	37.1025	32.0506
mmu_circ_0003985	2	3	3	8	5	3	24	0.193091	0.291652	0.267147	0.780923	0.478667	0.285959	0.25063	0.515183	2.05555	0.203926	chr12:45396884-45409101	+	Pnpla8	37.1025	32.0506
mmu_circ_0003995	0	0	3	2	1	0	6	0	0	0.267147	0.195231	0.0957334	0	0.0890491	0.0969881	1.08915	0.944192	chr12:4620048-4680413	+	Itsn2	13.057	14.4858
mmu_circ_0003996	0	2	3	0	1	0	6	0	0.194435	0.267147	0	0.0957334	0	0.153861	0.0319111	0.207403	0.262846	chr12:4637442-4640368	+	Itsn2	13.057	14.4858
mmu_circ_0003998	1	1	0	0	3	6	11	0.0965454	0.0972175	0	0	0.2872	0.571917	0.0645876	0.286373	4.43386	0.310139	chr12:4656788-4680413	+	Itsn2	13.057	14.4858
mmu_circ_0004000	7	8	7	11	3	7	43	0.675818	0.77774	0.623344	1.07377	0.2872	0.667237	0.692301	0.676069	0.976554	0.95008	chr12:4769132-4770953	-	A830093I24Rik	2.00521	2.24576
mmu_circ_0004003	3	0	1	1	2	0	7	0.289636	0	0.0890491	0.0976154	0.191467	0	0.126228	0.0963607	0.763384	0.786425	chr12:4898120-4901485	-	Ubxn2a	18.9669	17.1353
mmu_circ_0004008	0	1	2	0	0	3	6	0	0.0972175	0.178098	0	0	0.285959	0.0917719	0.0953196	1.03866	0.975886	chr12:4944192-4997864	+	Atad2b	3.47792	3.95886
mmu_circ_0004012	0	0	1	3	2	0	6	0	0	0.0890491	0.292846	0.191467	0	0.029683	0.161438	5.43872	0.261017	chr12:4948777-4961463	+	Atad2b	3.47792	3.95886
mmu_circ_0004016	2	0	2	2	2	2	10	0.193091	0	0.178098	0.195231	0.191467	0.190639	0.12373	0.192446	1.55537	0.383255	chr12:4968023-4985394	+	Atad2b	3.47792	3.95886
mmu_circ_0004017	4	2	0	5	3	0	14	0.386182	0.194435	0	0.488077	0.2872	0	0.193539	0.258426	1.33527	0.738	chr12:4968023-5020790	+	Atad2b	3.47792	3.95886
mmu_circ_0004023	0	3	1	3	1	4	12	0	0.291652	0.0890491	0.292846	0.0957334	0.381278	0.126901	0.256619	2.02221	0.343048	chr12:52490268-52494897	+	Scfd1	12.8196	10.0353
mmu_circ_0004027	4	1	5	5	1	3	19	0.386182	0.0972175	0.445246	0.488077	0.0957334	0.285959	0.309548	0.289923	0.9366	0.906084	chr12:52724162-52762700	-	Strn3	24.3165	24.2801
mmu_circ_0004028	8	4	10	13	8	9	52	0.772363	0.38887	0.890491	1.269	0.765867	0.857876	0.683908	0.964248	1.40991	0.264978	chr12:52728096-52762700	-	Strn3	24.3165	24.2801
mmu_circ_0004029	0	0	0	5	0	2	7	0	0	0	0.488077	0	0.190639	0	0.226239	NA	0.252163	chr12:52734565-52762700	-	Strn3	24.3165	24.2801
mmu_circ_0004030	7	7	12	6	7	14	53	0.675818	0.680522	1.06859	0.585692	0.670134	1.33447	0.80831	0.863433	1.0682	0.850974	chr12:52744090-52762700	-	Strn3	24.3165	24.2801
mmu_circ_0004031	1	1	3	3	3	3	14	0.0965454	0.0972175	0.267147	0.292846	0.2872	0.285959	0.153637	0.288668	1.8789	0.140203	chr12:52748980-52756470	-	Strn3	24.3165	24.2801
mmu_circ_0004038	1	2	5	2	1	3	14	0.0965454	0.194435	0.445246	0.195231	0.0957334	0.285959	0.245409	0.192308	0.783622	0.681574	chr12:52875637-52877617	-	Hectd1	20.6724	18.6701
mmu_circ_0004047	19	30	22	20	23	24	138	1.83436	2.91652	1.95908	1.95231	2.20187	2.28767	2.23666	2.14728	0.960041	0.822269	chr12:53617065-53643623	+	Arhgap5	41.2042	37.2366
mmu_circ_0004048	0	0	1	2	3	1	7	0	0	0.0890491	0.195231	0.2872	0.0953196	0.029683	0.192584	6.488	0.0793294	chr12:53617065-53663414	+	Arhgap5	41.2042	37.2366
mmu_circ_0004060	0	0	3	1	3	0	7	0	0	0.267147	0.0976154	0.2872	0	0.0890491	0.128272	1.44046	0.765141	chr12:54170093-54205717	+	Akap6	39.3177	38.4606
mmu_circ_0004061	2	1	3	1	7	5	19	0.193091	0.0972175	0.267147	0.0976154	0.670134	0.476598	0.185819	0.414782	2.23219	0.304848	chr12:54240367-54249157	+	Akap6	39.3177	38.4606
mmu_circ_0004066	6	2	0	6	10	10	34	0.579272	0.194435	0	0.585692	0.957334	0.953196	0.257902	0.832074	3.22631	0.0579113	chr12:5458486-5459658	+	None	NA	NA
mmu_circ_0004068	1	3	1	4	4	4	17	0.0965454	0.291652	0.0890491	0.390462	0.382934	0.381278	0.159082	0.384891	2.41945	0.0762312	chr12:54602020-54602427	+	Npas3	2.37685	2.88352
mmu_circ_0004072	0	0	0	3	0	3	6	0	0	0	0.292846	0	0.285959	0	0.192935	NA	0.183561	chr12:5568409-5614237	+	None	NA	NA
mmu_circ_0004077	0	0	3	2	1	1	7	0	0	0.267147	0.195231	0.0957334	0.0953196	0.0890491	0.128761	1.44596	0.708761	chr12:55864606-55884500	-	Snx6	11.4293	9.02009
mmu_circ_0004078	0	0	2	1	4	4	11	0	0	0.178098	0.0976154	0.382934	0.381278	0.0593661	0.287276	4.83906	0.124616	chr12:5586531-5587830	+	None	NA	NA
mmu_circ_0004081	0	0	5	3	4	2	14	0	0	0.445246	0.292846	0.382934	0.190639	0.148415	0.288806	1.94593	0.451209	chr12:56508455-56515485	+	Psma6	41.0321	35.8876
mmu_circ_0004082	2	1	0	1	1	2	7	0.193091	0.0972175	0	0.0976154	0.0957334	0.190639	0.0967694	0.127996	1.32269	0.65729	chr12:56511113-56515485	+	Psma6	41.0321	35.8876
mmu_circ_0004087	2	2	0	7	7	2	20	0.193091	0.194435	0	0.683308	0.670134	0.190639	0.129175	0.514694	3.98446	0.127032	chr12:56777390-56778252	-	Ralgapa1	27.1759	26.8548
mmu_circ_0004091	0	2	0	0	4	2	8	0	0.194435	0	0	0.382934	0.190639	0.0648117	0.191191	2.94995	0.392016	chr12:56839197-56840556	-	Ralgapa1	27.1759	26.8548
mmu_circ_0004092	1	3	1	3	2	0	10	0.0965454	0.291652	0.0890491	0.292846	0.191467	0	0.159082	0.161438	1.01481	0.983782	chr12:56858912-56863724	-	Ralgapa1	27.1759	26.8548
mmu_circ_0004094	3	7	0	6	6	3	25	0.289636	0.680522	0	0.585692	0.574401	0.285959	0.323386	0.482017	1.49053	0.52447	chr12:56877005-56896763	-	Ralgapa1	27.1759	26.8548
mmu_circ_0004095	1	0	3	3	1	4	12	0.0965454	0	0.267147	0.292846	0.0957334	0.381278	0.121231	0.256619	2.11678	0.304668	chr12:56883768-56896763	-	Ralgapa1	27.1759	26.8548
mmu_circ_0004096	3	2	3	5	0	0	13	0.289636	0.194435	0.267147	0.488077	0	0	0.250406	0.162692	0.649714	0.645774	chr12:56887156-56896763	-	Ralgapa1	27.1759	26.8548
mmu_circ_0004100	2	4	0	0	4	2	12	0.193091	0.38887	0	0	0.382934	0.190639	0.193987	0.191191	0.985587	0.986691	chr12:58426510-58465221	+	Mipol1	1.69922	3.12569
mmu_circ_0004103	22	18	22	28	23	20	133	2.124	1.74991	1.95908	2.73323	2.20187	1.90639	1.94433	2.2805	1.1729	0.300748	chr12:60151254-60152695	-	Trappc6b	24.1262	25.7203
mmu_circ_0004107	2	0	0	4	0	0	6	0.193091	0	0	0.390462	0	0	0.0643636	0.130154	2.02217	0.681987	chr12:62770466-62793653	+	Lrfn5	22.2218	17.828
mmu_circ_0004113	1	2	4	4	7	0	18	0.0965454	0.194435	0.356197	0.390462	0.670134	0	0.215726	0.353532	1.6388	0.562681	chr12:66077681-66098032	+	Fam179b	12.627	11.0816
mmu_circ_0004114	4	1	0	0	2	0	7	0.386182	0.0972175	0	0	0.191467	0	0.161133	0.0638223	0.396084	0.513791	chr12:66087379-66096668	+	Fam179b	12.627	11.0816
mmu_circ_0004127	0	0	4	2	0	1	7	0	0	0.356197	0.195231	0	0.0953196	0.118732	0.0968501	0.815702	0.878847	chr12:67587697-67607809	-	Mdga2	6.98576	7.82127
mmu_circ_0004128	3	4	0	0	7	1	15	0.289636	0.38887	0	0	0.670134	0.0953196	0.226169	0.255151	1.12815	0.911073	chr12:67607092-67607809	-	Mdga2	6.98576	7.82127
mmu_circ_0004131	4	4	3	2	2	1	16	0.386182	0.38887	0.267147	0.195231	0.191467	0.0953196	0.3474	0.160672	0.4625	0.0242045	chr12:67898614-67969793	-	Mdga2	6.98576	7.82127
mmu_circ_0004133	5	2	4	4	3	4	22	0.482727	0.194435	0.356197	0.390462	0.2872	0.381278	0.344453	0.35298	1.02476	0.931093	chr12:69996060-69997718	-	None	NA	NA
mmu_circ_0004141	2	1	3	2	1	4	13	0.193091	0.0972175	0.267147	0.195231	0.0957334	0.381278	0.185819	0.224081	1.20591	0.718014	chr12:70704462-70711813	-	Sos2	5.69814	6.48568
mmu_circ_0004144	13	5	9	9	8	4	48	1.25509	0.486087	0.801442	0.878538	0.765867	0.381278	0.84754	0.675228	0.796692	0.561512	chr12:70733046-70759065	-	Sos2	5.69814	6.48568
mmu_circ_0004147	0	0	6	2	0	6	14	0	0	0.534295	0.195231	0	0.571917	0.178098	0.255716	1.43581	0.767039	chr12:71121820-71126468	-	Nin	6.35597	6.838
mmu_circ_0004150	2	3	10	10	13	10	48	0.193091	0.291652	0.890491	0.976154	1.24453	0.953196	0.458412	1.05796	2.30789	0.0944248	chr12:71179098-71203841	-	Nin	6.35597	6.838
mmu_circ_0004158	1	2	1	8	5	5	22	0.0965454	0.194435	0.0890491	0.780923	0.478667	0.476598	0.126677	0.578729	4.56856	0.0356994	chr12:72175922-72177056	+	Arid4a	18.4928	17.9502
mmu_circ_0004165	5	1	4	3	5	5	23	0.482727	0.0972175	0.356197	0.292846	0.478667	0.476598	0.312047	0.416037	1.33325	0.477972	chr12:73404643-73409916	-	Rtn1	154.029	163.025
mmu_circ_0004167	4	3	5	6	7	11	36	0.386182	0.291652	0.445246	0.585692	0.670134	1.04852	0.37436	0.768114	2.05181	0.0984989	chr12:73884669-73887776	+	Ppm1a	53.5829	53.5926
mmu_circ_0004170	6	6	3	12	14	12	53	0.579272	0.583305	0.267147	1.17138	1.34027	1.14383	0.476575	1.2185	2.55678	0.00708248	chr12:74268986-74320129	+	Mnat1	4.03177	4.13162
mmu_circ_0004171	7	4	8	7	10	10	46	0.675818	0.38887	0.712393	0.683308	0.957334	0.953196	0.59236	0.864613	1.45961	0.118225	chr12:74280191-74320129	+	Mnat1	4.03177	4.13162
mmu_circ_0004172	1	2	3	1	1	1	9	0.0965454	0.194435	0.267147	0.0976154	0.0957334	0.0953196	0.186043	0.0962228	0.517208	0.210799	chr12:74792534-74803899	+	Prkch	2.26761	2.24247
mmu_circ_0004174	3	5	2	8	0	1	19	0.289636	0.486087	0.178098	0.780923	0	0.0953196	0.317941	0.292081	0.918665	0.928649	chr12:75027543-75029285	+	Hif1a	18.1604	17.4378
mmu_circ_0004175	4	0	1	4	3	1	13	0.386182	0	0.0890491	0.390462	0.2872	0.0953196	0.15841	0.25766	1.62654	0.53502	chr12:75027543-75033463	+	Hif1a	18.1604	17.4378
mmu_circ_0004178	3	1	0	1	1	1	7	0.289636	0.0972175	0	0.0976154	0.0957334	0.0953196	0.128951	0.0962228	0.746195	0.737598	chr12:75033260-75037283	+	Hif1a	18.1604	17.4378
mmu_circ_0004182	1	1	1	1	2	0	6	0.0965454	0.0972175	0.0890491	0.0976154	0.191467	0	0.0942707	0.0963607	1.02217	0.973289	chr12:75230358-75263863	+	Syt16	26.5007	20.5817
mmu_circ_0004184	3	0	0	0	5	2	10	0.289636	0	0	0	0.478667	0.190639	0.0965454	0.223102	2.31085	0.50114	chr12:75256163-75263863	+	Syt16	26.5007	20.5817
mmu_circ_0004185	0	0	7	0	2	3	12	0	0	0.623344	0	0.191467	0.285959	0.207781	0.159142	0.76591	0.843894	chr12:75263042-75339357	+	Syt16	26.5007	20.5817
mmu_circ_0004186	2	0	0	1	1	3	7	0.193091	0	0	0.0976154	0.0957334	0.285959	0.0643636	0.159769	2.48229	0.349536	chr12:75323568-75339357	+	Syt16	26.5007	20.5817
mmu_circ_0004187	2	1	3	3	10	7	26	0.193091	0.0972175	0.267147	0.292846	0.957334	0.667237	0.185819	0.639139	3.43959	0.13513	chr12:75330201-75339357	+	Syt16	26.5007	20.5817
mmu_circ_0004189	0	1	3	2	1	3	10	0	0.0972175	0.267147	0.195231	0.0957334	0.285959	0.121455	0.192308	1.58337	0.503531	chr12:76188391-76188818	-	Kcnh5	12.1279	11.5222
mmu_circ_0004190	4	7	9	2	7	6	35	0.386182	0.680522	0.801442	0.195231	0.670134	0.571917	0.622715	0.479094	0.769363	0.493079	chr12:76188391-76255268	-	Kcnh5	12.1279	11.5222
mmu_circ_0004192	1	0	0	1	8	1	11	0.0965454	0	0	0.0976154	0.765867	0.0953196	0.0321818	0.319601	9.9311	0.326051	chr12:76215177-76238737	-	Kcnh5	12.1279	11.5222
mmu_circ_0004193	9	10	12	6	10	8	55	0.868909	0.972175	1.06859	0.585692	0.957334	0.762557	0.969891	0.768528	0.792386	0.194994	chr12:76215177-76255268	-	Kcnh5	12.1279	11.5222
mmu_circ_0004194	2	2	4	5	4	1	18	0.193091	0.194435	0.356197	0.488077	0.382934	0.0953196	0.247907	0.32211	1.29932	0.608614	chr12:76586118-76594502	-	Ppp2r5e	8.4412	9.14798
mmu_circ_0004195	3	0	6	1	0	0	10	0.289636	0	0.534295	0.0976154	0	0	0.274644	0.0325385	0.118475	0.254835	chr12:76586118-76616785	-	Ppp2r5e	8.4412	9.14798
mmu_circ_0004206	1	3	4	3	3	2	16	0.0965454	0.291652	0.356197	0.292846	0.2872	0.190639	0.248131	0.256895	1.03532	0.924883	chr12:78378347-78433316	+	Fut8	12.0651	10.3959
mmu_circ_0004208	10	8	7	13	11	11	60	0.965454	0.77774	0.623344	1.269	1.05307	1.04852	0.788846	1.12353	1.42427	0.0577885	chr12:78424831-78433316	+	Fut8	12.0651	10.3959
mmu_circ_0004209	1	0	3	0	7	1	12	0.0965454	0	0.267147	0	0.670134	0.0953196	0.121231	0.255151	2.10467	0.59795	chr12:78424831-78466346	+	Fut8	12.0651	10.3959
mmu_circ_0004210	3	4	5	2	2	2	18	0.289636	0.38887	0.445246	0.195231	0.191467	0.190639	0.374584	0.192446	0.513758	0.0569453	chr12:78432882-78466346	+	Fut8	12.0651	10.3959
mmu_circ_0004215	1	2	2	2	3	4	14	0.0965454	0.194435	0.178098	0.195231	0.2872	0.381278	0.15636	0.287903	1.84129	0.118164	chr12:79555743-79605738	+	Gphn	20.9403	17.759
mmu_circ_0004216	1	2	0	2	0	1	6	0.0965454	0.194435	0	0.195231	0	0.0953196	0.0969935	0.0968501	0.998522	0.998648	chr12:79605603-79691658	+	Gphn	20.9403	17.759
mmu_circ_0004220	0	0	1	0	4	2	7	0	0	0.0890491	0	0.382934	0.190639	0.029683	0.191191	6.44108	0.278904	chr12:79895231-79898377	+	Mpp5	8.96232	9.15827
mmu_circ_0004225	8	1	5	2	3	2	21	0.772363	0.0972175	0.445246	0.195231	0.2872	0.190639	0.438275	0.224357	0.511908	0.387052	chr12:81498639-81505685	-	Dcaf5	11.3623	10.7164
mmu_circ_0004233	5	8	5	10	8	7	43	0.482727	0.77774	0.445246	0.976154	0.765867	0.667237	0.568571	0.803086	1.41246	0.168575	chr12:82575573-82611952	-	Cox16	13.4101	9.36866
mmu_circ_0004234	0	4	3	0	5	0	12	0	0.38887	0.267147	0	0.478667	0	0.218672	0.159556	0.729656	0.780042	chr12:8275169-8282696	+	1110057K04Rik	12.3694	9.63365
mmu_circ_0004239	0	0	0	3	3	0	6	0	0	0	0.292846	0.2872	0	0	0.193349	NA	0.183542	chr12:83018651-83020367	+	Pcnx	6.39375	8.51301
mmu_circ_0004243	0	2	5	4	0	5	16	0	0.194435	0.445246	0.390462	0	0.476598	0.213227	0.28902	1.35546	0.717919	chr12:83441648-83464118	+	Sipa1l1	23.6531	31.5295
mmu_circ_0004245	4	2	12	12	4	14	48	0.386182	0.194435	1.06859	1.17138	0.382934	1.33447	0.549735	0.962931	1.75163	0.356044	chr12:83458219-83473529	+	Sipa1l1	23.6531	31.5295
mmu_circ_0004246	4	1	1	8	7	2	23	0.386182	0.0972175	0.0890491	0.780923	0.670134	0.190639	0.190816	0.547232	2.86785	0.179569	chr12:83458219-83488699	+	Sipa1l1	23.6531	31.5295
mmu_circ_0004247	0	2	2	6	2	1	13	0	0.194435	0.178098	0.585692	0.191467	0.0953196	0.124178	0.290826	2.34202	0.388753	chr12:83485637-83504166	+	Sipa1l1	23.6531	31.5295
mmu_circ_0004251	6	5	6	8	6	3	34	0.579272	0.486087	0.534295	0.780923	0.574401	0.285959	0.533218	0.547094	1.02602	0.932456	chr12:84192734-84217286	+	Rgs6	10.7606	10.2598
mmu_circ_0004252	2	0	3	1	0	0	6	0.193091	0	0.267147	0.0976154	0	0	0.153413	0.0325385	0.212098	0.265766	chr12:84192734-84234731	+	Rgs6	10.7606	10.2598
mmu_circ_0004257	0	1	2	4	1	0	8	0	0.0972175	0.178098	0.390462	0.0957334	0	0.0917719	0.162065	1.76595	0.625158	chr12:84915581-84916086	-	Zfyve1	7.97298	7.42491
mmu_circ_0004261	0	1	4	0	2	0	7	0	0.0972175	0.356197	0	0.191467	0	0.151138	0.0638223	0.422278	0.528083	chr12:85015288-85017130	+	Rbm25	26.555	25.9444
mmu_circ_0004266	4	4	6	7	4	5	30	0.386182	0.38887	0.534295	0.683308	0.382934	0.476598	0.436449	0.51428	1.17833	0.496486	chr12:85465424-85477587	+	Dnalc1	21.3497	18.9462
mmu_circ_0004267	1	0	2	3	0	3	9	0.0965454	0	0.178098	0.292846	0	0.285959	0.0915479	0.192935	2.10748	0.421176	chr12:85512409-85515373	-	C130039O16Rik	2.54767	2.93764
mmu_circ_0004277	2	1	1	5	3	3	15	0.193091	0.0972175	0.0890491	0.488077	0.2872	0.285959	0.126452	0.353745	2.79746	0.0579926	chr12:86275101-86292331	-	1110018G07Rik	5.55352	3.39179
mmu_circ_0004278	0	0	0	3	1	4	8	0	0	0	0.292846	0.0957334	0.381278	0	0.256619	NA	0.0932745	chr12:86353838-86356543	+	Ylpm1	15.292	19.029
mmu_circ_0004282	2	2	1	0	4	1	10	0.193091	0.194435	0.0890491	0	0.382934	0.0953196	0.158858	0.159418	1.00352	0.996652	chr12:86381522-86385474	+	Ylpm1	15.292	19.029
mmu_circ_0004284	2	0	3	1	3	1	10	0.193091	0	0.267147	0.0976154	0.2872	0.0953196	0.153413	0.160045	1.04323	0.951373	chr12:86462936-86464821	+	Dlst	28.4547	27.0797
mmu_circ_0004296	2	4	6	4	4	4	24	0.193091	0.38887	0.534295	0.390462	0.382934	0.381278	0.372085	0.384891	1.03442	0.9088	chr12:87198329-87220425	+	Ttll5	6.68873	9.22518
mmu_circ_0004297	12	4	11	22	19	11	79	1.15854	0.38887	0.97954	2.14754	1.81893	1.04852	0.842318	1.67166	1.9846	0.114269	chr12:87204513-87220425	+	Ttll5	6.68873	9.22518
mmu_circ_0004299	3	7	4	4	9	8	35	0.289636	0.680522	0.356197	0.390462	0.861601	0.762557	0.442118	0.67154	1.51891	0.290007	chr12:87204513-87233160	+	Ttll5	6.68873	9.22518
mmu_circ_0004301	0	1	1	1	2	3	8	0	0.0972175	0.0890491	0.0976154	0.191467	0.285959	0.0620889	0.19168	3.08719	0.125161	chr12:87217440-87220425	+	Ttll5	6.68873	9.22518
mmu_circ_0004302	3	2	0	2	0	1	8	0.289636	0.194435	0	0.195231	0	0.0953196	0.161357	0.0968501	0.600222	0.567029	chr12:87266589-87280460	+	Ttll5	6.68873	9.22518
mmu_circ_0004322	11	12	11	14	8	15	71	1.062	1.16661	0.97954	1.36662	0.765867	1.42979	1.06938	1.18743	1.11038	0.637402	chr12:90425465-90431651	+	Nrxn3	39.3647	51.0904
mmu_circ_0004323	0	1	3	4	1	2	11	0	0.0972175	0.267147	0.390462	0.0957334	0.190639	0.121455	0.225611	1.85757	0.423398	chr12:90425465-90498965	+	Nrxn3	39.3647	51.0904
mmu_circ_0004333	1	0	0	3	2	4	10	0.0965454	0	0	0.292846	0.191467	0.381278	0.0321818	0.28853	8.96564	0.0238292	chr12:91407359-91443258	+	Nrxn3	39.3647	51.0904
mmu_circ_0004335	0	1	2	1	2	0	6	0	0.0972175	0.178098	0.0976154	0.191467	0	0.0917719	0.0963607	1.05	0.954488	chr12:91437586-91443258	+	Nrxn3	39.3647	51.0904
mmu_circ_0004343	7	2	3	1	8	2	23	0.675818	0.194435	0.267147	0.0976154	0.765867	0.190639	0.379133	0.351374	0.926782	0.919735	chr12:99728114-99734520	-	Kcnk10	3.3011	3.0991
mmu_circ_0004345	3	0	1	2	1	3	10	0.289636	0	0.0890491	0.195231	0.0957334	0.285959	0.126228	0.192308	1.52349	0.557225	chr12:99756707-99757042	-	Kcnk10	3.3011	3.0991
mmu_circ_0004348	1	0	1	3	3	0	8	0.0965454	0	0.0890491	0.292846	0.2872	0	0.0618648	0.193349	3.12534	0.305584	chr12:99990987-100012529	+	Zc3h14	28.721	24.5474
mmu_circ_0004360	10	9	7	9	8	8	51	0.965454	0.874957	0.623344	0.878538	0.765867	0.762557	0.821252	0.802321	0.976949	0.875231	chr13:100199996-100200404	+	Mtap1b	112.602	149.469
mmu_circ_0004384	3	2	4	3	1	3	16	0.289636	0.194435	0.356197	0.292846	0.0957334	0.285959	0.280089	0.224846	0.802766	0.530457	chr13:100896541-100898316	+	Smn1	8.39936	9.45236
mmu_circ_0004391	3	0	2	3	3	0	11	0.289636	0	0.178098	0.292846	0.2872	0	0.155911	0.193349	1.24012	0.785214	chr13:101486455-101489325	-	Cdk7	0.221534	0.216289
mmu_circ_0004394	2	0	1	0	1	4	8	0.193091	0	0.0890491	0	0.0957334	0.381278	0.0940466	0.159004	1.69069	0.646393	chr13:101582602-101588168	-	Slc30a5	11.9402	10.4735
mmu_circ_0004400	10	7	11	6	6	9	49	0.965454	0.680522	0.97954	0.585692	0.574401	0.857876	0.875172	0.672656	0.768599	0.206632	chr13:102527280-102527994	-	Pik3r1	28.7274	24.3991
mmu_circ_0004411	0	0	0	1	2	4	7	0	0	0	0.0976154	0.191467	0.381278	0	0.223454	NA	0.115712	chr13:104623577-104635705	-	Erbb2ip	15.9899	21.9786
mmu_circ_0004415	3	3	7	7	4	1	25	0.289636	0.291652	0.623344	0.683308	0.382934	0.0953196	0.401544	0.387187	0.964245	0.947468	chr13:104674222-104688008	-	Erbb2ip	15.9899	21.9786
mmu_circ_0004418	1	0	0	4	0	1	6	0.0965454	0	0	0.390462	0	0.0953196	0.0321818	0.161927	5.03163	0.385944	chr13:104859274-104863102	-	Nln	6.51276	6.27281
mmu_circ_0004419	1	1	1	1	1	2	7	0.0965454	0.0972175	0.0890491	0.0976154	0.0957334	0.190639	0.0942707	0.127996	1.35775	0.394297	chr13:105084526-105104463	+	Adamts6	1.43019	1.28153
mmu_circ_0004422	1	0	3	8	7	5	24	0.0965454	0	0.267147	0.780923	0.670134	0.476598	0.121231	0.642552	5.30023	0.0120862	chr13:105510501-105587423	-	Cwc27	6.27859	6.56118
mmu_circ_0004423	2	1	4	3	2	2	14	0.193091	0.0972175	0.356197	0.292846	0.191467	0.190639	0.215502	0.224984	1.044	0.916664	chr13:105582578-105587423	-	Cwc27	6.27859	6.56118
mmu_circ_0004424	2	1	2	1	0	1	7	0.193091	0.0972175	0.178098	0.0976154	0	0.0953196	0.156136	0.0643117	0.411896	0.104647	chr13:105754163-105773076	-	Rgs7bp	43.2911	40.9312
mmu_circ_0004427	9	5	2	7	10	15	48	0.868909	0.486087	0.178098	0.683308	0.957334	1.42979	0.511031	1.02348	2.00277	0.158698	chr13:107602287-107637539	-	Ipo11	13.9828	11.7922
mmu_circ_0004428	2	3	6	3	7	6	27	0.193091	0.291652	0.534295	0.292846	0.670134	0.571917	0.339679	0.511633	1.50622	0.32135	chr13:107602287-107638416	-	Ipo11	13.9828	11.7922
mmu_circ_0004429	0	0	4	1	3	0	8	0	0	0.356197	0.0976154	0.2872	0	0.118732	0.128272	1.08035	0.951234	chr13:107613035-107638416	-	Ipo11	13.9828	11.7922
mmu_circ_0004434	4	2	1	0	1	0	8	0.386182	0.194435	0.0890491	0	0.0957334	0	0.223222	0.0319111	0.142957	0.147636	chr13:107700279-107700896	-	Ipo11	13.9828	11.7922
mmu_circ_0004436	2	0	5	4	1	2	14	0.193091	0	0.445246	0.390462	0.0957334	0.190639	0.212779	0.225611	1.06031	0.938698	chr13:107772603-107778155	-	Kif2a	1.94564	1.84037
mmu_circ_0004442	3	5	3	2	2	2	17	0.289636	0.486087	0.267147	0.195231	0.191467	0.190639	0.347624	0.192446	0.553603	0.155271	chr13:108559639-108578203	-	Zswim6	5.05645	4.52333
mmu_circ_0004447	1	2	0	3	0	4	10	0.0965454	0.194435	0	0.292846	0	0.381278	0.0969935	0.224708	2.31674	0.394764	chr13:110186792-110191085	+	Pde4d	18.1744	16.1143
mmu_circ_0004450	2	0	3	2	3	6	16	0.193091	0	0.267147	0.195231	0.2872	0.571917	0.153413	0.35145	2.29088	0.233904	chr13:110530594-110562888	+	Pde4d	18.1744	16.1143
mmu_circ_0004451	5	1	5	3	3	6	23	0.482727	0.0972175	0.445246	0.292846	0.2872	0.571917	0.34173	0.383988	1.12366	0.798976	chr13:110724075-110729569	+	Pde4d	18.1744	16.1143
mmu_circ_0004458	0	0	0	0	5	7	12	0	0	0	0	0.478667	0.667237	0	0.381968	NA	0.194339	chr13:113153622-113158556	+	Ankrd55	0.835673	1.17518
mmu_circ_0004462	1	1	2	1	1	0	6	0.0965454	0.0972175	0.178098	0.0976154	0.0957334	0	0.123954	0.0644496	0.519949	0.232356	chr13:113719834-113732039	+	Dhx29	5.4985	5.52722
mmu_circ_0004465	1	5	1	1	0	0	8	0.0965454	0.486087	0.0890491	0.0976154	0	0	0.223894	0.0325385	0.14533	0.279456	chr13:114712454-114757998	+	Arl15	10.9702	8.56426
mmu_circ_0004472	23	19	15	13	33	30	133	2.22054	1.84713	1.33574	1.269	3.1592	2.85959	1.80114	2.42926	1.34874	0.405061	chr13:11773232-11780280	-	Ryr2	14.4011	16.9093
mmu_circ_0004474	8	4	5	11	7	7	42	0.772363	0.38887	0.445246	1.07377	0.670134	0.667237	0.535493	0.803713	1.50089	0.212174	chr13:11862118-11877408	-	Ryr2	14.4011	16.9093
mmu_circ_0004475	1	4	0	0	0	2	7	0.0965454	0.38887	0	0	0	0.190639	0.161805	0.0635464	0.392734	0.512372	chr13:11916540-11945457	-	Ryr2	14.4011	16.9093
mmu_circ_0004477	0	1	2	2	3	4	12	0	0.0972175	0.178098	0.195231	0.2872	0.381278	0.0917719	0.287903	3.13716	0.0579157	chr13:120236521-120238817	+	Paip1	30.0455	29.1286
mmu_circ_0004488	1	0	2	1	3	1	8	0.0965454	0	0.178098	0.0976154	0.2872	0.0953196	0.0915479	0.160045	1.74821	0.451426	chr13:13895865-13898437	+	Gng4	12.833	9.31084
mmu_circ_0004496	0	0	0	1	3	2	6	0	0	0	0.0976154	0.2872	0.190639	0	0.191818	NA	0.0726526	chr13:14273486-14280298	+	Arid4b	17.7403	14.03
mmu_circ_0004497	0	1	1	2	1	1	6	0	0.0972175	0.0890491	0.195231	0.0957334	0.0953196	0.0620889	0.128761	2.07382	0.217322	chr13:14273486-14285848	+	Arid4b	17.7403	14.03
mmu_circ_0004500	0	3	1	2	2	3	11	0	0.291652	0.0890491	0.195231	0.191467	0.285959	0.126901	0.224219	1.76689	0.37987	chr13:14356331-14358345	-	Hecw1	15.6542	12.7928
mmu_circ_0004501	6	4	0	11	7	10	38	0.579272	0.38887	0	1.07377	0.670134	0.953196	0.322714	0.899033	2.78585	0.0570353	chr13:14356331-14404057	-	Hecw1	15.6542	12.7928
mmu_circ_0004502	0	0	5	6	6	3	20	0	0	0.445246	0.585692	0.574401	0.285959	0.148415	0.482017	3.24776	0.144913	chr13:14370544-14377949	-	Hecw1	15.6542	12.7928
mmu_circ_0004503	0	1	3	0	0	2	6	0	0.0972175	0.267147	0	0	0.190639	0.121455	0.0635464	0.52321	0.597102	chr13:14370544-14392714	-	Hecw1	15.6542	12.7928
mmu_circ_0004504	7	7	13	19	20	14	80	0.675818	0.680522	1.15764	1.85469	1.91467	1.33447	0.837993	1.70128	2.03018	0.0248155	chr13:14370544-14404057	-	Hecw1	15.6542	12.7928
mmu_circ_0004505	4	4	4	8	0	3	23	0.386182	0.38887	0.356197	0.780923	0	0.285959	0.377083	0.355627	0.943102	0.933675	chr13:14377814-14392714	-	Hecw1	15.6542	12.7928
mmu_circ_0004512	3	0	0	1	3	0	7	0.289636	0	0	0.0976154	0.2872	0	0.0965454	0.128272	1.32862	0.816903	chr13:14433011-14449494	-	Hecw1	15.6542	12.7928
mmu_circ_0004513	2	2	1	0	0	3	8	0.193091	0.194435	0.0890491	0	0	0.285959	0.158858	0.0953196	0.600029	0.583266	chr13:14433011-14470249	-	Hecw1	15.6542	12.7928
mmu_circ_0004516	3	1	2	4	3	2	15	0.289636	0.0972175	0.178098	0.390462	0.2872	0.190639	0.188317	0.289434	1.53695	0.27624	chr13:15732901-15754363	+	Gli3	1.66879	2.0863
mmu_circ_0004517	0	0	4	0	0	2	6	0	0	0.356197	0	0	0.190639	0.118732	0.0635464	0.535208	0.708972	chr13:17842090-17856927	-	Cdk13	9.07464	9.16767
mmu_circ_0004535	3	0	1	1	1	0	6	0.289636	0	0.0890491	0.0976154	0.0957334	0	0.126228	0.0644496	0.510579	0.555618	chr13:23831107-23831335	+	Hist1h1c	10.8774	7.93166
mmu_circ_0004541	0	0	1	4	1	2	8	0	0	0.0890491	0.390462	0.0957334	0.190639	0.029683	0.225611	7.60068	0.14205	chr13:24256669-24270126	-	Lrrc16a	6.07241	6.05349
mmu_circ_0004549	2	0	1	1	1	1	6	0.193091	0	0.0890491	0.0976154	0.0957334	0.0953196	0.0940466	0.0962228	1.02314	0.972433	chr13:25194201-25211275	+	Dcdc2a	4.53822	5.94691
mmu_circ_0004570	1	1	1	4	2	2	11	0.0965454	0.0972175	0.0890491	0.390462	0.191467	0.190639	0.0942707	0.257523	2.73174	0.133181	chr13:31017591-31032639	-	Exoc2	9.22449	8.90688
mmu_circ_0004571	1	2	0	2	1	2	8	0.0965454	0.194435	0	0.195231	0.0957334	0.190639	0.0969935	0.160534	1.65511	0.39512	chr13:32317003-32319171	-	Gmds	3.05287	2.85022
mmu_circ_0004572	1	2	2	5	5	6	21	0.0965454	0.194435	0.178098	0.488077	0.478667	0.571917	0.15636	0.512887	3.28018	0.00109405	chr13:32317003-32326266	-	Gmds	3.05287	2.85022
mmu_circ_0004575	4	0	0	0	0	2	6	0.386182	0	0	0	0	0.190639	0.128727	0.0635464	0.493652	0.681416	chr13:34390865-34397130	-	Slc22a23	9.97016	10.1354
mmu_circ_0004580	4	3	4	1	5	3	20	0.386182	0.291652	0.356197	0.0976154	0.478667	0.285959	0.344677	0.287414	0.833864	0.658865	chr13:3555559-3556303	+	Gdi2	70.0603	76.2641
mmu_circ_0004583	7	7	9	8	7	10	48	0.675818	0.680522	0.801442	0.780923	0.670134	0.953196	0.719261	0.801418	1.11422	0.439094	chr13:35881969-35908444	+	Cdyl	6.68468	9.0521
mmu_circ_0004597	24	21	18	19	21	15	118	2.31709	2.04157	1.60288	1.85469	2.0104	1.42979	1.98718	1.76496	0.888174	0.459399	chr13:43190117-43192175	+	Phactr1	78.5191	73.9293
mmu_circ_0004601	0	0	3	2	2	7	14	0	0	0.267147	0.195231	0.191467	0.667237	0.0890491	0.351312	3.94514	0.239615	chr13:43507779-43520583	-	Ranbp9	15.6629	16.0746
mmu_circ_0004605	1	1	2	1	1	1	7	0.0965454	0.0972175	0.178098	0.0976154	0.0957334	0.0953196	0.123954	0.0962228	0.77628	0.413414	chr13:44943648-44980249	+	Jarid2	6.02317	7.93566
mmu_circ_0004606	0	0	2	2	0	4	8	0	0	0.178098	0.195231	0	0.381278	0.0593661	0.19217	3.23703	0.364529	chr13:44969651-44980249	+	Jarid2	6.02317	7.93566
mmu_circ_0004611	11	7	7	11	9	10	55	1.062	0.680522	0.623344	1.07377	0.861601	0.953196	0.788622	0.962855	1.22093	0.337826	chr13:45793189-45891006	-	Atxn1	10.4506	11.0029
mmu_circ_0004612	2	4	4	4	2	1	17	0.193091	0.38887	0.356197	0.390462	0.191467	0.0953196	0.312719	0.225749	0.721892	0.462858	chr13:45890877-45947825	-	Atxn1	10.4506	11.0029
mmu_circ_0004613	0	4	8	2	6	0	20	0	0.38887	0.712393	0.195231	0.574401	0	0.367088	0.256544	0.698862	0.700006	chr13:46014256-46051944	-	Atxn1	10.4506	11.0029
mmu_circ_0004625	0	2	0	1	2	3	8	0	0.194435	0	0.0976154	0.191467	0.285959	0.0648117	0.19168	2.9575	0.210174	chr13:48980641-48981247	-	Fam120a	20.2466	21.1301
mmu_circ_0004626	0	0	1	2	3	0	6	0	0	0.0890491	0.195231	0.2872	0	0.029683	0.16081	5.41758	0.257752	chr13:49017050-49029447	-	Fam120a	20.2466	21.1301
mmu_circ_0004627	2	2	3	0	2	3	12	0.193091	0.194435	0.267147	0	0.191467	0.285959	0.218224	0.159142	0.729258	0.560643	chr13:49027665-49044672	-	Fam120a	20.2466	21.1301
mmu_circ_0004642	4	3	6	3	5	3	24	0.386182	0.291652	0.534295	0.292846	0.478667	0.285959	0.404043	0.352491	0.872409	0.615488	chr13:51556686-51578314	-	Shc3	25.2681	27.4105
mmu_circ_0004659	4	4	4	4	9	2	27	0.386182	0.38887	0.356197	0.390462	0.861601	0.190639	0.377083	0.4809	1.27532	0.653916	chr13:55136249-55171168	-	Uimc1	9.4093	10.1679
mmu_circ_0004661	8	6	6	17	9	11	57	0.772363	0.583305	0.534295	1.65946	0.861601	1.04852	0.629988	1.18986	1.8887	0.136403	chr13:55152101-55171168	-	Uimc1	9.4093	10.1679
mmu_circ_0004662	0	1	2	3	3	6	15	0	0.0972175	0.178098	0.292846	0.2872	0.571917	0.0917719	0.383988	4.18416	0.0695322	chr13:55152101-55194642	-	Uimc1	9.4093	10.1679
mmu_circ_0004663	1	4	8	3	3	0	19	0.0965454	0.38887	0.712393	0.292846	0.2872	0	0.399269	0.193349	0.484256	0.382033	chr13:55171082-55194642	-	Uimc1	9.4093	10.1679
mmu_circ_0004664	1	0	0	2	1	2	6	0.0965454	0	0	0.195231	0.0957334	0.190639	0.0321818	0.160534	4.98836	0.0483473	chr13:55176618-55194642	-	Uimc1	9.4093	10.1679
mmu_circ_0004665	2	1	2	0	2	2	9	0.193091	0.0972175	0.178098	0	0.191467	0.190639	0.156136	0.127369	0.815757	0.711339	chr13:55178763-55194642	-	Uimc1	9.4093	10.1679
mmu_circ_0004674	0	4	1	2	3	3	13	0	0.38887	0.0890491	0.195231	0.2872	0.285959	0.159306	0.25613	1.60778	0.500426	chr13:55346878-55349438	+	Nsd1	26.0035	23.872
mmu_circ_0004681	0	0	1	1	3	2	7	0	0	0.0890491	0.0976154	0.2872	0.190639	0.029683	0.191818	6.46222	0.0778886	chr13:56824789-56829990	+	Smad5	6.99028	7.00061
mmu_circ_0004688	2	2	1	2	0	0	7	0.193091	0.194435	0.0890491	0.195231	0	0	0.158858	0.0650769	0.409654	0.292005	chr13:58131773-58152499	-	Klhl3	4.51091	4.07243
mmu_circ_0004696	5	9	7	10	12	5	48	0.482727	0.874957	0.623344	0.976154	1.1488	0.476598	0.660343	0.867184	1.31323	0.434897	chr13:58293082-58300431	-	Ubqln1	31.9972	34.9697
mmu_circ_0004699	2	1	3	1	6	1	14	0.193091	0.0972175	0.267147	0.0976154	0.574401	0.0953196	0.185819	0.255778	1.3765	0.709718	chr13:58960529-58979623	+	Ntrk2	58.1807	62.4844
mmu_circ_0004701	4	0	2	3	1	4	14	0.386182	0	0.178098	0.292846	0.0957334	0.381278	0.188093	0.256619	1.36432	0.651733	chr13:59555895-59647744	-	Agtpbp1	59.7631	59.9245
mmu_circ_0004702	0	1	5	1	0	2	9	0	0.0972175	0.445246	0.0976154	0	0.190639	0.180821	0.0960849	0.531381	0.607197	chr13:59561829-59563534	-	Agtpbp1	59.7631	59.9245
mmu_circ_0004705	0	2	4	5	2	5	18	0	0.194435	0.356197	0.488077	0.191467	0.476598	0.183544	0.385381	2.09967	0.227069	chr13:59561829-59605671	-	Agtpbp1	59.7631	59.9245
mmu_circ_0004709	6	0	0	0	0	0	6	0.579272	0	0	0	0	0	0.193091	0	0	0.42265	chr13:59575048-59578499	-	Agtpbp1	59.7631	59.9245
mmu_circ_0004712	3	3	6	5	4	1	22	0.289636	0.291652	0.534295	0.488077	0.382934	0.0953196	0.371861	0.32211	0.866211	0.747072	chr13:59596693-59602063	-	Agtpbp1	59.7631	59.9245
mmu_circ_0004713	0	5	4	9	8	3	29	0	0.486087	0.356197	0.878538	0.765867	0.285959	0.280761	0.643455	2.29182	0.197382	chr13:59596693-59605671	-	Agtpbp1	59.7631	59.9245
mmu_circ_0004714	3	0	1	5	2	4	15	0.289636	0	0.0890491	0.488077	0.191467	0.381278	0.126228	0.353607	2.80133	0.135575	chr13:59596693-59609417	-	Agtpbp1	59.7631	59.9245
mmu_circ_0004715	0	1	2	1	7	1	12	0	0.0972175	0.178098	0.0976154	0.670134	0.0953196	0.0917719	0.28769	3.13483	0.415316	chr13:59596693-59615656	-	Agtpbp1	59.7631	59.9245
mmu_circ_0004716	6	8	8	3	10	4	39	0.579272	0.77774	0.712393	0.292846	0.957334	0.381278	0.689802	0.54382	0.788371	0.561042	chr13:59596693-59629879	-	Agtpbp1	59.7631	59.9245
mmu_circ_0004717	2	2	6	1	2	4	17	0.193091	0.194435	0.534295	0.0976154	0.191467	0.381278	0.307274	0.223454	0.727214	0.586553	chr13:59596693-59645812	-	Agtpbp1	59.7631	59.9245
mmu_circ_0004718	1	2	4	2	7	4	20	0.0965454	0.194435	0.356197	0.195231	0.670134	0.381278	0.215726	0.415548	1.92628	0.291497	chr13:59605554-59645812	-	Agtpbp1	59.7631	59.9245
mmu_circ_0004720	0	2	1	3	1	3	10	0	0.194435	0.0890491	0.292846	0.0957334	0.285959	0.0944947	0.224846	2.37946	0.203855	chr13:59609319-59645812	-	Agtpbp1	59.7631	59.9245
mmu_circ_0004721	4	7	3	3	4	4	25	0.386182	0.680522	0.267147	0.292846	0.382934	0.381278	0.444617	0.352353	0.792486	0.534357	chr13:59613684-59645812	-	Agtpbp1	59.7631	59.9245
mmu_circ_0004722	2	0	5	1	0	0	8	0.193091	0	0.445246	0.0976154	0	0	0.212779	0.0325385	0.152922	0.295033	chr13:59699400-59702432	+	Naa35	11.9776	8.5463
mmu_circ_0004729	4	4	1	5	2	1	17	0.386182	0.38887	0.0890491	0.488077	0.191467	0.0953196	0.288034	0.258288	0.896728	0.856967	chr13:63116385-63134549	+	2010111I01Rik	7.79882	8.74876
mmu_circ_0004730	4	3	4	0	4	4	19	0.386182	0.291652	0.356197	0	0.382934	0.381278	0.344677	0.254737	0.739061	0.556122	chr13:63134382-63169645	+	2010111I01Rik	7.79882	8.74876
mmu_circ_0004731	0	2	0	0	3	2	7	0	0.194435	0	0	0.2872	0.190639	0.0648117	0.15928	2.45758	0.427863	chr13:63169399-63195991	+	2010111I01Rik	7.79882	8.74876
mmu_circ_0004733	0	2	1	2	2	0	7	0	0.194435	0.0890491	0.195231	0.191467	0	0.0944947	0.128899	1.36409	0.708381	chr13:63257905-63300859	+	2010111I01Rik	7.79882	8.74876
mmu_circ_0004734	3	2	1	5	1	3	15	0.289636	0.194435	0.0890491	0.488077	0.0957334	0.285959	0.19104	0.289923	1.5176	0.494062	chr13:63257905-63311475	+	2010111I01Rik	7.79882	8.74876
mmu_circ_0004735	2	2	7	3	2	2	18	0.193091	0.194435	0.623344	0.292846	0.191467	0.190639	0.336957	0.224984	0.667695	0.519151	chr13:63272300-63311475	+	2010111I01Rik	7.79882	8.74876
mmu_circ_0004736	1	4	4	0	2	3	14	0.0965454	0.38887	0.356197	0	0.191467	0.285959	0.280537	0.159142	0.567275	0.386956	chr13:63291787-63300859	+	2010111I01Rik	7.79882	8.74876
mmu_circ_0004737	1	0	2	5	7	4	19	0.0965454	0	0.178098	0.488077	0.670134	0.381278	0.0915479	0.513163	5.60541	0.0193443	chr13:63291787-63311475	+	2010111I01Rik	7.79882	8.74876
mmu_circ_0004740	1	1	1	2	1	0	6	0.0965454	0.0972175	0.0890491	0.195231	0.0957334	0	0.0942707	0.0969881	1.02883	0.965948	chr13:63499390-63507563	-	Fancc	7.79882	8.74876
mmu_circ_0004743	1	0	4	1	1	1	8	0.0965454	0	0.356197	0.0976154	0.0957334	0.0953196	0.150914	0.0962228	0.6376	0.658284	chr13:64316807-64326956	-	Cdc14b	1.46627	1.96764
mmu_circ_0004754	6	3	1	3	0	2	15	0.579272	0.291652	0.0890491	0.292846	0	0.190639	0.319991	0.161162	0.503644	0.403905	chr13:67355815-67361179	-	Zfp458	NA	NA
mmu_circ_0004765	20	20	30	10	15	19	114	1.93091	1.94435	2.67147	0.976154	1.436	1.81107	2.18224	1.40774	0.645089	0.0873365	chr13:69026836-69121422	-	Adcy2	25.987	23.6155
mmu_circ_0004767	0	0	4	0	2	0	6	0	0	0.356197	0	0.191467	0	0.118732	0.0638223	0.537531	0.710524	chr13:69645793-69654781	-	Papd7	3.57268	1.53857
mmu_circ_0004769	4	6	6	3	10	0	29	0.386182	0.583305	0.534295	0.292846	0.957334	0	0.50126	0.416727	0.831358	0.795711	chr13:69649497-69654781	-	Papd7	3.57268	1.53857
mmu_circ_0004788	8	9	9	1	6	13	46	0.772363	0.874957	0.801442	0.0976154	0.574401	1.23915	0.816254	0.637057	0.780464	0.643029	chr13:74631297-74650004	-	None	NA	NA
mmu_circ_0004789	5	3	4	2	16	3	33	0.482727	0.291652	0.356197	0.195231	1.53173	0.285959	0.376859	0.670975	1.78044	0.566513	chr13:76030353-76055295	-	Rhobtb3	5.01469	5.03029
mmu_circ_0004791	0	2	0	0	4	2	8	0	0.194435	0	0	0.382934	0.190639	0.0648117	0.191191	2.94995	0.392016	chr13:76039625-76055295	-	Rhobtb3	5.01469	5.03029
mmu_circ_0004797	2	0	1	0	1	2	6	0.193091	0	0.0890491	0	0.0957334	0.190639	0.0940466	0.0954575	1.015	0.986499	chr13:76896246-76899081	+	Mctp1	18.4156	16.8849
mmu_circ_0004798	5	1	0	4	2	7	19	0.482727	0.0972175	0	0.390462	0.191467	0.667237	0.193315	0.416388	2.15394	0.331427	chr13:76896246-76945523	+	Mctp1	18.4156	16.8849
mmu_circ_0004801	7	4	6	3	4	4	28	0.675818	0.38887	0.534295	0.292846	0.382934	0.381278	0.532994	0.352353	0.661082	0.150153	chr13:77205860-77265975	-	Ankrd32	8.77311	8.1657
mmu_circ_0004810	1	0	1	4	3	2	11	0.0965454	0	0.0890491	0.390462	0.2872	0.190639	0.0618648	0.289434	4.67848	0.0388678	chr13:77331814-77332484	+	2210408I21Rik	3.13911	3.64453
mmu_circ_0004813	9	2	13	9	9	7	49	0.868909	0.194435	1.15764	0.878538	0.861601	0.667237	0.740327	0.802459	1.08392	0.850096	chr13:77455608-77473624	+	2210408I21Rik	3.13911	3.64453
mmu_circ_0004829	4	2	6	4	10	6	32	0.386182	0.194435	0.534295	0.390462	0.957334	0.571917	0.371637	0.639904	1.72185	0.254288	chr13:83714692-83732242	+	Mef2c	96.1628	98.1332
mmu_circ_0004830	4	1	4	4	7	13	33	0.386182	0.0972175	0.356197	0.390462	0.670134	1.23915	0.279865	0.766583	2.73912	0.181543	chr13:83714695-83732242	+	Mef2c	96.1628	98.1332
mmu_circ_0004837	0	6	0	1	2	1	10	0	0.583305	0	0.0976154	0.191467	0.0953196	0.194435	0.128134	0.659007	0.767048	chr13:84411775-84434320	+	Tmem161b	8.90383	6.97199
mmu_circ_0004844	2	0	3	0	1	3	9	0.193091	0	0.267147	0	0.0957334	0.285959	0.153413	0.127231	0.829336	0.832201	chr13:8819108-8836269	-	Wdr37	19.7143	16.3665
mmu_circ_0004845	2	0	0	3	0	1	6	0.193091	0	0	0.292846	0	0.0953196	0.0643636	0.129389	2.01028	0.580736	chr13:8819108-8848915	-	Wdr37	19.7143	16.3665
mmu_circ_0004846	3	2	1	1	4	0	11	0.289636	0.194435	0.0890491	0.0976154	0.382934	0	0.19104	0.160183	0.838478	0.826134	chr13:8819108-8860511	-	Wdr37	19.7143	16.3665
mmu_circ_0004847	1	6	1	3	2	8	21	0.0965454	0.583305	0.0890491	0.292846	0.191467	0.762557	0.2563	0.415623	1.62163	0.543561	chr13:8834542-8836269	-	Wdr37	19.7143	16.3665
mmu_circ_0004848	4	0	3	0	3	3	13	0.386182	0	0.267147	0	0.2872	0.285959	0.217776	0.191053	0.87729	0.866525	chr13:8834542-8848915	-	Wdr37	19.7143	16.3665
mmu_circ_0004852	0	0	2	6	1	2	11	0	0	0.178098	0.585692	0.0957334	0.190639	0.0593661	0.290688	4.89654	0.25976	chr13:89316749-89324468	+	Edil3	25.5642	30.9225
mmu_circ_0004858	1	5	6	3	8	4	27	0.0965454	0.486087	0.534295	0.292846	0.765867	0.381278	0.372309	0.479997	1.28924	0.620108	chr13:90080566-90140689	-	Xrcc4	7.16763	4.91645
mmu_circ_0004859	3	0	1	0	1	1	6	0.289636	0	0.0890491	0	0.0957334	0.0953196	0.126228	0.0636843	0.504516	0.550816	chr13:90130677-90132211	-	Xrcc4	7.16763	4.91645
mmu_circ_0004862	4	0	4	0	0	2	10	0.386182	0	0.356197	0	0	0.190639	0.247459	0.0635464	0.256795	0.279107	chr13:9121353-9150470	+	Larp4b	15.0642	14.6804
mmu_circ_0004867	2	1	3	2	1	1	10	0.193091	0.0972175	0.267147	0.195231	0.0957334	0.0953196	0.185819	0.128761	0.692941	0.397895	chr13:91664189-91704318	+	Ssbp2	28.9197	26.4335
mmu_circ_0004868	4	9	8	6	10	11	48	0.386182	0.874957	0.712393	0.585692	0.957334	1.04852	0.657844	0.863847	1.31315	0.364877	chr13:91664189-91744060	+	Ssbp2	28.9197	26.4335
mmu_circ_0004873	5	0	0	0	0	2	7	0.482727	0	0	0	0	0.190639	0.160909	0.0635464	0.394921	0.618266	chr13:92108551-92111890	-	Rasgrf2	28.2093	30.5119
mmu_circ_0004874	1	0	1	5	5	3	15	0.0965454	0	0.0890491	0.488077	0.478667	0.285959	0.0618648	0.417568	6.74967	0.0185256	chr13:92108551-92111893	-	Rasgrf2	28.2093	30.5119
mmu_circ_0004875	1	2	7	3	10	2	25	0.0965454	0.194435	0.623344	0.292846	0.957334	0.190639	0.304775	0.480273	1.57583	0.581703	chr13:92108551-92127644	-	Rasgrf2	28.2093	30.5119
mmu_circ_0004876	1	0	2	0	5	0	8	0.0965454	0	0.178098	0	0.478667	0	0.0915479	0.159556	1.74287	0.718225	chr13:93005528-93070313	-	Msh3	8.79841	6.45982
mmu_circ_0004881	2	2	0	2	1	0	7	0.193091	0.194435	0	0.195231	0.0957334	0	0.129175	0.0969881	0.750825	0.726697	chr13:93112200-93121406	-	Msh3	8.79841	6.45982
mmu_circ_0004882	21	3	14	11	11	7	67	2.02745	0.291652	1.24669	1.07377	1.05307	0.667237	1.1886	0.931358	0.783577	0.663944	chr13:94111710-94119252	+	Homer1	79.8849	58.7927
mmu_circ_0004883	4	1	2	0	0	1	8	0.386182	0.0972175	0.178098	0	0	0.0953196	0.220499	0.0317732	0.144097	0.148389	chr13:94111710-94126140	+	Homer1	79.8849	58.7927
mmu_circ_0004884	0	3	2	1	0	2	8	0	0.291652	0.178098	0.0976154	0	0.190639	0.156584	0.0960849	0.613633	0.58703	chr13:94111710-94163063	+	Homer1	79.8849	58.7927
mmu_circ_0004889	4	5	9	3	6	5	32	0.386182	0.486087	0.801442	0.292846	0.574401	0.476598	0.557904	0.447948	0.802913	0.509781	chr13:94559993-94577658	+	Arsb	14.8988	13.567
mmu_circ_0004891	5	3	9	7	6	3	33	0.482727	0.291652	0.801442	0.683308	0.574401	0.285959	0.525274	0.514556	0.979595	0.957883	chr13:94632041-94650513	+	Arsb	14.8988	13.567
mmu_circ_0004893	0	2	0	0	4	4	10	0	0.194435	0	0	0.382934	0.381278	0.0648117	0.254737	3.93042	0.276709	chr13:9492350-9505935	+	Dip2c	15.3507	13.9689
mmu_circ_0004894	2	0	5	4	1	2	14	0.193091	0	0.445246	0.390462	0.0957334	0.190639	0.212779	0.225611	1.06031	0.938698	chr13:94973967-95003135	-	Scamp1	36.2965	35.3774
mmu_circ_0004895	11	9	4	11	14	6	55	1.062	0.874957	0.356197	1.07377	1.34027	0.571917	0.764384	0.995318	1.30212	0.496178	chr13:94994849-95003135	-	Scamp1	36.2965	35.3774
mmu_circ_0004899	1	1	1	1	1	1	6	0.0965454	0.0972175	0.0890491	0.0976154	0.0957334	0.0953196	0.0942707	0.0962228	1.02071	0.537965	chr13:95164673-95188098	+	Ap3b1	10.8471	10.826
mmu_circ_0004903	4	2	3	4	7	1	21	0.386182	0.194435	0.267147	0.390462	0.670134	0.0953196	0.282588	0.385305	1.36349	0.607107	chr13:95271872-95302021	+	Ap3b1	10.8471	10.826
mmu_circ_0004905	3	1	1	0	1	1	7	0.289636	0.0972175	0.0890491	0	0.0957334	0.0953196	0.158634	0.0636843	0.401454	0.286541	chr13:95298119-95317848	+	Ap3b1	10.8471	10.826
mmu_circ_0004907	8	0	3	5	10	5	31	0.772363	0	0.267147	0.488077	0.957334	0.476598	0.346504	0.64067	1.84896	0.353597	chr13:9559916-9576164	+	Dip2c	15.3507	13.9689
mmu_circ_0004911	2	1	0	2	0	2	7	0.193091	0.0972175	0	0.195231	0	0.190639	0.0967694	0.128623	1.32917	0.727585	chr13:96516392-96607878	-	Iqgap2	0.28218	0.412913
mmu_circ_0004914	0	0	1	0	2	6	9	0	0	0.0890491	0	0.191467	0.571917	0.029683	0.254461	8.57262	0.311924	chr13:96800437-96818542	-	Sv2c	3.74933	4.95338
mmu_circ_0004916	11	16	8	8	17	9	69	1.062	1.55548	0.712393	0.780923	1.62747	0.857876	1.10996	1.08876	0.980899	0.956431	chr13:9709391-9734712	-	Zmynd11	49.092	48.0546
mmu_circ_0004924	2	2	0	6	4	4	18	0.193091	0.194435	0	0.585692	0.382934	0.381278	0.129175	0.449968	3.48339	0.0267822	chr13:97861772-97867666	+	Fam169a	13.505	13.4132
mmu_circ_0004931	2	1	1	2	1	0	7	0.193091	0.0972175	0.0890491	0.195231	0.0957334	0	0.126452	0.0969881	0.766992	0.681222	chr13:98799331-98823929	-	Rgnef	6.8983	5.72863
mmu_circ_0004933	5	0	5	5	8	11	34	0.482727	0	0.445246	0.488077	0.765867	1.04852	0.309324	0.767487	2.48117	0.110489	chr13:98844953-98847275	-	Rgnef	6.8983	5.72863
mmu_circ_0004934	5	9	6	5	8	8	41	0.482727	0.874957	0.534295	0.488077	0.765867	0.762557	0.63066	0.672167	1.06582	0.801453	chr13:99036105-99042807	+	Ankra2	12.4316	10.7167
mmu_circ_0004935	0	1	0	2	1	4	8	0	0.0972175	0	0.195231	0.0957334	0.381278	0.0324058	0.224081	6.91483	0.136634	chr13:99037270-99038450	+	Ankra2	12.4316	10.7167
mmu_circ_0004936	3	0	1	3	1	5	13	0.289636	0	0.0890491	0.292846	0.0957334	0.476598	0.126228	0.288392	2.28469	0.312916	chr13:99037270-99042807	+	Ankra2	12.4316	10.7167
mmu_circ_0004938	0	1	2	2	1	0	6	0	0.0972175	0.178098	0.195231	0.0957334	0	0.0917719	0.0969881	1.05684	0.948827	chr13:99545775-99559828	-	Fcho2	3.94481	4.29423
mmu_circ_0004940	0	0	2	1	3	2	8	0	0	0.178098	0.0976154	0.2872	0.190639	0.0593661	0.191818	3.23111	0.176742	chr13:99554730-99559828	-	Fcho2	3.94481	4.29423
mmu_circ_0004944	2	3	4	4	3	3	19	0.193091	0.291652	0.356197	0.390462	0.2872	0.285959	0.280313	0.321207	1.14589	0.527854	chr14:100386649-100422387	-	Klf12	4.51524	6.68156
mmu_circ_0004949	1	3	2	4	0	0	10	0.0965454	0.291652	0.178098	0.390462	0	0	0.188765	0.130154	0.689501	0.709879	chr14:103551336-103555984	-	Mycbp2	25.4823	32.8377
mmu_circ_0004950	0	0	2	2	2	0	6	0	0	0.178098	0.195231	0.191467	0	0.0593661	0.128899	2.17126	0.472195	chr14:103553142-103554132	-	Mycbp2	25.4823	32.8377
mmu_circ_0004955	0	0	1	2	2	1	6	0	0	0.0890491	0.195231	0.191467	0.0953196	0.029683	0.160672	5.41294	0.0417756	chr14:103651625-103675735	-	Mycbp2	25.4823	32.8377
mmu_circ_0004957	13	7	12	20	19	20	91	1.25509	0.680522	1.06859	1.95231	1.81893	1.90639	1.0014	1.89254	1.8899	0.0289857	chr14:103675005-103690579	-	Mycbp2	25.4823	32.8377
mmu_circ_0004958	2	6	7	11	4	6	36	0.193091	0.583305	0.623344	1.07377	0.382934	0.571917	0.46658	0.676207	1.44928	0.451501	chr14:103681814-103690579	-	Mycbp2	25.4823	32.8377
mmu_circ_0004961	0	4	3	2	0	1	10	0	0.38887	0.267147	0.195231	0	0.0953196	0.218672	0.0968501	0.4429	0.413165	chr14:104902563-104909654	-	Rnf219	2.55961	2.36362
mmu_circ_0004964	0	1	2	3	0	2	8	0	0.0972175	0.178098	0.292846	0	0.190639	0.0917719	0.161162	1.75611	0.534055	chr14:105686833-105694109	+	Ndfip2	27.6627	22.3488
mmu_circ_0004965	5	1	0	0	0	1	7	0.482727	0.0972175	0	0	0	0.0953196	0.193315	0.0317732	0.16436	0.387944	chr14:105686833-105697344	+	Ndfip2	27.6627	22.3488
mmu_circ_0004974	2	10	5	2	2	4	25	0.193091	0.972175	0.445246	0.195231	0.191467	0.381278	0.536837	0.255992	0.476852	0.345605	chr14:115768753-115769448	+	Gpc5	12.9266	9.17886
mmu_circ_0004985	0	1	0	1	2	2	6	0	0.0972175	0	0.0976154	0.191467	0.190639	0.0324058	0.159907	4.93452	0.0471111	chr14:119428184-119458362	-	Uggt2	9.27475	9.34333
mmu_circ_0004986	0	1	2	4	1	1	9	0	0.0972175	0.178098	0.390462	0.0957334	0.0953196	0.0917719	0.193838	2.11217	0.425139	chr14:119443721-119476973	-	Uggt2	9.27475	9.34333
mmu_circ_0004988	2	0	0	2	6	0	10	0.193091	0	0	0.195231	0.574401	0	0.0643636	0.256544	3.98585	0.376649	chr14:119448402-119460612	-	Uggt2	9.27475	9.34333
mmu_circ_0004992	4	1	4	5	8	8	30	0.386182	0.0972175	0.356197	0.488077	0.765867	0.762557	0.279865	0.672167	2.40175	0.0392115	chr14:120724015-120724634	+	Mbnl2	65.5142	62.5861
mmu_circ_0004993	1	0	3	3	3	0	10	0.0965454	0	0.267147	0.292846	0.2872	0	0.121231	0.193349	1.59488	0.59417	chr14:121316577-121322807	+	Ipo5	22.5755	21.7992
mmu_circ_0004995	0	3	2	2	0	0	7	0	0.291652	0.178098	0.195231	0	0	0.156584	0.0650769	0.415605	0.44348	chr14:121496742-121501404	+	Farp1	12.2114	17.2387
mmu_circ_0005008	1	3	1	4	0	1	10	0.0965454	0.291652	0.0890491	0.390462	0	0.0953196	0.159082	0.161927	1.01788	0.984445	chr14:122532501-122538996	+	Tm9sf2	23.2741	22.3914
mmu_circ_0005021	4	6	3	1	7	2	23	0.386182	0.583305	0.267147	0.0976154	0.670134	0.190639	0.412211	0.319463	0.774998	0.674202	chr14:123100276-123137226	+	Pcca	3.63127	3.03938
mmu_circ_0005026	8	0	0	0	0	0	8	0.772363	0	0	0	0	0	0.257454	0	0	0.42265	chr14:123747983-123770836	-	Nalcn	16.9101	16.6558
mmu_circ_0005027	10	8	8	6	16	17	65	0.965454	0.77774	0.712393	0.585692	1.53173	1.62043	0.818529	1.24595	1.52219	0.324916	chr14:123769159-123770836	-	Nalcn	16.9101	16.6558
mmu_circ_0005028	0	2	0	2	2	0	6	0	0.194435	0	0.195231	0.191467	0	0.0648117	0.128899	1.98883	0.521876	chr14:123885607-123914995	-	Nalcn	16.9101	16.6558
mmu_circ_0005030	1	3	2	5	3	1	15	0.0965454	0.291652	0.178098	0.488077	0.2872	0.0953196	0.188765	0.290199	1.53735	0.483102	chr14:123971161-123999211	-	Nalcn	16.9101	16.6558
mmu_circ_0005033	0	1	2	1	3	4	11	0	0.0972175	0.178098	0.0976154	0.2872	0.381278	0.0917719	0.255365	2.7826	0.184628	chr14:124378415-124383189	-	Fgf14	15.5837	13.7886
mmu_circ_0005040	0	2	4	2	3	1	12	0	0.194435	0.356197	0.195231	0.2872	0.0953196	0.183544	0.192584	1.04925	0.943144	chr14:12785229-12795236	+	Ptprg	10.0869	13.1908
mmu_circ_0005041	0	1	0	4	0	1	6	0	0.0972175	0	0.390462	0	0.0953196	0.0324058	0.161927	4.99685	0.386664	chr14:12942489-12954684	+	Ptprg	10.0869	13.1908
mmu_circ_0005043	3	4	2	7	5	2	23	0.289636	0.38887	0.178098	0.683308	0.478667	0.190639	0.285535	0.450871	1.57904	0.372861	chr14:13244067-13273429	-	Cadps	41.8998	43.4488
mmu_circ_0005045	1	3	2	6	1	3	16	0.0965454	0.291652	0.178098	0.585692	0.0957334	0.285959	0.188765	0.322461	1.70827	0.456136	chr14:13244067-13286833	-	Cadps	41.8998	43.4488
mmu_circ_0005046	8	9	5	14	22	15	73	0.772363	0.874957	0.445246	1.36662	2.10614	1.42979	0.697522	1.63418	2.34284	0.0382981	chr14:13244067-13290343	-	Cadps	41.8998	43.4488
mmu_circ_0005047	0	4	0	0	5	2	11	0	0.38887	0	0	0.478667	0.190639	0.129623	0.223102	1.72116	0.648885	chr14:13250518-13273429	-	Cadps	41.8998	43.4488
mmu_circ_0005048	1	2	5	10	6	3	27	0.0965454	0.194435	0.445246	0.976154	0.574401	0.285959	0.245409	0.612171	2.4945	0.202164	chr14:13250518-13290343	-	Cadps	41.8998	43.4488
mmu_circ_0005049	0	1	2	5	2	1	11	0	0.0972175	0.178098	0.488077	0.191467	0.0953196	0.0917719	0.258288	2.81445	0.29491	chr14:13272384-13273429	-	Cadps	41.8998	43.4488
mmu_circ_0005050	2	4	3	2	2	9	22	0.193091	0.38887	0.267147	0.195231	0.191467	0.857876	0.283036	0.414858	1.46574	0.616579	chr14:13272384-13286833	-	Cadps	41.8998	43.4488
mmu_circ_0005051	18	9	18	27	20	15	107	1.73782	0.874957	1.60288	2.63562	1.91467	1.42979	1.40522	1.99336	1.41854	0.257717	chr14:13272384-13290343	-	Cadps	41.8998	43.4488
mmu_circ_0005054	1	2	0	3	0	2	8	0.0965454	0.194435	0	0.292846	0	0.190639	0.0969935	0.161162	1.66157	0.570471	chr14:13282235-13299693	-	Cadps	41.8998	43.4488
mmu_circ_0005058	2	2	0	0	3	0	7	0.193091	0.194435	0	0	0.2872	0	0.129175	0.0957334	0.741113	0.788429	chr14:13429883-13448660	-	Cadps	41.8998	43.4488
mmu_circ_0005059	3	3	0	2	1	0	9	0.289636	0.291652	0	0.195231	0.0957334	0	0.193763	0.0969881	0.50055	0.447534	chr14:13538025-13547909	-	Cadps	41.8998	43.4488
mmu_circ_0005062	2	4	3	0	4	0	13	0.193091	0.38887	0.267147	0	0.382934	0	0.283036	0.127645	0.450983	0.353516	chr14:14783719-14787170	-	Thoc7	21.5599	17.4025
mmu_circ_0005063	2	1	3	0	4	3	13	0.193091	0.0972175	0.267147	0	0.382934	0.285959	0.185819	0.222964	1.1999	0.787691	chr14:14827520-14885537	+	Atxn7	NA	NA
mmu_circ_0005066	2	3	3	0	1	0	9	0.193091	0.291652	0.267147	0	0.0957334	0	0.25063	0.0319111	0.127324	0.00747685	chr14:14919796-14922623	+	Atxn7	2.88053	3.19737
mmu_circ_0005067	6	9	6	5	6	11	43	0.579272	0.874957	0.534295	0.488077	0.574401	1.04852	0.662842	0.703664	1.06159	0.853305	chr14:14934115-14936021	+	Atxn7	2.88053	3.19737
mmu_circ_0005074	0	1	1	2	5	2	11	0	0.0972175	0.0890491	0.195231	0.478667	0.190639	0.0620889	0.288179	4.6414	0.130271	chr14:17110312-17127187	+	Ngly1	7.42995	6.31454
mmu_circ_0005081	2	1	4	5	7	0	19	0.193091	0.0972175	0.356197	0.488077	0.670134	0	0.215502	0.38607	1.7915	0.492431	chr14:17651203-17651665	-	Rarb	NA	NA
mmu_circ_0005084	6	7	9	11	5	9	47	0.579272	0.680522	0.801442	1.07377	0.478667	0.857876	0.687079	0.803438	1.16935	0.582191	chr14:18758109-18795835	+	Thrb	9.85689	9.19035
mmu_circ_0005085	0	0	2	1	0	5	8	0	0	0.178098	0.0976154	0	0.476598	0.0593661	0.191404	3.22414	0.469471	chr14:18835041-18843784	+	Thrb	9.85689	9.19035
mmu_circ_0005088	1	1	0	2	2	0	6	0.0965454	0.0972175	0	0.195231	0.191467	0	0.0645876	0.128899	1.99573	0.439223	chr14:19406689-19462945	-	Ube2e2	36.3443	30.312
mmu_circ_0005090	1	0	4	0	0	1	6	0.0965454	0	0.356197	0	0	0.0953196	0.150914	0.0317732	0.210538	0.380698	chr14:19406820-19462945	-	Ube2e2	36.3443	30.312
mmu_circ_0005091	2	3	1	6	6	3	21	0.193091	0.291652	0.0890491	0.585692	0.574401	0.285959	0.191264	0.482017	2.52017	0.0775334	chr14:19419364-19462945	-	Ube2e2	36.3443	30.312
mmu_circ_0005096	0	2	1	0	5	0	8	0	0.194435	0.0890491	0	0.478667	0	0.0944947	0.159556	1.68851	0.730978	chr14:21170533-21187174	+	Fam149b	10.727	9.89512
mmu_circ_0005102	2	3	0	2	0	1	8	0.193091	0.291652	0	0.195231	0	0.0953196	0.161581	0.0968501	0.59939	0.567128	chr14:21339775-21351082	-	Ppp3cb	51.0835	45.5096
mmu_circ_0005106	1	3	2	2	4	0	12	0.0965454	0.291652	0.178098	0.195231	0.382934	0	0.188765	0.192721	1.02096	0.9766	chr14:21423273-21427127	-	Usp54	51.0835	45.5096
mmu_circ_0005111	2	1	4	3	4	1	15	0.193091	0.0972175	0.356197	0.292846	0.382934	0.0953196	0.215502	0.257033	1.19272	0.73365	chr14:22054054-22059793	+	Adk	24.5251	20.9316
mmu_circ_0005113	20	12	19	29	26	20	126	1.93091	1.16661	1.69193	2.83085	2.48907	1.90639	1.59648	2.40877	1.5088	0.0842078	chr14:22445940-22483970	+	Myst4	12.8783	15.6924
mmu_circ_0005114	2	2	6	2	4	2	18	0.193091	0.194435	0.534295	0.195231	0.382934	0.190639	0.307274	0.256268	0.834006	0.719939	chr14:22594184-22603018	+	Samd8	0.0889873	0.119593
mmu_circ_0005115	2	0	0	2	2	1	7	0.193091	0	0	0.195231	0.191467	0.0953196	0.0643636	0.160672	2.49632	0.275314	chr14:22611625-22618506	+	Samd8	NA	NA
mmu_circ_0005117	6	1	2	0	3	1	13	0.579272	0.0972175	0.178098	0	0.2872	0.0953196	0.284863	0.127507	0.447607	0.422863	chr14:24150061-24205575	-	Kcnma1	35.4637	36.5947
mmu_circ_0005118	9	14	21	5	14	11	74	0.868909	1.36104	1.87003	0.488077	1.34027	1.04852	1.36666	0.958953	0.701676	0.347312	chr14:24183022-24205575	-	Kcnma1	35.4637	36.5947
mmu_circ_0005122	0	2	2	3	0	1	8	0	0.194435	0.178098	0.292846	0	0.0953196	0.124178	0.129389	1.04196	0.963496	chr14:24345946-24410903	-	Kcnma1	35.4637	36.5947
mmu_circ_0005130	3	0	2	2	0	6	13	0.289636	0	0.178098	0.195231	0	0.571917	0.155911	0.255716	1.64014	0.632608	chr14:25608461-25618328	+	None	NA	NA
mmu_circ_0005131	8	4	5	8	7	3	35	0.772363	0.38887	0.445246	0.780923	0.670134	0.285959	0.535493	0.579005	1.08126	0.832169	chr14:26225635-26226418	-	None	NA	NA
mmu_circ_0005146	21	28	24	43	33	35	184	2.02745	2.72209	2.13718	4.19746	3.1592	3.33619	2.29557	3.56428	1.55268	0.0369881	chr14:28251784-28255806	+	D14Abb1e	10.6912	9.75711
mmu_circ_0005147	3	9	4	2	9	11	38	0.289636	0.874957	0.356197	0.195231	0.861601	1.04852	0.50693	0.701782	1.38438	0.57673	chr14:28251784-28263235	+	D14Abb1e	10.6912	9.75711
mmu_circ_0005148	5	1	7	11	11	11	46	0.482727	0.0972175	0.623344	1.07377	1.05307	1.04852	0.401096	1.05845	2.6389	0.0524259	chr14:28251784-28279497	+	D14Abb1e	10.6912	9.75711
mmu_circ_0005149	5	10	6	5	7	6	39	0.482727	0.972175	0.534295	0.488077	0.670134	0.571917	0.663066	0.576709	0.869762	0.642197	chr14:28251784-28280751	+	D14Abb1e	10.6912	9.75711
mmu_circ_0005150	4	2	2	4	0	2	14	0.386182	0.194435	0.178098	0.390462	0	0.190639	0.252905	0.1937	0.765901	0.67986	chr14:28251784-28293277	+	D14Abb1e	10.6912	9.75711
mmu_circ_0005151	0	6	0	4	1	1	12	0	0.583305	0	0.390462	0.0957334	0.0953196	0.194435	0.193838	0.996931	0.997989	chr14:28251784-28295816	+	D14Abb1e	10.6912	9.75711
mmu_circ_0005152	2	0	3	1	3	2	11	0.193091	0	0.267147	0.0976154	0.2872	0.190639	0.153413	0.191818	1.25034	0.713774	chr14:28296993-28300136	-	Ccdc66	10.6912	9.75711
mmu_circ_0005153	2	0	0	1	1	3	7	0.193091	0	0	0.0976154	0.0957334	0.285959	0.0643636	0.159769	2.48229	0.349536	chr14:28303219-28303993	-	Ccdc66	10.6912	9.75711
mmu_circ_0005156	1	1	0	0	3	1	6	0.0965454	0.0972175	0	0	0.2872	0.0953196	0.0645876	0.127507	1.97416	0.544095	chr14:28824821-28893453	+	Erc2	50.4892	45.8155
mmu_circ_0005157	1	0	6	2	8	8	25	0.0965454	0	0.534295	0.195231	0.765867	0.762557	0.21028	0.574552	2.73232	0.221693	chr14:28853528-28893453	+	Erc2	50.4892	45.8155
mmu_circ_0005158	7	2	13	13	13	18	66	0.675818	0.194435	1.15764	1.269	1.24453	1.71575	0.675964	1.40976	2.08556	0.100738	chr14:28893317-28954567	+	Erc2	50.4892	45.8155
mmu_circ_0005161	4	4	3	8	13	9	41	0.386182	0.38887	0.267147	0.780923	1.24453	0.857876	0.3474	0.961111	2.76659	0.0420813	chr14:29130434-29197229	+	Erc2	50.4892	45.8155
mmu_circ_0005167	6	4	5	3	9	5	32	0.579272	0.38887	0.445246	0.292846	0.861601	0.476598	0.471129	0.543682	1.154	0.714785	chr14:30106250-30114012	-	Cacna2d3	21.997	17.3629
mmu_circ_0005170	1	0	1	0	3	2	7	0.0965454	0	0.0890491	0	0.2872	0.190639	0.0618648	0.15928	2.57464	0.370852	chr14:30950226-30955903	-	Cacna1d	3.87038	4.66067
mmu_circ_0005172	0	0	1	0	4	4	9	0	0	0.0890491	0	0.382934	0.381278	0.029683	0.254737	8.58191	0.215056	chr14:31159983-31164135	-	Cacna1d	3.87038	4.66067
mmu_circ_0005173	9	9	4	9	5	10	46	0.868909	0.874957	0.356197	0.878538	0.478667	0.953196	0.700021	0.770134	1.10016	0.772612	chr14:31295378-31297772	+	Dcp1a	3.87038	4.66067
mmu_circ_0005178	4	0	5	1	4	2	16	0.386182	0	0.445246	0.0976154	0.382934	0.190639	0.277142	0.223729	0.807272	0.762883	chr14:31579148-31591178	+	Sfmbt1	4.40981	5.00129
mmu_circ_0005189	5	5	5	4	4	3	26	0.482727	0.486087	0.445246	0.390462	0.382934	0.285959	0.471353	0.353118	0.749158	0.0574065	chr14:31844029-31849245	+	Pbrm1	14.9991	12.8305
mmu_circ_0005192	3	4	5	5	5	6	28	0.289636	0.38887	0.445246	0.488077	0.478667	0.571917	0.374584	0.512887	1.36922	0.0735221	chr14:31874654-31888168	+	Pbrm1	14.9991	12.8305
mmu_circ_0005194	4	1	2	3	7	4	21	0.386182	0.0972175	0.178098	0.292846	0.670134	0.381278	0.220499	0.448086	2.03214	0.191419	chr14:31874654-31902808	+	Pbrm1	14.9991	12.8305
mmu_circ_0005199	2	0	5	3	8	3	21	0.193091	0	0.445246	0.292846	0.765867	0.285959	0.212779	0.448224	2.10653	0.316372	chr14:32176664-32183037	+	Capn7	7.97119	9.47887
mmu_circ_0005200	24	22	25	24	25	22	142	2.31709	2.13878	2.22623	2.34277	2.39334	2.09703	2.22737	2.27771	1.0226	0.662922	chr14:32295976-32305642	-	Mettl6	6.55785	5.87147
mmu_circ_0005205	1	5	2	6	4	1	19	0.0965454	0.486087	0.178098	0.585692	0.382934	0.0953196	0.253577	0.354649	1.39858	0.615183	chr14:33051716-33055532	+	Parg	17.0027	14.3804
mmu_circ_0005206	1	1	0	0	3	2	7	0.0965454	0.0972175	0	0	0.2872	0.190639	0.0645876	0.15928	2.4661	0.382906	chr14:33051716-33076017	+	Parg	17.0027	14.3804
mmu_circ_0005211	4	5	3	4	6	4	26	0.386182	0.486087	0.267147	0.390462	0.574401	0.381278	0.379805	0.448713	1.18143	0.483037	chr14:34215809-34224210	-	Mapk8	45.9041	34.7747
mmu_circ_0005212	0	2	4	0	0	0	6	0	0.194435	0.356197	0	0	0	0.183544	0	0	0.216609	chr14:34221233-34224210	-	Mapk8	45.9041	34.7747
mmu_circ_0005213	1	2	4	1	1	0	9	0.0965454	0.194435	0.356197	0.0976154	0.0957334	0	0.215726	0.0644496	0.298757	0.17334	chr14:35050601-35072918	-	Fam35a	1.94771	1.85591
mmu_circ_0005214	4	2	9	1	1	7	24	0.386182	0.194435	0.801442	0.0976154	0.0957334	0.667237	0.460686	0.286862	0.622684	0.542383	chr14:35072810-35082138	-	Fam35a	1.94771	1.85591
mmu_circ_0005223	2	0	2	1	0	4	9	0.193091	0	0.178098	0.0976154	0	0.381278	0.12373	0.159631	1.29016	0.80003	chr14:37731619-37740115	-	Gcap14	18.4045	16.419
mmu_circ_0005224	8	5	7	3	7	3	33	0.772363	0.486087	0.623344	0.292846	0.670134	0.285959	0.627265	0.416313	0.663696	0.246993	chr14:37731619-37754450	-	Gcap14	18.4045	16.419
mmu_circ_0005225	6	2	2	5	6	4	25	0.579272	0.194435	0.178098	0.488077	0.574401	0.381278	0.317269	0.481252	1.51686	0.341362	chr14:37740024-37754450	-	Gcap14	18.4045	16.419
mmu_circ_0005234	0	1	2	1	0	2	6	0	0.0972175	0.178098	0.0976154	0	0.190639	0.0917719	0.0960849	1.047	0.95712	chr14:41653513-41687528	-	Sh2d4b	0.702781	0.830437
mmu_circ_0005239	0	0	1	3	3	0	7	0	0	0.0890491	0.292846	0.2872	0	0.029683	0.193349	6.51378	0.227274	chr14:45954327-45963402	+	Psmc6	29.5202	26.6776
mmu_circ_0005241	3	2	6	3	2	4	20	0.289636	0.194435	0.534295	0.292846	0.191467	0.381278	0.339455	0.28853	0.849981	0.687449	chr14:46221239-46249428	-	Ddhd1	23.1336	22.4513
mmu_circ_0005245	2	2	1	0	0	1	6	0.193091	0.194435	0.0890491	0	0	0.0953196	0.158858	0.0317732	0.20001	0.0550333	chr14:46233837-46249428	-	Ddhd1	23.1336	22.4513
mmu_circ_0005246	12	11	7	14	21	26	91	1.15854	1.06939	0.623344	1.36662	2.0104	2.47831	0.950427	1.95178	2.05358	0.0702663	chr14:46236204-46249428	-	Ddhd1	23.1336	22.4513
mmu_circ_0005253	0	0	2	2	2	2	8	0	0	0.178098	0.195231	0.191467	0.190639	0.0593661	0.192446	3.24168	0.154167	chr14:48313078-48313618	+	Ktn1	22.8769	20.3614
mmu_circ_0005255	6	2	10	7	6	2	33	0.579272	0.194435	0.890491	0.683308	0.574401	0.190639	0.554733	0.482782	0.870297	0.789497	chr14:48328476-48332183	+	Ktn1	22.8769	20.3614
mmu_circ_0005257	0	1	2	4	0	0	7	0	0.0972175	0.178098	0.390462	0	0	0.0917719	0.130154	1.41823	0.804147	chr14:48334306-48339960	+	Ktn1	22.8769	20.3614
mmu_circ_0005260	3	0	1	3	4	5	16	0.289636	0	0.0890491	0.292846	0.382934	0.476598	0.126228	0.384126	3.0431	0.0748486	chr14:49652945-49662224	-	Exoc5	6.00832	4.73814
mmu_circ_0005278	3	7	4	9	5	8	36	0.289636	0.680522	0.356197	0.878538	0.478667	0.762557	0.442118	0.706587	1.59819	0.193454	chr14:55281004-55285998	-	Acin1	30.4111	32.5088
mmu_circ_0005289	1	0	1	1	0	3	6	0.0965454	0	0.0890491	0.0976154	0	0.285959	0.0618648	0.127858	2.06673	0.523005	chr14:56121061-56121868	+	Lrrc16b	3.54902	3.28908
mmu_circ_0005297	1	0	1	1	4	1	8	0.0965454	0	0.0890491	0.0976154	0.382934	0.0953196	0.0618648	0.191956	3.10283	0.304942	chr14:57367671-57383081	-	Pspc1	25.0843	34.4414
mmu_circ_0005298	0	0	0	2	2	2	6	0	0	0	0.195231	0.191467	0.190639	0	0.192446	NA	5.39e-05	chr14:57377466-57390843	-	Pspc1	25.0843	34.4414
mmu_circ_0005299	0	2	4	1	1	6	14	0	0.194435	0.356197	0.0976154	0.0957334	0.571917	0.183544	0.255089	1.3898	0.727158	chr14:57413243-57423700	-	Zmym5	7.42049	7.44309
mmu_circ_0005301	1	3	3	2	1	2	12	0.0965454	0.291652	0.267147	0.195231	0.0957334	0.190639	0.218448	0.160534	0.734885	0.46458	chr14:57521532-57533005	+	Zmym2	29.1576	23.8694
mmu_circ_0005305	0	0	2	1	0	3	6	0	0	0.178098	0.0976154	0	0.285959	0.0593661	0.127858	2.15372	0.545473	chr14:57566783-57575940	+	Zmym2	29.1576	23.8694
mmu_circ_0005312	3	5	5	2	6	5	26	0.289636	0.486087	0.445246	0.195231	0.574401	0.476598	0.40699	0.41541	1.02069	0.95182	chr14:58475446-58484478	-	Zdhhc20	10.2514	11.1507
mmu_circ_0005314	6	3	3	5	3	6	26	0.579272	0.291652	0.267147	0.488077	0.2872	0.571917	0.379357	0.449065	1.18375	0.623748	chr14:58475446-58497296	-	Zdhhc20	10.2514	11.1507
mmu_circ_0005316	0	2	1	2	3	2	10	0	0.194435	0.0890491	0.195231	0.2872	0.190639	0.0944947	0.224357	2.37428	0.132993	chr14:60125101-60158042	+	Cab39l	7.93303	7.39323
mmu_circ_0005322	0	1	3	0	3	1	8	0	0.0972175	0.267147	0	0.2872	0.0953196	0.121455	0.127507	1.04983	0.960573	chr14:60652546-60665597	-	Atp8a2	8.16372	8.76166
mmu_circ_0005335	1	1	1	0	1	2	6	0.0965454	0.0972175	0.0890491	0	0.0957334	0.190639	0.0942707	0.0954575	1.01259	0.984762	chr14:62965404-62972474	+	Rnaseh2b	3.68511	3.28492
mmu_circ_0005339	2	0	1	2	0	2	7	0.193091	0	0.0890491	0.195231	0	0.190639	0.0940466	0.128623	1.36765	0.70588	chr14:63314535-63315792	-	Ints6	5.37791	4.93655
mmu_circ_0005349	9	3	4	7	5	9	37	0.868909	0.291652	0.356197	0.683308	0.478667	0.857876	0.505586	0.673284	1.33169	0.484069	chr14:64483052-64497025	+	Pinx1	3.61083	3.39359
mmu_circ_0005350	1	1	2	0	2	2	8	0.0965454	0.0972175	0.178098	0	0.191467	0.190639	0.123954	0.127369	1.02755	0.964061	chr14:64483052-64497201	+	Pinx1	3.61083	3.39359
mmu_circ_0005351	9	9	8	14	21	13	74	0.868909	0.874957	0.712393	1.36662	2.0104	1.23915	0.818753	1.53872	1.87935	0.0881327	chr14:64483052-64511670	+	Pinx1	3.61083	3.39359
mmu_circ_0005353	5	3	0	3	3	0	14	0.482727	0.291652	0	0.292846	0.2872	0	0.258127	0.193349	0.749047	0.725524	chr14:64829264-64904020	-	Msra	11.6166	9.00452
mmu_circ_0005354	1	1	1	2	0	1	6	0.0965454	0.0972175	0.0890491	0.195231	0	0.0953196	0.0942707	0.0968501	1.02736	0.967676	chr14:64852665-64932592	-	Msra	11.6166	9.00452
mmu_circ_0005361	0	0	3	2	2	0	7	0	0	0.267147	0.195231	0.191467	0	0.0890491	0.128899	1.44751	0.737007	chr14:65367282-65398605	+	Kif13b	3.59266	5.63843
mmu_circ_0005365	2	1	0	1	1	1	6	0.193091	0.0972175	0	0.0976154	0.0957334	0.0953196	0.0967694	0.0962228	0.994351	0.993066	chr14:65470721-65506497	-	Hmbox1	8.38297	9.84047
mmu_circ_0005368	1	0	4	2	2	0	9	0.0965454	0	0.356197	0.195231	0.191467	0	0.150914	0.128899	0.854124	0.869828	chr14:65515486-65515963	-	Hmbox1	8.38297	9.84047
mmu_circ_0005369	2	4	1	0	1	1	9	0.193091	0.38887	0.0890491	0	0.0957334	0.0953196	0.22367	0.0636843	0.284725	0.202794	chr14:65515486-65522155	-	Hmbox1	8.38297	9.84047
mmu_circ_0005370	2	1	1	1	2	6	13	0.193091	0.0972175	0.0890491	0.0976154	0.191467	0.571917	0.126452	0.287	2.26963	0.384126	chr14:65685519-65699312	-	Extl3	14.1309	14.5
mmu_circ_0005371	1	2	1	7	5	1	17	0.0965454	0.194435	0.0890491	0.683308	0.478667	0.0953196	0.126677	0.419098	3.30841	0.228864	chr14:65694420-65699312	-	Extl3	14.1309	14.5
mmu_circ_0005373	0	3	2	3	0	0	8	0	0.291652	0.178098	0.292846	0	0	0.156584	0.0976154	0.623408	0.672574	chr14:65828528-65831060	-	Fzd3	20.3356	17.792
mmu_circ_0005376	3	6	12	9	9	10	49	0.289636	0.583305	1.06859	0.878538	0.861601	0.953196	0.647177	0.897778	1.38722	0.384869	chr14:65912620-65918252	+	Fbxo16	5.39116	4.68212
mmu_circ_0005377	4	9	4	1	2	3	23	0.386182	0.874957	0.356197	0.0976154	0.191467	0.285959	0.539112	0.19168	0.355548	0.165907	chr14:65912620-65922039	+	Fbxo16	5.39116	4.68212
mmu_circ_0005380	0	3	4	2	7	2	18	0	0.291652	0.356197	0.195231	0.670134	0.190639	0.21595	0.352001	1.63002	0.524658	chr14:66806279-66809071	-	Ptk2b	49.3771	56.4081
mmu_circ_0005389	2	5	2	4	3	1	17	0.193091	0.486087	0.178098	0.390462	0.2872	0.0953196	0.285759	0.25766	0.901671	0.842517	chr14:67443181-67453213	-	Dpysl2	83.3182	97.8402
mmu_circ_0005397	0	1	1	3	4	3	12	0	0.0972175	0.0890491	0.292846	0.382934	0.285959	0.0620889	0.32058	5.16324	0.00423091	chr14:70193710-70198131	-	Rhobtb2	15.0681	16.5949
mmu_circ_0005398	2	3	5	5	9	11	35	0.193091	0.291652	0.445246	0.488077	0.861601	1.04852	0.309996	0.799398	2.57873	0.0797969	chr14:70541417-70542338	-	2610301G19Rik	3.31655	2.49364
mmu_circ_0005400	2	0	1	2	2	3	10	0.193091	0	0.0890491	0.195231	0.191467	0.285959	0.0940466	0.224219	2.38412	0.130373	chr14:70634946-70640788	-	Ppp3cc	10.2824	8.52694
mmu_circ_0005403	1	0	3	0	2	1	7	0.0965454	0	0.267147	0	0.191467	0.0953196	0.121231	0.0955955	0.78854	0.803387	chr14:70645659-70667313	-	Ppp3cc	10.2824	8.52694
mmu_circ_0005404	2	0	7	5	0	0	14	0.193091	0	0.623344	0.488077	0	0	0.272145	0.162692	0.597815	0.679463	chr14:70656166-70667313	-	Ppp3cc	10.2824	8.52694
mmu_circ_0005412	2	1	1	0	5	1	10	0.193091	0.0972175	0.0890491	0	0.478667	0.0953196	0.126452	0.191329	1.51305	0.704075	chr14:71301295-71325879	+	Gfra2	7.27613	8.70839
mmu_circ_0005414	2	0	2	3	3	3	13	0.193091	0	0.178098	0.292846	0.2872	0.285959	0.12373	0.288668	2.33306	0.116893	chr14:71366013-71368223	+	Gfra2	7.27613	8.70839
mmu_circ_0005418	3	1	2	0	0	0	6	0.289636	0.0972175	0.178098	0	0	0	0.188317	0	0	0.0776563	chr14:72998872-73083578	-	Fndc3a	11.1812	10.7137
mmu_circ_0005424	2	0	2	3	2	4	13	0.193091	0	0.178098	0.292846	0.191467	0.381278	0.12373	0.28853	2.33194	0.118406	chr14:73662335-73669005	-	Rb1	8.81522	7.61643
mmu_circ_0005425	0	0	0	4	1	8	13	0	0	0	0.390462	0.0957334	0.762557	0	0.416251	NA	0.163653	chr14:73662335-73680071	-	Rb1	8.81522	7.61643
mmu_circ_0005427	4	2	1	2	2	1	12	0.386182	0.194435	0.0890491	0.195231	0.191467	0.0953196	0.223222	0.160672	0.719788	0.556659	chr14:73662335-73694837	-	Rb1	8.81522	7.61643
mmu_circ_0005438	1	2	1	1	0	3	8	0.0965454	0.194435	0.0890491	0.0976154	0	0.285959	0.126677	0.127858	1.00933	0.99051	chr14:76515590-76534764	+	Nufip1	2.87921	2.76712
mmu_circ_0005447	6	0	3	3	5	1	18	0.579272	0	0.267147	0.292846	0.478667	0.0953196	0.28214	0.288944	1.02412	0.97481	chr14:77978770-77992799	+	Enox1	9.52718	7.49125
mmu_circ_0005449	0	4	0	0	2	0	6	0	0.38887	0	0	0.191467	0	0.129623	0.0638223	0.492367	0.680571	chr14:78898641-78902043	-	Akap11	40.8632	36.4213
mmu_circ_0005455	2	1	0	0	3	5	11	0.193091	0.0972175	0	0	0.2872	0.476598	0.0967694	0.254599	2.63099	0.377829	chr14:79382042-79384109	+	1300010F03Rik	5.28527	7.39154
mmu_circ_0005457	0	1	5	1	3	3	13	0	0.0972175	0.445246	0.0976154	0.2872	0.285959	0.180821	0.223591	1.23653	0.793952	chr14:79408970-79425884	+	1300010F03Rik	5.28527	7.39154
mmu_circ_0005458	1	0	4	0	4	0	9	0.0965454	0	0.356197	0	0.382934	0	0.150914	0.127645	0.84581	0.895597	chr14:79408970-79438008	+	1300010F03Rik	5.28527	7.39154
mmu_circ_0005473	5	2	7	3	7	6	30	0.482727	0.194435	0.623344	0.292846	0.670134	0.571917	0.433502	0.511633	1.18023	0.668937	chr14:84877129-84877494	+	Pcdh17	7.11156	7.9812
mmu_circ_0005474	1	0	0	7	5	2	15	0.0965454	0	0	0.683308	0.478667	0.190639	0.0321818	0.450871	14.0101	0.09287	chr14:84932681-84933502	+	Pcdh17	7.11156	7.9812
mmu_circ_0005477	6	1	2	2	3	1	15	0.579272	0.0972175	0.178098	0.195231	0.2872	0.0953196	0.284863	0.192584	0.676057	0.609059	chr14:8571972-8584097	-	Gm10044	NA	NA
mmu_circ_0005489	2	1	2	1	3	6	15	0.193091	0.0972175	0.178098	0.0976154	0.2872	0.571917	0.156136	0.318911	2.04253	0.358909	chr14:87871882-87911577	+	Tdrd3	8.47297	8.86575
mmu_circ_0005490	2	4	2	7	3	4	22	0.193091	0.38887	0.178098	0.683308	0.2872	0.381278	0.253353	0.450595	1.77853	0.242064	chr14:87905565-87911577	+	Tdrd3	8.47297	8.86575
mmu_circ_0005503	7	3	7	8	11	6	42	0.675818	0.291652	0.623344	0.780923	1.05307	0.571917	0.530271	0.801969	1.51238	0.215354	chr14:99532454-99549960	+	Pibf1	4.42132	4.08949
mmu_circ_0005504	3	4	0	5	3	3	18	0.289636	0.38887	0	0.488077	0.2872	0.285959	0.226169	0.353745	1.56408	0.409291	chr14:99585699-99610289	+	Pibf1	4.42132	4.08949
mmu_circ_0005509	6	0	0	1	3	1	11	0.579272	0	0	0.0976154	0.2872	0.0953196	0.193091	0.160045	0.828859	0.883418	chr15:100766701-100767031	+	Scn8a	5.91727	8.16375
mmu_circ_0005512	12	3	2	13	9	7	46	1.15854	0.291652	0.178098	1.269	0.861601	0.667237	0.542765	0.932613	1.71826	0.350255	chr15:100832464-100841621	+	Scn8a	17.8415	25.7152
mmu_circ_0005514	1	0	1	2	2	2	8	0.0965454	0	0.0890491	0.195231	0.191467	0.190639	0.0618648	0.192446	3.11074	0.0517525	chr15:101029214-101035008	+	Acvr1b	16.3475	15.3714
mmu_circ_0005528	0	5	1	8	3	0	17	0	0.486087	0.0890491	0.780923	0.2872	0	0.191712	0.356041	1.85716	0.584027	chr15:12066150-12113921	+	Zfr	76.8464	59.9879
mmu_circ_0005529	2	1	0	0	2	4	9	0.193091	0.0972175	0	0	0.191467	0.381278	0.0967694	0.190915	1.97289	0.501574	chr15:12075903-12090445	+	Zfr	76.8464	59.9879
mmu_circ_0005532	0	0	2	2	1	1	6	0	0	0.178098	0.195231	0.0957334	0.0953196	0.0593661	0.128761	2.16894	0.379752	chr15:12165772-12167774	+	Mtmr12	8.72399	9.37273
mmu_circ_0005533	6	2	7	4	3	2	24	0.579272	0.194435	0.623344	0.390462	0.2872	0.190639	0.465684	0.289434	0.621524	0.327776	chr15:12269382-12272906	+	Golph3	26.5621	21.6445
mmu_circ_0005537	0	4	0	2	2	0	8	0	0.38887	0	0.195231	0.191467	0	0.129623	0.128899	0.994414	0.99633	chr15:12387552-12388054	-	Pdzd2	5.6165	6.29454
mmu_circ_0005538	6	0	1	0	0	1	8	0.579272	0	0.0890491	0	0	0.0953196	0.222774	0.0317732	0.142625	0.400396	chr15:12521835-12522665	-	Pdzd2	5.6165	6.29454
mmu_circ_0005542	1	2	1	2	3	3	12	0.0965454	0.194435	0.0890491	0.195231	0.2872	0.285959	0.126677	0.25613	2.02192	0.0475754	chr15:12819373-12835456	+	Drosha	14.0909	15.4649
mmu_circ_0005544	0	0	3	4	3	1	11	0	0	0.267147	0.390462	0.2872	0.0953196	0.0890491	0.25766	2.89346	0.245955	chr15:12842265-12845199	+	Drosha	14.0909	15.4649
mmu_circ_0005545	30	22	27	31	25	31	166	2.89636	2.13878	2.40433	3.02608	2.39334	2.95491	2.47982	2.79144	1.12566	0.356495	chr15:16752913-16762033	+	Cdh9	10.2851	6.83751
mmu_circ_0005547	11	10	16	14	17	19	87	1.062	0.972175	1.42479	1.36662	1.62747	1.81107	1.15299	1.60172	1.38919	0.0769184	chr15:18893739-18896664	+	Cdh10	15.7548	13.2738
mmu_circ_0005551	9	8	11	12	20	6	66	0.868909	0.77774	0.97954	1.17138	1.91467	0.571917	0.875396	1.21932	1.39288	0.470062	chr15:20763051-20765784	+	None	NA	NA
mmu_circ_0005552	3	3	4	2	3	4	19	0.289636	0.291652	0.356197	0.195231	0.2872	0.381278	0.312495	0.287903	0.921305	0.703583	chr15:20763051-20770560	+	None	NA	NA
mmu_circ_0005553	0	3	2	0	3	3	11	0	0.291652	0.178098	0	0.2872	0.285959	0.156584	0.191053	1.22013	0.800879	chr15:23103205-23103684	+	Cdh18	0.0384427	0.0144686
mmu_circ_0005556	1	2	1	1	0	2	7	0.0965454	0.194435	0.0890491	0.0976154	0	0.190639	0.126677	0.0960849	0.758506	0.66547	chr15:23366204-23375850	+	Cdh18	0.0384427	0.0144686
mmu_circ_0005557	0	1	0	3	3	2	9	0	0.0972175	0	0.292846	0.2872	0.190639	0.0324058	0.256895	7.92744	0.00840438	chr15:23366204-23390322	+	Cdh18	0.0384427	0.0144686
mmu_circ_0005562	1	1	0	2	1	1	6	0.0965454	0.0972175	0	0.195231	0.0957334	0.0953196	0.0645876	0.128761	1.99359	0.238397	chr15:25893978-25901891	+	Fam134b	11.3205	11.2906
mmu_circ_0005570	0	0	3	1	2	0	6	0	0	0.267147	0.0976154	0.191467	0	0.0890491	0.0963607	1.08211	0.948353	chr15:27800915-27821227	-	Trio	15.2539	16.6738
mmu_circ_0005575	2	4	3	2	1	0	12	0.193091	0.38887	0.267147	0.195231	0.0957334	0	0.283036	0.0969881	0.34267	0.0811944	chr15:27827588-27842489	-	Trio	15.2539	16.6738
mmu_circ_0005580	4	1	1	0	7	4	17	0.386182	0.0972175	0.0890491	0	0.670134	0.381278	0.190816	0.350471	1.83669	0.516463	chr15:30564398-30613225	+	Ctnnd2	17.2287	22.1467
mmu_circ_0005583	7	4	13	8	3	5	40	0.675818	0.38887	1.15764	0.780923	0.2872	0.476598	0.740775	0.514907	0.695092	0.452003	chr15:30835414-30851760	+	Ctnnd2	17.2287	22.1467
mmu_circ_0005595	2	2	1	0	0	1	6	0.193091	0.194435	0.0890491	0	0	0.0953196	0.158858	0.0317732	0.20001	0.0550333	chr15:34043778-34047865	+	Mtdh	39.5642	38.8641
mmu_circ_0005596	1	2	3	0	1	0	7	0.0965454	0.194435	0.267147	0	0.0957334	0	0.186043	0.0319111	0.171526	0.0690041	chr15:34043778-34053521	+	Mtdh	39.5642	38.8641
mmu_circ_0005599	0	1	1	2	4	5	13	0	0.0972175	0.0890491	0.195231	0.382934	0.476598	0.0620889	0.351587	5.66265	0.0585289	chr15:34929585-34938053	-	Stk3	11.872	15.0263
mmu_circ_0005603	1	3	1	4	0	4	13	0.0965454	0.291652	0.0890491	0.390462	0	0.381278	0.159082	0.257247	1.61707	0.546369	chr15:35347265-35360039	+	Vps13b	276.789	220.681
mmu_circ_0005606	2	0	3	3	4	3	15	0.193091	0	0.267147	0.292846	0.382934	0.285959	0.153413	0.32058	2.08965	0.159576	chr15:35375324-35401819	+	Vps13b	276.789	220.681
mmu_circ_0005607	4	2	3	6	8	4	27	0.386182	0.194435	0.267147	0.585692	0.765867	0.381278	0.282588	0.577613	2.04401	0.099725	chr15:35463050-35464115	+	Vps13b	276.789	220.681
mmu_circ_0005609	0	2	0	2	4	2	10	0	0.194435	0	0.195231	0.382934	0.190639	0.0648117	0.256268	3.95404	0.102231	chr15:35575727-35639568	+	Vps13b	276.789	220.681
mmu_circ_0005611	0	1	2	2	2	1	8	0	0.0972175	0.178098	0.195231	0.191467	0.0953196	0.0917719	0.160672	1.75078	0.332184	chr15:35700210-35700618	+	Vps13b	276.789	220.681
mmu_circ_0005624	0	2	3	6	3	2	16	0	0.194435	0.267147	0.585692	0.2872	0.190639	0.153861	0.354511	2.3041	0.243299	chr15:38423228-38428596	-	Azin1	35.8328	27.0445
mmu_circ_0005627	2	2	1	0	2	2	9	0.193091	0.194435	0.0890491	0	0.191467	0.190639	0.158858	0.127369	0.801775	0.69297	chr15:38605782-38610920	+	Atp6v1c1	77.912	70.6947
mmu_circ_0005632	7	5	7	9	4	6	38	0.675818	0.486087	0.623344	0.878538	0.382934	0.571917	0.595083	0.61113	1.02697	0.925044	chr15:39123647-39177166	+	Rims2	23.9368	25.4536
mmu_circ_0005633	3	4	2	7	6	2	24	0.289636	0.38887	0.178098	0.683308	0.574401	0.190639	0.285535	0.482782	1.6908	0.319145	chr15:39176855-39177166	+	Rims2	23.9368	25.4536
mmu_circ_0005634	1	0	2	7	3	3	16	0.0965454	0	0.178098	0.683308	0.2872	0.285959	0.0915479	0.418822	4.5749	0.118145	chr15:39268542-39269468	+	Rims2	23.9368	25.4536
mmu_circ_0005636	1	0	2	2	5	3	13	0.0965454	0	0.178098	0.195231	0.478667	0.285959	0.0915479	0.319952	3.49492	0.0938109	chr15:39268542-39310256	+	Rims2	23.9368	25.4536
mmu_circ_0005637	0	0	0	4	2	4	10	0	0	0	0.390462	0.191467	0.381278	0	0.321069	NA	0.0384643	chr15:39268542-39342920	+	Rims2	23.9368	25.4536
mmu_circ_0005638	3	2	0	0	4	0	9	0.289636	0.194435	0	0	0.382934	0	0.161357	0.127645	0.791069	0.838389	chr15:39268542-39367527	+	Rims2	23.9368	25.4536
mmu_circ_0005640	1	2	0	0	4	3	10	0.0965454	0.194435	0	0	0.382934	0.285959	0.0969935	0.222964	2.29875	0.399537	chr15:39283585-39310256	+	Rims2	23.9368	25.4536
mmu_circ_0005643	12	2	5	1	13	11	44	1.15854	0.194435	0.445246	0.0976154	1.24453	1.04852	0.599409	0.796888	1.32946	0.688781	chr15:39283769-39310256	+	Rims2	23.9368	25.4536
mmu_circ_0005644	7	8	1	3	10	5	34	0.675818	0.77774	0.0890491	0.292846	0.957334	0.476598	0.514202	0.575593	1.11939	0.843849	chr15:39283769-39342920	+	Rims2	23.9368	25.4536
mmu_circ_0005645	2	6	4	0	2	2	16	0.193091	0.583305	0.356197	0	0.191467	0.190639	0.377531	0.127369	0.337373	0.145216	chr15:39283769-39349417	+	Rims2	23.9368	25.4536
mmu_circ_0005654	0	1	3	3	4	1	12	0	0.0972175	0.267147	0.292846	0.382934	0.0953196	0.121455	0.257033	2.11628	0.305504	chr15:39386613-39448056	+	Rims2	23.9368	25.4536
mmu_circ_0005657	6	1	7	2	6	2	24	0.579272	0.0972175	0.623344	0.195231	0.574401	0.190639	0.433278	0.32009	0.738764	0.622288	chr15:39417254-39448056	+	Rims2	23.9368	25.4536
mmu_circ_0005659	0	1	1	2	2	0	6	0	0.0972175	0.0890491	0.195231	0.191467	0	0.0620889	0.128899	2.07604	0.421984	chr15:3985259-3987181	+	Oxct1	91.1983	65.4353
mmu_circ_0005660	3	2	2	0	1	3	11	0.289636	0.194435	0.178098	0	0.0957334	0.285959	0.220723	0.127231	0.576427	0.388069	chr15:3985259-4009996	+	Oxct1	91.1983	65.4353
mmu_circ_0005661	7	2	9	2	1	3	24	0.675818	0.194435	0.801442	0.195231	0.0957334	0.285959	0.557232	0.192308	0.345113	0.179888	chr15:3997464-4007775	+	Oxct1	91.1983	65.4353
mmu_circ_0005665	10	12	9	26	22	21	100	0.965454	1.16661	0.801442	2.538	2.10614	2.00171	0.977835	2.21528	2.2655	0.00533092	chr15:41629019-41657598	+	Oxr1	61.0874	69.8169
mmu_circ_0005668	7	7	9	13	13	11	60	0.675818	0.680522	0.801442	1.269	1.24453	1.04852	0.719261	1.18735	1.65079	0.00830911	chr15:43323715-43345395	+	Ttc35	38.2388	34.3851
mmu_circ_0005671	0	0	3	3	7	1	14	0	0	0.267147	0.292846	0.670134	0.0953196	0.0890491	0.352767	3.96148	0.259646	chr15:44220014-44237538	-	Nudcd1	11.2232	12.2454
mmu_circ_0005673	0	0	2	3	2	1	8	0	0	0.178098	0.292846	0.191467	0.0953196	0.0593661	0.193211	3.25457	0.179408	chr15:44228056-44252419	-	Nudcd1	11.2232	12.2454
mmu_circ_0005678	0	1	3	3	4	0	11	0	0.0972175	0.267147	0.292846	0.382934	0	0.121455	0.22526	1.85468	0.503461	chr15:44550333-44579944	-	Sybu	17.7344	14.2117
mmu_circ_0005681	3	0	0	3	6	0	12	0.289636	0	0	0.292846	0.574401	0	0.0965454	0.289082	2.99426	0.385071	chr15:47585260-47681366	-	Csmd3	14.4922	14.6622
mmu_circ_0005682	12	7	15	12	17	16	79	1.15854	0.680522	1.33574	1.17138	1.62747	1.52511	1.05827	1.44132	1.36196	0.192904	chr15:47651897-47681366	-	Csmd3	14.4922	14.6622
mmu_circ_0005689	0	2	1	1	2	1	7	0	0.194435	0.0890491	0.0976154	0.191467	0.0953196	0.0944947	0.128134	1.35599	0.636441	chr15:48087070-48145656	-	Csmd3	14.4922	14.6622
mmu_circ_0005690	0	4	3	5	1	4	17	0	0.38887	0.267147	0.488077	0.0957334	0.381278	0.218672	0.321696	1.47113	0.564031	chr15:48119030-48145656	-	Csmd3	14.4922	14.6622
mmu_circ_0005693	0	2	0	0	2	2	6	0	0.194435	0	0	0.191467	0.190639	0.0648117	0.127369	1.96521	0.52902	chr15:50653650-50678488	-	Trps1	7.05443	6.96861
mmu_circ_0005697	11	13	9	7	6	3	49	1.062	1.26383	0.801442	0.683308	0.574401	0.285959	1.04242	0.514556	0.493615	0.0426265	chr15:5272243-5273612	+	None	NA	NA
mmu_circ_0005699	5	2	2	0	0	1	10	0.482727	0.194435	0.178098	0	0	0.0953196	0.285087	0.0317732	0.111451	0.113638	chr15:52933239-52939126	-	Ext1	11.667	12.6994
mmu_circ_0005703	0	0	4	1	2	5	12	0	0	0.356197	0.0976154	0.191467	0.476598	0.118732	0.255227	2.1496	0.453573	chr15:54980895-54983466	+	Deptor	2.93993	3.46135
mmu_circ_0005704	0	2	1	1	3	3	10	0	0.194435	0.0890491	0.0976154	0.2872	0.285959	0.0944947	0.223591	2.36618	0.201813	chr15:55040285-55049828	+	Deptor	2.93993	3.46135
mmu_circ_0005711	0	6	4	5	2	4	21	0	0.583305	0.356197	0.488077	0.191467	0.381278	0.313167	0.353607	1.12913	0.845688	chr15:57883778-57900984	-	Zhx1	16.8493	17.343
mmu_circ_0005721	6	2	6	7	3	1	25	0.579272	0.194435	0.534295	0.683308	0.2872	0.0953196	0.436001	0.355276	0.814852	0.72421	chr15:61933899-61939020	+	Pvt1	0.0289584	0.0334789
mmu_circ_0005724	2	0	8	1	4	1	16	0.193091	0	0.712393	0.0976154	0.382934	0.0953196	0.301828	0.191956	0.635979	0.672036	chr15:62073728-62074116	+	Pvt1	0.0289584	0.0334789
mmu_circ_0005729	2	0	3	0	1	1	7	0.193091	0	0.267147	0	0.0957334	0.0953196	0.153413	0.0636843	0.415118	0.382118	chr15:65661288-65669134	+	Efr3a	30.4615	34.1158
mmu_circ_0005730	1	0	0	2	3	2	8	0.0965454	0	0	0.195231	0.2872	0.190639	0.0321818	0.224357	6.97154	0.0129565	chr15:65862080-65863032	-	Kcnq3	12.6699	16.1497
mmu_circ_0005732	3	1	1	1	1	2	9	0.289636	0.0972175	0.0890491	0.0976154	0.0957334	0.190639	0.158634	0.127996	0.806862	0.702805	chr15:66426368-66426761	+	Phf20l1	26.8885	19.2801
mmu_circ_0005734	1	0	2	3	2	4	12	0.0965454	0	0.178098	0.292846	0.191467	0.381278	0.0915479	0.28853	3.15169	0.0590924	chr15:6685364-6700721	+	Rictor	10.6191	9.84129
mmu_circ_0005740	2	0	0	0	2	4	8	0.193091	0	0	0	0.191467	0.381278	0.0643636	0.190915	2.9662	0.389457	chr15:67933032-67950636	-	Zfat	2.00181	2.14726
mmu_circ_0005741	1	0	1	1	4	1	8	0.0965454	0	0.0890491	0.0976154	0.382934	0.0953196	0.0618648	0.191956	3.10283	0.304942	chr15:67933032-67978153	-	Zfat	2.00181	2.14726
mmu_circ_0005743	2	2	0	1	1	4	10	0.193091	0.194435	0	0.0976154	0.0957334	0.381278	0.129175	0.191542	1.48281	0.61935	chr15:67978064-68001785	-	Zfat	2.00181	2.14726
mmu_circ_0005745	0	4	0	12	2	5	23	0	0.38887	0	1.17138	0.191467	0.476598	0.129623	0.61315	4.73024	0.23385	chr15:68825481-68847904	+	Khdrbs3	57.8609	51.588
mmu_circ_0005746	0	0	1	2	2	2	7	0	0	0.0890491	0.195231	0.191467	0.190639	0.029683	0.192446	6.48335	0.0314407	chr15:68825481-68855269	+	Khdrbs3	57.8609	51.588
mmu_circ_0005747	3	3	2	2	7	8	25	0.289636	0.291652	0.178098	0.195231	0.670134	0.762557	0.253129	0.54264	2.14373	0.238141	chr15:68825481-68860340	+	Khdrbs3	57.8609	51.588
mmu_circ_0005748	4	6	3	7	2	3	25	0.386182	0.583305	0.267147	0.683308	0.191467	0.285959	0.412211	0.386911	0.938623	0.89439	chr15:68825481-68879891	+	Khdrbs3	57.8609	51.588
mmu_circ_0005749	1	1	0	1	3	3	9	0.0965454	0.0972175	0	0.0976154	0.2872	0.285959	0.0645876	0.223591	3.46183	0.110808	chr15:68843787-68847904	+	Khdrbs3	57.8609	51.588
mmu_circ_0005750	6	1	2	6	2	1	18	0.579272	0.0972175	0.178098	0.585692	0.191467	0.0953196	0.284863	0.290826	1.02093	0.978854	chr15:68855129-68879891	+	Khdrbs3	57.8609	51.588
mmu_circ_0005755	0	2	2	4	0	0	8	0	0.194435	0.178098	0.390462	0	0	0.124178	0.130154	1.04813	0.969673	chr15:72515712-72524087	-	Trappc9	9.18893	10.6002
mmu_circ_0005762	5	3	6	5	2	6	27	0.482727	0.291652	0.534295	0.488077	0.191467	0.571917	0.436225	0.417154	0.956282	0.897124	chr15:72830401-72862073	-	Trappc9	9.18893	10.6002
mmu_circ_0005767	13	9	5	9	7	10	53	1.25509	0.874957	0.445246	0.878538	0.670134	0.953196	0.858431	0.833956	0.971489	0.928932	chr15:73087463-73099323	-	Ptk2	27.0426	22.8937
[truncated: 2,734 more rows]

## Sheet: Table_S3_Hippocampus
circID	1m-a	1m-b	1m-c	22m-a	22m-b	22m-c	total_reads	TPM_1M-A	TPM_1M-B	TPM_1M-C	TPM_22M-A	TPM_22M-B	TPM_22M-C	AV_1M	AV_22M	FC	p.value_norm	chr_id	strand	gene_id	FPKM_1M	FPKM_22M
CDR1as	17	37	22	23	24	28	151	1.0409	1.95579	1.13547	1.24763	1.23429	1.77764	1.37739	1.41985	1.03083	0.908086	chrX:58436422-58439349	+	Cdr1	7.09641	7.05637
mm9_circ_000025	10	9	7	9	16	17	68	0.612294	0.475734	0.361285	0.488205	0.822861	1.07928	0.483104	0.796782	1.6493	0.200225	chr1:154691165-154691537	-	Smg7	26.2311	26.5412
mm9_circ_000040	9	1	0	3	5	5	23	0.551064	0.0528593	0	0.162735	0.257144	0.317436	0.201308	0.245771	1.22087	0.826681	chr1:16430403-16453275	-	Stau2	52.4229	53.0245
mm9_circ_000042	10	6	6	11	10	8	51	0.612294	0.317156	0.309673	0.596694	0.514288	0.507897	0.413041	0.539626	1.30647	0.331287	chr18:51462263-51463167	+	Prr16	0	0
mm9_circ_000076	1	0	3	2	6	2	14	0.0612294	0	0.154836	0.10849	0.308573	0.126974	0.0720219	0.181346	2.51792	0.241769	chr12:70741040-70759065	-	Sos2	7.92541	10.137
mm9_circ_000102	11	10	11	8	7	4	51	0.673523	0.528593	0.567733	0.43396	0.360002	0.253948	0.58995	0.349303	0.59209	0.0252412	chr16:81576297-81590056	+	Ncam2	33.5203	34.3124
mm9_circ_000111	3	8	3	5	5	2	26	0.183688	0.422874	0.154836	0.271225	0.257144	0.126974	0.2538	0.218448	0.860709	0.738018	chr1:157805690-157809690	-	Cep350	13.3597	17.5823
mm9_circ_000155	83	67	78	86	127	78	519	5.08204	3.54157	4.02574	4.66507	6.53146	4.95199	4.21645	5.38284	1.27663	0.192808	chr16:33421406-33435060	+	Zfp148	23.6177	27.5086
mm9_circ_000174	4	3	7	4	1	5	24	0.244917	0.158578	0.361285	0.21698	0.0514288	0.317436	0.254927	0.195281	0.76603	0.575228	chr1:8573285-8614962	-	Sntg1	12.0374	12.1575
mm9_circ_000203	10	10	11	12	14	11	68	0.612294	0.528593	0.567733	0.650939	0.720003	0.698358	0.56954	0.689767	1.2111	0.0200954	chr9:59649720-59680115	+	Myo9a	49.1671	60.5849
mm9_circ_000224	0	1	2	1	4	3	11	0	0.0528593	0.103224	0.0542449	0.205715	0.190461	0.0520278	0.150141	2.88577	0.172272	chr9:70317161-70324475	-	Rnf111	8.40718	10.3474
mm9_circ_000233	12	9	13	13	14	7	68	0.734752	0.475734	0.670957	0.705184	0.720003	0.44441	0.627148	0.623199	0.993704	0.975077	chr6:135872889-135873488	-	Grin2b	104.658	111.059
mm9_circ_000234	11	19	23	13	9	12	87	0.673523	1.00433	1.18708	0.705184	0.462859	0.761845	0.954976	0.643296	0.673626	0.166193	chr16:97260504-97278372	-	None	8.94	7.43096
mm9_circ_000242	6	6	6	8	10	1	37	0.367376	0.317156	0.309673	0.43396	0.514288	0.0634871	0.331402	0.337245	1.01763	0.970389	chr3:138678509-138713552	-	Rap1gds1	41.1152	34.2292
mm9_circ_000251	1	5	4	6	4	2	22	0.0612294	0.264297	0.206448	0.32547	0.205715	0.126974	0.177325	0.219386	1.2372	0.641124	chr4:130274068-130275266	+	Pum1	17.3928	17.3833
mm9_circ_000264	4	2	2	3	0	2	13	0.244917	0.105719	0.103224	0.162735	0	0.126974	0.151287	0.0965697	0.638322	0.466515	chr5:118542504-118545738	-	Fbxw8	0.215843	0.144186
mm9_circ_000267	4	0	2	3	0	2	11	0.244917	0	0.103224	0.162735	0	0.126974	0.116047	0.0965697	0.832159	0.834094	chr3:95795366-95796201	-	Plekho1	11.4581	10.6286
mm9_circ_000280	1	4	6	10	12	2	35	0.0612294	0.211437	0.309673	0.542449	0.617146	0.126974	0.194113	0.428856	2.20931	0.262659	chr9:59649720-59690945	+	Myo9a	49.1671	60.5849
mm9_circ_000338	2	8	9	7	2	6	34	0.122459	0.422874	0.464509	0.379715	0.102858	0.380923	0.336614	0.287832	0.855079	0.748869	chr19:45705354-45715011	-	Fbxw4	3.72938	3.31478
mm9_circ_000340	0	1	4	1	0	1	7	0	0.0528593	0.206448	0.0542449	0	0.0634871	0.0864359	0.039244	0.454025	0.532003	chr9:14376066-14379883	-	Amotl1	3.7632	4.50893
mm9_circ_000353	22	29	24	27	44	31	177	1.34705	1.53292	1.23869	1.46461	2.26287	1.9681	1.37289	1.89853	1.38287	0.141113	chr2:70606918-70625052	-	Tlk1	61.2769	68.9429
mm9_circ_000380	1	0	2	3	2	7	15	0.0612294	0	0.103224	0.162735	0.102858	0.44441	0.0548178	0.236667	4.31734	0.221104	chr3:152401149-152410737	+	Pigk	24.6537	26.0815
mm9_circ_000398	5	2	1	4	1	7	20	0.306147	0.105719	0.0516121	0.21698	0.0514288	0.44441	0.154493	0.237606	1.53798	0.582882	chr4:149874111-149884147	+	Rere	9.467	13.6455
mm9_circ_000400	0	3	5	3	4	3	18	0	0.158578	0.25806	0.162735	0.205715	0.190461	0.138879	0.186304	1.34148	0.594186	chr3:78907884-78916224	-	Rapgef2	40.4026	39.4111
mm9_circ_000405	1	3	1	6	3	2	16	0.0612294	0.158578	0.0516121	0.32547	0.154286	0.126974	0.0904731	0.202243	2.2354	0.209829	chr6:50093717-50133870	+	Mpp6	4.74499	4.83868
mm9_circ_000427	0	0	3	3	4	0	10	0	0	0.154836	0.162735	0.205715	0	0.0516121	0.122817	2.37961	0.431587	chr12:112830787-112842775	+	Mark3	14.0361	12.5257
mm9_circ_000453	5	9	4	7	4	6	35	0.306147	0.475734	0.206448	0.379715	0.205715	0.380923	0.329443	0.322118	0.977764	0.944182	chr15:3997464-4009996	+	Oxct1	65.9583	57.8996
mm9_circ_000459	0	1	0	3	0	2	6	0	0.0528593	0	0.162735	0	0.126974	0.0176198	0.0965697	5.48076	0.246393	chr7:150710065-150713216	-	Nap1l4	26.8788	27.9454
mm9_circ_000469	2	0	2	2	1	0	7	0.122459	0	0.103224	0.10849	0.0514288	0	0.0752276	0.0533062	0.708599	0.680174	chr15:58800393-58804115	-	Mtss1	6.60994	4.86978
mm9_circ_000476	22	30	20	19	27	23	141	1.34705	1.58578	1.03224	1.03065	1.38858	1.4602	1.32169	1.29315	0.978403	0.897793	chr13:55335255-55349438	+	Nsd1	29.586	27.3066
mm9_circ_000477	1	1	0	1	4	2	9	0.0612294	0.0528593	0	0.0542449	0.205715	0.126974	0.0380296	0.128978	3.39152	0.161573	chrX:45907154-45920290	-	Zfp280c	6.67721	7.06595
mm9_circ_000542	2	0	0	0	2	2	6	0.122459	0	0	0	0.102858	0.126974	0.0408196	0.0766106	1.87681	0.56031	chr16:76330990-76352791	-	Nrip1	11.5401	12.2708
mm9_circ_000550	5	6	2	1	4	1	19	0.306147	0.317156	0.103224	0.0542449	0.205715	0.0634871	0.242176	0.107816	0.445197	0.197382	chr1:66847622-66854178	-	1110028C15Rik	8.23854	11.0893
mm9_circ_000551	2	2	5	8	4	8	29	0.122459	0.105719	0.25806	0.43396	0.205715	0.507897	0.162079	0.382524	2.3601	0.120425	chr7:17468475-17468859	+	Dact3	37.116	44.5945
mm9_circ_000560	1	5	0	3	2	0	11	0.0612294	0.264297	0	0.162735	0.102858	0	0.108509	0.0885308	0.815887	0.842567	chr12:90741461-90771454	+	Nrxn3	66.82	54.617
mm9_circ_000571	2	3	2	5	2	4	18	0.122459	0.158578	0.103224	0.271225	0.102858	0.253948	0.128087	0.209344	1.63439	0.264591	chr1:194062606-194065919	+	Kcnh1	5.92874	5.16966
mm9_circ_000592	0	1	1	1	2	1	6	0	0.0528593	0.0516121	0.0542449	0.102858	0.0634871	0.0348238	0.0735299	2.11148	0.168279	chr11:60072357-60088504	-	Tom1l2	47.9898	35.3898
mm9_circ_000594	6	11	9	7	7	7	47	0.367376	0.581452	0.464509	0.379715	0.360002	0.44441	0.471112	0.394709	0.837823	0.345939	chr16:63652040-63653404	-	Epha3	3.52426	2.60255
mm9_circ_000595	38	38	36	46	29	27	214	2.32672	2.00865	1.85804	2.49527	1.49144	1.71415	2.06447	1.90029	0.920472	0.659295	chr2:131337719-131342179	+	Smox	17.6865	15.1032
mm9_circ_000610	2	6	4	6	4	12	34	0.122459	0.317156	0.206448	0.32547	0.205715	0.761845	0.215354	0.43101	2.0014	0.330223	chr8:81642073-81644439	+	Zfp827	8.54571	8.25993
mm9_circ_000661	1	1	1	1	2	1	7	0.0612294	0.0528593	0.0516121	0.0542449	0.102858	0.0634871	0.0552336	0.0735299	1.33125	0.344011	chr1:66518549-66537705	+	Unc80	35.7564	37.1213
mm9_circ_000673	3	2	6	1	1	2	15	0.183688	0.105719	0.309673	0.0542449	0.0514288	0.126974	0.199693	0.0775493	0.388343	0.165115	chr2:31633853-31634736	+	Abl1	10.4168	8.59659
mm9_circ_000692	2	3	2	3	4	2	16	0.122459	0.158578	0.103224	0.162735	0.205715	0.126974	0.128087	0.165141	1.28929	0.262525	chr9:86265947-86345617	-	Ube2cbp	0.740977	1.24488
mm9_circ_000696	9	14	23	12	8	10	76	0.551064	0.74003	1.18708	0.650939	0.41143	0.634871	0.826058	0.565747	0.684876	0.301803	chr4:86719091-86722061	-	Slc24a2	105.859	98.703
mm9_circ_000704	4	0	0	0	3	2	9	0.244917	0	0	0	0.154286	0.126974	0.0816392	0.0937535	1.14839	0.905566	chr7:103877858-103886071	+	Odz4	12.7873	11.134
mm9_circ_000706	2	1	0	1	2	0	6	0.122459	0.0528593	0	0.0542449	0.102858	0	0.0584393	0.0523675	0.8961	0.902096	chr5:38936912-38942706	-	Wdr1	49.9873	45.162
mm9_circ_000708	7	1	1	2	5	5	21	0.428606	0.0528593	0.0516121	0.10849	0.257144	0.317436	0.177692	0.22769	1.28137	0.745176	chr2:139772905-139777315	-	Tasp1	9.27051	12.07
mm9_circ_000732	7	7	5	8	7	6	40	0.428606	0.370015	0.25806	0.43396	0.360002	0.380923	0.352227	0.391628	1.11186	0.527455	chr1:159216861-159229395	-	Rasal2	3.0375	3.62607
mm9_circ_000733	1	3	5	5	1	2	17	0.0612294	0.158578	0.25806	0.271225	0.0514288	0.126974	0.159289	0.149876	0.940904	0.918133	chr1:166309489-166333208	+	Nme7	9.90226	10.2476
mm9_circ_000739	3	1	2	1	7	6	20	0.183688	0.0528593	0.103224	0.0542449	0.360002	0.380923	0.113257	0.265056	2.34031	0.285084	chr8:81615731-81615965	+	Zfp827	8.54571	8.25993
mm9_circ_000741	22	20	20	37	47	35	181	1.34705	1.05719	1.03224	2.00706	2.41715	2.22205	1.14549	2.21542	1.93404	0.00256684	chr10:24940416-25009536	-	Akap7	17.8004	21.3679
mm9_circ_000767	24	18	30	24	30	27	153	1.4695	0.951467	1.54836	1.30188	1.54286	1.71415	1.32311	1.51963	1.14853	0.434458	chr2:139803342-139883235	-	Tasp1	9.27051	12.07
mm9_circ_000784	2	3	3	6	2	4	20	0.122459	0.158578	0.154836	0.32547	0.102858	0.253948	0.145291	0.227425	1.56531	0.336648	chr8:126819257-126829568	+	Galnt2	10.7394	11.0172
mm9_circ_000787	4	2	9	7	4	5	31	0.244917	0.105719	0.464509	0.379715	0.205715	0.317436	0.271715	0.300955	1.10761	0.818068	chr11:8418201-8419573	-	Tns3	12.8319	9.82711
mm9_circ_000800	2	5	4	6	1	2	20	0.122459	0.264297	0.206448	0.32547	0.0514288	0.126974	0.197735	0.167958	0.849409	0.766557	chr19:54061943-54077636	+	Shoc2	27.0763	27.1536
mm9_circ_000811	3	2	0	1	0	0	6	0.183688	0.105719	0	0.0542449	0	0	0.0964689	0.0180816	0.187435	0.275957	chr16:89860449-89867979	-	Tiam1	15.191	17.304
mm9_circ_000881	8	11	6	7	6	8	46	0.489835	0.581452	0.309673	0.379715	0.308573	0.507897	0.46032	0.398728	0.866198	0.569979	chr4:149813451-149909054	+	Rere	9.467	13.6455
mm9_circ_000885	1	0	2	1	3	3	10	0.0612294	0	0.103224	0.0542449	0.154286	0.190461	0.0548178	0.132998	2.42617	0.203216	chr15:12160028-12163681	+	Mtmr12	11.4726	14.7883
mm9_circ_000890	14	20	22	19	12	12	99	0.857211	1.05719	1.13547	1.03065	0.617146	0.761845	1.01662	0.803215	0.790083	0.228548	chr15:82655660-82687714	-	Tcf20	40.697	48.0715
mm9_circ_000903	242	260	292	390	406	365	1955	14.8175	13.7434	15.0707	21.1555	20.8801	23.1728	14.5439	21.7361	1.49452	0.00266004	chr5:3747020-3772787	-	Ankib1	12.2282	15.1936
mm9_circ_000936	0	1	1	1	2	3	8	0	0.0528593	0.0516121	0.0542449	0.102858	0.190461	0.0348238	0.115855	3.32688	0.168132	chr6:140582209-140596606	+	Aebp2	18.4465	22.6054
mm9_circ_000947	36	27	45	39	38	46	231	2.20426	1.4272	2.32254	2.11555	1.95429	2.92041	1.98467	2.33008	1.17404	0.447172	chr17:81827521-81844933	-	None	128.255	166.095
mm9_circ_000973	2	8	9	6	12	2	39	0.122459	0.422874	0.464509	0.32547	0.617146	0.126974	0.336614	0.35653	1.05917	0.916926	chr11:77385108-77398996	-	Taok1	0.203509	0.189689
mm9_circ_001000	1	1	2	1	2	1	8	0.0612294	0.0528593	0.103224	0.0542449	0.102858	0.0634871	0.0724376	0.0735299	1.01508	0.962033	chr4:108717152-108723594	+	Nrd1	9.13548	9.1713
mm9_circ_001003	1	1	1	3	0	2	8	0.0612294	0.0528593	0.0516121	0.162735	0	0.126974	0.0552336	0.0965697	1.74839	0.490735	chr4:73952868-73961553	+	Kdm4c	7.96038	8.44308
mm9_circ_001009	11	7	10	9	12	10	59	0.673523	0.370015	0.516121	0.488205	0.617146	0.634871	0.519886	0.580074	1.11577	0.586	chr19:4784723-4794009	-	Rbm4	9.34169	9.57522
mm9_circ_001034	0	2	3	1	1	0	7	0	0.105719	0.154836	0.0542449	0.0514288	0	0.0868516	0.0352246	0.405572	0.380235	chr4:55063057-55073109	+	Zfp462	10.2863	8.34379
mm9_circ_001040	3	4	3	2	5	3	20	0.183688	0.211437	0.154836	0.10849	0.257144	0.190461	0.183321	0.185365	1.01115	0.967767	chr16:32986824-32988567	+	Lrch3	10.1711	11.2171
mm9_circ_001096	4	7	3	13	12	8	47	0.244917	0.370015	0.154836	0.705184	0.617146	0.507897	0.25659	0.610076	2.37763	0.0141404	chr18:65798403-65816286	+	Zfp532	22.4094	20.0866
mm9_circ_001129	8	5	12	15	8	15	63	0.489835	0.264297	0.619345	0.813674	0.41143	0.952307	0.457826	0.725804	1.58533	0.248042	chr4:6750051-6769573	-	Tox	3.2817	4.81121
mm9_circ_001135	6	1	1	0	0	1	9	0.367376	0.0528593	0.0516121	0	0	0.0634871	0.157283	0.0211624	0.13455	0.323533	chr14:22599307-22603018	+	Samd8	0.334835	0.162046
mm9_circ_001140	14	22	17	33	18	19	123	0.857211	1.1629	0.877405	1.79008	0.925719	1.20626	0.96584	1.30735	1.35359	0.312194	chr12:109227674-109228040	-	Bcl11b	20.9281	19.078
mm9_circ_001144	3	3	0	3	9	10	28	0.183688	0.158578	0	0.162735	0.462859	0.634871	0.114089	0.420155	3.68271	0.144057	chr14:49652945-49672067	-	Exoc5	4.40462	4.39092
mm9_circ_001149	3	9	7	6	10	6	41	0.183688	0.475734	0.361285	0.32547	0.514288	0.380923	0.340235	0.406893	1.19592	0.553417	chr12:54038121-54039493	+	Akap6	37.09	37.9239
mm9_circ_001164	2	5	3	5	3	6	24	0.122459	0.264297	0.154836	0.271225	0.154286	0.380923	0.180531	0.268811	1.48901	0.331507	chr18:6049274-6070089	-	Arhgap12	23.146	33.6227
mm9_circ_001166	10	15	12	14	14	12	77	0.612294	0.79289	0.619345	0.759429	0.720003	0.761845	0.674843	0.747093	1.10706	0.345379	chr12:99728114-99757042	-	Kcnk10	4.49221	3.75193
mm9_circ_001192	0	0	0	3	3	1	7	0	0	0	0.162735	0.154286	0.0634871	0	0.126836	NA	0.0573868	chr14:33339334-33340064	+	Ercc6	4.48652	5.00374
mm9_circ_001194	5	8	13	9	8	5	48	0.306147	0.422874	0.670957	0.488205	0.41143	0.317436	0.466659	0.40569	0.86935	0.644258	chr9:113853965-113860802	+	Ubp1	16.3409	17.0783
mm9_circ_001200	3	6	15	7	7	8	46	0.183688	0.317156	0.774181	0.379715	0.360002	0.507897	0.425008	0.415871	0.978501	0.964562	chr8:81584148-81615965	+	Zfp827	8.54571	8.25993
mm9_circ_001219	19	12	21	16	17	11	96	1.16336	0.634312	1.08385	0.867919	0.87429	0.698358	0.960508	0.813522	0.846971	0.472953	chr3:28431809-28441020	+	Tnik	54.8351	58.9372
mm9_circ_001254	5	4	5	8	4	6	32	0.306147	0.211437	0.25806	0.43396	0.205715	0.380923	0.258548	0.340199	1.31581	0.361996	chr5:84662607-84666579	-	Epha5	17.8689	16.8568
mm9_circ_001265	5	7	19	9	8	10	58	0.306147	0.370015	0.98063	0.488205	0.41143	0.634871	0.552264	0.511502	0.926191	0.870443	chr9:18099743-18106627	+	Chordc1	21.1443	24.4706
mm9_circ_001279	0	3	2	7	3	3	18	0	0.158578	0.103224	0.379715	0.154286	0.190461	0.0872674	0.241487	2.76721	0.150661	chr7:106214309-106247983	-	Uvrag	5.62767	5.54723
mm9_circ_001286	27	38	29	39	33	31	197	1.65319	2.00865	1.49675	2.11555	1.69715	1.9681	1.71953	1.92693	1.12062	0.34945	chr7:121202053-121203933	-	Rras2	6.76504	6.5675
mm9_circ_001327	35	33	26	35	38	23	190	2.14303	1.74436	1.34191	1.89857	1.95429	1.4602	1.7431	1.77102	1.01602	0.92575	chr11:70688247-70700673	+	Rabep1	27.3152	31.4825
mm9_circ_001335	9	5	21	17	13	18	83	0.551064	0.264297	1.08385	0.922164	0.668575	1.14277	0.633072	0.911169	1.43928	0.384777	chr11:6213790-6217083	+	Ogdh	42.6134	36.6857
mm9_circ_001339	1	7	5	10	9	3	35	0.0612294	0.370015	0.25806	0.542449	0.462859	0.190461	0.229768	0.39859	1.73475	0.294954	chr18:84722261-84732438	-	None	4.11818	5.48281
mm9_circ_001346	10	8	14	7	17	19	75	0.612294	0.422874	0.722569	0.379715	0.87429	1.20626	0.585912	0.820086	1.39967	0.438516	chr11:61959807-61975412	+	Specc1	17.1748	15.2782
mm9_circ_001373	10	1	13	15	7	3	49	0.612294	0.0528593	0.670957	0.813674	0.360002	0.190461	0.44537	0.454712	1.02098	0.974151	chr6:18398247-18452056	-	Cttnbp2	33.9278	40.4187
mm9_circ_001406	5	6	3	10	4	7	35	0.306147	0.317156	0.154836	0.542449	0.205715	0.44441	0.25938	0.397525	1.5326	0.307827	chr5:107047089-107048661	-	Zfp644	43.4488	50.2783
mm9_circ_001407	11	16	12	20	8	15	82	0.673523	0.845749	0.619345	1.0849	0.41143	0.952307	0.712872	0.816212	1.14496	0.673305	chr12:3617605-3686862	+	Dtnb	24.804	23.9921
mm9_circ_001412	7	3	11	10	2	4	37	0.428606	0.158578	0.567733	0.542449	0.102858	0.253948	0.384972	0.299752	0.778633	0.654075	chr14:55377275-55378582	-	Slc7a8	12.9036	10.2544
mm9_circ_001415	3	0	6	2	8	3	22	0.183688	0	0.309673	0.10849	0.41143	0.190461	0.164454	0.236794	1.43988	0.600918	chr1:120316016-120316495	+	Clasp1	13.1465	12.942
mm9_circ_001424	35	43	45	44	35	35	237	2.14303	2.27295	2.32254	2.38678	1.80001	2.22205	2.24617	2.13628	0.951074	0.600105	chr15:82681942-82687714	-	Tcf20	40.697	48.0715
mm9_circ_001426	1	0	0	4	0	4	9	0.0612294	0	0	0.21698	0	0.253948	0.0204098	0.156976	7.69121	0.222249	chr8:49420942-49434767	-	Odz3	20.8335	19.6311
mm9_circ_001434	177	157	169	204	271	213	1191	10.8376	8.29891	8.72244	11.066	13.9372	13.5228	9.28632	12.842	1.38289	0.0414469	chr17:71110414-71136549	+	Dlgap1	130.918	137.168
mm9_circ_001473	9	9	11	13	9	25	76	0.551064	0.475734	0.567733	0.705184	0.462859	1.58718	0.53151	0.918407	1.72792	0.374868	chr8:81895682-81896263	-	Smad1	5.99457	7.41778
mm9_circ_001483	3	2	1	0	4	3	13	0.183688	0.105719	0.0516121	0	0.205715	0.190461	0.113673	0.132059	1.16174	0.824572	chrX:47937855-47954075	-	6720401G13Rik	3.70069	4.47561
mm9_circ_001489	4	5	6	2	10	9	36	0.244917	0.264297	0.309673	0.10849	0.514288	0.571384	0.272962	0.398054	1.45828	0.481752	chr1:153323269-153325755	-	Rnf2	11.7236	13.6467
mm9_circ_001517	3	3	7	6	6	6	31	0.183688	0.158578	0.361285	0.32547	0.308573	0.380923	0.234517	0.338322	1.44263	0.240321	chr1:8404283-8438213	-	Sntg1	12.0374	12.1575
mm9_circ_001535	25	19	25	29	28	37	163	1.53073	1.00433	1.2903	1.5731	1.44001	2.34902	1.27512	1.78738	1.40173	0.207656	chr1:53313472-53338936	-	Pms1	4.91856	10.8908
mm9_circ_001579	21	30	23	30	34	23	161	1.28582	1.58578	1.18708	1.62735	1.74858	1.4602	1.35289	1.61204	1.19155	0.159385	chr3:55883780-55895042	-	Nbea	31.816	29.1078
mm9_circ_001580	1	4	3	7	2	3	20	0.0612294	0.211437	0.154836	0.379715	0.102858	0.190461	0.142501	0.224345	1.57434	0.441104	chr12:52817928-52824035	+	Ap4s1	30.2761	44.324
mm9_circ_001598	2	14	6	18	7	4	51	0.122459	0.74003	0.309673	0.976409	0.360002	0.253948	0.390721	0.53012	1.35677	0.656955	chr9:47596053-47607613	+	Cadm1	81.5767	104.803
mm9_circ_001626	2	4	2	4	1	2	15	0.122459	0.211437	0.103224	0.21698	0.0514288	0.126974	0.145707	0.131794	0.904518	0.824492	chr16:18894866-18899550	+	Hira	11.9967	11.4894
mm9_circ_001639	11	15	23	16	10	12	87	0.673523	0.79289	1.18708	0.867919	0.514288	0.761845	0.884497	0.714684	0.808012	0.422323	chr5:84760252-84760916	-	Epha5	17.8689	16.8568
mm9_circ_001643	4	6	8	6	8	3	35	0.244917	0.317156	0.412897	0.32547	0.41143	0.190461	0.32499	0.309121	0.951169	0.854252	chr11:72525658-72527985	+	Ankfy1	7.35213	8.20818
mm9_circ_001644	5	2	4	5	8	4	28	0.306147	0.105719	0.206448	0.271225	0.41143	0.253948	0.206105	0.312201	1.51477	0.238616	chr7:140158189-140165306	+	Zranb1	0.00293716	0
mm9_circ_001686	1	3	2	0	2	2	10	0.0612294	0.158578	0.103224	0	0.102858	0.126974	0.107677	0.0766106	0.711484	0.5565	chr6:61260807-61263829	+	Fam190a	6.96308	6.37931
mm9_circ_001703	5	0	3	3	0	1	12	0.306147	0	0.154836	0.162735	0	0.0634871	0.153661	0.0754073	0.490738	0.491001	chr1:180608956-180609490	+	Kif26b	2.25837	1.34216
mm9_circ_001726	14	9	7	12	11	11	64	0.857211	0.475734	0.361285	0.650939	0.565717	0.698358	0.564743	0.638338	1.13032	0.676529	chr9:112078598-112090270	-	Arpp21	66.3545	59.3232
mm9_circ_001729	39	46	37	39	43	33	237	2.38795	2.43153	1.90965	2.11555	2.21144	2.09507	2.24304	2.14069	0.954369	0.605656	chr9:96492368-96511918	-	Rasa2	6.78526	9.29241
mm9_circ_001767	2	2	2	2	5	1	14	0.122459	0.105719	0.103224	0.10849	0.257144	0.0634871	0.110467	0.14304	1.29487	0.634373	chr10:4920265-4942700	+	Syne1	55.2333	71.6071
mm9_circ_001790	6	3	2	3	4	2	20	0.367376	0.158578	0.103224	0.162735	0.205715	0.126974	0.209726	0.165141	0.787415	0.640544	chr15:8089850-8091359	+	Nup155	3.6862	4.21885
mm9_circ_001791	5	2	2	7	0	0	16	0.306147	0.105719	0.103224	0.379715	0	0	0.171697	0.126572	0.737182	0.773212	chr13:43514944-43520583	-	Ranbp9	13.9819	14.8955
mm9_circ_001794	21	23	21	22	23	20	130	1.28582	1.21576	1.08385	1.19339	1.18286	1.26974	1.19514	1.21533	1.01689	0.778423	chr13:9720018-9734712	-	Zmynd11	55.0855	58.9367
mm9_circ_001795	0	3	3	3	3	3	15	0	0.158578	0.154836	0.162735	0.154286	0.190461	0.104471	0.169161	1.61921	0.340737	chr7:123502149-123503614	-	Pik3c2a	5.38029	5.8161
mm9_circ_001796	25	26	33	24	37	23	168	1.53073	1.37434	1.7032	1.30188	1.90287	1.4602	1.53609	1.55498	1.0123	0.931788	chr5:24853178-24855758	-	Mll3	15.0802	13.2038
mm9_circ_001832	6	3	2	2	3	4	20	0.367376	0.158578	0.103224	0.10849	0.154286	0.253948	0.209726	0.172242	0.821269	0.708121	chr6:82680761-82689668	-	Hk2	0.774396	0.837826
mm9_circ_001838	10	11	5	20	17	12	75	0.612294	0.581452	0.25806	1.0849	0.87429	0.761845	0.483935	0.907011	1.87424	0.0473832	chr5:101234916-101241221	-	Fam175a	3.01627	4.05294
mm9_circ_001840	4	1	7	6	6	1	25	0.244917	0.0528593	0.361285	0.32547	0.308573	0.0634871	0.219687	0.23251	1.05837	0.922321	chr2:59609188-59610596	+	Tanc1	24.5717	31.2014
mm9_circ_001847	10	5	11	7	9	4	46	0.612294	0.264297	0.567733	0.379715	0.462859	0.253948	0.481441	0.365507	0.759195	0.419778	chr3:95823531-95846851	-	Vps45	9.93212	10.5817
mm9_circ_001848	14	17	15	17	17	25	105	0.857211	0.898608	0.774181	0.922164	0.87429	1.58718	0.843334	1.12788	1.3374	0.341232	chr11:70688247-70698470	+	Rabep1	27.3152	31.4825
mm9_circ_001854	0	1	1	1	4	1	8	0	0.0528593	0.0516121	0.0542449	0.205715	0.0634871	0.0348238	0.107816	3.09604	0.272041	chr19:57724747-57731728	+	Atrnl1	11.6199	12.2799
mm9_circ_001874	7	3	6	8	11	3	38	0.428606	0.158578	0.309673	0.43396	0.565717	0.190461	0.298952	0.396713	1.32701	0.512681	chr9:120362644-120374079	+	Myrip	8.13876	8.66231
mm9_circ_001889	7	14	8	15	8	3	55	0.428606	0.74003	0.412897	0.813674	0.41143	0.190461	0.527178	0.471855	0.89506	0.809274	chr14:25009539-25012176	-	Dlg5	8.06315	7.29155
mm9_circ_001914	6	8	4	8	7	4	37	0.367376	0.422874	0.206448	0.43396	0.360002	0.253948	0.332233	0.349303	1.05138	0.848093	chr8:70428015-70432788	-	Psd3	98.1378	103.576
mm9_circ_001947	17	14	16	16	21	8	92	1.0409	0.74003	0.825793	0.867919	1.08001	0.507897	0.868908	0.818607	0.94211	0.807498	chrX:47922453-47956702	-	6720401G13Rik	3.70069	4.47561
mm9_circ_001955	6	11	22	19	17	18	93	0.367376	0.581452	1.13547	1.03065	0.87429	1.14277	0.694765	1.0159	1.46223	0.293936	chr4:82481349-82500019	-	Zdhhc21	6.92372	7.4903
mm9_circ_002005	3	5	1	4	4	0	17	0.183688	0.264297	0.0516121	0.21698	0.205715	0	0.166532	0.140898	0.846072	0.798581	chr6:112622117-112631670	-	Rad18	1.95953	2.36699
mm9_circ_002017	9	11	6	8	7	5	46	0.551064	0.581452	0.309673	0.43396	0.360002	0.317436	0.48073	0.370466	0.770632	0.3301	chr11:74469924-74470841	+	1300001I01Rik	11.5266	9.66177
mm9_circ_002037	18	20	10	24	13	10	95	1.10213	1.05719	0.516121	1.30188	0.668575	0.634871	0.891812	0.868441	0.973794	0.939139	chr2:48725808-48728993	+	Acvr2a	18.017	21.7769
mm9_circ_002077	4	3	2	8	6	6	29	0.244917	0.158578	0.103224	0.43396	0.308573	0.380923	0.168907	0.374485	2.21711	0.02068	chr2:120632494-120651051	-	Ttbk2	2.61723	2.20858
mm9_circ_002100	21	13	17	24	21	19	115	1.28582	0.687171	0.877405	1.30188	1.08001	1.20626	0.950131	1.19605	1.25882	0.297216	chr1:180253264-180255444	-	None	19.3384	28.3509
mm9_circ_002123	27	25	28	42	60	42	224	1.65319	1.32148	1.44514	2.27829	3.08573	2.66646	1.47327	2.67683	1.81693	0.0227284	chr2:139867829-139883235	-	Tasp1	9.27051	12.07
mm9_circ_002134	3	3	8	1	9	4	28	0.183688	0.158578	0.412897	0.0542449	0.462859	0.253948	0.251721	0.257018	1.02104	0.972455	chr4:42884428-42886227	+	BC049635	2.31578	1.26785
mm9_circ_002139	7	3	4	6	1	3	24	0.428606	0.158578	0.206448	0.32547	0.0514288	0.190461	0.264544	0.18912	0.71489	0.547139	chr8:13136795-13142598	+	Cul4a	13.0454	14.6541
mm9_circ_002142	2	4	0	6	3	3	18	0.122459	0.211437	0	0.32547	0.154286	0.190461	0.111299	0.223406	2.00726	0.237584	chr14:45863829-45866191	+	Gpr137c	17.5943	17.7094
mm9_circ_002144	0	2	0	6	2	4	14	0	0.105719	0	0.32547	0.102858	0.253948	0.0352395	0.227425	6.4537	0.0800008	chr2:20451585-20451869	+	Etl4	17.0997	16.5112
mm9_circ_002148	23	13	12	15	10	12	85	1.40828	0.687171	0.619345	0.813674	0.514288	0.761845	0.904931	0.696603	0.769786	0.504322	chr6:47526534-47527666	-	Ezh2	7.92923	9.78532
mm9_circ_002170	19	25	24	19	30	18	135	1.16336	1.32148	1.23869	1.03065	1.54286	1.14277	1.24118	1.23876	0.998054	0.989283	chr15:5272243-5283050	+	None	NA	NA
mm9_circ_002179	9	14	8	11	15	10	67	0.551064	0.74003	0.412897	0.596694	0.771432	0.634871	0.567997	0.667666	1.17547	0.423829	chr6:38768228-38769312	-	Hipk2	0.574014	0.724337
mm9_circ_002196	1	0	1	1	1	4	8	0.0612294	0	0.0516121	0.0542449	0.0514288	0.253948	0.0376138	0.119874	3.18697	0.344666	chr7:137362511-137386158	-	Fgfr2	0.00293716	0
mm9_circ_002236	6	12	5	12	5	9	49	0.367376	0.634312	0.25806	0.650939	0.257144	0.571384	0.419916	0.493156	1.17442	0.678646	chr6:72078257-72082157	+	St3gal5	14.7044	15.7275
mm9_circ_002258	2	1	3	0	0	0	6	0.122459	0.0528593	0.154836	0	0	0	0.110051	0	0	0.0672772	chr9:64961065-64962248	+	Igdcc4	4.79783	3.96598
mm9_circ_002279	6	5	7	4	9	9	40	0.367376	0.264297	0.361285	0.21698	0.462859	0.571384	0.330986	0.417074	1.2601	0.503726	chrX:93093603-93095039	+	Zc3h12b	12.5844	13.2114
mm9_circ_002280	13	10	5	13	13	12	66	0.795982	0.528593	0.25806	0.705184	0.668575	0.761845	0.527545	0.711868	1.3494	0.356848	chr19:60839934-60840136	-	None	36.1655	49.7009
mm9_circ_002304	7	16	9	12	11	9	64	0.428606	0.845749	0.464509	0.650939	0.565717	0.571384	0.579621	0.596013	1.02828	0.914478	chr1:157800283-157809690	-	Cep350	13.3597	17.5823
mm9_circ_002314	1	0	4	1	1	1	8	0.0612294	0	0.206448	0.0542449	0.0514288	0.0634871	0.0892259	0.056387	0.631957	0.645564	chr13:8671650-8731217	+	Adarb2	4.70511	4.91279
mm9_circ_002334	4	1	0	2	4	4	15	0.244917	0.0528593	0	0.10849	0.205715	0.253948	0.0992589	0.189385	1.90798	0.366611	chr18:82837963-82851679	-	None	5.53836	5.20382
mm9_circ_002352	14	7	12	15	8	9	65	0.857211	0.370015	0.619345	0.813674	0.41143	0.571384	0.615524	0.59883	0.972878	0.931804	chr1:140936576-140959548	+	Dennd1b	25.5444	41.6995
mm9_circ_002353	3	0	1	1	1	2	8	0.183688	0	0.0516121	0.0542449	0.0514288	0.126974	0.0784334	0.0775493	0.988728	0.98924	chr16:11199477-11201523	-	Rsl1d1	19.3195	22.7457
mm9_circ_002357	7	8	10	9	12	9	55	0.428606	0.422874	0.516121	0.488205	0.617146	0.571384	0.455867	0.558911	1.22604	0.103253	chr3:88769733-88789712	+	Ash1l	18.6454	22.0743
mm9_circ_002440	6	9	7	16	10	6	54	0.367376	0.475734	0.361285	0.867919	0.514288	0.380923	0.401465	0.58771	1.46391	0.327618	chr7:133695488-133695852	-	Eif3c	44.1803	55.1025
mm9_circ_002457	62	54	59	69	99	65	408	3.79622	2.8544	3.04511	3.7429	5.09145	4.12666	3.23191	4.32034	1.33677	0.0990909	chr5:65957227-65985787	+	Ube2k	26.0772	31.7625
mm9_circ_002466	11	13	5	12	7	11	59	0.673523	0.687171	0.25806	0.650939	0.360002	0.698358	0.539585	0.569766	1.05593	0.872863	chr7:140217395-140273543	-	Ctbp2	0.00293716	0
mm9_circ_002468	6	8	13	11	9	8	55	0.367376	0.422874	0.670957	0.596694	0.462859	0.507897	0.487069	0.522484	1.07271	0.752143	chr4:141039639-141050313	-	Spen	7.75791	7.94195
mm9_circ_002503	2	1	2	2	0	4	11	0.122459	0.0528593	0.103224	0.10849	0	0.253948	0.0928474	0.120813	1.3012	0.745235	chr2:73701225-73718438	-	Atf2	59.3081	75.5458
mm9_circ_002523	13	9	5	14	19	19	79	0.795982	0.475734	0.25806	0.759429	0.977147	1.20626	0.509925	0.980944	1.9237	0.0830551	chr2:120359246-120361415	-	Zfp106	53.811	66.4109
mm9_circ_002563	13	8	5	8	17	9	60	0.795982	0.422874	0.25806	0.43396	0.87429	0.571384	0.492306	0.626544	1.27267	0.550606	chr18:22533633-22593176	+	Asxl3	1.66497	1.3248
mm9_circ_002573	19	21	33	34	23	33	163	1.16336	1.11005	1.7032	1.84433	1.18286	2.09507	1.32553	1.70742	1.2881	0.320639	chr10:90357843-90411417	+	Anks1b	78.1618	72.5793
mm9_circ_002581	0	2	9	3	6	2	22	0	0.105719	0.464509	0.162735	0.308573	0.126974	0.190076	0.199427	1.0492	0.955091	chr5:66753956-66756359	-	Apbb2	32.1169	49.9815
mm9_circ_002584	6	1	3	4	4	4	22	0.367376	0.0528593	0.154836	0.21698	0.205715	0.253948	0.191691	0.225548	1.17662	0.751206	chr15:40584441-40605692	+	Zfpm2	5.07203	4.60811
mm9_circ_002626	2	3	8	5	1	3	22	0.122459	0.158578	0.412897	0.271225	0.0514288	0.190461	0.231311	0.171038	0.73943	0.621144	chr6:115587616-115594660	-	Raf1	8.94736	7.59569
mm9_circ_002658	25	29	36	32	29	30	181	1.53073	1.53292	1.85804	1.73584	1.49144	1.90461	1.64056	1.71063	1.04271	0.68768	chr7:89038684-89050522	-	Hdgfrp3	19.1068	24.9464
mm9_circ_002669	0	1	0	4	0	4	9	0	0.0528593	0	0.21698	0	0.253948	0.0176198	0.156976	8.90909	0.216701	chr16:17378534-17389550	-	Pi4ka	8.32836	8.90482
mm9_circ_002696	5	14	26	23	24	25	117	0.306147	0.74003	1.34191	1.24763	1.23429	1.58718	0.79603	1.35637	1.70391	0.194701	chr2:31460133-31460863	+	Fubp3	7.42973	8.50785
mm9_circ_002721	26	22	35	43	70	47	243	1.59196	1.1629	1.80642	2.33253	3.60002	2.98389	1.52043	2.97215	1.95481	0.0388503	chr9:22692024-22692440	+	Bbs9	9.33706	10.5669
mm9_circ_002722	2	1	2	3	5	2	15	0.122459	0.0528593	0.103224	0.162735	0.257144	0.126974	0.0928474	0.182284	1.96327	0.133461	chr17:45170186-45185341	+	Supt3h	2.40241	2.80416
mm9_circ_002745	8	17	12	9	5	14	65	0.489835	0.898608	0.619345	0.488205	0.257144	0.88882	0.669263	0.544723	0.813915	0.60684	chr6:135722210-135730354	-	Grin2b	104.658	111.059
mm9_circ_002760	11	10	15	13	20	17	86	0.673523	0.528593	0.774181	0.705184	1.02858	1.07928	0.658766	0.93768	1.42339	0.126464	chr2:33115997-33180223	-	Ralgps1	0.372358	0.353538
mm9_circ_002776	4	1	5	5	3	4	22	0.244917	0.0528593	0.25806	0.271225	0.154286	0.253948	0.185279	0.226487	1.22241	0.622722	chr1:25183485-25188246	-	Bai3	29.6662	33.4363
mm9_circ_002804	2	6	16	13	18	10	65	0.122459	0.317156	0.825793	0.705184	0.925719	0.634871	0.421803	0.755258	1.79055	0.248919	chr19:57806041-57871993	+	Atrnl1	11.6199	12.2799
mm9_circ_002813	27	27	35	33	34	19	175	1.65319	1.4272	1.80642	1.79008	1.74858	1.20626	1.62894	1.58164	0.970963	0.841197	chr2:129636223-129636973	+	Stk35	2.65934	2.55902
mm9_circ_002816	15	9	14	18	15	18	89	0.918441	0.475734	0.722569	0.976409	0.771432	1.14277	0.705581	0.963536	1.36559	0.199755	chr14:35504867-35508291	+	Wapal	38.4364	61.144
mm9_circ_002858	3	2	0	1	0	0	6	0.183688	0.105719	0	0.0542449	0	0	0.0964689	0.0180816	0.187435	0.275957	chr11:84649866-84655126	-	Ggnbp2	15.63	16.6346
mm9_circ_002886	55	58	53	72	59	60	357	3.36762	3.06584	2.73544	3.90564	3.0343	3.80923	3.0563	3.58305	1.17235	0.197126	chr8:87295682-87296214	-	Nfix	24.4447	23.7995
mm9_circ_002888	0	2	1	2	2	2	9	0	0.105719	0.0516121	0.10849	0.102858	0.126974	0.0524436	0.112774	2.15039	0.181308	chr12:52860205-52862157	-	Hectd1	18.2907	19.093
mm9_circ_002914	12	8	20	15	14	18	87	0.734752	0.422874	1.03224	0.813674	0.720003	1.14277	0.729956	0.892149	1.22219	0.501233	chr1:184784087-184788741	+	Susd4	23.3065	20.53
mm9_circ_002950	1	3	7	4	14	6	35	0.0612294	0.158578	0.361285	0.21698	0.720003	0.380923	0.193697	0.439302	2.26798	0.242629	chr2:139810864-139883235	-	Tasp1	9.27051	12.07
mm9_circ_002959	1	4	2	3	6	8	24	0.0612294	0.211437	0.103224	0.162735	0.308573	0.507897	0.125297	0.326402	2.60502	0.171444	chr8:88399532-88446141	+	Phkb	10.0789	13.0855
mm9_circ_002967	1	2	1	0	1	1	6	0.0612294	0.105719	0.0516121	0	0.0514288	0.0634871	0.0728534	0.0383053	0.525786	0.250454	chr2:168392638-168397133	-	Nfatc2	1.0907	0.93261
mm9_circ_003003	1	3	1	2	2	0	9	0.0612294	0.158578	0.0516121	0.10849	0.102858	0	0.0904731	0.0704492	0.778675	0.704303	chr13:49190709-49198331	-	Wnk2	5.06368	3.92357
mm9_circ_003008	14	15	12	13	15	8	77	0.857211	0.79289	0.619345	0.705184	0.771432	0.507897	0.756482	0.661504	0.874448	0.422854	chr17:26403227-26404303	+	Luc7l	20.0989	21.4164
mm9_circ_003022	22	17	19	24	19	12	113	1.34705	0.898608	0.98063	1.30188	0.977147	0.761845	1.07543	1.01362	0.942531	0.7823	chr18:79053222-79056670	-	None	9.20371	8.88927
mm9_circ_003023	0	0	3	1	3	1	8	0	0	0.154836	0.0542449	0.154286	0.0634871	0.0516121	0.0906728	1.75681	0.561344	chr3:51111971-51129954	-	Elf2	12.4532	19.5155
mm9_circ_003024	7	9	11	14	21	7	69	0.428606	0.475734	0.567733	0.759429	1.08001	0.44441	0.490691	0.761281	1.55145	0.276005	chr18:81055282-81114617	-	None	8.61626	9.72965
mm9_circ_003031	9	3	5	6	5	5	33	0.551064	0.158578	0.25806	0.32547	0.257144	0.317436	0.322568	0.300016	0.930089	0.867041	chr3:68298495-68299179	+	Iqcj-schip1	164.696	162.024
mm9_circ_003037	17	17	19	32	24	15	124	1.0409	0.898608	0.98063	1.73584	1.23429	0.952307	0.973379	1.30748	1.34324	0.280585	chr2:68196870-68248198	-	Stk39	21.9259	29.0701
mm9_circ_003043	5	4	6	4	2	4	25	0.306147	0.211437	0.309673	0.21698	0.102858	0.253948	0.275752	0.191262	0.693601	0.211575	chr1:39320163-39357578	+	Npas2	5.09231	4.88032
mm9_circ_003057	1	2	3	4	2	0	12	0.0612294	0.105719	0.154836	0.21698	0.102858	0	0.107261	0.106612	0.99395	0.993067	chr18:12081868-12084873	+	Cables1	1.74407	2.42786
mm9_circ_003071	27	26	25	28	32	17	155	1.65319	1.37434	1.2903	1.51886	1.64572	1.07928	1.43928	1.41462	0.982867	0.910444	chr19:28605362-28606476	-	Glis3	7.6724	9.60973
mm9_circ_003073	3	4	2	0	2	6	17	0.183688	0.211437	0.103224	0	0.102858	0.380923	0.166117	0.16126	0.970765	0.970519	chr5:66782865-66791520	-	Apbb2	32.1169	49.9815
mm9_circ_003099	2	2	8	1	3	6	22	0.122459	0.105719	0.412897	0.0542449	0.154286	0.380923	0.213691	0.196485	0.919479	0.907367	chr12:3442473-3474613	+	Asxl2	8.11083	8.93327
mm9_circ_003119	12	9	7	1	18	8	55	0.734752	0.475734	0.361285	0.0542449	0.925719	0.507897	0.523924	0.495953	0.946614	0.925911	chr2:104449027-104449343	+	Cstf3	12.764	14.8624
mm9_circ_003133	2	1	0	1	5	1	10	0.122459	0.0528593	0	0.0542449	0.257144	0.0634871	0.0584393	0.124959	2.13826	0.43953	chr5:122195731-122199238	+	Atxn2	2.42504	1.73262
mm9_circ_003139	2	1	5	4	3	3	18	0.122459	0.0528593	0.25806	0.21698	0.154286	0.190461	0.144459	0.187243	1.29616	0.557181	chr12:3596648-3648389	+	Dtnb	24.804	23.9921
mm9_circ_003161	13	14	8	13	22	18	88	0.795982	0.74003	0.412897	0.705184	1.13143	1.14277	0.649636	0.993129	1.52875	0.142725	chr1:22336373-22384029	-	Rims1	36.6564	38.0315
mm9_circ_003167	6	1	2	1	3	8	21	0.367376	0.0528593	0.103224	0.0542449	0.154286	0.507897	0.174487	0.238809	1.36864	0.724336	chr15:35029188-35045400	-	Stk3	18.6664	36.8208
mm9_circ_003169	1	1	2	0	2	2	8	0.0612294	0.0528593	0.103224	0	0.102858	0.126974	0.0724376	0.0766106	1.05761	0.927835	chr8:79834629-79889059	-	Arhgap10	2.59377	3.50768
mm9_circ_003170	6	0	0	3	7	2	18	0.367376	0	0	0.162735	0.360002	0.126974	0.122459	0.21657	1.76852	0.552276	chr2:18023084-18047856	+	Mllt10	10.5834	14.1281
mm9_circ_003194	13	11	21	15	14	9	83	0.795982	0.581452	1.08385	0.813674	0.720003	0.571384	0.820429	0.701687	0.855268	0.517865	chr4:120843222-120862863	-	Rlf	9.5485	10.4206
mm9_circ_003195	23	26	30	31	26	24	160	1.40828	1.37434	1.54836	1.68159	1.33715	1.52369	1.44366	1.51414	1.04882	0.5759	chr5:34185760-34188916	+	Whsc1	4.95836	4.06029
mm9_circ_003208	5	2	4	10	4	6	31	0.306147	0.105719	0.206448	0.542449	0.205715	0.380923	0.206105	0.376362	1.82607	0.222391	chr7:123502149-123511703	-	Pik3c2a	5.38029	5.8161
mm9_circ_003215	5	11	9	9	9	9	52	0.306147	0.581452	0.464509	0.488205	0.462859	0.571384	0.450703	0.507483	1.12598	0.562843	chr6:115992888-115993823	-	Tmcc1	19.0034	18.6078
mm9_circ_003232	13	15	10	20	15	12	85	0.795982	0.79289	0.516121	1.0849	0.771432	0.761845	0.701664	0.872725	1.24379	0.292776	chr10:74736761-74742706	+	Specc1l	7.48999	8.11698
mm9_circ_003298	5	8	4	5	6	1	29	0.306147	0.422874	0.206448	0.271225	0.308573	0.0634871	0.311823	0.214428	0.68766	0.381195	chr5:28684813-28694853	+	Rbm33	8.68291	9.74661
mm9_circ_003429	3	1	0	0	4	0	8	0.183688	0.0528593	0	0	0.205715	0	0.0788491	0.0685717	0.869658	0.91258	chr15:81470170-81471855	+	Ep300	10.3988	9.91621
mm9_circ_003431	5	6	13	19	8	7	58	0.306147	0.317156	0.670957	1.03065	0.41143	0.44441	0.43142	0.628831	1.45759	0.456484	chr7:63352746-63353856	+	Herc2	21.5112	19.9483
mm9_circ_003451	38	47	45	46	52	41	269	2.32672	2.48439	2.32254	2.49527	2.6743	2.60297	2.37788	2.59085	1.08956	0.0459629	chr17:86887499-86895451	+	None	65.9623	65.3087
mm9_circ_003458	2	9	2	2	4	1	20	0.122459	0.475734	0.103224	0.10849	0.205715	0.0634871	0.233806	0.125897	0.538471	0.473355	chr12:45396884-45400278	+	Pnpla8	31.8137	37.8608
mm9_circ_003473	21	13	12	16	26	17	105	1.28582	0.687171	0.619345	0.867919	1.33715	1.07928	0.864111	1.09478	1.26695	0.419281	chr14:18795574-18795835	+	Thrb	6.86339	9.22933
mm9_circ_003522	8	6	6	4	1	1	26	0.489835	0.317156	0.309673	0.21698	0.0514288	0.0634871	0.372221	0.110632	0.297221	0.0305098	chr4:144738219-144742701	-	Vps13d	24.1139	32.5508
mm9_circ_003539	6	1	7	4	10	3	31	0.367376	0.0528593	0.361285	0.21698	0.514288	0.190461	0.260507	0.307243	1.17941	0.766176	chr8:16023738-16037308	-	Csmd1	10.5864	8.41359
mm9_circ_003540	1	2	3	2	7	2	17	0.0612294	0.105719	0.154836	0.10849	0.360002	0.126974	0.107261	0.198489	1.85051	0.379211	chr3:32760692-32764888	+	Usp13	4.59433	4.11937
mm9_circ_003547	3	3	0	0	5	3	14	0.183688	0.158578	0	0	0.257144	0.190461	0.114089	0.149202	1.30777	0.734841	chr8:108622971-108624889	+	Nfatc3	4.31196	4.98321
mm9_circ_003568	9	7	1	7	7	9	40	0.551064	0.370015	0.0516121	0.379715	0.360002	0.571384	0.324231	0.437033	1.34791	0.536519	chr10:89505290-89539887	+	Anks1b	78.1618	72.5793
mm9_circ_003585	11	13	14	12	12	8	70	0.673523	0.687171	0.722569	0.650939	0.617146	0.507897	0.694421	0.591994	0.8525	0.12984	chr9:62760556-62771462	-	Pias1	17.1378	21.5027
mm9_circ_003607	0	1	0	0	1	4	6	0	0.0528593	0	0	0.0514288	0.253948	0.0176198	0.101792	5.77717	0.391663	chr1:183860808-183892050	-	Enah	19.2175	20.7572
mm9_circ_003638	4	1	0	5	1	2	13	0.244917	0.0528593	0	0.271225	0.0514288	0.126974	0.0992589	0.149876	1.50995	0.6348	chr17:86450425-86520086	-	None	3.02271	3.16052
mm9_circ_003671	24	20	13	17	31	12	117	1.4695	1.05719	0.670957	0.922164	1.59429	0.761845	1.06588	1.09277	1.02522	0.941457	chr17:30650500-30667310	-	Btbd9	0.137034	0
mm9_circ_003677	3	3	3	2	5	4	20	0.183688	0.158578	0.154836	0.10849	0.257144	0.253948	0.165701	0.206527	1.24639	0.494118	chr9:64052237-64062416	-	Map2k1	45.1954	46.4763
mm9_circ_003692	10	4	6	7	6	8	41	0.612294	0.211437	0.309673	0.379715	0.308573	0.507897	0.377801	0.398728	1.05539	0.886164	chr7:59143281-59152742	+	Gas2	4.15515	6.45601
mm9_circ_003698	3	7	0	0	1	2	13	0.183688	0.370015	0	0	0.0514288	0.126974	0.184568	0.0594677	0.3222	0.364329	chr1:53961092-53971476	-	Hecw2	5.67164	7.72989
mm9_circ_003709	3	3	5	6	5	3	25	0.183688	0.158578	0.25806	0.32547	0.257144	0.190461	0.200109	0.257692	1.28776	0.310047	chr14:22445940-22456862	+	Myst4	9.41411	12.4459
mm9_circ_003714	0	0	1	3	10	2	16	0	0	0.0516121	0.162735	0.514288	0.126974	0.017204	0.267999	15.5777	0.177361	chr4:24609201-24620781	-	Klhl32	3.18489	2.73411
mm9_circ_003739	3	7	6	2	6	7	31	0.183688	0.370015	0.309673	0.10849	0.308573	0.44441	0.287792	0.287158	0.997796	0.995818	chr14:121991615-121996978	-	None	43.4785	48.731
mm9_circ_003748	28	21	24	31	18	27	149	1.71442	1.11005	1.23869	1.68159	0.925719	1.71415	1.35439	1.44049	1.06357	0.800348	chr5:107047089-107067654	-	Zfp644	43.4488	50.2783
mm9_circ_003780	169	179	177	188	306	197	1216	10.3478	9.46182	9.13534	10.1981	15.7372	12.507	9.64831	12.8141	1.32812	0.182625	chr13:35907777-35908444	+	Cdyl	4.35813	6.53555
mm9_circ_003783	173	188	190	175	207	175	1108	10.5927	9.93755	9.8063	9.49287	10.6458	11.1102	10.1122	10.4163	1.03007	0.612395	chr12:104229559-104260086	+	Unc79	13.5283	13.565
mm9_circ_003798	6	4	1	4	7	0	22	0.367376	0.211437	0.0516121	0.21698	0.360002	0	0.210142	0.192327	0.915225	0.904169	chr1:55752588-55758977	+	Plcl1	6.331	8.77118
mm9_circ_003801	6	5	6	0	2	0	19	0.367376	0.264297	0.309673	0	0.102858	0	0.313782	0.0342859	0.109267	0.00377236	chr18:23741584-23761175	+	Dtna	38.2329	41.2367
mm9_circ_003865	34	17	21	41	41	19	173	2.0818	0.898608	1.08385	2.22404	2.10858	1.20626	1.35475	1.84629	1.36283	0.372068	chr6:65805942-65820463	+	Prdm5	5.06937	6.73719
mm9_circ_003872	4	4	10	11	9	6	44	0.244917	0.211437	0.516121	0.596694	0.462859	0.380923	0.324159	0.480159	1.48125	0.257633	chr8:40126244-40134570	+	Tusc3	31.8755	32.0572
mm9_circ_003878	8	14	9	15	9	7	62	0.489835	0.74003	0.464509	0.813674	0.462859	0.44441	0.564791	0.573648	1.01568	0.955661	chr8:74891802-74904205	-	Eps15l1	18.0888	20.7486
mm9_circ_003909	51	43	46	58	68	55	321	3.1227	2.27295	2.37416	3.14621	3.49716	3.49179	2.58993	3.37839	1.30443	0.0819094	chr7:53845976-53890926	-	Sergef	7.21816	9.44829
mm9_circ_003952	3	5	6	2	4	4	24	0.183688	0.264297	0.309673	0.10849	0.205715	0.253948	0.252552	0.189385	0.749882	0.327098	chr11:60083819-60088504	-	Tom1l2	47.9898	35.3898
mm9_circ_003957	10	9	16	7	15	14	71	0.612294	0.475734	0.825793	0.379715	0.771432	0.88882	0.63794	0.679989	1.06591	0.832566	chr12:41358108-41367032	+	Dock4	28.0815	27.3331
mm9_circ_003987	24	34	38	30	41	27	194	1.4695	1.79722	1.96126	1.62735	2.10858	1.71415	1.74266	1.81669	1.04248	0.738614	chr8:93456147-93457761	+	Chd9	10.8612	12.0217
mm9_circ_004010	11	12	12	7	11	17	70	0.673523	0.634312	0.619345	0.379715	0.565717	1.07928	0.642393	0.674904	1.05061	0.890939	chr1:158799571-158837849	-	Ralgps2	7.48861	6.30753
mm9_circ_004012	3	5	0	2	2	5	17	0.183688	0.264297	0	0.10849	0.102858	0.317436	0.149328	0.176261	1.18036	0.810976	chr10:94211685-94213404	+	Ccdc41	9.23588	11.6057
mm9_circ_004058	16	12	5	12	28	22	95	0.97967	0.634312	0.25806	0.650939	1.44001	1.39672	0.624014	1.16255	1.86303	0.181139	chr4:84617034-84652428	+	Cntln	3.11667	4.96336
mm9_circ_004072	3	8	2	3	1	5	22	0.183688	0.422874	0.103224	0.162735	0.0514288	0.317436	0.236596	0.1772	0.748956	0.655872	chr10:84410156-84410765	+	Ric8b	8.46982	10.0983
mm9_circ_004102	5	2	5	6	6	2	26	0.306147	0.105719	0.25806	0.32547	0.308573	0.126974	0.223309	0.253672	1.13597	0.746587	chr8:26088899-26092594	-	Adam9	9.85936	9.52341
mm9_circ_004122	43	50	47	84	70	54	348	2.63286	2.64297	2.42577	4.55658	3.60002	3.4283	2.5672	3.86163	1.50422	0.0610995	chr17:26876487-26880076	+	A930001N09Rik	21.599	48.1788
mm9_circ_004152	3	6	7	5	8	6	35	0.183688	0.317156	0.361285	0.271225	0.41143	0.380923	0.287376	0.354526	1.23367	0.383635	chr15:95177192-95215587	-	Nell2	189.016	217.869
mm9_circ_004180	1	2	2	3	0	0	8	0.0612294	0.105719	0.103224	0.162735	0	0	0.0900574	0.0542449	0.602338	0.581603	chr16:10611095-10644974	+	Clec16a	18.2816	18.5276
mm9_circ_004188	1	5	3	0	0	1	10	0.0612294	0.264297	0.154836	0	0	0.0634871	0.160121	0.0211624	0.132165	0.129436	chr12:87601526-87610011	+	1700020O03Rik	4.32167	4.06093
mm9_circ_004198	7	2	3	6	3	4	25	0.428606	0.105719	0.154836	0.32547	0.154286	0.253948	0.22972	0.244568	1.06464	0.903171	chr5:102210393-102227535	+	Cds1	7.7984	8.63002
mm9_circ_004212	13	10	16	17	24	9	89	0.795982	0.528593	0.825793	0.922164	1.23429	0.571384	0.716789	0.90928	1.26855	0.43542	chr7:140139726-140142118	+	Zranb1	0.00293716	0
mm9_circ_004229	53	42	36	72	42	37	282	3.24516	2.22009	1.85804	3.90564	2.16001	2.34902	2.44109	2.80489	1.14903	0.628768	chr2:113203992-113205986	+	Fmn1	12.8716	21.9739
mm9_circ_004259	2	3	2	2	4	0	13	0.122459	0.158578	0.103224	0.10849	0.205715	0	0.128087	0.104735	0.817687	0.736812	chr2:119771907-119787706	+	Mga	23.5576	23.2636
mm9_circ_004272	6	8	1	10	8	7	40	0.367376	0.422874	0.0516121	0.542449	0.41143	0.44441	0.280621	0.466097	1.66095	0.245265	chr11:6978890-7009115	+	Adcy1	50.796	51.8441
mm9_circ_004275	20	12	15	19	40	25	131	1.22459	0.634312	0.774181	1.03065	2.05715	1.58718	0.877693	1.55833	1.77548	0.136101	chr12:52756388-52762700	-	Strn3	30.2761	44.324
mm9_circ_004280	4	9	5	0	3	5	26	0.244917	0.475734	0.25806	0	0.154286	0.317436	0.326237	0.157241	0.481983	0.229126	chr9:77012571-77078836	-	2310046A06Rik	6.69381	8.38465
mm9_circ_004325	2	0	3	2	0	0	7	0.122459	0	0.154836	0.10849	0	0	0.0924317	0.0361633	0.391244	0.40064	chrX:10156440-10162778	+	Tspan7	329.313	313.35
mm9_circ_004339	4	5	6	8	2	3	28	0.244917	0.264297	0.309673	0.43396	0.102858	0.190461	0.272962	0.242426	0.888131	0.788945	chr5:123549845-123554520	+	Tmem120b	3.06322	3.00514
mm9_circ_004341	11	7	9	4	8	10	49	0.673523	0.370015	0.464509	0.21698	0.41143	0.634871	0.502682	0.421094	0.837694	0.618538	chr5:37573319-37585543	+	None	NA	NA
mm9_circ_004342	5	3	3	1	8	1	21	0.306147	0.158578	0.154836	0.0542449	0.41143	0.0634871	0.20652	0.176388	0.854093	0.830196	chr2:61451707-61482479	+	Tank	17.4662	23.4209
mm9_circ_004349	3	5	1	0	2	0	11	0.183688	0.264297	0.0516121	0	0.102858	0	0.166532	0.0342859	0.205881	0.155246	chr17:86873656-86881589	+	None	65.9623	65.3087
mm9_circ_004360	13	7	5	9	13	8	55	0.795982	0.370015	0.25806	0.488205	0.668575	0.507897	0.474686	0.554892	1.16897	0.68142	chr10:122583849-122618856	-	Usp15	24.5305	28.8234
mm9_circ_004406	1	1	1	1	2	1	7	0.0612294	0.0528593	0.0516121	0.0542449	0.102858	0.0634871	0.0552336	0.0735299	1.33125	0.344011	chr5:134765156-134771483	-	Gtf2i	38.8765	46.8407
mm9_circ_004411	4	6	1	12	10	12	45	0.244917	0.317156	0.0516121	0.650939	0.514288	0.761845	0.204562	0.642358	3.14016	0.0151812	chr17:86497851-86520086	-	None	3.02271	3.16052
mm9_circ_004414	1	5	3	4	4	3	20	0.0612294	0.264297	0.154836	0.21698	0.205715	0.190461	0.160121	0.204385	1.27645	0.530221	chr1:78684811-78686953	+	Acsl3	104.121	142.412
mm9_circ_004417	1	2	1	8	1	4	17	0.0612294	0.105719	0.0516121	0.43396	0.0514288	0.253948	0.0728534	0.246446	3.38276	0.255228	chr2:126649711-126651525	-	Trpm7	18.4403	20.5608
mm9_circ_004424	0	2	2	1	3	2	10	0	0.105719	0.103224	0.0542449	0.154286	0.126974	0.0696476	0.111835	1.60573	0.410946	chr18:54055184-54066323	+	Csnk1g3	12.8344	15.5627
mm9_circ_004443	7	6	11	18	26	16	84	0.428606	0.317156	0.567733	0.976409	1.33715	1.01579	0.437831	1.10978	2.53473	0.0117038	chr3:14587309-14588313	+	E2f5	4.02962	3.90687
mm9_circ_004475	5	0	5	1	2	0	13	0.306147	0	0.25806	0.0542449	0.102858	0	0.188069	0.0523675	0.278448	0.28729	chrX:49781616-49782311	-	Gpc3	0.00675267	0.00613436
mm9_circ_004498	7	14	15	5	7	4	52	0.428606	0.74003	0.774181	0.271225	0.360002	0.253948	0.647606	0.295058	0.455614	0.0745986	chr13:84012260-84023840	+	None	NA	NA
mm9_circ_004501	93	62	68	121	161	113	618	5.69433	3.27728	3.50962	6.56364	8.28004	7.17404	4.16041	7.33924	1.76407	0.0328395	chr9:65642428-65643302	-	Zfp609	9.06453	12.3302
mm9_circ_004529	2	7	3	7	6	7	32	0.122459	0.370015	0.154836	0.379715	0.308573	0.44441	0.21577	0.377566	1.74985	0.161289	chr7:85595772-85607828	-	Ntrk3	35.795	33.5325
mm9_circ_004537	1	6	4	1	4	0	16	0.0612294	0.317156	0.206448	0.0542449	0.205715	0	0.194945	0.0866534	0.444503	0.325819	chr5:130981933-130987492	+	Caln1	0.495368	0.37956
mm9_circ_004548	1	4	2	1	5	2	15	0.0612294	0.211437	0.103224	0.0542449	0.257144	0.126974	0.125297	0.146121	1.1662	0.794232	chr1:36911688-36946170	-	Tmem131	11.9396	9.80577
mm9_circ_004551	3	0	1	4	1	1	10	0.183688	0	0.0516121	0.21698	0.0514288	0.0634871	0.0784334	0.110632	1.41052	0.694965	chr3:137565150-137569021	+	Dnajb14	13.8358	15.671
mm9_circ_004579	0	3	0	2	0	1	6	0	0.158578	0	0.10849	0	0.0634871	0.0528593	0.0573257	1.0845	0.946351	chr9:59260231-59284722	-	Arih1	17.0837	16.4247
mm9_circ_004592	2	2	3	3	0	0	10	0.122459	0.105719	0.154836	0.162735	0	0	0.127671	0.0542449	0.42488	0.307042	chrX:147811290-147834346	+	Fam120c	9.2631	10.7128
mm9_circ_004626	3	1	2	5	4	1	16	0.183688	0.0528593	0.103224	0.271225	0.205715	0.0634871	0.113257	0.180142	1.59056	0.416066	chr4:75748858-75779236	-	Ptprd	44.8608	46.3887
mm9_circ_004634	1	2	2	6	5	0	16	0.0612294	0.105719	0.103224	0.32547	0.257144	0	0.0900574	0.194205	2.15645	0.403702	chr1:8435107-8438213	-	Sntg1	12.0374	12.1575
mm9_circ_004646	4	3	7	9	4	5	32	0.244917	0.158578	0.361285	0.488205	0.205715	0.317436	0.254927	0.337118	1.32241	0.465779	chr16:17367496-17389550	-	Pi4ka	8.32836	8.90482
mm9_circ_004673	2	4	4	6	8	10	34	0.122459	0.211437	0.206448	0.32547	0.41143	0.634871	0.180115	0.457257	2.5387	0.0839715	chr9:21192143-21193197	+	Ilf3	14.5849	14.5312
mm9_circ_004682	6	7	7	5	6	3	34	0.367376	0.370015	0.361285	0.271225	0.308573	0.190461	0.366225	0.256753	0.701079	0.0873726	chr18:61300444-61301444	-	Hmgxb3	16.6083	15.1553
mm9_circ_004724	1	1	2	1	3	1	9	0.0612294	0.0528593	0.103224	0.0542449	0.154286	0.0634871	0.0724376	0.0906728	1.25174	0.644194	chr11:86960435-86962865	+	Trim37	52.7099	54.0922
mm9_circ_004746	48	55	45	44	44	41	277	2.93901	2.90726	2.32254	2.38678	2.26287	2.60297	2.72294	2.41754	0.887842	0.267616	chr8:81642073-81660562	+	Zfp827	8.54571	8.25993
mm9_circ_004752	1	1	1	2	2	1	8	0.0612294	0.0528593	0.0516121	0.10849	0.102858	0.0634871	0.0552336	0.0916115	1.65862	0.118153	chrX:139186582-139268936	+	Tmem164	2.93322	2.42279
mm9_circ_004757	2	0	3	3	4	1	13	0.122459	0	0.154836	0.162735	0.205715	0.0634871	0.0924317	0.143979	1.55768	0.461179	chr19:17749910-17753047	-	Pcsk5	2.7516	2.58209
mm9_circ_004775	1	5	2	2	3	1	14	0.0612294	0.264297	0.103224	0.10849	0.154286	0.0634871	0.142917	0.108754	0.760964	0.649899	chr2:37792138-37838625	-	Dennd1a	11.9935	10.6838
mm9_circ_004781	0	0	2	2	2	4	10	0	0	0.103224	0.10849	0.102858	0.253948	0.0344081	0.155099	4.50763	0.124152	chr2:33129080-33180223	-	Ralgps1	0.372358	0.353538
mm9_circ_004789	2	1	0	1	2	1	7	0.122459	0.0528593	0	0.0542449	0.102858	0.0634871	0.0584393	0.0735299	1.25823	0.723861	chr7:91781165-91782919	-	Zfand6	10.0392	10.1
mm9_circ_004791	4	2	10	12	1	1	30	0.244917	0.105719	0.516121	0.650939	0.0514288	0.0634871	0.288919	0.255285	0.883587	0.892977	chr6:31116475-31131149	-	None	2.67401	2.98956
mm9_circ_004797	5	9	4	5	6	6	35	0.306147	0.475734	0.206448	0.271225	0.308573	0.380923	0.329443	0.32024	0.972065	0.921388	chr5:36861921-36867697	-	Tbc1d14	31.2602	31.5129
mm9_circ_004806	3	0	6	1	3	5	18	0.183688	0	0.309673	0.0542449	0.154286	0.317436	0.164454	0.175322	1.06609	0.931251	chr7:132903814-132914217	+	D430042O09Rik	14.2914	13.8381
mm9_circ_004868	3	2	3	0	2	2	12	0.183688	0.105719	0.154836	0	0.102858	0.126974	0.148081	0.0766106	0.517356	0.204905	chr10:12159424-12175362	-	Utrn	8.44624	8.68253
mm9_circ_004870	31	29	35	44	35	30	204	1.89811	1.53292	1.80642	2.38678	1.80001	1.90461	1.74582	2.03047	1.16305	0.263191	chr9:96503131-96511918	-	Rasa2	6.78526	9.29241
mm9_circ_004874	18	22	25	24	18	19	126	1.10213	1.1629	1.2903	1.30188	0.925719	1.20626	1.18511	1.14462	0.965831	0.769177	chr5:117950721-117955648	+	Ksr2	5.22254	4.78916
mm9_circ_004897	4	0	5	0	2	0	11	0.244917	0	0.25806	0	0.102858	0	0.167659	0.0342859	0.204497	0.248979	chr18:55106206-55106462	-	Zfp608	9.97783	9.19634
mm9_circ_004900	6	6	3	8	9	8	40	0.367376	0.317156	0.154836	0.43396	0.462859	0.507897	0.279789	0.468239	1.67354	0.0866155	chr2:139821808-139883235	-	Tasp1	9.27051	12.07
mm9_circ_004905	12	15	13	29	19	21	109	0.734752	0.79289	0.670957	1.5731	0.977147	1.33323	0.732866	1.29449	1.76634	0.0778579	chr15:73222188-73225174	-	Ptk2	18.7436	17.2065
mm9_circ_004920	19	17	22	40	49	22	169	1.16336	0.898608	1.13547	2.1698	2.52001	1.39672	1.06581	2.02884	1.90357	0.0930836	chr10:119366956-119382227	+	Grip1	1.26217	1.45744
mm9_circ_004941	8	16	18	10	12	5	69	0.489835	0.845749	0.929018	0.542449	0.617146	0.317436	0.754867	0.492344	0.652225	0.190738	chr13:64344941-64349807	-	Cdc14b	0.987019	1.41655
mm9_circ_004975	0	3	1	5	1	2	12	0	0.158578	0.0516121	0.271225	0.0514288	0.126974	0.0700633	0.149876	2.13915	0.377898	chr15:95742735-95750809	+	Ano6	4.46755	5.13501
mm9_circ_004990	62	70	57	71	189	95	544	3.79622	3.70015	2.94189	3.85139	9.72005	6.03128	3.47942	6.53424	1.87797	0.214171	chr5:23046192-23071083	-	Srpk2	13.8149	16.0305
mm9_circ_004997	189	148	189	246	266	191	1229	11.5724	7.82318	9.75468	13.3443	13.6801	12.126	9.71674	13.0501	1.34306	0.0741517	chr10:13724006-13786490	+	Hivep2	49.4576	44.6522
mm9_circ_004998	0	4	1	2	2	0	9	0	0.211437	0.0516121	0.10849	0.102858	0	0.0876831	0.0704492	0.803452	0.827464	chr9:86316447-86334361	-	Ube2cbp	0.740977	1.24488
mm9_circ_005023	0	3	3	1	1	0	8	0	0.158578	0.154836	0.0542449	0.0514288	0	0.104471	0.0352246	0.33717	0.315641	chr2:17992751-18031518	+	Mllt10	10.5834	14.1281
mm9_circ_005034	1	3	2	3	6	1	16	0.0612294	0.158578	0.103224	0.162735	0.308573	0.0634871	0.107677	0.178265	1.65555	0.433522	chr12:85638960-85649382	+	Ptgr2	7.72864	9.03165
mm9_circ_005039	20	26	27	53	39	35	200	1.22459	1.37434	1.39353	2.87498	2.00572	2.22205	1.33082	2.36758	1.77904	0.0528806	chr3:51111971-51129957	-	Elf2	12.4532	19.5155
mm9_circ_005046	29	31	31	32	20	20	163	1.77565	1.63864	1.59997	1.73584	1.02858	1.26974	1.67142	1.34472	0.804536	0.252739	chr5:132734793-132735006	-	Auts2	11.8273	10.2277
mm9_circ_005086	6	5	9	6	12	12	50	0.367376	0.264297	0.464509	0.32547	0.617146	0.761845	0.365394	0.568154	1.55491	0.252149	chr10:22425498-22431897	-	Tbpl1	0.764217	0.675366
mm9_circ_005108	4	3	6	2	2	5	22	0.244917	0.158578	0.309673	0.10849	0.102858	0.317436	0.237723	0.176261	0.741457	0.507977	chr1:37547104-37555585	-	Mgat4a	6.02416	6.22319
mm9_circ_005129	1	0	2	3	0	4	10	0.0612294	0	0.103224	0.162735	0	0.253948	0.0548178	0.138894	2.53374	0.38045	chr12:70403310-70404949	+	Klhdc2	28.7625	32.2459
mm9_circ_005132	4	3	8	5	1	2	23	0.244917	0.158578	0.412897	0.271225	0.0514288	0.126974	0.272131	0.149876	0.55075	0.28432	chr19:27975268-28057436	-	Rfx3	20.8875	19.2496
mm9_circ_005135	5	4	7	22	11	8	57	0.306147	0.211437	0.361285	1.19339	0.565717	0.507897	0.292956	0.755668	2.57946	0.165183	chr4:108151477-108152346	+	Zcchc11	12.1344	12.7083
mm9_circ_005137	4	0	1	5	1	2	13	0.244917	0	0.0516121	0.271225	0.0514288	0.126974	0.0988432	0.149876	1.5163	0.632453	chr14:73051822-73083578	-	Fndc3a	10.926	13.2136
mm9_circ_005155	50	67	49	71	126	67	430	3.06147	3.54157	2.52899	3.85139	6.48003	4.25364	3.04401	4.86169	1.59713	0.145128	chr16:72933457-72936031	+	Robo1	13.7071	10.1447
mm9_circ_005164	2	1	4	7	2	4	20	0.122459	0.0528593	0.206448	0.379715	0.102858	0.253948	0.127255	0.245507	1.92924	0.283615	chr3:115681561-115695957	-	Slc30a7	2.47239	2.43829
mm9_circ_005169	21	22	19	27	37	27	153	1.28582	1.1629	0.98063	1.46461	1.90287	1.71415	1.14312	1.69388	1.48181	0.0284581	chr2:40966273-40968614	-	Lrp1b	17.2772	18.1693
mm9_circ_005202	47	31	42	72	142	101	435	2.87778	1.63864	2.16771	3.90564	7.30289	6.4122	2.22804	5.87358	2.6362	0.0567343	chr3:66798438-66800512	+	Rsrc1	0.00321451	0.0495618
mm9_circ_005214	45	50	34	35	43	43	250	2.75532	2.64297	1.75481	1.89857	2.21144	2.72995	2.38437	2.27999	0.956223	0.807202	chr10:91537914-91599435	-	Rmst	1.61456	1.80461
mm9_circ_005234	2	2	5	2	1	1	13	0.122459	0.105719	0.25806	0.10849	0.0514288	0.0634871	0.162079	0.0744686	0.459458	0.203505	chr12:74282770-74320129	+	Mnat1	3.68277	5.27428
mm9_circ_005257	2	4	3	6	5	3	23	0.122459	0.211437	0.154836	0.32547	0.257144	0.190461	0.162911	0.257692	1.5818	0.123423	chr5:17795341-17797438	-	Gnai1	35.0911	43.405
mm9_circ_005281	59	55	66	61	126	88	455	3.61253	2.90726	3.4064	3.30894	6.48003	5.58687	3.30873	5.12528	1.54902	0.189614	chr5:119043341-119043579	+	Med13l	8.48521	7.39436
mm9_circ_005300	16	19	12	18	17	20	102	0.97967	1.00433	0.619345	0.976409	0.87429	1.26974	0.867781	1.04015	1.19863	0.372707	chr4:108390393-108400150	-	Zfyve9	14.1273	17.0446
mm9_circ_005302	10	12	10	17	13	11	73	0.612294	0.634312	0.516121	0.922164	0.668575	0.698358	0.587575	0.763032	1.29861	0.146659	chr2:142565258-142566727	-	Kif16b	2.62821	3.43994
mm9_circ_005305	21	10	8	21	21	22	103	1.28582	0.528593	0.412897	1.13914	1.08001	1.39672	0.742436	1.20529	1.62343	0.227099	chr14:47635951-47636470	+	Samd4	2.9756	4.85954
mm9_circ_005307	2	5	2	2	6	4	21	0.122459	0.264297	0.103224	0.10849	0.308573	0.253948	0.163326	0.22367	1.36947	0.485394	chr8:128309171-128312452	-	Pcnxl2	8.5602	7.13823
mm9_circ_005327	5	6	7	8	10	1	37	0.306147	0.317156	0.361285	0.43396	0.514288	0.0634871	0.328196	0.337245	1.02757	0.954143	chr19:28428695-28432442	-	Glis3	7.6724	9.60973
mm9_circ_005340	15	7	10	18	18	16	84	0.918441	0.370015	0.516121	0.976409	0.925719	1.01579	0.601526	0.97264	1.61696	0.148818	chr10:90377440-90411417	+	Anks1b	78.1618	72.5793
mm9_circ_005357	6	2	5	5	2	2	22	0.367376	0.105719	0.25806	0.271225	0.102858	0.126974	0.243718	0.167019	0.685294	0.458076	chr3:55657692-55695596	-	Nbea	31.816	29.1078
mm9_circ_005365	2	5	3	0	2	1	13	0.122459	0.264297	0.154836	0	0.102858	0.0634871	0.180531	0.0554482	0.307141	0.0828429	chr15:81458722-81459167	+	Ep300	10.3988	9.91621
mm9_circ_005369	4	11	4	14	5	6	44	0.244917	0.581452	0.206448	0.759429	0.257144	0.380923	0.344273	0.465832	1.35309	0.563558	chr14:87871882-87887094	+	Tdrd3	7.94943	10.5177
mm9_circ_005382	8	4	7	7	5	10	41	0.489835	0.211437	0.361285	0.379715	0.257144	0.634871	0.354186	0.42391	1.19686	0.640752	chr1:16453115-16499489	-	Stau2	52.4229	53.0245
mm9_circ_005474	24	21	19	31	36	16	147	1.4695	1.11005	0.98063	1.68159	1.85144	1.01579	1.18673	1.51627	1.2777	0.339554	chr11:20625687-20627642	-	Aftph	36.2188	35.1309
mm9_circ_005522	7	8	10	7	10	6	48	0.428606	0.422874	0.516121	0.379715	0.514288	0.380923	0.455867	0.424975	0.932235	0.601206	chr6:31368930-31401584	+	Mkln1	42.1454	54.5286
mm9_circ_005547	4	2	1	5	3	2	17	0.244917	0.105719	0.0516121	0.271225	0.154286	0.126974	0.134083	0.184162	1.37349	0.530667	chr1:53313472-53347267	-	Pms1	4.91856	10.8908
mm9_circ_005566	8	9	10	16	16	13	72	0.489835	0.475734	0.516121	0.867919	0.822861	0.825332	0.493897	0.838704	1.69814	7.1e-05	chr13:120218966-120229678	+	None	28.8362	34.1591
mm9_circ_005578	23	12	8	24	22	9	98	1.40828	0.634312	0.412897	1.30188	1.13143	0.571384	0.818495	1.00157	1.22367	0.652177	chr5:130663270-130673986	+	Rabgef1	11.1831	11.3645
mm9_circ_005597	10	9	12	15	12	7	65	0.612294	0.475734	0.619345	0.813674	0.617146	0.44441	0.569124	0.625077	1.09831	0.66663	chr10:109253309-109261737	-	Nav3	26.5082	20.7333
mm9_circ_005616	1	0	2	4	6	7	20	0.0612294	0	0.103224	0.21698	0.308573	0.44441	0.0548178	0.323321	5.89809	0.0386926	chr4:124464715-124475623	+	Inpp5b	8.54368	8.20374
mm9_circ_005647	6	2	4	3	2	6	23	0.367376	0.105719	0.206448	0.162735	0.102858	0.380923	0.226514	0.215505	0.951397	0.927617	chr9:59627349-59637899	+	Myo9a	49.1671	60.5849
mm9_circ_005654	9	15	13	16	19	15	87	0.551064	0.79289	0.670957	0.867919	0.977147	0.952307	0.671637	0.932458	1.38834	0.046539	chr11:19898122-19908480	+	Spred2	9.47467	9.7837
mm9_circ_005659	7	8	7	13	13	14	62	0.428606	0.422874	0.361285	0.705184	0.668575	0.88882	0.404255	0.754193	1.86564	0.0269882	chr1:187210124-187221146	+	Eprs	18.7098	22.9709
mm9_circ_005710	20	22	22	27	18	15	124	1.22459	1.1629	1.13547	1.46461	0.925719	0.952307	1.17432	1.11421	0.948816	0.765695	chr7:82281183-82293974	-	Sv2b	106.799	102.773
mm9_circ_005741	1	4	5	1	5	0	16	0.0612294	0.211437	0.25806	0.0542449	0.257144	0	0.176909	0.103796	0.586722	0.500874	chr5:111775502-111778594	+	Pitpnb	8.22449	8.6753
mm9_circ_005749	9	5	2	6	9	7	38	0.551064	0.264297	0.103224	0.32547	0.462859	0.44441	0.306195	0.410913	1.342	0.514395	chr8:125906426-125907343	+	Tcf25	10.7394	11.0172
mm9_circ_005786	3	9	10	13	10	7	52	0.183688	0.475734	0.516121	0.705184	0.514288	0.44441	0.391848	0.554627	1.41542	0.28562	chr11:6093156-6093479	-	Nudcd3	15.4482	13.0173
mm9_circ_005791	4	4	7	10	8	12	45	0.244917	0.211437	0.361285	0.542449	0.41143	0.761845	0.272546	0.571908	2.09839	0.0823221	chr4:117255204-117287846	+	Eri3	41.7488	32.77
mm9_circ_005795	16	20	23	21	18	17	115	0.97967	1.05719	1.18708	1.13914	0.925719	1.07928	1.07464	1.04805	0.975251	0.776969	chr9:63464492-63467038	+	Aagab	11.9082	10.8004
mm9_circ_005797	4	1	4	1	0	0	10	0.244917	0.0528593	0.206448	0.0542449	0	0	0.168075	0.0180816	0.107581	0.11458	chr8:93992215-94009177	+	Fto	31.1829	43.748
mm9_circ_005799	2	2	1	6	5	3	19	0.122459	0.105719	0.0516121	0.32547	0.257144	0.190461	0.0932631	0.257692	2.76306	0.0323851	chr11:69463229-69465225	+	Fxr2	19.0321	17.4864
mm9_circ_005801	2	2	1	2	0	0	7	0.122459	0.105719	0.0516121	0.10849	0	0	0.0932631	0.0361633	0.387756	0.260823	chr11:8378227-8379668	-	Tns3	12.8319	9.82711
mm9_circ_005811	3	4	2	8	5	0	22	0.183688	0.211437	0.103224	0.43396	0.257144	0	0.166117	0.230368	1.38679	0.665205	chr2:146166114-146168485	-	Ralgapa2	4.80092	4.68934
mm9_circ_005834	3	3	4	9	2	4	25	0.183688	0.158578	0.206448	0.488205	0.102858	0.253948	0.182905	0.28167	1.53998	0.471746	chr19:29818022-29829507	-	9930021J03Rik	15.4555	20.7599
mm9_circ_005835	2	3	4	4	6	5	24	0.122459	0.158578	0.206448	0.21698	0.308573	0.317436	0.162495	0.280996	1.72926	0.0461901	chr5:104291936-104305308	-	Klhl8	5.81293	5.65981
mm9_circ_005864	6	9	5	6	16	4	46	0.367376	0.475734	0.25806	0.32547	0.822861	0.253948	0.367057	0.467426	1.27344	0.640142	chr13:17842090-17864791	-	Cdk13	10.9852	13.5072
mm9_circ_005865	6	6	5	4	0	0	21	0.367376	0.317156	0.25806	0.21698	0	0	0.314197	0.0723266	0.230195	0.0617858	chr4:127974429-128015941	+	None	4.25607	2.90495
mm9_circ_005921	0	2	2	2	2	0	8	0	0.105719	0.103224	0.10849	0.102858	0	0.0696476	0.0704492	1.01151	0.987871	chr2:37817160-37876986	-	Dennd1a	11.9935	10.6838
mm9_circ_005936	15	12	16	20	10	14	87	0.918441	0.634312	0.825793	1.0849	0.514288	0.88882	0.792849	0.829336	1.04602	0.858097	chr5:100904707-100914874	-	Lin54	5.89549	7.52522
mm9_circ_005949	19	12	7	13	12	8	71	1.16336	0.634312	0.361285	0.705184	0.617146	0.507897	0.719651	0.610076	0.847738	0.691211	chr1:192709212-192723450	-	Rps6kc1	26.946	26.5256
mm9_circ_006013	40	31	39	39	44	40	233	2.44917	1.63864	2.01287	2.11555	2.26287	2.53948	2.03356	2.30597	1.13396	0.378839	chrX:66797583-66798444	+	Aff2	10.6953	14.9302
mm9_circ_006017	7	6	6	10	12	11	52	0.428606	0.317156	0.309673	0.542449	0.617146	0.698358	0.351811	0.619318	1.76037	0.0112857	chr4:149780304-149780773	+	Rere	9.467	13.6455
mm9_circ_006024	2	1	1	10	4	1	19	0.122459	0.0528593	0.0516121	0.542449	0.205715	0.0634871	0.0756434	0.270551	3.57666	0.302528	chr5:53241696-53241933	+	Anapc4	18.6857	21.4322
mm9_circ_006026	21	20	30	24	24	20	139	1.28582	1.05719	1.54836	1.30188	1.23429	1.26974	1.29712	1.26864	0.97804	0.860159	chr1:16430403-16499489	-	Stau2	52.4229	53.0245
mm9_circ_006031	2	6	0	2	0	4	14	0.122459	0.317156	0	0.10849	0	0.253948	0.146538	0.120813	0.824446	0.838683	chr13:77462625-77473624	+	2210408I21Rik	2.28095	2.79753
mm9_circ_006045	10	6	8	8	11	8	51	0.612294	0.317156	0.412897	0.43396	0.565717	0.507897	0.447449	0.502524	1.12309	0.605996	chr12:25563055-25619487	+	Mboat2	10.5094	10.0981
mm9_circ_006079	9	5	8	11	9	7	49	0.551064	0.264297	0.412897	0.596694	0.462859	0.44441	0.409419	0.501321	1.22447	0.403565	chr1:152253591-152254707	+	Tpr	45.8103	68.708
mm9_circ_006083	0	0	2	1	2	1	6	0	0	0.103224	0.0542449	0.102858	0.0634871	0.0344081	0.0735299	2.137	0.38039	chr1:121669625-121680166	-	Ptpn4	29.6766	32.3414
mm9_circ_006091	2	3	0	2	0	1	8	0.122459	0.158578	0	0.10849	0	0.0634871	0.0936789	0.0573257	0.611938	0.565921	chr2:126623202-126624970	-	Trpm7	18.4403	20.5608
mm9_circ_006096	3	4	1	7	1	4	20	0.183688	0.211437	0.0516121	0.379715	0.0514288	0.253948	0.148912	0.228364	1.53354	0.513869	chr17:24228387-24248084	-	Pdpk1	35.0466	32.7256
mm9_circ_006117	17	14	22	29	11	15	108	1.0409	0.74003	1.13547	1.5731	0.565717	0.952307	0.972132	1.03038	1.05991	0.867276	chr3:87333145-87359070	+	Etv3	2.25794	2.59686
mm9_circ_006118	33	28	27	28	34	29	179	2.02057	1.48006	1.39353	1.51886	1.74858	1.84113	1.63139	1.70285	1.04381	0.765587	chr7:100081481-100146601	+	Prcp	2.07924	2.89459
mm9_circ_006143	3	0	1	2	0	0	6	0.183688	0	0.0516121	0.10849	0	0	0.0784334	0.0361633	0.46107	0.559284	chr9:79973949-79980788	+	Senp6	22.9148	26.1072
mm9_circ_006147	21	21	23	26	25	14	130	1.28582	1.11005	1.18708	1.41037	1.28572	0.88882	1.19431	1.19497	1.00055	0.997137	chr5:33162514-33178337	-	C330019G07Rik	13.5771	11.5484
mm9_circ_006185	11	5	7	10	24	18	75	0.673523	0.264297	0.361285	0.542449	1.23429	1.14277	0.433035	0.97317	2.24732	0.114272	chr7:121462966-121464765	-	4933406I18Rik	0	0
mm9_circ_006194	4	3	2	5	3	2	19	0.244917	0.158578	0.103224	0.271225	0.154286	0.126974	0.168907	0.184162	1.09032	0.813324	chr5:107047089-107095864	-	Zfp644	43.4488	50.2783
mm9_circ_006204	3	1	1	0	1	1	7	0.183688	0.0528593	0.0516121	0	0.0514288	0.0634871	0.0960532	0.0383053	0.398793	0.321499	chr9:24278217-24290173	-	Dpy19l1	7.31979	6.77115
mm9_circ_006210	6	9	5	5	4	4	33	0.367376	0.475734	0.25806	0.271225	0.205715	0.253948	0.367057	0.243629	0.663738	0.180668	chr4:153530209-153531118	+	Wdr8	3.70317	3.05159
mm9_circ_006216	7	6	4	7	5	3	32	0.428606	0.317156	0.206448	0.379715	0.257144	0.190461	0.317403	0.275773	0.868842	0.649561	chr12:3632809-3648389	+	Dtnb	24.804	23.9921
mm9_circ_006238	3	2	1	0	4	4	14	0.183688	0.105719	0.0516121	0	0.205715	0.253948	0.113673	0.153221	1.34791	0.68041	chr8:70406879-70432785	-	Psd3	98.1378	103.576
mm9_circ_006263	7	7	8	9	9	4	44	0.428606	0.370015	0.412897	0.488205	0.462859	0.253948	0.403839	0.401671	0.994631	0.979667	chr10:25713172-25714191	-	Tmem200a	0.486841	0.510421
mm9_circ_006286	10	12	15	13	12	9	71	0.612294	0.634312	0.774181	0.705184	0.617146	0.571384	0.673596	0.631238	0.937117	0.54709	chr3:51103704-51129957	-	Elf2	12.4532	19.5155
mm9_circ_006366	16	21	9	17	25	13	101	0.97967	1.11005	0.464509	0.922164	1.28572	0.825332	0.851408	1.01107	1.18753	0.548814	chr16:14138435-14140465	-	4921513D23Rik	28.7235	31.9596
mm9_circ_006404	17	23	19	26	25	28	138	1.0409	1.21576	0.98063	1.41037	1.28572	1.77764	1.0791	1.49124	1.38193	0.0901527	chr9:22448188-22483508	+	Bbs9	9.33706	10.5669
mm9_circ_006421	14	11	10	17	11	11	74	0.857211	0.581452	0.516121	0.922164	0.565717	0.698358	0.651595	0.728746	1.1184	0.628474	chr1:158799571-158837909	-	Ralgps2	7.48861	6.30753
mm9_circ_006467	6	9	6	3	4	6	34	0.367376	0.475734	0.309673	0.162735	0.205715	0.380923	0.384261	0.249791	0.650056	0.185434	chr17:74641244-74657845	-	Memo1	6.72994	5.83022
mm9_circ_006476	19	14	14	21	30	19	117	1.16336	0.74003	0.722569	1.13914	1.54286	1.20626	0.875319	1.29609	1.4807	0.0933587	chr2:169709025-169712086	+	Tshz2	16.9477	21.5051
mm9_circ_006502	13	14	10	16	12	18	83	0.795982	0.74003	0.516121	0.867919	0.617146	1.14277	0.684044	0.875944	1.28054	0.347571	chr11:104229993-104240140	-	1700081L11Rik	15.3532	16.1701
mm9_circ_006509	18	23	24	16	20	15	116	1.10213	1.21576	1.23869	0.867919	1.02858	0.952307	1.18553	0.949601	0.800994	0.0200772	chr11:104211800-104240140	-	1700081L11Rik	15.3532	16.1701
mm9_circ_006518	5	10	12	9	11	5	52	0.306147	0.528593	0.619345	0.488205	0.565717	0.317436	0.484695	0.457119	0.943107	0.827955	chr13:69651767-69654781	-	Papd7	3.22904	1.49384
mm9_circ_006547	4	4	11	10	14	14	57	0.244917	0.211437	0.567733	0.542449	0.720003	0.88882	0.341363	0.717091	2.10067	0.0690226	chr6:65812908-65851853	+	Prdm5	5.06937	6.73719
mm9_circ_006555	33	40	30	32	63	24	222	2.02057	2.11437	1.54836	1.73584	3.24002	1.52369	1.89443	2.16651	1.14362	0.671811	chr19:57826119-57871993	+	Atrnl1	11.6199	12.2799
mm9_circ_006602	0	2	3	3	1	0	9	0	0.105719	0.154836	0.162735	0.0514288	0	0.0868516	0.0713879	0.821952	0.827007	chr2:32059528-32064355	+	Prrc2b	23.4995	19.9654
mm9_circ_006613	13	15	10	10	11	15	74	0.795982	0.79289	0.516121	0.542449	0.565717	0.952307	0.701664	0.686824	0.978851	0.931949	chr8:70406879-70432788	-	Psd3	98.1378	103.576
mm9_circ_006636	16	15	30	33	30	32	156	0.97967	0.79289	1.54836	1.79008	1.54286	2.03159	1.10697	1.78818	1.61538	0.0756176	chr11:98124783-98129172	+	None	12.0182	13.4203
mm9_circ_006640	2	2	1	2	6	0	13	0.122459	0.105719	0.0516121	0.10849	0.308573	0	0.0932631	0.139021	1.49063	0.66663	chr17:64973867-64974791	+	Man2a1	3.03805	2.84807
mm9_circ_006649	10	24	28	15	9	3	89	0.612294	1.26862	1.44514	0.813674	0.462859	0.190461	1.10869	0.488998	0.441061	0.124658	chr3:9470891-9474602	-	Zfp704	6.38146	4.71467
mm9_circ_006690	2	2	1	0	1	0	6	0.122459	0.105719	0.0516121	0	0.0514288	0	0.0932631	0.0171429	0.183813	0.052588	chr18:71480684-71502431	-	Dcc	7.17963	5.10685
mm9_circ_006696	55	43	40	65	68	60	331	3.36762	2.27295	2.06448	3.52592	3.49716	3.80923	2.56835	3.61077	1.40587	0.115791	chr12:52720800-52762700	-	Strn3	30.2761	44.324
mm9_circ_006706	0	1	0	2	2	2	7	0	0.0528593	0	0.10849	0.102858	0.126974	0.0176198	0.112774	6.40042	0.0204055	chr13:58960529-58962916	+	Ntrk2	58.787	60.6536
mm9_circ_006720	5	3	3	1	5	7	24	0.306147	0.158578	0.154836	0.0542449	0.257144	0.44441	0.20652	0.251933	1.21989	0.738888	chr5:20939508-20965111	+	Fam185a	3.6768	3.65056
mm9_circ_006733	1	2	1	4	9	3	20	0.0612294	0.105719	0.0516121	0.21698	0.462859	0.190461	0.0728534	0.2901	3.98197	0.124448	chr9:96483161-96511918	-	Rasa2	6.78526	9.29241
mm9_circ_006741	9	14	12	15	8	4	62	0.551064	0.74003	0.619345	0.813674	0.41143	0.253948	0.636813	0.493018	0.774195	0.485208	chr6:119002618-119007533	-	Cacna1c	5.16923	5.08163
mm9_circ_006797	10	23	15	22	35	27	132	0.612294	1.21576	0.774181	1.19339	1.80001	1.71415	0.867413	1.56918	1.80904	0.0552294	chr5:15805746-15839643	+	Cacna2d1	23.6885	26.1265
mm9_circ_006802	1	4	0	2	0	0	7	0.0612294	0.211437	0	0.10849	0	0	0.0908889	0.0361633	0.397885	0.502008	chr5:96957519-96974102	+	Fras1	1.63544	1.74439
mm9_circ_006827	1	1	2	2	3	3	12	0.0612294	0.0528593	0.103224	0.10849	0.154286	0.190461	0.0724376	0.151079	2.08565	0.0592472	chr15:72843235-72862073	-	Trappc9	9.31767	7.27785
mm9_circ_006853	9	3	4	7	13	13	49	0.551064	0.158578	0.206448	0.379715	0.668575	0.825332	0.305364	0.624541	2.04524	0.150679	chr9:121636433-121640683	+	Nktr	17.6086	20.1742
mm9_circ_006877	5	1	8	3	6	11	34	0.306147	0.0528593	0.412897	0.162735	0.308573	0.698358	0.257301	0.389889	1.5153	0.533517	chr1:169164822-169167779	-	Uck2	11.4979	10.717
mm9_circ_006879	9	5	12	5	2	9	42	0.551064	0.264297	0.619345	0.271225	0.102858	0.571384	0.478235	0.315155	0.658997	0.406542	chr2:135185389-135196337	+	Plcb1	89.1118	106.364
mm9_circ_006896	4	3	0	6	6	3	22	0.244917	0.158578	0	0.32547	0.308573	0.190461	0.134498	0.274835	2.0434	0.183796	chr12:56760034-56778252	-	Ralgapa1	24.5945	25.3615
mm9_circ_006917	1	2	1	2	1	1	8	0.0612294	0.105719	0.0516121	0.10849	0.0514288	0.0634871	0.0728534	0.0744686	1.02217	0.949716	chr8:85514245-85530311	+	Rnf150	7.04726	8.43639
mm9_circ_006933	2	4	3	5	3	4	21	0.122459	0.211437	0.154836	0.271225	0.154286	0.253948	0.162911	0.226487	1.39025	0.235725	chr8:91226203-91247111	+	Cyld	23.6137	29.0462
mm9_circ_006949	6	7	6	18	22	7	66	0.367376	0.370015	0.309673	0.976409	1.13143	0.44441	0.349021	0.850751	2.43753	0.136156	chr6:36950041-37008028	-	Dgki	0.0985786	0.111876
mm9_circ_006973	5	0	1	1	0	0	7	0.306147	0	0.0516121	0.0542449	0	0	0.119253	0.0180816	0.151624	0.397367	chr18:73834814-73837693	-	Smad4	29.306	45.3312
mm9_circ_006982	61	62	62	70	120	95	470	3.73499	3.27728	3.19995	3.79715	6.17146	6.03128	3.40407	5.33329	1.56674	0.123059	chr3:123304358-123337258	-	Ndst3	11.6822	14.6238
mm9_circ_006986	3	1	4	2	3	3	16	0.183688	0.0528593	0.206448	0.10849	0.154286	0.190461	0.147665	0.151079	1.02312	0.953149	chr5:136808493-136816007	-	Cux1	8.67127	7.70286
[truncated: 5,114 more rows]

## Sheet: Table_S4_Heart
circID	1m-a	1m-b	1m-c	22m-a	22m-b	22m-c	total_reads	TPM_1M-A	TPM_1M-B	TPM_1M-C	TPM_22M-A	TPM_22M-B	TPM_22M-C	AV_1M	AV_22M	FC	p.value_norm	chr_id	strand	gene_id	FPKM_1M	FPKM_22M
[truncated: 2,579 more rows]
