# Supplementary material for: CircRNA accumulation in the aging mouse brain
Source: Sci Rep. 2016 Dec 13;6:38907. doi: 10.1038/srep38907 (PMC5153657; doi:10.1038/srep38907)
Supplement: Supplementary Table S5 [file srep38907-s4.xls]

## Sheet: oligonucleotides
coordinates correspond to genome mm9
Northern blot probes
	Gene name	5' primer	3' primer	probe coordinates	coordinates of circRNA	circRNA ID
	Ankib1	N.m.805_Ankib1:AAGAAAGAACGTGCCACTGC	N.m.806_Ankib1: TTTTCGGCACAATCACAAGG	chr5:3,755,703- 3,772,744	chr5:3,747,020-3,772,786	mm9_circ_000903
	Zfp609	N.m.801_Zfp609;TGAGACATACGACAGTGGGG	N.m.802_Zfp609;TAGCTATACTCCCAAGCGGC	chr9:65,642,527-65,643,122	chr9:65,642,428-65,643,301	mm9_circ_004501
RT-PCR for Sanger sequencing
	Circle/mRNA name	5' primer	3' primer	coordinates of circRNA	Back spliced Junction confirmed?	circRNA ID
	Zfp609	mq_211_zfp609clone;GTCCAGGTCGATGATGAGGT	mq_212_zfp609clone;GCCGATCTGGAAAAGGACC	chr9:65,544,840-65,545,475	Y	mmu_circ_0001797
	Trpc6	mq_11_Trpc6circ;TTGGAATTTCAGGAAGTCACG	mq_12_Trpc6circ;GACAGGAGCTGTTGCTGACA	chr9:8634046-8658377	Y	mmu_circ_0001743
	Stk35	mq_7_Stk35circ;GCTGAACGTCTTGGGTGTTT	mq_8_Stk35circ;CCACCTTCACAGTACTCCATGA	chr2:129636223-129636973	Y	mmu_circ_0001066
	circ-INT	mq_221_intergenic_clone;TTCGTGGAAGGAGAATGACC	mq_222_intergenic_clone;GTGTCCACGTGCTTTGAAGCC	chr4:141,966,372-141,967,260	Y	mm9_circ_017175
	Ankib1	qPCR_DAC_Ankib1_Circ_F;ATAGGCAGTGGCACGTTCTT	qPCR_DAC_Ankib1_Circ/mRNA_R;ATAGGCAGTGGCACGTTCTT	chr5:3,747,020-3,772,786	Y	mm9_circ_000903
	Onecut2	mq_Onecut2_252;TGAGGATTCTCACACCTTTTTG	mq_Onecut2_253;GGTTCTTGCTCTTTGCGTTT	chr18:64545998-64548474	Y	mmu_circ_0007448
	Cwf19l2	mq_225_Cwf19l2_circRNA;GAAGTTGATTGATTTGTCTTCAAAA	mq_226_Cwf19l2_circRNA;GATAATCTTGGCCCCCAACT	chr9:3441054-3460131	Y	mmu_circ_0015534
	Kdm3a	mq_kdm3a_250;CTGCTGCAGCTTCCTGACTT	mq_kdm3a_251;CCTTACCAGTGGGAATGTCAA	chr6:71549310-71557600	Y	mmu_circ_0013507
	Pclo	mq_200_pclocirc;TCAAGTTTGCAATCTCTGTGG	mq_201_pclocirc;CTCCCAGAGCTCTTTGCATC	chr5:14539409-14540801	Y	mmu_circ_0012310
	Fmn2	mq_Fmn2_253;TCAAAGACAAAGGCCAAACA	mq_Fmn2_254;GAAACTGCCCTTCGCTGTAA	chr1:176512046-176542782	Y	mmu_circ_0008444
	Zfp62	mq_13_Zfp62circ;TGAGGGTCCACAAAAGGAT	mq_14_Zfp62circ;TGAGGGTCCACAAAAGGAT	chr11:49026196-49029300	Y	mmu_circ_0003067
Confirmation of aging trends
	RNA type	Gene name	5' primer	3' primer	coordinates of circRNA	circRNA ID
	circle	Zfp609	mq_16_Zfp609circ;AGGAAGGGGAGAATGAGTGC	mq_17_Zfp609circ;TGCCTCCTTGGTCAGAACAT	chr9:65642428-65643302	mmu_circ_0001797
	circle	Samd4	mq_5_Samd4circ;GCCCCTCTACTCTTCCTCGT	mq_5_Samd4circ;CTTGGATTCCTGTTGCCATT	chr14:47635951-47636470	mmu_circ_0000529
	circle	Stk35	mq_7_Stk35circ;GCTGAACGTCTTGGGTGTTT	mq_8_Stk35circ;CCACCTTCACAGTACTCCATGA	chr2:129636223-129636973	mmu_circ_0001066
	circle	Auts2	mq_1_Auts2circ;GGTCAGGGGAGTCTGTCGTT	mq_2_Auts2circ;GCACCTTGGGAAGAGAAAGA	chr5:132734793-132735006	mmu_circ_0001419
	circle	Stau2	mq_121_Stau2circ;ttccgtatccctcacagctc	mq_122_Stau2circ;caggccactagatccaaagc	chr1:16430403-16499489	mmu_circ_0000012
	circle	Trpc6	mq_11_Trpc6circ;TTGGAATTTCAGGAAGTCACG	mq_12_Trpc6circ;GACAGGAGCTGTTGCTGACA	chr9:8634046-8658377	mmu_circ_0001743
	circle	Intergenic	mq_133_introncirc;GAGAAATTTATCGCATCCAAATG	mq_134_introncirc;GCCTCGACCAAGAGATGAAA	chr4:141966371-141967531	mm9_circ_017175
	circle	Kdm3a	mq_kdm3a_250;CTGCTGCAGCTTCCTGACTT	mq_kdm3a_251;CCTTACCAGTGGGAATGTCAA	chr6:71549310-71557600	mmu_circ_0013507
	circle	Onecut2	mq_Onecut2_252;TGAGGATTCTCACACCTTTTTG	mq_Onecut2_253;GGTTCTTGCTCTTTGCGTTT	chr18:64545998-64548474	mmu_circ_0007448
	circle	Fmn2	mq_Fmn2_253;TCAAAGACAAAGGCCAAACA	mq_Fmn2_254;GAAACTGCCCTTCGCTGTAA	chr1:176512046-176542782	mmu_circ_0008444
	circle	Pclo	mq_200_pclocirc;TCAAGTTTGCAATCTCTGTGG	mq_201_pclocirc;CTCCCAGAGCTCTTTGCATC	chr5:14539409-14540801	mmu_circ_0012310
	circle	Ankib1	qPCR_DAC_Ankib1_Circ_F;ATAGGCAGTGGCACGTTCTT	qPCR_DAC_Ankib1_Circ/mRNA_R;ATAGGCAGTGGCACGTTCTT	chr5:3,747,020-3,772,786	mm9_circ_000903
	circle	Cwf19l2	mq_225_Cwf19l2_circRNA;GAAGTTGATTGATTTGTCTTCAAAA	mq_226_Cwf19l2_circRNA;GATAATCTTGGCCCCCAACT	chr9:3441054-3460131	mmu_circ_0015534
	circle	Zfp62	mq_13_Zfp62circ;TGAGGGTCCACAAAAGGAT	mq_14_Zfp62circ;TGAGGGTCCACAAAAGGAT	chr11:49026196-49029300	mmu_circ_0003067
	circle	CDR1as	m.Sy33_cdr1AS; ATGTTGGAAGACCTTGGTACTGGC	m.Sy34_cdr1AS; CCAACATCTCCACATCTTCCAGCA	chrX:58436422-58439349	mmu_circ_0001878
	circle	App	mq_3_appcirc;GGGTGTCTCCAGGTACTTGTC	mq_4_appcirc;GGTGGCTGAGGAGATTCAAG	chr16:85013871-85030610	mmu_circ_0000705
RNAse R qPCR experiments
	RNA type	Gene name	5' primer	3' primer	coordinates of circRNA	circRNA ID
	circle	Zfp609	mq_16_Zfp609circ;AGGAAGGGGAGAATGAGTGC	mq_17_Zfp609circ;TGCCTCCTTGGTCAGAACAT	chr9:65,544,840-65,545,475	mmu_circ_0001797
	circle	Samd4	mq_5_Samd4circ;GCCCCTCTACTCTTCCTCGT	mq_5_Samd4circ;CTTGGATTCCTGTTGCCATT	chr14:47635952-47636471	mmu_circ_0000529
	circle	Stk35	mq_7_Stk35circ;GCTGAACGTCTTGGGTGTTT	mq_8_Stk35circ;CCACCTTCACAGTACTCCATGA	chr2:129636223-129636973	mmu_circ_0001066
	circle	Auts2	mq_1_Auts2circ;GGTCAGGGGAGTCTGTCGTT	mq_2_Auts2circ;GCACCTTGGGAAGAGAAAGA	chr5:132734793-132735006	mmu_circ_0001419
	circle	Stau2	mq_121_Stau2circ;ttccgtatccctcacagctc	mq_122_Stau2circ;caggccactagatccaaagc	chr1:16430403-16499489	mmu_circ_0000012
	circle	Trpc6	mq_11_Trpc6circ;TTGGAATTTCAGGAAGTCACG	mq_12_Trpc6circ;GACAGGAGCTGTTGCTGACA	chr9:8634046-8658377	mmu_circ_0001743
	circle	Intergenic	mq_133_introncirc;GAGAAATTTATCGCATCCAAATG	mq_134_introncirc;GCCTCGACCAAGAGATGAAA	chr4:141966371-141967531	mm9_circ_017175
	mRNA	Psmd4	mq_9_Psmd4mRNA;CAGCCGATTCTTGGCTAAAC	mg_10_Psmd4mRNA;TCCAGACCTAAGCAGCATGA
	mRNA	Samd4	mc_mq_5_Samd4circ;GCCCCTCTACTCTTCCTCGT	mq_8_Samd4mRNA;GTTTCAAAGGGCTGTGGTGT
	mRNA ("circle")	C4b/C4a	mq_1_c4b_junction;TGACCACAGTGTCCTGGGTA	mq_2_c4b_large; AAGGGAAAAATGGCTGACAA
