# Supplementary material for: CircRNA accumulation in the aging mouse brain
Source: Sci Rep. 2016 Dec 13;6:38907. doi: 10.1038/srep38907 (PMC5153657; doi:10.1038/srep38907)
Supplement: Supplementary Table S6–S8 [file srep38907-s5.xls]

## Sheet: Table_S6_Cortex_circRNAs
CORTEX UPREGULATED
GO biological process complete	Mus musculus - REFLIST (22320)	#	Gene_id	expected	Fold Enrichment	+/-	P value
synapse assembly	49	8	Nrxn3,Pclo,Shank3,Ptprd,Magi2,Cadm1,Lphn3,Dnm3,	0.45	17.6	+	0.000207
cellular process	13456	159	Brsk2,Slc16a14,Oxr1,Fmn2,Tle1,Cwc27,Tnks,Uimc1,Klhl32,Nrxn3,Syne1,Foxn2,Ank2,Snx25,Tjp1,Dlc1,Rere,Snap91,Kcnq3,Cacna1c,Ppil6,Pde3b,Otud7a,Snx12,Sdk1,Pclo,Rims2,Lrp8,Rsrc1,Ash1l,Cntn4,Snap47,Cadps,Sf3b3,Rnf114,Pola1,Pds5b,Igf1r,Arhgap10,Kif16b,Pip4k2a,Dgki,Gmds,Atp6v0a1,Arid4a,Apbb2,Fam175a,Gas2,Hecw1,Nab1,Gabrb1,Mbnl2,Atf6,Cdk19,Rasgrf2,Uvrag,Srbd1,Ercc5,Shank3,Zbtb20,Hmbox1,Gabra4,Fip1l1,Pgam5,S…	124.79	1.27	+	0.00283
synapse organization	136	9	Nrxn3,Pclo,Shank3,Fgfr2,Ptprd,Magi2,Cadm1,Lphn3,Dnm3	1.26	7.14	+	0.049
neurotransmitter secretion	82	8	Nrxn3,Snap91,Pclo,Rims2,Snap47,Cadps,Dgki,Syt1	0.76	10.52	+	0.00981
neurotransmitter transport	123	9	Nrxn3,Snap91,Pclo,Rims2,Snap47,Cadps,Dgki,Syt1,Sv2b	1.14	7.89	+	0.022
cellular localization	1705	36	Fmn2,Tnks,Nrxn3,Syne1,Ank2,Snap91,Pclo,Rims2,Rsrc1,Snap47,Cadps,Kif16b,Dgki,Uvrag,Shank3,Myrip,Rabgap1,Pan3,Fgfr2,Dhx9,Mapk1,Syt1,Phip,Magi2,Tnik,Mcph1,Nbea,Tbc1d9,Ttc7b,Faf1,Akap6,Rab2a,Pigk,Vps41,Rabgap1l,Kif1b	15.81	2.28	+	0.0241
signal release from synapse	82	8	Nrxn3,Snap91,Pclo,Rims2,Snap47,Cadps,Dgki,Syt1	0.76	10.52	+	0.00981
presynaptic process involved in synaptic transmission	85	8	Nrxn3,Snap91,Pclo,Rims2,Snap47,Cadps,Dgki,Syt1	0.79	10.15	+	0.0128
biological regulation	10873	134	Brsk2,Oxr1,Zfp68,,Fmn2,Tle1,Tnks,Uimc1,Nrxn3,Syne1,Ank2,Snx25,Dlc1,Rere,Snap91,Kcnq3,Cacna1c,Pde3b,Otud7a,Snx12,Sdk1,Btaf1,Pclo,Rims2,Lrp8,Rhobtb2,Ash1l,Cntn4,Snap47,Sf3b3,Rnf114,Klhl24,Pds5b,Igf1r,Arhgap10,Kif16b,Pip4k2a,Dgki,Atp6v0a1,Arid4a,Apbb2,Fam175a,Gas2,Nab1,Mbnl2,Cdk19,Rasgrf2,Uvrag,Ercc5,Shank3,Zbtb20,Gabra4,Ankib1,Pgam5,Sash1,Gatad2b,Ambra1,Sbf2,Myrip,Drosha,D430041D05Rik,Rsf1,Cnot2,Ra…	100.84	1.33	+	0.0192
regulation of cellular component organization	2227	45	Fmn2,Tnks,Nrxn3,Syne1,Dlc1,Snap91,Snx12,Lrp8,Rims2,Igf1r,Pip4k2a,Apbb2,Gas2,Shank3,Hmbox1,Ambra1,Cnot2,Rabgap1,Pan3,Eif4g3,Fgfr2,Trpc6,Senp6,Ptprd,Mapk1,Syt1,Wasf3,Nf2,Phip,Magi2,Fmn1,Tnik,Mcph1,Lrrc7,Ntrk3,Lphn3,Ide,Faf1,Dnm3,Mycbp2,Vps41,Rabgap1l	20.65	2.18	+	0.00361
regulation of cellular process	9949	127	Brsk2,Oxr1,Zfp68,,Fmn2,Tle1,Tnks,Uimc1,Nrxn3,Syne1,Ank2,Snx25,Dlc1,Rere,Snap91,Kcnq3,Cacna1c,Pde3b,Otud7a,Snx12,Sdk1,Pclo,Rims2,Lrp8,Rhobtb2,Ash1l,Cntn4,Snap47,Cadps,Rnf114,Klhl24,Pds5b,Igf1r,Arhgap10,Kif16b,Pip4k2a,Dgki,Atp6v0a1,Arid4a,Apbb2,Fam175a,Gas2,Nab1,Mbnl2,Atf6,Cdk19,Rasgrf2,Uvrag,Ercc5,Shank3,Zbtb20,Gabra4,Ankib1,Pgam5,Sash1,Gatad2b,Ambra1,Myrip,Drosha,Rsf1,Cnot2,Rabgap1,Sap130,Arih1,K…	92.27	1.38	+	0.00701
regulation of biological process	10353	130	Brsk2,Oxr1,Zfp68,,Fmn2,Tle1,Tnks,Uimc1,Nrxn3,Syne1,Ank2,Snx25,Dlc1,Rere,Snap91,Kcnq3,Cacna1c,Pde3b,Otud7a,Snx12,Sdk1,Pclo,Rims2,Lrp8,Rhobtb2,Ash1l,Cntn4,Snap47,Cadps,Sf3b3,Rnf114,Klhl24,Pds5b,Igf1r,Arhgap10,Kif16b,Pip4k2a,Dgki,Atp6v0a1,Arid4a,Apbb2,Fam175a,Gas2,Nab1,Mbnl2,Atf6,Cdk19,Rasgrf2,Uvrag,Ercc5,Shank3,Zbtb20,Gabra4,Ankib1,Pgam5,Sash1,Gatad2b,Ambra1,Myrip,Drosha,D430041D05Rik,Rsf1,Cnot2,Ra…	96.02	1.35	+	0.0116
Unclassified	1776	6	Dtnb,Dtna,Erc2,St7,Reps1,Atp11b	16.47	0.36	-	0
GO molecular function complete	Mus musculus - REFLIST (22320)	#	Gene_id	expected	Fold Enrichment	+/-	P value
GTPase activator activity	230	11	Dlc1,Arhgap10,Pgam5,Agap1,Tbc1d9,Myo9a,Stxbp5l,Rabgap1l,Dock4	2.13	5.16	+	0.0383
GTPase regulator activity	248	12	Dlc1,Arhgap10,Dgki,Pgam5,Rabgap1,Agap1,Myo9a,Stxbp5l,Rabgap1l,Arhgap32,Dock4	2.3	5.22	+	0.0137
nucleoside-triphosphatase regulator activity	270	12	Dlc1,Arhgap10,Dgki,Pgam5,Rabgap1,Agap1,Myo9a,Stxbp5l,Rabgap1l,Arhgap32,Dock4	2.5	4.79	+	0.0318
enzyme binding	1823	45	Brsk2,Syne1,Dlc1,Snap91,Kcnq3,Cacna1c,Pde3b,Snx12,Rims2,Cadps,Rnf114,Pola1,Kif16b,Dgki,Atp6v0a1,Apbb2,Cdk19,Atf6,Ankib1,Sash1,Ambra1,Sbf2,Myrip,Rabgap1,Arih1,Trpc6,Mapk1,Ctnnd1,Magi2,Nbea,Srsf1,Tbc1d9,Cnksr2,Runx2,Stxbp5l,Faf1,Dnm3,Akap6,Vps41,Rabgap1l,Dock4,N4bp2l2n	16.91	2.66	+	3.9e-06
protein binding	7764	122	Brsk2,Fmn2,Dtnb,Tle1,Tnks,Uimc1,Nrxn3,Syne1,Ank2,Snx25,Tjp1,Dlc1,Rere,Snap91,Kcnq3,Adam22,Cacna1c,Dtna,Pde3b,Otud7a,Snx12,Pclo,Rims2,Lrp8,Rsrc1,Erc2,Snap47,Cadps,Rnf114,Igf1r,Arhgap10,Kif16b,Dgki,Atp6v0a1,Lrp1b,Apbb2,Fam175a,Nab1,Gabrb1,Atf6,Cdk19,Rasgrf2,Uvrag,Shank3,Hmbox1,Fip1l1,Ankib1,Pgam5,Sash1,Gatad2b,Ambra1,Sbf2,Myrip,Drosha,Rsf1,Cnot2,Rabgap1,Sap130,Arih1,Sdccag8,Khdrbs3,Sorbs2,Pan3,Mga,…	72	1.69	+	3.72e-09
binding	12136	150	Brsk2,Zfp68,,Fmn2,Dtnb,Tle1,Tnks,Nrxn3,Syne1,Ank2,Snx25,Tjp1,Dlc1,Rere,Snap91,Kcnq3,Adam22,Cacna1c,Dtna,Pde3b,Otud7a,Snx12,Pclo,Rims2,Lrp8,Rsrc1,Rhobtb2,Ash1l,Erc2,Snap47,Cadps,Sf3b3,Rnf114,Pola1,Pds5b,Igf1r,Arhgap10,Kif16b,Pip4k2a,Dgki,Atp6v0a1,Lrp1b,Arid4a,Apbb2,Fam175a,Reps2,biological_process,Nab1,Gabrb1,Mbnl2,Atf6,Cdk19,Rasgrf2,Uvrag,Srbd1,Ercc5,Shank3,Zbtb20,Hmbox1,Fip1l1,Pgam5,Sash1,Gatad2…	112.55	1.33	+	0.000209
ion binding	5182	78	Brsk2,Dtnb,Tnks,Nrxn3,Snx25,Rere,Snap91,Adam22,Cacna1c,Pde3b,Dtna,Otud7a,Snx12,Pclo,Rims2,Lrp8,Rhobtb2,Ash1l,Cadps,Rnf114,Pola1,Igf1r,Kif16b,Pip4k2a,Lrp1b,biological_process,Mbnl2,Cdk19,Ercc5,Shank3,Zbtb20,Ankib1,Gatad2b,Sbf2,Pank1,Myrip,Drosha,Cdk17,Plekha5,Arih1,Sorbs2,Pan3,Fgfr2,Trpc6,Senp6,Dhx9,Mapk1,Syt1,Eri3,Pi4ka,Rev1,Prkcb,Znrf3,Agap1,Ntrk3,Reps1,Rit2,Eya3,Tbc1d9,Myo9a,Lphn3,Mnat1,Runx2,R…	48.06	1.62	+	0.00658
Unclassified	1859	6	Foxn2,Tmeff1,Cntn4,Gas2,St7,Dnajb14n	17.24	0.35	-	0
GO cellular component complete	Mus musculus - REFLIST (22320)	#	Gene_id	expected	Fold Enrichment	+/-	P value
organelle part	6160	84	Brsk2,Oxr1,Fmn2,Tle1,Cwc27,,Tnks,,Uimc1,Syne1,Ank2,Dlc1,Rere,Snap91,Cacna1c,Btaf1,Pclo,Lrp8,Rsrc1,Ash1l,Sf3b3,Pola1,Kif16b,Dgki,Atp6v0a1,Fam175a,Gabrb1,Atf6,Uvrag,Ercc5,Shank3,Hmbox1,Fip1l1,Pgam5,Ambra1,Gatad2b,Sbf2,Myrip,Eml6,Rsf1,Plekha5,Sap130,Sdccag8,Khdrbs3,Mga,Ankrd17,Fgfr2,Cds1,Cdc14b,Senp6,Dhx9,Mapk1,Syt1,Nf2,Pspc1,Pi4ka,Mllt3,Fmn1,Rnf169,Stag1,Prkcb,Tnik,Lrrc7,Sf3a2,Nbea,Srsf1,Eya3,Myo9a…	57.13	+	1.47	0.0464
presynapse	259	11	Nrxn3,Snap91,Pclo,Rims2,Erc2,Dgki,Atp6v0a1,Syt1,Sv2b,Cadm1,Gabbr1n	2.4	+	4.58	0.0448
caveola	89	7	Dlc1,Cacna1c,Igf1r,Mapk1,Ctnnd1,Akap6n	0.83	+	8.48	0.0285
endomembrane system	3386	55	Brsk2,Fmn2,Tnks,Syne1,Snx25,Snap91,Pde3b,Snx12,Pclo,Pola1,Kif16b,Dgki,Gabrb1,Atf6,Rasgrf2,Uvrag,Pank1,Myrip,Alg13,Rabgap1,Fgfr2,Cds1,Cdc14b,Mapk1,Syt1,Nf2,Magi2,Sv2b,Pi4ka,Tnik,Sacm1l,Dnajb14,Cadm1,Lrrc7,Nbea,Reps1,Tbc1d9,Cnksr2,Atp11b,Rps6kc1,Stxbp5l,Faf1,Gabbr1,Dnm3,Tmcc1,Akap6,Rab2a,Pigk,transferase,Bfar,Vps41,Rabgap1l,Stim2,Arhgap32n	31.4	+	1.75	0.0201
intracellular non-membrane-bounded organelle	3618	58	Brsk2,Oxr1,Fmn2,Tle1,Tnks,,Syne1,Ank2,Dlc1,Snap91,Cacna1c,Pclo,Lrp8,Ash1l,Erc2,Sf3b3,Pola1,Kif16b,Dgki,Gas2,Uvrag,Ercc5,Shank3,Hmbox1,Gatad2b,Myrip,Eml6,Cnot2,Rabgap1,Sap130,Sdccag8,Sorbs2,Pan3,Ankrd17,Cdc14b,Dhx9,Mapk1,Wasf3,Nf2,Pspc1,Magi2,Fmn1,Rnf169,Stag1,Prkcb,Mcph1,Lrrc7,Eya3,Myo9a,Cnksr2,Runx2,Dnm3,Mycbp2,Vps41,Kif1b,Arhgap32n	33.55	+	1.73	0.016
non-membrane-bounded organelle	3618	58	Brsk2,Oxr1,Fmn2,Tle1,Tnks,,Syne1,Ank2,Dlc1,Snap91,Cacna1c,Pclo,Lrp8,Ash1l,Erc2,Sf3b3,Pola1,Kif16b,Dgki,Gas2,Uvrag,Ercc5,Shank3,Hmbox1,Gatad2b,Myrip,Eml6,Cnot2,Rabgap1,Sap130,Sdccag8,Sorbs2,Pan3,Ankrd17,Cdc14b,Dhx9,Mapk1,Wasf3,Nf2,Pspc1,Magi2,Fmn1,Rnf169,Stag1,Prkcb,Mcph1,Lrrc7,Eya3,Myo9a,Cnksr2,Runx2,Dnm3,Mycbp2,Vps41,Kif1b,Arhgap32n	33.55	+	1.73	0.016
cytoplasm	9884	123	Brsk2,Oxr1,Fmn2,Dtnb,Tle1,Tnks,,Syne1,Snx25,Tjp1,Dlc1,Snap91,Cacna1c,Dtna,Otud7a,Snx12,Pclo,Rsrc1,Ash1l,Erc2,Snap47,Cadps,Rnf114,Klhl24,Pola1,Igf1r,Arhgap10,Kif16b,Pip4k2a,Dgki,Atp6v0a1,Apbb2,Reps2,Gas2,Hecw1,Gabrb1,Mbnl2,Atf6,Cdk19,Rasgrf2,Uvrag,Shank3,Hmbox1,Ankib1,Pgam5,Ambra1,Sbf2,Pank1,Myrip,Eml6,Stk35,Alg13,Cnot2,Plekha5,Rabgap1,Arih1,Sdccag8,Sorbs2,Pan3,Mga,Ankrd17,Fgfr2,Cds1,Cdc14b,Trpc6,…	91.67	+	1.34	0.0105
postsynaptic membrane	217	11	Syne1,Ank2,Snap91,Shank3,Lrrc7,Nbea,Cnksr2,Gabbr1,Arhgap32n	2.01	+	5.47	0.00896
nucleus	6225	88	Brsk2,Oxr1,Fmn2,Tle1,Cwc27,,Tnks,,Uimc1,Syne1,Foxn2,Tjp1,Dlc1,Rere,Otud7a,Btaf1,Rsrc1,Ash1l,Sf3b3,Rnf114,Pds5b,Igf1r,Pip4k2a,Dgki,Atp6v0a1,Fam169a,Arid4a,Apbb2,Fam175a,Hecw1,Nab1,Gabrb1,Mbnl2,Cdk19,Ercc5,Dip2b,Zbtb20,Hmbox1,Fip1l1,Pank1,Drosha,Stk35,Rsf1,Cnot2,Sap130,Khdrbs3,Mga,Ankrd17,Fgfr2,Cdc14b,Senp6,Dhx9,Mapk1,Ctnnd1,Nf2,Phip,Magi2,Mllt3,Fmn1,Rev1,Rnf169,Prkcb,Tnik,Sf3a2,Srsf1,Sergef,Rit2,E…	57.73	+	1.52	0.00555
organelle	11932	143	Brsk2,Oxr1,Fmn2,Tle1,Cwc27,,Tnks,,Uimc1,Syne1,Foxn2,Ank2,Tjp1,Dlc1,Rere,Snap91,Cacna1c,Pde3b,Otud7a,Sdk1,Btaf1,Pclo,Rims2,Lrp8,Rsrc1,Ash1l,Erc2,Cadps,Sf3b3,Rnf114,Pola1,Pds5b,Igf1r,Kif16b,Pip4k2a,Dgki,Atp6v0a1,Fam169a,Arid4a,Apbb2,Fam175a,Gas2,Hecw1,Gabrb1,Mbnl2,Atf6,Cdk19,Rasgrf2,Uvrag,Ercc5,Shank3,Dip2b,Zbtb20,Hmbox1,Fip1l1,Gatad2b,Ambra1,Sbf2,Pank1,Myrip,Drosha,Eml6,Rsf1,Alg13,Cnot2,Plekha5,Ra…	110.66	+	1.29	0.00408
intracellular membrane-bounded organelle	9892	125	Brsk2,Oxr1,Fmn2,Tle1,Cwc27,,Tnks,,Uimc1,Syne1,Foxn2,Snx25,Tjp1,Dlc1,Rere,Snap91,Pde3b,Otud7a,Snx12,Btaf1,Pclo,Rsrc1,Ash1l,Sf3b3,Rnf114,Pola1,Pds5b,Igf1r,Kif16b,Pip4k2a,Dgki,Atp6v0a1,Fam169a,Arid4a,Apbb2,Fam175a,Hecw1,Nab1,Gabrb1,Mbnl2,Atf6,Cdk19,Rasgrf2,Uvrag,Ercc5,Dip2b,Zbtb20,Hmbox1,Fip1l1,Pgam5,Gatad2b,Ambra1,Sbf2,Pank1,Myrip,Drosha,Stk35,Rsf1,Alg13,Cnot2,Plekha5,Sap130,Khdrbs3,Mga,Ankrd17,Fgf…	91.74	+	1.36	0.00301
whole membrane	1624	36	Nrxn3,Syne1,Ank2,Tjp1,Dlc1,Snap91,Kcnq3,Cacna1c,Lrp8,Erc2,Igf1r,Dgki,Atp6v0a1,Gabrb1,Shank3,Gabra4,Pgam5,Sbf2,Myrip,Syt1,Ctnnd1,Nf2,Pi4ka,Prkcb,Tnik,Cadm1,Nbea,Reps1,Cnksr2,Gabbr1,Akap6,Rab2a,Vps41,Arhgap32n	15.06	+	2.39	0.00125
macromolecular complex	4535	73	Tle1,Cwc27,,Uimc1,Klhl32,Nrxn3,Syne1,Rere,Snap91,Kcnq3,Cacna1c,Pde3b,Dtna,Rims2,Lrp8,Erc2,Snap47,Sf3b3,Klhl24,Pola1,Pds5b,Igf1r,Kif16b,Dgki,Atp6v0a1,Lrp1b,Arid4a,Fam175a,Gabrb1,Uvrag,Ercc5,Hmbox1,Gabra4,Fip1l1,Ankib1,Sash1,Gatad2b,Pank1,Myrip,Drosha,Rsf1,Cnot2,Arih1,Pan3,Mga,Ankrd17,Dhx9,Mapk1,Syt1,Ctnnd1,Nf2,Magi2,Mllt3,Stag1,Sacm1l,Sf3a2,Srsf1,Ntrk3,Eya3,Myo9a,Runx2,Ide,Stxbp5l,Faf1,Gabbr1,Cep1…	42.06	+	1.74	0.000527
cell projection	1990	42	Fmn2,Syne1,Ank2,Dlc1,Snap91,Kcnq3,Adam22,Cacna1c,Dtna,Lrp8,Rims2,Erc2,Snap47,Klhl24,Igf1r,Dgki,Atp6v0a1,Gabrb1,Shank3,Ambra1,Myrip,Mapk1,Syt1,Ctnnd1,Wasf3,Nf2,Magi2,Sv2b,Prkcb,Cadm1,Lrrc7,Lphn3,Cnksr2,Gabbr1,Cep164,Dnm3,Kif1b,Arhgap32,Dock4n	18.46	+	2.28	0.000483
axon	502	19	Snap91,Adam22,Kcnq3,Dtna,Pclo,Erc2,Igf1r,Dgki,Atp6v0a1,Mapk1,Syt1,Sv2b,Cadm1,Lrrc7,Lphn3,Gabbr1,Dnm3,Mycbp2n	4.66	+	4.08	0.000372
protein complex	3840	66	Tle1,Uimc1,Klhl32,Nrxn3,Syne1,Snap91,Kcnq3,Cacna1c,Pde3b,Dtna,Rims2,Lrp8,Erc2,Snap47,Klhl24,Pola1,Igf1r,Kif16b,Dgki,Atp6v0a1,Lrp1b,Arid4a,Fam175a,Gabrb1,Uvrag,Ercc5,Gabra4,Fip1l1,Ankib1,Sash1,Pank1,Myrip,Drosha,Rsf1,Cnot2,Sap130,Arih1,Pan3,Mga,Dhx9,Mapk1,Syt1,Ctnnd1,Nf2,Magi2,Mllt3,Sacm1l,Pik3r3,Srsf1,Ntrk3,Eya3,Myo9a,Mnat1,Runx2,Ide,Stxbp5l,Faf1,Gabbr1,Cep164,Akap6,Pigk,transferase,Kif1b,N4bp2l2n	35.61	+	1.85	0.000236
cell junction	1159	31	Ank2,Tjp1,Dlc1,Sdk1,Pclo,Rims2,Ash1l,Erc2,Cadps,Gabrb1,Shank3,Gabra4,Sdccag8,Sorbs2,Trpc6,Mapk1,Syt1,Ctnnd1,Nf2,Magi2,Sv2b,Pi4ka,Fmn1,Cadm1,Lrrc7,Nbea,Lphn3,Gabbr1,Akap6,Arhgap32n	10.75	+	2.88	0.000156
membrane region	1086	30	Nrxn3,Syne1,Ank2,Tjp1,Dlc1,Snap91,Kcnq3,Cacna1c,Lrp8,Erc2,Igf1r,Dgki,Gabrb1,Shank3,Gabra4,Myrip,Mapk1,Syt1,Ctnnd1,Nf2,Prkcb,Tnik,Cadm1,Lrrc7,Nbea,Reps1,Cnksr2,Gabbr1,Akap6,Arhgap32n	10.07	+	2.98	0.000129
postsynaptic density	206	13	Ank2,Snap91,Cacna1c,Pclo,Lrp8,Erc2,Dgki,Shank3,Sorbs2,Magi2,Lrrc7,Cnksr2,Dnm3n	1.91	+	6.8	0.000114
postsynaptic specialization	206	13	Ank2,Snap91,Cacna1c,Pclo,Lrp8,Erc2,Dgki,Shank3,Sorbs2,Magi2,Lrrc7,Cnksr2,Dnm3n	1.91	+	6.8	0.000114
synaptic membrane	276	15	Nrxn3,Syne1,Ank2,Snap91,Erc2,Dgki,Gabrb1,Shank3,Gabra4,Syt1,Lrrc7,Nbea,Cnksr2,Gabbr1,Arhgap32n	2.56	+	5.86	7.94e-05
plasma membrane region	876	27	Nrxn3,Syne1,Ank2,Tjp1,Dlc1,Snap91,Cacna1c,Lrp8,Erc2,Igf1r,Dgki,Gabrb1,Shank3,Gabra4,Myrip,Mapk1,Syt1,Ctnnd1,Prkcb,Tnik,Cadm1,Nbea,Cnksr2,Gabbr1,Akap6,Arhgap32n	8.12	+	3.32	6.98e-05
intracellular organelle	10849	139	Brsk2,Oxr1,Fmn2,Tle1,Cwc27,,Tnks,,Uimc1,Syne1,Foxn2,Ank2,Tjp1,Dlc1,Rere,Snap91,Cacna1c,Pde3b,Otud7a,Btaf1,Lrp8,Rsrc1,Ash1l,Erc2,Sf3b3,Rnf114,Pola1,Pds5b,Igf1r,Kif16b,Pip4k2a,Dgki,Atp6v0a1,Fam169a,Arid4a,Apbb2,Fam175a,Gas2,Hecw1,Gabrb1,Mbnl2,Atf6,Cdk19,Rasgrf2,Uvrag,Ercc5,Shank3,Dip2b,Zbtb20,Hmbox1,Fip1l1,Gatad2b,Ambra1,Sbf2,Pank1,Myrip,Drosha,Eml6,Rsf1,Alg13,Cnot2,Plekha5,Rabgap1,Sap130,Sdccag8,K…	100.62	+	1.38	6.71e-05
neuron projection	1111	31	Syne1,Snap91,Kcnq3,Adam22,Cacna1c,Dtna,Pclo,Lrp8,Rims2,Erc2,Snap47,Igf1r,Dgki,Atp6v0a1,Gabrb1,Shank3,Sorbs2,Mapk1,Syt1,Ctnnd1,Nf2,Magi2,Sv2b,Cadm1,Lrrc7,Lphn3,Cnksr2,Gabbr1,Dnm3,Mycbp2,Kif1bn	10.3	+	3.01	6.16e-05
neuron part	1413	36	Nrxn3,Syne1,Ank2,Snap91,Kcnq3,Adam22,Cacna1c,Dtna,Lrp8,Rims2,Erc2,Snap47,Igf1r,Dgki,Atp6v0a1,Gabrb1,Shank3,Myrip,Sorbs2,Mapk1,Syt1,Nf2,Magi2,Sv2b,Cadm1,Lrrc7,Lphn3,Cnksr2,Gabbr1,Dnm3,Mycbp2,Rab2a,Kif1b,Dock4n	13.1	+	2.75	4.38e-05
cell	14652	172	Brsk2,Slc16a14,,Oxr1,Fmn2,Dtnb,Tle1,Cwc27,,Tnks,,Uimc1,Klhl32,Nrxn3,Syne1,Ank2,Snx25,Tjp1,Dlc1,Rere,Snap91,Kcnq3,Adam22,Cacna1c,Dtna,Pde3b,Otud7a,Sdk1,Btaf1,Pclo,Rims2,Lrp8,Rsrc1,Rhobtb2,Tmeff1,Cntn4,Erc2,Snap47,Cadps,Sf3b3,Rnf114,Klhl24,Pola1,Pds5b,Igf1r,Arhgap10,Kif16b,Pip4k2a,Dgki,Atp6v0a1,Fam169a,Arid4a,Apbb2,Fam175a,Reps2,Gas2,Hecw1,Gabrb1,Mbnl2,Atf6,Cdk19,Rasgrf2,Uvrag,Ercc5,Shank3,Dip2b,Zb…	135.89	+	1.27	2.15e-05
cell part	14646	172	Brsk2,Slc16a14,Oxr1,Fmn2,Dtnb,Tle1,Cwc27,Tnks,,Uimc1,Klhl32,Nrxn3,Syne1,Ank2,Snx25,Tjp1,Dlc1,Rere,Snap91,Kcnq3,Adam22,Cacna1c,Dtna,Pde3b,Otud7a,Sdk1,Btaf1,Pclo,Rims2,Lrp8,Rsrc1,Rhobtb2,Tmeff1,Cntn4,Erc2,Snap47,Cadps,Sf3b3,Rnf114,Klhl24,Pola1,Pds5b,Igf1r,Arhgap10,Kif16b,Pip4k2a,Dgki,Atp6v0a1,Fam169a,Arid4a,Apbb2,Fam175a,Reps2,Gas2,Hecw1,Gabrb1,Mbnl2,Atf6,Cdk19,Rasgrf2,Uvrag,Ercc5,Shank3,Dip2b,Zbtb…	135.83	+	1.27	2.06e-05
intracellular part	12520	155	Brsk2,Oxr1,Fmn2,Dtnb,Tle1,Cwc27,Tnks,Uimc1,Klhl32,Syne1,Foxn2,Ank2,Snx25,Tjp1,Dlc1,Rere,Snap91,Cacna1c,Dtna,Pde3b,Otud7a,Snx12,Btaf1,Pclo,Lrp8,Rsrc1,Ash1l,Erc2,Snap47,Cadps,Sf3b3,Rnf114,Klhl24,Pola1,Pds5b,Igf1r,Arhgap10,Kif16b,Pip4k2a,Dgki,Atp6v0a1,Fam169a,Arid4a,Apbb2,Fam175a,Reps2,Gas2,Hecw1,Nab1,Gabrb1,Mbnl2,Atf6,Cdk19,Rasgrf2,Uvrag,Ercc5,Shank3,Dip2b,Zbtb20,Hmbox1,Pre-mRNA,Ankib1,Pgam5,Gatad2…	116.11	+	1.33	1.96e-05
excitatory synapse	226	15	Ank2,Snap91,Cacna1c,Pclo,Lrp8,Erc2,Dgki,Shank3,Sorbs2,Fgfr2,Syt1,Magi2,Lrrc7,Cnksr2,Dnm3	2.1	+	7.16	5.93e-06
postsynapse	421	20	Syne1,Ank2,Snap91,Voltage-dependent,Pclo,Lrp8,Erc2,Dgki,Gabrb1,Shank3,Gabra4,Sorbs2,Ctnnd1,Magi2,Lrrc7,Nbea,Cnksr2,Gabbr1,Dnm3,Arhgap32	3.9	+	5.12	4.51e-06
intracellular	12662	159	Brsk2,Oxr1,Fmn2,Dtnb,Tle1,Cwc27,Tnks,Uimc1,Klhl32,Syne1,Foxn2,Ank2,Snx25,Tjp1,Dlc1,Rere,Snap91,Cacna1c,Dtna,Pde3b,Otud7a,Snx12,Btaf1,Pclo,Lrp8,Rsrc1,Rhobtb2,Histone-lysine,Erc2,Snap47,Cadps,Splicing,Rnf114,Klhl24,Pola1,Pds5b,Igf1r,Arhgap10,Kif16b,Pip4k2a,Dgki,Atp6v0a1,Fam169a,Arid4a,Apbb2,Fam175a,Reps2,Gas2,Hecw1,Nab1,Gamma-aminobutyric,Mbnl2,Atf6,Cdk19,Rasgrf2,Uvrag,Ercc5,Shank3,Dip2b,Zbtb20,Hmb…	117.43	+	1.35	1.56e-06
synapse part	621	26	Nrxn3,Syne1,Ank2,Snap91,Cacna1c,Pclo,Lrp8,Rims2,Erc2,Dgki,Atp6v0a1,Gabrb1,Shank3,Gabra4,Sorbs2,Syt1,Ctnnd1,Magi2,Sv2b,Cadm1,Lrrc7,Nbea,Cnksr2,Gabbr1,Dnm3,Arhgap32	5.76	+	4.51	2.58e-07
synapse	815	33	Dtnb,Nrxn3,Syne1,Ank2,Snap91,Voltage-dependent,Dtna,Sdk1,Pclo,Lrp8,Rims2,Erc2,Cadps,Dgki,Atp6v0a1,Gabrb1,Shank3,Gamma-aminobutyric,Myrip,Sorbs2,Fgfr2,Syt1,Ctnnd1,Nf2,Magi2,Sv2b,Cadm1,Lrrc7,Nbea,Cnksr2,Gabbr1,Dnm3,Arhgap32	7.56	+	4.37	1.77e-09
Unclassified	1514	5	Zfp68,Cyclin-dependent,Usp12,Fam193a,Cdh18	14.04	-	0.36	0
CORTEX DOWNREGULATED
GO biological process complete	Mus musculus - REFLIST (22320)	#	Gene_id	expected	Fold Enrichment	+/-	P value
Unclassified	1776	1	Dtnb	2.86	0.35	-	0
GO molecular function complete	Mus musculus - REFLIST (22320)	#	Gene_id	expected	Fold Enrichment	+/-	P value
Unclassified	1859	1	Lmbr1	3	0.33	-	0
GO cellular component complete	Mus musculus - REFLIST (22320)	#	Gene_id	expected	Fold Enrichment	+/-	P value
Unclassified	1514	1	Trpm3	2.44	0.41	-	0

## Sheet: Table_S7_Hippocampus_circRNAs
HIPPOCAMPUS UPREGULATED
GO biological process complete	Mus musculus - REFLIST (22320)	#	Gene_id	expected	Fold Enrichment	+/-	P value
peptidyl-serine phosphorylation	142	10	Vrk2,Prkdc,Akt3,Rps6ka5,Csnk1g3,Mapk8,Dyrk1a,Prkcb,Lrrk2,Ttbk2	1.25	7.98	+	0.0055
protein phosphorylation	736	24	Vrk2,Trio,Prkdc,Akt3,Rps6ka5,Csnk1g3,Snrk,Cdk17,Pan3,Cdk13,Fgfr2,Fer,Ntrk2,Taok1,Mapk8,Dyrk1a,Adam10,Mark4,Prkcb,Tlk1,CDK-activating,Lrrk2,Ttbk2,Pak7	6.5	3.69	+	0.000365
phosphorylation	951	26	Vrk2,Trio,Diacylglycerol,Prkdc,Akt3,Pip4k2a,Rps6ka5,Csnk1g3,Snrk,Cdk17,Pan3,Cdk13,Fgfr2,Fer,Ntrk2,Taok1,Mapk8,Dyrk1a,Adam10,Mark4,Prkcb,Tlk1,Mnat1,Lrrk2,Ttbk2,Pak7	8.39	3.1	+	0.00292
cellular metabolic process	6852	91	Vrk2,Hdac4,Denr,Nfatc3,Trio,Dgkb,Prkdc,Ep400,Nbas,Uimc1,Acin1,Rere,Galnt7,Akt3,Herc3,Prdm5,Pip4k2a,Gmds,Rps6ka5,Zeb1,Tfdp2,Kdm6a,Fam175a,St6gal2,Hecw1,Atf6,Zbtb20,Inpp5b,Ankib1,Ppil4,Eprs,Klhl8,Utp11l,Csnk1g3,Snrk,Cdk17,Wdr33,Foxj3,Top1,Brd8,Usp12,Pan3,Msra,Ttll5,Hecw2,Cdk13,Atxn3,Fgfr2,Fer,Pcyt1b,Ppp1r12a,Senp6,Bre,Nars2,Ncor1,Cdyl,Ntrk2,Birc2,Taok1,Cpeb3,Mapk8,Kdm3a,Atg4c,Ahcyl2,Dyrk1a,Cul1,Ada…	60.48	1.5	+	0.028
cellular process	13456	153	Vrk2,Hdac4,Denr,Nfatc3,Trio,Dgkb,Prkdc,Ep400,Wapal,Nbas,Uimc1,Acin1,Rab3gap2,Zcchc17,Rere,Cacna1c,Ryr2,Dym,Ckap5,Galnt7,Rims2,Cntln,Akt3,Cadps,Unc5c,Herc3,Ppp2r3a,Prdm5,Arhgap10,Pip4k2a,Dgki,Gmds,Ribosomal,Zeb1,Akap7,Brwd3,Tfdp2,Kdm6a,Apbb2,Fam175a,St6gal2,Hecw1,Atf6,Exocyst,Zbtb20,Inpp5b,Pum1,Rtn3,Ankib1,Ppil4,Eprs,Klhl8,Utp11l,Ambra1,Csnk1g3,Plxna2,Lca5,Snrk,Fndc3a,Cdk17,Rftn2,Ywhae,Mtf2,Wdr33,…	118.76	1.29	+	0.00135
cellular protein modification process	2122	53	Vrk2,Hdac4,Trio,Prkdc,Ep400,Uimc1,Galnt7,Akt3,Herc3,Prdm5,Rps6ka5,Kdm6a,St6gal2,Hecw1,Ankib1,Ppil4,Klhl8,Csnk1g3,Snrk,Cdk17,Brd8,Usp12,Pan3,Ttll5,Hecw2,Cdk13,Atxn3,Fgfr2,Fer,Protein,Senp6,Ntrk2,Birc2,Taok1,Mapk8,Kdm3a,Atg4c,Dyrk1a,Cul1,Adam10,Mark4,Prkcb,Agtpbp1,Znrf3,Cnot4,Clock,Tlk1,Mnat1,Lrrk2,Ttbk2,Hdac9,Cdc73,Pak7	18.73	2.83	+	1.76e-08
protein modification process	2122	53	Vrk2,Hdac4,Trio,Prkdc,Ep400,Uimc1,Galnt7,Akt3,Herc3,Prdm5,Rps6ka5,Kdm6a,St6gal2,Hecw1,Ankib1,Ppil4,Klhl8,Csnk1g3,Snrk,Cdk17,Brd8,Usp12,Pan3,Ttll5,Hecw2,Cdk13,Atxn3,Fgfr2,Fer,Protein,Senp6,Ntrk2,Birc2,Taok1,Mapk8,Kdm3a,Atg4c,Dyrk1a,Cul1,Adam10,Mark4,Prkcb,Agtpbp1,Znrf3,Cnot4,Clock,Tlk1,Mnat1,Lrrk2,Ttbk2,Hdac9,Cdc73,Pak7	18.73	2.83	+	1.76e-08
protein metabolic process	3328	61	Vrk2,Hdac4,Denr,Trio,Prkdc,Ep400,Uimc1,Galnt7,Akt3,Herc3,Prdm5,Rps6ka5,Kdm6a,St6gal2,Hecw1,Ankib1,Ppil4,Eprs,Klhl8,Csnk1g3,Snrk,Cdk17,Brd8,Usp12,Pan3,Msra,Ttll5,Hecw2,Cdk13,Atxn3,Fgfr2,Fer,Ppp1r12a,Senp6,Nars2,Ntrk2,Birc2,Taok1,Cpeb3,Mapk8,Kdm3a,Atg4c,Dyrk1a,Cul1,Adam10,Mark4,Prkcb,Tasp1,Agtpbp1,Gli3,Znrf3,Cnot4,Clock,Dlg1,Tlk1,Mnat1,Lrrk2,Ttbk2,Hdac9,Cdc73,Pak7	29.37	2.08	+	7.48e-05
macromolecule metabolic process	5896	85	Vrk2,Hdac4,Denr,Nfatc3,Trio,Prkdc,Ep400,Nbas,Uimc1,Acin1,Rere,Galnt7,Akt3,Herc3,Prdm5,Rps6ka5,Zeb1,Tfdp2,Kdm6a,Fam175a,St6gal2,Hecw1,Atf6,Zbtb20,Ankib1,Ppil4,Eprs,Klhl8,Utp11l,Csnk1g3,Snrk,Cdk17,Wdr33,Foxj3,Top1,Brd8,Usp12,Pan3,Msra,Ttll5,Hecw2,Cdk13,Atxn3,Fgfr2,Fer,Ppp1r12a,Senp6,Bre,Nars2,Ncor1,Cdyl,Ntrk2,Birc2,Taok1,Cpeb3,Mapk8,Kdm3a,Atg4c,Dyrk1a,Cul1,Adam10,Mark4,Prkcb,Tasp1,Agtpbp1,Gli3,Lin2…	52.04	1.63	+	0.00224
macromolecule modification	2254	53	Vrk2,Hdac4,Trio,Prkdc,E1A-binding,Uimc1,Galnt7,Akt3,Herc3,Prdm5,Rps6ka5,Kdm6a,St6gal2,Hecw1,Ankib1,Ppil4,Klhl8,Csnk1g3,Snrk,Cdk17,Brd8,Usp12,Pan3,Ttll5,Hecw2,Cdk13,Atxn3,Fgfr2,Fer,Protein,Senp6,Ntrk2,Birc2,Taok1,Mapk8,Kdm3a,Atg4c,Dyrk1a,Cul1,Adam10,Mark4,Prkcb,Agtpbp1,Znrf3,Cnot4,Clock,Tlk1,Mnat1,Lrrk2,Ttbk2,Hdac9,Cdc73,Pak7	19.89	2.66	+	1.72e-07
cellular protein metabolic process	2664	58	Vrk2,Hdac4,Denr,Trio,Prkdc,Ep400,Uimc1,Galnt7,Akt3,Herc3,Prdm5,Rps6ka5,Kdm6a,St6gal2,Hecw1,Ankib1,Ppil4,Eprs,Klhl8,Csnk1g3,Snrk,Cdk17,Brd8,Usp12,Pan3,Msra,Ttll5,Hecw2,Cdk13,Atxn3,Fgfr2,Fer,Ppp1r12a,Senp6,Nars2,Ntrk2,Birc2,Taok1,Cpeb3,Mapk8,Kdm3a,Atg4c,Dyrk1a,Cul1,Adam10,Mark4,Prkcb,Agtpbp1,Znrf3,Cnot4,Clock,Tlk1,Mnat1,Lrrk2,Ttbk2,Hdac9,Cdc73,Pak7	23.51	2.47	+	3.05e-07
cellular macromolecule metabolic process	5272	83	Vrk2,Hdac4,Denr,Nfatc3,Trio,Prkdc,Ep400,Nbas,Uimc1,Acin1,Rere,Galnt7,Akt3,Herc3,Prdm5,Rps6ka5,Zeb1,Tfdp2,Kdm6a,Fam175a,St6gal2,Hecw1,Atf6,Zbtb20,Ankib1,Ppil4,Eprs,Klhl8,Utp11l,Csnk1g3,Snrk,Cdk17,Wdr33,Foxj3,Top1,Brd8,Usp12,Pan3,Msra,Ttll5,Hecw2,Cdk13,Atxn3,Fgfr2,Fer,Ppp1r12a,Senp6,Bre,Nars2,Ncor1,Cdyl,Ntrk2,Birc2,Taok1,Cpeb3,Mapk8,Kdm3a,Atg4c,Dyrk1a,Cul1,Adam10,Mark4,Prkcb,Agtpbp1,Gli3,Lin28b,Znr…	46.53	1.78	+	5.78e-05
peptidyl-serine modification	158	10	Vrk2,Prkdc,Akt3,Rps6ka5,Csnk1g3,Mapk8,Dyrk1a,Prkcb,Lrrk2,Ttbk2	1.39	7.17	+	0.0142
peptidyl-amino acid modification	620	25	Vrk2,Hdac4,Prkdc,Ep400,Akt3,Prdm5,Rps6ka5,St6gal2,Ppil4,Csnk1g3,Brd8,Ttll5,Fgfr2,Fer,Sentrin-specific,Ntrk2,Mapk8,Kdm3a,Dyrk1a,Prkcb,Agtpbp1,Clock,Lrrk2,Ttbk2,Hdac9	5.47	4.57	+	2.81e-06
chromatin organization	469	20	Hdac4,Ep400,Uimc1,Rere,Prdm5,Rps6ka5,Kdm6a,Fam175a,Mtf2,Top1,Brd8,Bre,Ncor1,Kdm3a,Prkcb,Clock,Tlk1,Rb1,Hdac9,Cdc73	4.14	4.83	+	0.00119
chromatin modfiication	558	20	Hdac4,Ep400,Uimc1,Rere,Prdm5,Rps6ka5,Kdm6a,Fam175a,Mtf2,Top1,Brd8,Bre,Ncor1,Kdm3a,Prkcb,Clock,Tlk1,Rb1,Hdac9,Cdc73	4.93	4.06	+	7.28e-05
chromosome organization	805	22	Hdac4,Prkdc,Ep400,Uimc1,Acin1,Rere,Prdm5,Rps6ka5,Kdm6a,Fam175a,Mtf2,Top1,Brd8,Bre,Ncor1,Kdm3a,Prkcb,Clock,Tlk1,Rb1,Hdac9,Cdc73	7.11	3.1	+	0.0248
organelle organization	2773	55	Hdac4,Denr,Prkdc,Ep400,Wapal,Uimc1,Acin1,Zcchc17,Rere,Dym,Ckap5,Cntln,Akt3,Cadps,Prdm5,Arhgap10,Rps6ka5,Brwd3,Kdm6a,Fam175a,Rtn3,Ambra1,Lca5,Mtf2,Top1,Brd8,Ttll5,Atxn3,Fer,Protein,Bre,Ncor1,Kdm3a,Atg4c,Plk1s1,Mark4,Prkcb,Agtpbp1,Clock,Eps15,Sytl5,Dlg1,Arhgap21,Tlk1,Lrrk2,Ttbk2,Lrrcc1,Arfgef2,Rb1,Wdpcp,Rttn,Hdac9,Cdc73,Bbs9,Pak7	24.47	2.25	+	3.54e-05
cellular component organization	4498	72	Hdac4,Denr,Prkdc,Ep400,Wapal,Uimc1,Acin1,Rab3gap2,Zcchc17,Rere,Dym,Ckap5,Cntln,Akt3,Cadps,Unc5c,Prdm5,Arhgap10,Rps6ka5,Brwd3,Kdm6a,Apbb2,Fam175a,Rtn3,Ambra1,Plxna2,Lca5,Rftn2,Mtf2,Top1,Brd8,Ttll5,Atxn3,Fgfr2,Fer,Ppp1r12a,Bre,Ncor1,Ntrk2,Mpp5,Birc2,Mapk8,Kdm3a,Atg4c,Plk1s1,Zfyve9,Mark4,Prkcb,Agtpbp1,Gli3,Clock,Eps15,E2f5,Sytl5,Dlg1,Arhgap21,Atp11c,Tlk1,Lrrk2,Ttbk2,Lrrcc1,Mycbp2,Arfgef2,Rb1,Wdpcp,R…	39.7	1.81	+	0.000579
cellular component organization or biogenesis	4651	73	Hdac4,Denr,Prkdc,Ep400,Wapal,Uimc1,Acin1,Rab3gap2,Zcchc17,Rere,Dym,Ckap5,Cntln,Akt3,Cadps,Unc5c,Prdm5,Arhgap10,Rps6ka5,Brwd3,Kdm6a,Apbb2,Fam175a,Rtn3,Utp11l,Ambra1,Plxna2,Lca5,Rftn2,Mtf2,Top1,Brd8,Ttll5,Atxn3,Fgfr2,Fer,Ppp1r12a,Bre,Ncor1,Ntrk2,Mpp5,Birc2,Mapk8,Kdm3a,Atg4c,Plk1s1,Zfyve9,Mark4,Prkcb,Agtpbp1,Gli3,Clock,Eps15,E2f5,Sytl5,Dlg1,Arhgap21,Atp11c,Tlk1,Lrrk2,Ttbk2,Lrrcc1,Mycbp2,Arfgef2,Rb1,…	41.05	1.78	+	0.001
establishment of protein localization	1176	29	Rab3gap2,Cacna1c,Ryr2,Xpo7,Rims2,Cadps,Kpna1,Lca5,Vps13b,Rftn2,Ywhae,Erbb2ip,Pan3,Exoc6,Ipo8,Mpp5,Cysteine,Atp9b,Dennd1b,Zfyve9,Agap1,Eps15,Sytl5,Tlk1,Stxbp5l,Arfgef2,Wdpcp,Rims1,Bbs9	10.38	2.79	+	0.00479
protein localization	1600	39	Wapal,Rab3gap2,Cacna1c,Ryr2,Xpo7,Rims2,Cntln,Cadps,Akap7,Anks1b,Kpna1,Lca5,Vps13b,Rftn2,Ywhae,Erbb2ip,Pan3,Atxn3,Exoc6,Ipo8,Mpp5,Atg4c,Atp9b,Dennd1b,Zfyve9,Agap1,Eps15,Dlg1,Sytl5,Tlk1,Lrrk2,Stxbp5l,Arfgef2,Rb1,Wdpcp,Rims1,Kifap3,Bbs9,Fam178a	14.12	2.76	+	5.31e-05
macromolecule localization	1865	40	Wapal,Rab3gap2,Cacna1c,Ryr2,Xpo7,Rims2,Cntln,Cadps,Akap7,Anks1b,Kpna1,Lca5,Vps13b,Rftn2,Ywhae,Erbb2ip,Pan3,Atxn3,Exoc6,Ipo8,Mpp5,Atg4c,Atp9b,Dennd1b,Zfyve9,Agap1,Eps15,Dlg1,Sytl5,Atp11c,Tlk1,Lrrk2,Syntaxin-binding,Arfgef2,Rb1,Wdpcp,Rims1,Kifap3,Bbs9,Fam178a	16.46	2.43	+	0.00105
localization	4254	67	Wapal,Nbas,Rab3gap2,Rere,Cacna1c,Ryr2,Xpo7,Rims2,Cntln,Cadps,Dgki,Akap7,Apbb2,Anks1b,Exoc6b,Kpna1,Inpp5b,Rtn3,Csnk1g3,Plxna2,Lca5,Vps13b,Rftn2,Ywhae,Erbb2ip,Atp2b4,Pan3,Grik4,Ttll5,Atxn3,Fgfr2,Trpc6,Fer,Exoc6,Ipo8,Ntrk2,Mpp5,Double-stranded,Mapk8,Atg4c,Atp9b,Dennd1b,MCG17975;Zfyve9;ortholog,Adam10,Prkcb,Arsb,Gli3,Agap1,Eps15,Sytl5,Dlg1,Arhgap21,Atp11c,Tlk1,Lrrk2,Stxbp5l,Slc9a7,Ryr3,Arfgef2,Rb1,Wd…	37.55	1.78	+	0.00398
intracellular transport	1153	27	Nbas,Ryr2,Xpo7,Regulating,Cadps,Kpna1,Lca5,Rftn2,Ywhae,Erbb2ip,Pan3,Fgfr2,Ipo8,Atg4c,Probable,Dennd1b,Zfyve9,Adam10,Eps15,Sytl5,Arhgap21,Tlk1,Lrrk2,Ryanodine,Arfgef2,Kidins220,Rims1	10.18	2.65	+	0.0317
establishment of localization in cell	1279	29	Nbas,Ryr2,Xpo7,Regulating,Cadps,Dgki,Kpna1,Lca5,Rftn2,Ywhae,Erbb2ip,PAB-dependent,Fgfr2,Ipo8,Atg4c,Atp9b,Dennd1b,Zfyve9,Adam10,Eps15,Dlg1,Sytl5,Arhgap21,Tlk1,Lrrk2,Ryr3,Arfgef2,Kidins220,Rims1	11.29	2.57	+	0.0251
cellular localization	1705	37	Wapal,Nbas,Rab3gap2,Ryr2,Xpo7,Rims2,Cntln,Cadps,Dgki,Kpna1,Plxna2,Lca5,Rftn2,Ywhae,Erbb2ip,PAB-dependent,Fgfr2,Ipo8,Mpp5,Cysteine,Atp9b,Dennd1b,Zfyve9,Adam10,Eps15,Dlg1,Sytl5,Arhgap21,Tlk1,Lrrk2,Ryr3,Arfgef2,Rb1,Kidins220,Rims1,Bbs9,Fam178a	15.05	2.46	+	0.00257
single-organism organelle organization	2005	39	Hdac4,Denr,Prkdc,Ep400,Wapal,Uimc1,Acin1,Zcchc17,Ckap5,Cntln,Prdm5,Rps6ka5,Kdm6a,Ambra1,Lca5,Brd8,Ttll5,Atxn3,Fer,Ppp1r12a,Bre,Nuclear,Kdm3a,Atg4c,Plk1s1,Mark4,Prkcb,Clock,Dlg1,Sytl5,Lrrk2,Ttbk2,Lrrcc1,Rb1,Wdpcp,Rttn,Hdac9,Cdc73,Bbs9	17.7	2.2	+	0.0176
regulation of cell communication	2691	49	Vrk2,Trio,Rab3,Ryr2,Rims2,Sybu,Ppp2r3a,Pip4k2a,Dgki,Zeb1,Akap7,Pum1,Ralgapa1,Ambra1,Akap11,Erbb2ip,Atp2b4,Spred2,Sorcs3,Fgfr2,Fer,Nuclear,Ntrk2,Birc2,Taok1,Cpeb3,Stau2,Mapkap1,Mapk8,Dyrk1a,Zfyve9,Prkcb,Strn3,Gli3,Znrf3,Clock,Dlg1,Rasa2,Cnksr2,Lrrk2,Stxbp5l,Ttbk2,Arfgef2,Rb1,Kcnn2,Rgs6,Rims1,Cdc73,Pak7	23.75	2.06	+	0.00438
regulation of cellular process	9949	123	Vrk2,Hdac4,Nfatc3,Trio,Dgkb,Prkdc,Wapal,Nbas,Uimc1,Acin1,Rab3gap2,Rere,Cacna1c,Ryr2,Rims2,Tmem132d,Akt3,Cadps,Unc5c,Sybu,Ppp2r3a,Prdm5,Arhgap10,Pip4k2a,Dgki,Rps6ka5,Zinc,Akap7,Brwd3,Tfdp2,Lysine-specific,Apbb2,Fam175a,Atf6,Zbtb20,Kpna1,Inpp5b,Pum1,Ankib1,Eprs,Utp11l,Ralgapa1,Ambra1,Csnk1g3,Plxna2,Akap11,Snrk,Rftn2,Ywhae,Mtf2,Foxj3,Erbb2ip,Brd8,Atp2b4,Pan3,Spred2,Cdk13,Sorcs3,Atxn3,Fgfr2,Fer,Trpc6…	87.81	1.4	+	0.00272
regulation of biological process	10353	125	Vrk2,Hdac4,Nfatc3,Trio,Dgkb,Prkdc,Wapal,Nbas,Uimc1,Acin1,Rab3gap2,Zcchc17,Rere,Cacna1c,Ryr2,Rims2,Tmem132d,Akt3,Cadps,Unc5c,Sybu,Ppp2r3a,Prdm5,Arhgap10,Pip4k2a,Dgki,Rps6ka5,Zeb1,Akap7,Brwd3,Tfdp2,Kdm6a,Apbb2,Fam175a,Atf6,Zinc,Kpna1,Inpp5b,Pum1,Ankib1,Eprs,Utp11l,Ralgapa1,Ambra1,Csnk1g3,Plxna2,Akap11,Snrk,Rftn2,Ywhae,Mtf2,Foxj3,Erbb2ip,Top1,Brd8,Atp2b4,Pan3,Spred2,Cyclin-dependent,Sorcs3,Atxn3,Fgf…	91.38	1.37	+	0.00835
biological regulation	10873	130	Vrk2,Hdac4,Nfatc3,Trio,Dgkb,Prkdc,Wapal,Nbas,Uimc1,Acin1,Rab3gap2,Zcchc17,Rere,Cacna1c,Ryr2,Rims2,Tmem132d,Akt3,Cadps,Unc5c,Sybu,Ppp2r3a,Prdm5,Arhgap10,Pip4k2a,Dgki,Rps6ka5,Zeb1,Akap7,Brwd3,Tfdp2,Kdm6a,Apbb2,Fam175a,Atf6,Zinc,Kpna1,Inpp5b,Pum1,Ankib1,Eprs,Utp11l,Ralgapa1,Ambra1,Csnk1g3,Plxna2,Akap11,Lca5,Snrk,Rftn2,Ywhae,Mtf2,Foxj3,Erbb2ip,Top1,Brd8,Atp2b4,Pan3,Dennd4a,Spred2,Cdk13,Sorcs3,Atxn3,F…	95.97	1.35	+	0.0058
regulation of response to stimulus	3185	57	Vrk2,Hdac4,Trio,Prkdc,BRCA1-A,Acin1,Rab3gap2,Zcchc17,Rims2,Sybu,Ppp2r3a,Pip4k2a,Dgki,Zeb1,A-kinase,Fam175a,Pum1,Ralgapa1,Ambra1,Plxna2,Akap11,Rftn2,Protein,Atp2b4,Spred2,Atxn3,Fgfr2,Fer,Bre,Ncor1,Ntrk2,Birc2,Taok1,Fxr2,Mapkap1,Mapk8,Dyrk1a,Dennd1b,Zfyve9,Adam10,Prkcb,Strn3,Gli3,Znrf3,Clock,Dlg1,Rasa2,Cnksr2,Lrrk2,Ttbk2,Arfgef2,Rb1,Rgs6,Rims1,Cdc73,Fam178a,Pak7	28.11	2.03	+	0.000649
regulation of signaling	2647	47	Vrk2,Trio,Ryr2,Rims2,Sybu,Ppp2r3a,Dgki,Zeb1,Akap7,Pum1,Ralgapa1,Akap11,Erbb2ip,Atp2b4,Spred2,Sorcs3,Fgfr2,Fer,Ncor1,Ntrk2,Birc2,Taok1,Cpeb3,Stau2,Mapkap1,Mapk8,Dyrk1a,Zfyve9,Prkcb,Strn3,Gli3,Znrf3,Clock,Eps15,Dlg1,Rasa2,Cnksr2,Lrrk2,Stxbp5l,Ttbk2,Arfgef2,Rb1,Kcnn2,Rgs6,Regulating,Cdc73,Pak7	23.36	2.01	+	0.0162
regulation of gene expression	3614	61	Hdac4,Nfatc3,Prkdc,BRCA1-A,Acin1,Rere,Ryr2,Rims2,Prdm5,Rps6ka5,Zeb1,Brwd3,Tfdp2,Lysine-specific,Apbb2,Atf6,Zbtb20,Inpp5b,Pum1,Eprs,Ralgapa1,Mtf2,Foxj3,Erbb2ip,Top1,Brd8,Atp2b4,Cdk13,Atxn3,Fgfr2,Fer,Protein,Ncor1,Cdyl,Ntrk2,Birc2,Cpeb3,Fxr2,Stau2,Mitogen-activated,Kdm3a,Dyrk1a,Prkcb,Tasp1,Strn3,Gli3,Lin28b,Cnot4,Clock,E2f5,Dlg1,Mnat1,Lrrk2,Mycbp2,Rb1,Zfp62,Myt1l,Histone,Rims1,Dnajc1,Cdc73	31.9	1.91	+	0.00155
regulation of macromolecule metabolic process	5096	77	Vrk2,Hdac4,Nfatc3,Prkdc,Wings,Nbas,Uimc1,Acin1,Rab3gap2,Rere,Ryr2,Rims2,Tmem132d,Ppp2r3a,Prdm5,Rps6ka5,Zeb1,Brwd3,Tfdp2,Kdm6a,Apbb2,Fam175a,Atf6,Zinc,Inpp5b,Pum1,Ankib1,Eprs,Ralgapa1,Ywhae,Mtf2,Foxj3,Erbb2ip,Top1,Brd8,Atp2b4,Spred2,Cdk13,Atxn3,Fgfr2,Trpc6,Fer,Ppp1r12a,Bre,Nuclear,Cdyl,Ntrk2,Birc2,Taok1,Cpeb3,Fxr2,Stau2,Mapk8,Kdm3a,Dyrk1a,Prkcb,Tasp1,Strn3,Gli3,Lin28b,Cnot4,Clock,Eps15,E2f5,Dlg1,M…	44.98	1.71	+	0.00182
regulation of metabolic process	5462	80	Vrk2,Hdac4,Nfatc3,Prkdc,Wings,Nbas,Uimc1,Acin1,Rab3gap2,Rere,Ryr2,Rims2,Tmem132d,Ppp2r3a,Prdm5,Pip4k2a,Rps6ka5,Zeb1,Brwd3,Tfdp2,Kdm6a,Apbb2,Fam175a,Atf6,Zinc,Inpp5b,Pum1,Ankib1,Eprs,Ralgapa1,Ambra1,Akap11,Ywhae,Mtf2,Foxj3,Erbb2ip,Top1,Brd8,Atp2b4,Spred2,Cyclin-dependent,Atxn3,Fgfr2,Trpc6,Fer,Protein,Bre,Ncor1,Cdyl,Ntrk2,Birc2,Taok1,Cpeb3,Fxr2,Stau2,Mitogen-activated,Kdm3a,Dyrk1a,Prkcb,Tasp1,Strn3…	48.21	1.66	+	0.00343
regulation of nitrogen compound metabolic process	3685	58	Hdac4,Nfatc3,Prkdc,Wings,Nbas,Uimc1,Acin1,Rere,Ryr2,Prdm5,Rps6ka5,Zeb1,Brwd3,Tfdp2,Apbb2,Fam175a,Atf6,Zbtb20,Pum1,Eprs,Ralgapa1,Mtf2,Foxj3,Erbb2ip,Brd8,Atp2b4,Cdk13,Atxn3,Fgfr2,Fer,Ppp1r12a,Bre,Ncor1,Cdyl,Birc2,Cpeb3,Fxr2,Mapk8,Kdm3a,Dyrk1a,Prkcb,Tasp1,Striatin-3;Strn3;ortholog,Gli3,Lin28b,Cnot4,Clock,E2f5,Dlg1,Mnat1,Mycbp2,Rb1,Zfp62,Myt1l,Histone,Dnajc1,Cdc73,Fam178a	32.52	1.78	+	0.0345
positive regulation of cellular process	4515	68	Hdac4,Nfatc3,Prkdc,Wings,Uimc1,Acin1,Rab3gap2,Ryr2,Rims2,Cadps,Unc5c,Ppp2r3a,Pip4k2a,Dgki,Rps6ka5,Zeb1,Akap7,Apbb2,Fam175a,Atf6,Kpna1,Pum1,Ankib1,Utp11l,Ambra1,Mtf2,Brd8,Atp2b4,Pan3,Spred2,Atxn3,Fgfr2,Trpc6,Fer,Ppp1r12a,Bre,Ncor1,Ntrk2,Birc2,Serine/threonine-protein,Cpeb3,Stau2,Mapk8,Kdm3a,Dyrk1a,Adam10,Prkcb,Arsb,Tasp1,Strn3,Gli3,Clock,Eps15,Dlg1,Atp11c,Mnat1,Lrrk2,Stxbp5l,Ttbk2,Rb1,Myt1l,Kidins…	39.85	1.71	+	0.0164
positive regulation of biological process	4866	74	Hdac4,Nfatc3,Prkdc,Wings,Uimc1,Acin1,Rab3gap2,Ryr2,Rims2,Akt3,Cadps,Unc5c,Ppp2r3a,Pip4k2a,Dgki,Rps6ka5,Zeb1,Akap7,Kdm6a,Apbb2,Fam175a,Atf6,Zbtb20,Kpna1,Pum1,Ankib1,Utp11l,Ambra1,Rftn2,Mtf2,Brd8,Atp2b4,Pan3,Spred2,Atxn3,Fgfr2,Trpc6,Fer,Ppp1r12a,Bre,Ncor1,Ntrk2,Birc2,Serine/threonine-protein,Cpeb3,Stau2,Mapk8,Kdm3a,Dyrk1a,Dennd1b,Adam10,Prkcb,Arsb,Tasp1,Strn3,Gli3,Clock,Eps15,Dlg1,Atp11c,Mnat1,Lrrk…	42.95	1.72	+	0.00286
Unclassified	1776	4	Ppp3cc,Smap2,Pcca,Ubn2	15.68	0.26	-	0
GO molecular function complete	Mus musculus - REFLIST (22320)	#	Gene_id	expected	Fold Enrichment	+/-	P value
protein kinase A regulatory subunit binding	16	4	Ryr2,Akap7,Akap11,Arfgef2	0.14	28.32	+	0.0439
protein binding	7764	116	Vrk2,Hdac4,Nfatc3,Trio,Prkdc,Ep400,Nbas,Uimc1,Rab3gap2,Rere,Cacna1c,Ryr2,Ppp3cc,Dym,Ckap5,Xpo7,Rims2,Cntln,Akt3,Cadps,Unc5c,Sybu,Lpp,Ppp2r3a,Prdm5,Arhgap10,Dgki,Rps6ka5,Zeb1,Akap7,Tfdp2,Kdm6a,Apbb2,Fam175a,Anks1b,Atf6,Kpna1,Rtn3,Ankib1,Eprs,Smap2,Ralgapa1,Ambra1,Csnk1g3,Akap11,Lca5,Ywhae,Mtf2,Erbb2ip,Top1,Atp2b4,Pan3,Grik4,Spred2,Cdk13,Sorcs3,Atxn3,Fgfr2,Fer,Trpc6,Gigyf1,Exoc6,Ppp1r12a,Bre,Ipo8,N…	68.53	1.69	+	1.42e-08
binding	12136	149	Vrk2,Hdac4,Denr,Nfatc3,Trio,Dgkb,Prkdc,Ep400,Nbas,Uimc1,Acin1,Rab3gap2,Zcchc17,Rere,Cacna1c,Ryr2,Ppp3cc,Dym,Ckap5,Galnt7,Xpo7,Rims2,Cntln,Akt3,Cadps,Unc5c,Sybu,Lpp,Ppp2r3a,Prdm5,Arhgap10,Pip4k2a,Dgki,Rps6ka5,Zeb1,Akap7,Tfdp2,Kdm6a,Apbb2,Fam175a,Anks1b,Atf6,Acbd6,Zbtb20,Kpna1,Inpp5b,Pum1,Rtn3,Ankib1,Ppil4,Eprs,Utp11l,Smap2,Ralgapa1,Ambra1,Csnk1g3,Akap11,Lca5,Snrk,Fndc3a,Cdk17,Ywhae,Mtf2,Wdr33,Foxj…	107.11	1.39	+	1.69e-06
Ras GTPase binding	263	12	Rab3gap2,Xpo7,Rims2,Dgki,Fer,Ipo8,Mapkap1,Dennd1b,Sytl5,Lrrk2,Stxbp5l,Rims1	2.32	5.17	+	0.0148
small GTPase binding	277	12	Rab3gap2,Xpo7,Rims2,Dgki,Fer,Ipo8,Mapkap1,Dennd1b,Sytl5,Lrrk2,Stxbp5l,Rims1	2.44	4.91	+	0.0249
GTPase binding	303	13	Rab3gap2,Xpo7,Rims2,Dgki,Eprs,Fer,Ipo8,Mapkap1,Dennd1b,Sytl5,Lrrk2,Syntaxin-binding,Rims1	2.67	4.86	+	0.0115
enzyme binding	1823	55	Vrk2,Hdac4,Trio,Prkdc,Rab3,Cacna1c,Ryr2,Dym,Xpo7,Rims2,Cntln,Akt3,Cadps,Dgki,Akap7,Apbb2,Atf6,Ankib1,Eprs,Ambra1,Akap11,Ywhae,Plasma,Spred2,Atxn3,Trpc6,Fer,Protein,Ipo8,Ncor1,Ntrk2,Taok1,Stau2,Mapkap1,Mapk8,Dennd1b,Pcca,Plk1s1,Cul1,Adam10,Prkcb,Strn3,Gli3,Sytl5,Dlg1,Cnksr2,Lrrk2,Stxbp5l,Rb1,Kidins220,Hdac9,Rims1,Phactr3,Cdc73,Fam178a	16.09	3.42	+	9.36e-13
GTPase regulator activity	248	11	Rab3gap2,Arhgap10,Dgki,Smap2,Ralgapa1,Agap1,Rasa2,Arhgap21,Lrrk2,Stxbp5l,Rgs6	2.19	5.03	+	0.048
molecular function regulator	1168	28	Trio,Rab3,Arhgap10,Dgki,Smap2,Ralgapa1,Akap11,Ywhae,Atp2b4,Dennd4a,Spred2,Ppp1r12a,Ncor1,Birc2,Taok1,Mapk8,Dennd1b,Prkcb,Agap1,Dlg1,Rasa2,Arhgap21,Lrrk2,Stxbp5l,Arfgef2,Kidins220,Rgs6,Phactr3	10.31	2.72	+	0.0052
protein serine/threonine kinase activity	436	19	Vrk2,Trio,Prkdc,Akt3,Rps6ka5,Csnk1g3,Snrk,Cdk17,Cdk13,Taok1,Mapk8,Dyrk1a,Mark4,Protein,Tlk1,Mnat1,Lrrk2,Ttbk2,Pak7	3.85	4.94	+	4.88e-05
protein kinase activity	583	23	Vrk2,Trio,Prkdc,Akt3,Rps6ka5,Csnk1g3,Snrk,Cdk17,Pan3,Cdk13,Fgfr2,Fer,Ntrk2,Taok1,Mapk8,Dyrk1a,Mark4,Prkcb,Tlk1,Mnat1,Lrrk2,Ttbk2,Pak7	5.15	4.47	+	8.87e-06
kinase activity	746	28	Vrk2,Trio,Dgkb,Prkdc,Akt3,Pip4k2a,Dgki,Rps6ka5,Csnk1g3,Snrk,Cdk17,Pan3,Cdk13,Fgfr2,Fer,Ntrk2,Mpp5,Taok1,Mapk8,Dyrk1a,Mark4,Prkcb,Dlg1,Tlk1,Mnat1,Lrrk2,Ttbk2,Pak7	6.58	4.25	+	4.42e-07
transferase activity, transferring phosphorus-containing groups	882	29	Vrk2,Trio,Dgkb,Prkdc,Akt3,Pip4k2a,Dgki,Rps6ka5,Csnk1g3,Snrk,Cdk17,Pan3,Cdk13,Fgfr2,Fer,Pcyt1b,Ntrk2,Mpp5,Taok1,Mapk8,Dyrk1a,Mark4,Prkcb,Dlg1,Tlk1,Mnat1,Lrrk2,Ttbk2,Pak7	7.78	3.73	+	4.1e-06
transferase activity	2183	44	Vrk2,Trio,Dgkb,Prkdc,Galnt7,Akt3,Herc3,Prdm5,Pip4k2a,Dgki,Rps6ka5,St6gal2,Hecw1,Ankib1,Klhl8,Csnk1g3,Snrk,Cdk17,Pan3,Hecw2,Cdk13,Fgfr2,Fer,Pcyt1b,Cdyl,Ntrk2,Mpp5,Baculoviral,Taok1,Mapk8,Dyrk1a,Cul1,Mark4,Prkcb,Znrf3,Cnot4,Clock,Dlg1,Pnpla3,Tlk1,Mnat1,Lrrk2,Ttbk2,Pak7	19.27	2.28	+	0.00049
catalytic activity	5427	78	Vrk2,Hdac4,Trio,Dgkb,Prkdc,Ep400,Ppp3cc,Galnt7,Akt3,Herc3,Prdm5,Pip4k2a,Dgki,Gmds,Rps6ka5,Kdm6a,St6gal2,Hecw1,Dip2b,Inpp5b,Ankib1,Ppil4,Eprs,Klhl8,Cwf19l2,Csnk1g3,Snrk,Cdk17,Top1,Atp2b4,Usp12,Pan3,Msra,Ttll5,Hecw2,Cdk13,Atxn3,Fgfr2,Fer,Pcyt1b,Ppp1r12a,Senp6,Nars2,Ipo8,Cdyl,Ntrk2,Mpp5,Baculoviral,Taok1,Mapk8,Kdm3a,Atg4c,Ahcyl2,Atp9b,Dyrk1a,Pcca,Cul1,Adam10,Mark4,Prkcb,Arsb,Tasp1,Agtpbp1,2-oxoisova…	47.9	1.63	+	0.00462
phosphotransferase activity, alcohol group as acceptor	689	26	Vrk2,Trio,Dgkb,Prkdc,Akt3,Pip4k2a,Dgki,Rps6ka5,Csnk1g3,Snrk,Cdk17,Pan3,Cdk13,Fgfr2,Fer,Ntrk2,Taok1,Mapk8,Dyrk1a,Mark4,Prkcb,Tlk1,Mnat1,Lrrk2,Ttbk2,Pak7	6.08	4.28	+	1.91e-06
protein kinase binding	587	23	Vrk2,Hdac4,Ryr2,Cntln,Akt3,Cadps,Akap7,Akap11,Spred2,Fer,Ppp1r12a,Ntrk2,Taok1,Mapkap1,Stau2,Plk1s1,Adam10,Prkcb,Dlg1,Cnksr2,Kidins220,Hdac9,Rims1	5.18	4.44	+	1.01e-05
kinase binding	650	24	Vrk2,Hdac4,Ryr2,Cntln,Akt3,Cadps,Akap7,Akap11,Spred2,Fer,Ppp1r12a,Ntrk2,Taok1,Mapkap1,Stau2,Plk1s1,Adam10,Prkcb,Dlg1,Cnksr2,Rb1,Kidins220,Hdac9,Rims1	5.74	4.18	+	1.4e-05
ATP binding	1355	31	Vrk2,Trio,Dgkb,Prkdc,Ep400,Akt3,Pip4k2a,Rps6ka5,Eprs,Csnk1g3,Snrk,Cdk17,Atp2b4,Pan3,Ttll5,Cdk13,Fgfr2,Fer,Probable,Ntrk2,Taok1,Mapk8,Atp9b,Dyrk1a,Pcca,Mark4,Prkcb,Atp11c,Tlk1,Lrrk2,Pak7	11.96	2.59	+	0.00359
purine ribonucleoside binding	1675	33	Vrk2,Trio,Dgkb,Prkdc,Ep400,Akt3,Pip4k2a,Rps6ka5,Akap7,Eprs,Csnk1g3,Snrk,Cdk17,Atp2b4,Pan3,Ttll5,Cdk13,Fgfr2,Fer,Nars2,Ntrk2,Taok1,Mapk8,Atp9b,Dyrk1a,Pcca,Mark4,Prkcb,Agap1,Atp11c,Tlk1,Lrrk2,Pak7	14.78	2.23	+	0.0371
purine nucleoside binding	1678	33	Vrk2,Trio,Dgkb,Prkdc,Ep400,Akt3,Pip4k2a,Rps6ka5,Akap7,Eprs,Csnk1g3,Snrk,Cdk17,Atp2b4,Pan3,Ttll5,Cdk13,Fgfr2,Fer,Nars2,Ntrk2,Taok1,Mapk8,Atp9b,Dyrk1a,Pcca,Mark4,Prkcb,Agap1,Atp11c,Tlk1,Lrrk2,Pak7	14.81	2.23	+	0.0384
nucleoside binding	1685	33	Vrk2,Trio,Dgkb,Prkdc,Ep400,Akt3,Pip4k2a,Rps6ka5,Akap7,Eprs,Csnk1g3,Snrk,Cdk17,Atp2b4,Pan3,Ttll5,Cdk13,Fgfr2,Fer,Nars2,Ntrk2,Taok1,Mapk8,Atp9b,Dyrk1a,Pcca,Mark4,Prkcb,Agap1,Atp11c,Tlk1,Lrrk2,Pak7	14.87	2.22	+	0.0418
organic cyclic compound binding	5171	74	Vrk2,Hdac4,Denr,Nfatc3,Trio,Dgkb,Prkdc,Ep400,Acin1,Zcchc17,Rere,Ryr2,Akt3,Prdm5,Pip4k2a,Rps6ka5,Zeb1,Akap7,Tfdp2,Kdm6a,Atf6,Zbtb20,Pum1,Ppil4,Eprs,Utp11l,Csnk1g3,Snrk,Fndc3a,Cdk17,Ywhae,Mtf2,Wdr33,Foxj3,Top1,Atp2b4,Pan3,Ttll5,Cdk13,Atxn3,Fgfr2,Fer,Senp6,Nars2,Ncor1,Ntrk2,Taok1,Cpeb3,Fxr2,Stau2,Mapk8,Kdm3a,Atp9b,Dyrk1a,Pcca,Mark4,Prkcb,Gli3,Lin28b,Agap1,Cnot4,Clock,E2f5,Fam120c,Atp11c,Tlk1,Lrrc47,…	45.64	1.62	+	0.0124
heterocyclic compound binding	5083	73	Vrk2,Hdac4,Denr,Nfatc3,Trio,Dgkb,Prkdc,Ep400,Acin1,Zcchc17,Rere,Akt3,Prdm5,Pip4k2a,Rps6ka5,Zeb1,Akap7,Tfdp2,Kdm6a,Atf6,Zbtb20,Pum1,Ppil4,Eprs,Utp11l,Csnk1g3,Snrk,Fndc3a,Cdk17,Ywhae,Mtf2,Wdr33,Foxj3,Top1,Atp2b4,Pan3,Ttll5,Cdk13,Atxn3,Fgfr2,Fer,Senp6,Nars2,Ncor1,Ntrk2,Taok1,Cpeb3,Fxr2,Stau2,Mapk8,Kdm3a,Atp9b,Dyrk1a,Pcca,Mark4,Prkcb,Gli3,Lin28b,Agap1,Cnot4,Clock,E2f5,Fam120c,Atp11c,Tlk1,Lrrc47,Lrrk2…	44.86	1.63	+	0.0132
ribonucleoside binding	1677	33	Vrk2,Trio,Dgkb,Prkdc,Ep400,Akt3,Pip4k2a,Rps6ka5,Akap7,Eprs,Csnk1g3,Snrk,Cdk17,Atp2b4,Pan3,Ttll5,Cdk13,Fgfr2,Fer,Nars2,Ntrk2,Taok1,Mapk8,Atp9b,Dyrk1a,Pcca,Mark4,Prkcb,Agap1,Atp11c,Tlk1,Lrrk2,Pak7	14.8	2.23	+	0.038
adenyl ribonucleotide binding	1393	32	Vrk2,Trio,Dgkb,Prkdc,Ep400,Akt3,Pip4k2a,Rps6ka5,Akap7,Eprs,Csnk1g3,Snrk,Cdk17,Atp2b4,Pan3,Ttll5,Cdk13,Fgfr2,Fer,Nars2,Ntrk2,Taok1,Mapk8,Atp9b,Dyrk1a,Pcca,Mark4,Prkcb,Atp11c,Tlk1,Lrrk2,Pak7	12.29	2.6	+	0.00215
adenyl nucleotide binding	1401	32	Vrk2,Trio,Dgkb,Prkdc,Ep400,Akt3,Pip4k2a,Rps6ka5,Akap7,Eprs,Csnk1g3,Snrk,Cdk17,Atp2b4,Pan3,Ttll5,Cdk13,Fgfr2,Fer,Nars2,Ntrk2,Taok1,Mapk8,Atp9b,Dyrk1a,Pcca,Mark4,Prkcb,Atp11c,Tlk1,Lrrk2,Pak7	12.37	2.59	+	0.00243
ion binding	5182	76	Vrk2,Hdac4,Trio,Dgkb,Prkdc,Ep400,Zcchc17,Rere,Cacna1c,Ryr2,Ppp3cc,Galnt7,Rims2,Akt3,Cadps,Lpp,Prdm5,Pip4k2a,Rps6ka5,Zeb1,Akap7,Kdm6a,Acbd6,Zbtb20,Inpp5b,Ankib1,Eprs,Smap2,Csnk1g3,Snrk,Cdk17,Ywhae,Mtf2,Morc2b,Atp2b4,Pan3,Ttll5,Cdk13,Fgfr2,Trpc6,Fer,Senp6,Nars2,Ntrk2,Birc2,Taok1,Mapkap1,Mapk8,Kdm3a,Atp9b,Dyrk1a,Pcca,Zfyve9,Adam10,Mark4,Prkcb,Arsb,Agtpbp1,Gli3,Lin28b,Znrf3,Agap1,Cnot4,Eps15,Sytl5,Ra…	45.74	1.66	+	0.00311
Unclassified	1859	1	Ubn2	16.41	< 0.2	-	0
GO cellular component complete	Mus musculus - REFLIST (22320)	#	Gene_id	expected	Fold Enrichment	+/-	P value
BRCA1-A complex	7	3	Uimc1,Fam175a,Bre	0.06	48.56	+	0.0452
nuclear part	3206	57	Hdac4,Nfatc3,Prkdc,Ep400,Wapal,Uimc1,Acin1,Zcchc17,Rere,Ryr2,Xpo7,Akt3,Sybu,Dgki,Rps6ka5,Zeb1,Tfdp2,Kdm6a,Fam175a,Zbtb20,Kpna1,Ppil4,Klhl8,Utp11l,Smap2,Mtf2,Wdr33,Erbb2ip,Top1,Brd8,Msra,Cdk13,Atxn3,Fgfr2,Fer,Senp6,Bre,Ipo8,Ncor1,Cdyl,Mpp5,Stau2,Mapkap1,Kdm3a,Dyrk1a,Ubn2,Strn3,Gli3,Clock,E2f5,Mnat1,Lrrcc1,Rb1,Hdac9,Phactr3,Cdc73,Kifap3	28.3	2.01	+	0.000128
nucleus	6225	98	Vrk2,Hdac4,Nfatc3,Prkdc,Ep400,Wapal,Uimc1,Acin1,Zcchc17,Rere,Ryr2,Xpo7,Akt3,Sybu,Herc3,Lpp,Prdm5,Pip4k2a,Dgki,Rps6ka5,Scaper,Zeb1,Akap7,Brwd3,Tfdp2,Kdm6a,Apbb2,Fam175a,Hecw1,Anks1b,Atf6,Dip2b,Zbtb20,Kpna1,Ppil4,Klhl8,Utp11l,Smap2,Ralgapa1,Csnk1g3,Snrk,Mtf2,Wdr33,Foxj3,Erbb2ip,Top1,Brd8,Grik4,Msra,Ttll5,Hecw2,Cdk13,Atxn3,Fgfr2,Fer,Senp6,Bre,Ipo8,Ncor1,Cdyl,Mpp5,Birc2,Cpeb3,Fxr2,Stau2,Mapkap1,Mapk8…	54.94	1.78	+	8.85e-08
intracellular membrane-bounded organelle	9892	132	Vrk2,Hdac4,Nfatc3,Prkdc,Ep400,Wapal,Nbas,Uimc1,Acin1,Zcchc17,Rere,Ryr2,Dym,Galnt7,Xpo7,Akt3,Sybu,Herc3,Lpp,Prdm5,Pip4k2a,Dgki,Rps6ka5,Scaper,Zeb1,Akap7,Brwd3,Tfdp2,Kdm6a,Apbb2,Fam175a,St6gal2,Hecw1,Anks1b,Atf6,Dip2b,Zbtb20,Kpna1,Inpp5b,Rtn3,Ppil4,Klhl8,Utp11l,Smap2,Ralgapa1,Ambra1,Csnk1g3,Akap11,Snrk,Fndc3a,Ywhae,Mtf2,Wdr33,Foxj3,Erbb2ip,Top1,Brd8,Atp2b4,Grik4,Msra,Ttll5,Hecw2,Cdk13,Atxn3,Fgfr2,F…	87.31	1.51	+	1.42e-07
intracellular organelle	10849	147	Vrk2,Hdac4,Nfatc3,Prkdc,Ep400,Wapal,Nbas,Uimc1,Acin1,Zcchc17,Rere,Cacna1c,Ryr2,Dym,Ckap5,Galnt7,Xpo7,Cntln,Akt3,Sybu,Herc3,Lpp,Prdm5,Pip4k2a,Dgki,Rps6ka5,Scaper,Zeb1,Akap7,Brwd3,Tfdp2,Kdm6a,Apbb2,Fam175a,St6gal2,Hecw1,Anks1b,Atf6,Dip2b,Zbtb20,Kpna1,Inpp5b,Pum1,Rtn3,Ppil4,Klhl8,Utp11l,Smap2,Ralgapa1,Ambra1,Csnk1g3,Eml6,Akap11,Lca5,Snrk,Fndc3a,Ywhae,Mtf2,Wdr33,Foxj3,Erbb2ip,Top1,Brd8,Atp2b4,Pan3,Gr…	95.76	1.54	+	1.05e-10
organelle	11932	153	Vrk2,Hdac4,Nfatc3,Prkdc,Ep400,Wapal,Nbas,Uimc1,Acin1,Zcchc17,Rere,Cacna1c,Ryr2,Ppp3cc,Dym,Ckap5,Galnt7,Xpo7,Rims2,Cntln,Akt3,Cadps,Sybu,Herc3,Lpp,Prdm5,Pip4k2a,Dgki,Rps6ka5,Scaper,Zeb1,Akap7,Brwd3,Tfdp2,Kdm6a,Apbb2,Fam175a,St6gal2,Hecw1,Anks1b,Atf6,Dip2b,Zbtb20,Kpna1,Inpp5b,Pum1,Rtn3,Ppil4,Klhl8,Utp11l,Smap2,Ralgapa1,Ambra1,Csnk1g3,Eml6,Akap11,Lca5,Snrk,Fndc3a,Ywhae,Mtf2,Wdr33,Foxj3,Erbb2ip,Top1,…	105.31	1.45	+	2e-09
intracellular part	12520	167	Vrk2,Hdac4,Nfatc3,Trio,Dgkb,Prkdc,Ep400,Wapal,Nbas,Uimc1,Acin1,Rab3gap2,Zcchc17,Rere,Cacna1c,Ryr2,Dym,Ckap5,Galnt7,Xpo7,Cntln,Akt3,Cadps,Sybu,Herc3,Lpp,Ppp2r3a,Prdm5,Arhgap10,Pip4k2a,Dgki,Rps6ka5,Scaper,Zeb1,Akap7,Brwd3,Tfdp2,Kdm6a,Apbb2,Fam175a,St6gal2,Hecw1,Anks1b,Atf6,Exoc6b,Acbd6,Dip2b,Zbtb20,Kpna1,Inpp5b,Pum1,Rtn3,Ankib1,Ppil4,Eprs,Klhl8,Utp11l,Smap2,Ralgapa1,Ambra1,Csnk1g3,Eml6,Akap11,Lca5,…	110.5	1.51	+	8.73e-15
intracellular	12662	167	Vrk2,Hdac4,Nfatc3,Trio,Dgkb,Prkdc,Ep400,Wapal,Nbas,Uimc1,Acin1,Rab3gap2,Zcchc17,Rere,Cacna1c,Ryr2,Dym,Ckap5,Galnt7,Xpo7,Cntln,Akt3,Cadps,Sybu,Herc3,Lpp,Ppp2r3a,Prdm5,Arhgap10,Pip4k2a,Dgki,Rps6ka5,Scaper,Zeb1,Akap7,Brwd3,Tfdp2,Kdm6a,Apbb2,Fam175a,St6gal2,Hecw1,Anks1b,Atf6,Exoc6b,Acbd6,Dip2b,Zbtb20,Kpna1,Inpp5b,Pum1,Rtn3,Ankib1,Ppil4,Eprs,Klhl8,Utp11l,Smap2,Ralgapa1,Ambra1,Csnk1g3,Eml6,Akap11,Lca5,…	111.76	1.49	+	3.74e-14
cell part	14646	171	Vrk2,Hdac4,Nfatc3,Trio,Dgkb,Prkdc,Ep400,Wapal,Nbas,Uimc1,Acin1,Rab3gap2,Zcchc17,Rere,Cacna1c,Ryr2,Dym,Ckap5,Galnt7,Xpo7,Rims2,Cntln,Akt3,Cadps,Unc5c,Sybu,Herc3,Lpp,Ppp2r3a,Prdm5,Arhgap10,Pip4k2a,Dgki,Rps6ka5,Scaper,Zeb1,Akap7,Brwd3,Tfdp2,Kdm6a,Apbb2,Fam175a,St6gal2,Hecw1,Anks1b,Atf6,Exoc6b,Acbd6,Dip2b,Zbtb20,Kpna1,Inpp5b,Pum1,Rtn3,Ankib1,Ppil4,Eprs,Klhl8,Utp11l,Smap2,Ralgapa1,Ambra1,Csnk1g3,Plxna…	129.27	1.32	+	1.54e-08
cell	14652	171	Vrk2,Hdac4,Nfatc3,Trio,Dgkb,Prkdc,Ep400,Wapal,Nbas,Uimc1,Acin1,Rab3gap2,Zcchc17,Rere,Cacna1c,Ryr2,Dym,Ckap5,Galnt7,Xpo7,Rims2,Cntln,Akt3,Cadps,Unc5c,Sybu,Herc3,Lpp,Ppp2r3a,Prdm5,Arhgap10,Pip4k2a,Dgki,Rps6ka5,Scaper,Zeb1,Akap7,Brwd3,Tfdp2,Kdm6a,Apbb2,Fam175a,St6gal2,Hecw1,Anks1b,Atf6,Exoc6b,Acbd6,Dip2b,Zbtb20,Kpna1,Inpp5b,Pum1,Rtn3,Ankib1,Ppil4,Eprs,Klhl8,Utp11l,Smap2,Ralgapa1,Ambra1,Csnk1g3,Plxna…	129.32	1.32	+	1.62e-08
membrane-bounded organelle	11068	140	Vrk2,Hdac4,Nfatc3,Prkdc,Ep400,Wapal,Nbas,Uimc1,Acin1,Zcchc17,Rere,Ryr2,Ppp3cc,Dym,Galnt7,Xpo7,Rims2,Cntln,Akt3,Cadps,Sybu,Herc3,Lpp,Prdm5,Pip4k2a,Dgki,Rps6ka5,Scaper,Zeb1,Akap7,Brwd3,Tfdp2,Kdm6a,Apbb2,Fam175a,St6gal2,Hecw1,Anks1b,Atf6,Dip2b,Zbtb20,Kpna1,Inpp5b,Rtn3,Ppil4,Klhl8,Utp11l,Smap2,Ralgapa1,Ambra1,Csnk1g3,Akap11,Snrk,Fndc3a,Ywhae,Mtf2,Wdr33,Foxj3,Erbb2ip,Top1,Brd8,Atp2b4,Grik4,Msra,Ttll5,…	97.69	1.43	+	9.18e-07
intracellular organelle part	5957	88	Vrk2,Hdac4,Nfatc3,Prkdc,Ep400,Wapal,Uimc1,Acin1,Zcchc17,Rere,Ryr2,Ckap5,Xpo7,Cntln,Akt3,Sybu,Dgki,Rps6ka5,Zeb1,Tfdp2,Kdm6a,Fam175a,Atf6,Zbtb20,Kpna1,Rtn3,Ppil4,Klhl8,Utp11l,Smap2,Eml6,Lca5,Ywhae,Mtf2,Wdr33,Erbb2ip,Top1,Brd8,Msra,Ttll5,Cdk13,Atxn3,Fgfr2,Fer,Ppp1r12a,Senp6,Bre,Ipo8,Ncor1,Cdyl,Mpp5,Stau2,Mapkap1,Mapk8,Kdm3a,Atp9b,Dyrk1a,Plk1s1,Zfyve9,Ubn2,Adam10,Mark4,Prkcb,Jph1,Strn3,Gli3,Bckdhb,Cl…	52.58	1.67	+	5.38e-05
organelle part	6160	94	Vrk2,Hdac4,Nfatc3,Prkdc,Ep400,Wapal,Uimc1,Acin1,Zcchc17,Rere,Cacna1c,Ryr2,Ckap5,Xpo7,Cntln,Akt3,Sybu,Dgki,Rps6ka5,Zeb1,Tfdp2,Kdm6a,Fam175a,Atf6,Zbtb20,Kpna1,Rtn3,Ppil4,Klhl8,Utp11l,Smap2,Ambra1,Eml6,Lca5,Fndc3a,Ywhae,Mtf2,Wdr33,Erbb2ip,Top1,Brd8,Atp2b4,Msra,Ttll5,Cdk13,Atxn3,Fgfr2,Fer,Ppp1r12a,Senp6,Bre,Ipo8,Ncor1,Cdyl,Mpp5,Stau2,Mapkap1,Mapk8,Kdm3a,Atp9b,Dyrk1a,Plk1s1,Zfyve9,Ubn2,Adam10,Mark4,Pr…	54.37	1.73	+	1.9e-06
protein complex	3840	67	Vrk2,Hdac4,Prkdc,Ep400,Wapal,Nbas,Uimc1,Acin1,Rab3gap2,Rere,Cacna1c,Ryr2,Ckap5,Rims2,Ppp2r3a,Dgki,Zeb1,Akap7,Tfdp2,Kdm6a,Fam175a,Exoc6b,Ankib1,Eprs,Klhl8,Plxna2,Akap11,Ywhae,Mtf2,Wdr33,Top1,Brd8,Atp2b4,Pan3,Grik4,Cdk13,Exoc6,Ppp1r12a,Bre,Ncor1,Ntrk2,Mpp5,Birc2,Cpeb3,Mapkap1,Mapk8,Cul1,Jph1,Strn3,Gli3,Bckdhb,Cnot4,Clock,Eps15,E2f5,Dlg1,Mnat1,Lrrk2,Stxbp5l,Ryr3,Rb1,Kidins220,Rgs6,Hdac9,Cdc73,Kifap3…	33.89	1.98	+	1.15e-05
macromolecular complex	4535	75	Vrk2,Hdac4,Prkdc,Ep400,Wapal,Nbas,Uimc1,Acin1,Rab3gap2,Zcchc17,Rere,Cacna1c,Ryr2,Ckap5,Rims2,Ppp2r3a,Dgki,Zeb1,Akap7,Tfdp2,Kdm6a,Fam175a,Exoc6b,Pum1,Ankib1,Eprs,Klhl8,Utp11l,Plxna2,Akap11,Ywhae,Mtf2,Wdr33,Top1,Brd8,Atp2b4,Pan3,Grik4,Cdk13,Fer,Exoc6,Ppp1r12a,Bre,Ncor1,Ntrk2,Mpp5,Birc2,Cpeb3,Fxr2,Stau2,Mapkap1,Mapk8,Dyrk1a,Cul1,Jph1,Strn3,Gli3,Bckdhb,Cnot4,Clock,Eps15,E2f5,Dlg1,Mnat1,Lrrk2,Stxbp5l,…	40.03	1.87	+	9.54e-06
Z disc	102	7	Hdac4,Cacna1c,Ryr2,Atp2b4,Ppp1r12a,Jph1,Kcnn2	0.9	7.78	+	0.0489
cytoplasmic part	6602	85	Vrk2,Hdac4,Nfatc3,Nbas,Zcchc17,Cacna1c,Ryr2,Dym,Ckap5,Galnt7,Cntln,Akt3,Cadps,Sybu,Arhgap10,Pip4k2a,Dgki,Akap7,St6gal2,Atf6,Exoc6b,Kpna1,Inpp5b,Pum1,Rtn3,Ambra1,Akap11,Fndc3a,Ywhae,Top1,Brd8,Atp2b4,Pan3,Msra,Spred2,Cdk13,Atxn3,Fgfr2,Trpc6,Exoc6,Pcyt1b,Ppp1r12a,Nars2,Ipo8,Ncor1,Ntrk2,Stau2,Mapkap1,Mapk8,Atg4c,Ahcyl2,Atp9b,Dennd1b,Pcca,Zfyve9,Adam10,Prkcb,Arsb,Jph1,Strn3,Agtpbp1,Gli3,Bcl2l13,Bckdhb…	58.27	1.46	+	0.0447
cytoplasm	9884	137	Vrk2,Hdac4,Nfatc3,Trio,Dgkb,Wapal,Nbas,Acin1,Rab3gap2,Zcchc17,Cacna1c,Ryr2,Dym,Ckap5,Galnt7,Xpo7,Cntln,Akt3,Cadps,Sybu,Herc3,Lpp,Arhgap10,Pip4k2a,Dgki,Rps6ka5,Scaper,Zeb1,Akap7,Apbb2,St6gal2,Hecw1,Anks1b,Atf6,Exoc6b,Acbd6,Dip2b,Kpna1,Inpp5b,Pum1,Rtn3,Ankib1,Ppil4,Eprs,Utp11l,Smap2,Ralgapa1,Ambra1,Csnk1g3,Eml6,Akap11,Lca5,Snrk,Fndc3a,Rftn2,Ywhae,Mtf2,Erbb2ip,Top1,Brd8,Atp2b4,Pan3,Msra,Ttll5,Spred2…	87.24	1.57	+	8.75e-10
intracellular non-membrane-bounded organelle	3618	56	Hdac4,Nfatc3,Prkdc,Ep400,Wapal,Acin1,Zcchc17,Cacna1c,Ryr2,Ckap5,Cntln,Sybu,Dgki,Pum1,Utp11l,Eml6,Lca5,Ywhae,Wdr33,Top1,Brd8,Atp2b4,Pan3,Msra,Ttll5,Sorcs3,Fer,Ppp1r12a,Ncor1,Ntrk2,Birc2,Stau2,Mapk8,Plk1s1,Adam10,Mark4,Prkcb,Jph1,Clock,E2f5,Dlg1,Arhgap21,Cnksr2,Ttbk2,Lrrcc1,Mycbp2,Arfgef2,Rb1,Wdpcp,Rttn,Kcnn2,Rims1,Cdc73,Kifap3,Bbs9,Fam178a	31.93	1.75	+	0.0141
non-membrane-bounded organelle	3618	56	Hdac4,Nfatc3,Prkdc,Ep400,Wapal,Acin1,Zcchc17,Cacna1c,Ryr2,Ckap5,Cntln,Sybu,Dgki,Pum1,Utp11l,Eml6,Lca5,Ywhae,Wdr33,Top1,Brd8,Atp2b4,Pan3,Msra,Ttll5,Sorcs3,Fer,Ppp1r12a,Ncor1,Ntrk2,Birc2,Stau2,Mapk8,Plk1s1,Adam10,Mark4,Prkcb,Jph1,Clock,E2f5,Dlg1,Arhgap21,Cnksr2,Ttbk2,Lrrcc1,Mycbp2,Arfgef2,Rb1,Wdpcp,Rttn,Kcnn2,Rims1,Cdc73,Kifap3,Bbs9,Fam178a	31.93	1.75	+	0.0141
ciliary part	288	12	Ambra1,Lca5,Atp2b4,Mark4,Gli3,Eps15,Ttbk2,Arfgef2,Wdpcp,Rttn,Kifap3,Bbs9	2.54	4.72	+	0.0146
cell projection part	979	24	Cacna1c,Dgki,Ambra1,Lca5,Atp2b4,Grik4,Sorcs3,Ntrk2,Stau2,Mapk8,Mark4,Prkcb,Gli3,Eps15,Dlg1,Cnksr2,Lrrk2,Ttbk2,Arfgef2,Wdpcp,Rttn,Kcnn2,Kifap3,Bbs9	8.64	2.78	+	0.0085
cell projection	1990	38	Cacna1c,Ryr2,Rims2,Unc5c,Dgki,Anks1b,Kpna1,Ambra1,Lca5,Ywhae,Atp2b4,Grik4,Ttll5,Sorcs3,Fer,Ntrk2,Cpeb3,Fxr2,Stau2,Mapk8,Ahcyl2,Plk1s1,Mark4,Prkcb,Strn3,Gli3,Eps15,Dlg1,Cnksr2,Lrrk2,Ttbk2,Mycbp2,Arfgef2,Wdpcp,Rttn,Kcnn2,Kifap3,Bbs9	17.56	2.16	+	0.00592
microtubule cytoskeleton	993	24	Wapal,Ckap5,Cntln,Sybu,Eml6,Lca5,Ywhae,Ttll5,Fer,Ppp1r12a,Ncor1,Stau2,Plk1s1,Mark4,Prkcb,Dlg1,Ttbk2,Lrrcc1,Mycbp2,Rb1,Arfgef2,Rttn,Kifap3,Bbs9	8.76	2.74	+	0.0107
nucleoplasm	1993	43	Hdac4,Nfatc3,Prkdc,Ep400,Wapal,Acin1,Rere,Akt3,Sybu,Dgki,Rps6ka5,Zeb1,Kdm6a,Zbtb20,Kpna1,Ppil4,Klhl8,Smap2,Mtf2,Wdr33,Erbb2ip,Top1,Brd8,Msra,Cdk13,Fgfr2,Senp6,Ncor1,Cdyl,Mpp5,Mapkap1,Kdm3a,Dyrk1a,Ubn2,Strn3,Gli3,Clock,Mnat1,Lrrcc1,Rb1,Hdac9,Phactr3,Cdc73	17.59	2.44	+	4.21e-05
nuclear lumen	2761	48	Hdac4,Nfatc3,Prkdc,Ep400,Wapal,Acin1,Zcchc17,Rere,Akt3,Sybu,Dgki,Rps6ka5,Zeb1,Kdm6a,Zbtb20,Kpna1,Ppil4,Klhl8,Utp11l,Smap2,Mtf2,Wdr33,Erbb2ip,Top1,Brd8,Msra,Cdk13,Fgfr2,Fer,Senp6,Ncor1,Cdyl,Mpp5,Mapkap1,Kdm3a,Dyrk1a,Ubn2,Strn3,Gli3,Clock,E2f5,Mnat1,Lrrcc1,Rb1,Hdac9,Phactr3,Cdc73,Kifap3	24.37	1.97	+	0.00346
intracellular organelle lumen	3016	52	Hdac4,Nfatc3,Prkdc,Ep400,Wapal,Acin1,Zcchc17,Rere,Akt3,Sybu,Dgki,Rps6ka5,Zeb1,Kdm6a,Zbtb20,Kpna1,Ppil4,Klhl8,Utp11l,Smap2,Mtf2,Wdr33,Erbb2ip,Top1,Brd8,Msra,Cdk13,Atxn3,Fgfr2,Fer,Senp6,Ncor1,Cdyl,Mpp5,Mapkap1,Kdm3a,Dyrk1a,Ubn2,Strn3,Gli3,Bckdhb,Clock,E2f5,Mnat1,Lrrk2,Lrrcc1,Rb1,Hdac9,Phactr3,Dnajc1,Cdc73,Kifap3	26.62	1.95	+	0.00147
organelle lumen	3021	52	Hdac4,Nfatc3,Prkdc,Ep400,Wapal,Acin1,Zcchc17,Rere,Akt3,Sybu,Dgki,Rps6ka5,Zeb1,Kdm6a,Zbtb20,Kpna1,Ppil4,Klhl8,Utp11l,Smap2,Mtf2,Wdr33,Erbb2ip,Top1,Brd8,Msra,Cdk13,Atxn3,Fgfr2,Fer,Senp6,Ncor1,Cdyl,Mpp5,Mapkap1,Kdm3a,Dyrk1a,Ubn2,Strn3,Gli3,Bckdhb,Clock,E2f5,Mnat1,Lrrk2,Lrrcc1,Rb1,Hdac9,Phactr3,Dnajc1,Cdc73,Kifap3	26.66	1.95	+	0.00155
membrane-enclosed lumen	3079	52	Hdac4,Nfatc3,Prkdc,Ep400,Wapal,Acin1,Zcchc17,Rere,Akt3,Sybu,Dgki,Rps6ka5,Zeb1,Kdm6a,Zbtb20,Kpna1,Ppil4,Klhl8,Utp11l,Smap2,Mtf2,Wdr33,Erbb2ip,Top1,Brd8,Msra,Cdk13,Atxn3,Fgfr2,Fer,Senp6,Ncor1,Cdyl,Mpp5,Mapkap1,Kdm3a,Dyrk1a,Ubn2,Strn3,Gli3,Bckdhb,Clock,E2f5,Mnat1,Lrrk2,Lrrcc1,Rb1,Hdac9,Phactr3,Dnajc1,Cdc73,Kifap3	27.18	1.91	+	0.00273
Unclassified	1514	4	Cdk17,Usp12,Fam193a,Tasp1	13.36	0.3	-	0
HIPPOCAMPUS DOWNREGULATED
GO biological process complete	Mus musculus - REFLIST (22320)	#	Gene_id	expected	Fold Enrichment	+/-	P value
Unclassified	1776	2	Dtna,Obsl1	3.66	0.55	-	0
GO molecular function complete	Mus musculus - REFLIST (22320)	#	Gene_id	expected	Fold Enrichment	+/-	P value
Unclassified	1859	1	Ncam2	3.83	0.26	-	0
GO cellular component complete	Mus musculus - REFLIST (22320)	#	Gene_id	expected	Fold Enrichment	+/-	P value
intracellular part	12520	40	Fmn2,Ift81,Slc30a5,Dtna,Dync2h1,Ddx19a,Srgap1,Prdm5,Qrich1,Vav3,Mbtps1,Phf12,Psmd3,Nf1,Rabgap1,Arih1,Map2k4,Camk4,Manba,Rngtt,Arpp21,Mllt10,Htr4,Obsl1,Atp9b,Akap13,Wdr7,Tbc1d12,Pdpk1,Snx5,Il1rap,Glb1,Myo9a,Prox1,Ptpla,Nfib,Gm608,Nefh,Rfx3,Golim4	25.8	1.55	+	0.00904
intracellular	12662	41	Fmn2,Ift81,Slc30a5,Dtna,Dync2h1,Ddx19a,Srgap1,Prdm5,Qrich1,Vav3,Mbtps1,Phf12,Psmd3,Nf1,Rabgap1,Arih1,Map2k4,Camk4,Manba,Rngtt,Arpp21,Mllt10,Htr4,Obsl1,Atp9b,Akap13,Wdr7,Tbc1d12,Pdpk1,Snx5,Il1rap,Glb1,Myo9a,Prox1,Ptpla,Nfib,Vps13d,Gm608,Nefh,Rfx3,Golim4	26.1	1.57	+	0.00241
cell part	14646	44	Fmn2,Ift81,Slc30a5,Dtna,Dync2h1,Ddx19a,Srgap1,Prdm5,Qrich1,Vav3,Mbtps1,Tnfrsf21,Phf12,Psmd3,Nf1,Rabgap1,Arih1,Map2k4,Camk4,Manba,Rngtt,Arpp21,Mllt10,Htr4,Obsl1,Atp9b,Akap13,Wdr7,Tbc1d12,Pdpk1,Slc2a13,Snx5,Il1rap,Glb1,Myo9a,Ncam2,Prox1,Ptpla,Nfib,Vps13d,Gm608,Nefh,Rfx3,Golim4	30.18	1.46	+	0.00145
cell	14652	44	Fmn2,Ift81,Slc30a5,Dtna,Dync2h1,Ddx19a,Srgap1,Prdm5,Qrich1,Vav3,Mbtps1,Tnfrsf21,Phf12,Psmd3,Nf1,Rabgap1,Arih1,Map2k4,Camk4,Manba,Rngtt,Arpp21,Mllt10,Htr4,Obsl1,Atp9b,Akap13,Wdr7,Tbc1d12,Pdpk1,Slc2a13,Snx5,Il1rap,Glb1,Myo9a,Ncam2,Prox1,Ptpla,Nfib,Vps13d,Gm608,Nefh,Rfx3,Golim4	30.2	1.46	+	0.00147

## Sheet: Table_S8_Heart_circRNAs
HEART UPREGULATED
GO biological process complete	Mus musculus - REFLIST (22320)	#	Gene_id	expected	Fold Enrichment	+/-	P value
GO molecular function complete	Mus musculus - REFLIST (22320)	#	Gene_id	expected	Fold Enrichment	+/-	P value
GO cellular component complete	Mus musculus - REFLIST (22320)	#	Gene_id	expected	Fold Enrichment	+/-	P value
intracellular part	12520	52	Map4k2,Smad4,Xrn2,Anapc1,Tns3,Zfp292,Thrb,Etv3,Btaf1,Sec24a,Gucy1a2,Arhgap10,Scaper,Rreb1,Atf6,Chn1,Yipf4,Klc1,Lrch3,Raf1,Zranb1,Hsdl2,Rsf1,Erbb2ip,Gstm2,Gramd4,Sorbs2,Trip6,Txndc11,Tbc1d5,Ralgps1,Ocrl,Nf2,Dennd1b,Ankrd32,Hp1bp3,Stag1,Enah,Ogdh,Scmh1,E2f5,Atad1,Msh3,Ttbk2,Ankhd1,Grm1,Map3k5,Thrb,Zmynd11,Dcp1a,Atp5o,Rrbp1,N4bp2l2	33.66	1.55	+	0.000466
intracellular	12662	53	Map4k2,Smad4,Xrn2,Anapc1,Tns3,Zfp292,Thrb,Etv3,Btaf1,Sec24a,Gucy1a2,Arhgap10,Scaper,Rreb1,Atf6,Chn1,Yipf4,Klc1,Lrch3,Raf1,Zranb1,Hsdl2,Rsf1,Erbb2ip,Gstm2,Gramd4,Sorbs2,Trip6,Txndc11,Tbc1d5,Ralgps1,Npr3,Ocrl,Nf2,Dennd1b,Ankrd32,Hp1bp3,Stag1,Enah,Ogdh,Scmh1,E2f5,Atad1,Msh3,Ttbk2,Ankhd1,Grm1,Map3k5,Thrb,Zmynd11,Dcp1a,Atp5o,Rrbp1,N4bp2l2	34.04	1.56	+	0.000144
cell part	14646	54	Map4k2,Smad4,Xrn2,Anapc1,Tns3,Zfp292,Thrb,Psd3,Etv3,Btaf1,Sec24a,Gucy1a2,Arhgap10,Scaper,Rreb1,Atf6,Chn1,Yipf4,Klc1,Lrch3,Raf1,Zranb1,Hsdl2,Rsf1,Erbb2ip,Gstm2,Gramd4,Sorbs2,Trip6,Txndc11,Tbc1d5,Ralgps1,Npr3,Ocrl,Nf2,Dennd1b,Ankrd32,Hp1bp3,Stag1,Enah,Ogdh,Scmh1,E2f5,Atad1,Msh3,Ttbk2,Ankhd1,Grm1,Map3k5,Thrb,Zmynd11,Dcp1a,Atp5o,Rrbp1,N4bp2l2	39.37	1.37	+	0.0166
cell	14652	54	Map4k2,Smad4,Xrn2,Anapc1,Tns3,Zfp292,Thrb,Psd3,Etv3,Btaf1,Sec24a,Gucy1a2,Arhgap10,Scaper,Rreb1,Atf6,Chn1,Yipf4,Klc1,Lrch3,Raf1,Zranb1,Hsdl2,Rsf1,Erbb2ip,Gstm2,Gramd4,Sorbs2,Trip6,Txndc11,Tbc1d5,Ralgps1,Npr3,Ocrl,Nf2,Dennd1b,Ankrd32,Hp1bp3,Stag1,Enah,Ogdh,Scmh1,E2f5,Atad1,Msh3,Ttbk2,Ankhd1,Grm1,Map3k5,Thrb,Zmynd11,Dcp1a,Atp5o,Rrbp1,N4bp2l2	39.39	1.37	+	0.0169
Unclassified	1514	1	Tasp1	4.07	0.25	-	0
HEART DOWNREGULATED
GO biological process complete	Mus musculus - REFLIST (22320)	#	Gene_id	expected	Fold Enrichment	+/-	P value
Unclassified	1776	1	Slc35e2	3.9	0.26	-	0
GO molecular function complete	Mus musculus - REFLIST (22320)	#	Gene_id	expected	Fold Enrichment	+/-	P value
Unclassified	1859	1	Slc35e2	4.08	0.25	-	0
GO cellular component complete	Mus musculus - REFLIST (22320)	#	Gene_id	expected	Fold Enrichment	+/-	P value
Unclassified	1514	2	Ppm1d,Usp13	3.32	0.6	-	0
