# Supplementary material for: CircRNA accumulation in the aging mouse brain
Source: Sci Rep. 2016 Dec 13;6:38907. doi: 10.1038/srep38907 (PMC5153657; doi:10.1038/srep38907)
Supplement: Supplementary Tables S9–S14 [file srep38907-s6.xls]

## Sheet: Table_S9_cortex_all
Pos	Gene	CircID	Reg		#1 Name	#1 Count	#2 Name	#2 Count	#3 Name	#3 Count	#4 Name	#4 Count	#5 Name	#5 Count
chrX:58436422-58439349	Cdr1	CDR1as	up		miR-7/7ab	36	-	-	-	-	-	-	-	-
chr15:12066150-12101609	Zfr	mmu_circs_new_00000219	const		miR-214/761/3619-5p	9	miR-15abc/16/16abc/195/322/424/497/1907	8	miR-103a/107/107ab	6	miR-138/138ab	3	miR-22/22-3p	3
chr19:4784723-4804015	Rbm14	mmu_circ_0007868	const		miR-103a/107/107ab	9	miR-22/22-3p	8	miR-15abc/16/16abc/195/322/424/497/1907	7	miR-214/761/3619-5p	6	miR-138/138ab	4
chr15:12066150-12113921	Zfr	mmu_circ_0005528	const		miR-214/761/3619-5p	9	miR-15abc/16/16abc/195/322/424/497/1907	8	miR-103a/107/107ab	6	miR-138/138ab	3	miR-22/22-3p	3
chr5:90707267-90733090	Ankrd17	mmu_circ_0012853	const		miR-15abc/16/16abc/195/322/424/497/1907	8	miR-103a/107/107ab	6	miR-214/761/3619-5p	6	miR-33ab/33-5p	5	miR-338/338-3p	3
chr16:94624920-94689667	None	mm9_circ_013002	const		miR-129-5p/129ab-5p	7	miR-24/24ab/24-3p	3	miR-23abc/23b-3p	3	miR-338/338-3p	3	miR-145	2
chr9:66263990-66315780	Herc1	mmu_circs_new_00000545	const		miR-214/761/3619-5p	7	miR-103a/107/107ab	5	miR-150/5127	5	miR-338/338-3p	5	miR-218/218a	4
chr1:43088796-43090271	Gpr45	mmu_circ_0008733	const		miR-214/761/3619-5p	6	miR-15abc/16/16abc/195/322/424/497/1907	3	miR-103a/107/107ab	3	miR-338/338-3p	2	miR-212-5p	1
chr1:75493582-75510857	Obsl1	mm9_circ_016902	const		miR-29abcd	6	miR-218/218a	4	miR-212-5p	4	miR-15abc/16/16abc/195/322/424/497/1907	4	miR-150/5127	4
chr18:36791720-36817792	Ankhd1	mmu_circ_0007294	const		miR-33ab/33-5p	6	miR-103a/107/107ab	4	miR-15abc/16/16abc/195/322/424/497/1907	4	miR-130ac/301ab/301b/301b-3p/454/721/4295/3666	2	miR-124/124ab/506	2
chr18:64545998-64548474	Onecut2	mmu_circ_0007448	const		miR-218/218a	5	miR-9/9ab	5	miR-15abc/16/16abc/195/322/424/497/1907	2	miR-18ab/4735-3p	2	miR-128/128ab	2
chr6:134456213-134492063	Lrp6	mmu_circ_0013117	const		miR-145	5	miR-96/507/1271	2	miR-203	2	miR-183	2	miR-182	2
chr5:107063849-107095864	Zfp644	mm9_circ_011865	const		miR-129-5p/129ab-5p	5	miR-221/222/222ab/1928	3	miR-218/218a	2	miR-205/205ab	2	miR-26ab/1297/4465	2
chr5:33162514-33178337	C330019G07Rik	mm9_circ_006147	const		miR-124/124ab/506	5	miR-1ab/206/613	4	miR-31	3	miR-9/9ab	3	miR-93/93a/105/106a/291a-3p/294/295/302abcde/372/373/428/519a/520be/520acd-3p/1378/1420ac	2
chr5:90716273-90727159	Ankrd17	mmu_circ_0012856	const		miR-15abc/16/16abc/195/322/424/497/1907	5	miR-103a/107/107ab	3	miR-33ab/33-5p	3	miR-29abcd	2	miR-124/124ab/506	1
chr14:28251784-28295816	D14Abb1e	mmu_circ_0005151	const		miR-129-5p/129ab-5p	5	miR-181abcd/4262	4	miR-217	2	miR-192/215	2	miR-205/205ab	2
chr18:37836454-37909152	Gm16882	mmu_circ_0007309	const		miR-7/7ab	5	miR-425/425-5p/489	5	miR-144	3	miR-203	3	miR-101/101ab	3
chrX:154291026-154357824	Cnksr2	mmu_circ_0016187	const		miR-193/193b/193a-3p	5	miR-218/218a	2	miR-802.mpr	2	miR-130ac/301ab/301b/301b-3p/454/721/4295/3666	1	miR-138/138ab	1
chr18:79053222-79056670	None	mm9_circ_003022	const		miR-138/138ab	5	miR-124/124ab/506	3	miR-218/218a	3	miR-129-5p/129ab-5p	3	miR-9/9ab	3
chr2:104616328-104635451	Qser1	mmu_circ_0009152	const		miR-143/1721/4770	5	miR-9/9ab	4	miR-7/7ab	2	miR-22/22-3p	2	miR-208ab/208ab-3p	2
chr5:107048558-107067654	Zfp644	mmu_circ_0011956	const		miR-129-5p/129ab-5p	5	miR-221/222/222ab/1928	3	miR-218/218a	2	miR-205/205ab	2	miR-29abcd	2
chr3:5241669-5245645	Zfhx4	mmu_circ_0010682	const		miR-9/9ab	5	miR-200bc/429/548a	3	let-7/98/4458/4500	3	miR-27abc/27a-3p	3	miR-140/140-5p/876-3p/1244	2
chr5:107063849-107067654	Zfp644	mm9_circ_014393	const		miR-129-5p/129ab-5p	5	miR-221/222/222ab/1928	3	miR-218/218a	2	miR-205/205ab	2	miR-26ab/1297/4465	2
chr5:107047089-107067654	Zfp644	mm9_circ_003748	const		miR-129-5p/129ab-5p	5	miR-221/222/222ab/1928	3	miR-218/218a	2	miR-142-3p	2	miR-7/7ab	2
chr6:98953193-98966659	Foxp1	mmu_circ_0013639	const		miR-22/22-3p	5	miR-122/122a/1352	2	miR-204/204b/211	1	miR-146ac/146b-5p	1	miR-129-5p/129ab-5p	1
chr2:37436192-37502805	Strbp	mmu_circ_0009934	const		miR-135ab/135a-5p	5	miR-137/137ab	4	miR-181abcd/4262	4	miR-190/190ab	3	miR-139-5p	3
chr4:130283912-130330519	Pum1	mmu_circ_0011256	const		miR-138/138ab	5	miR-22/22-3p	4	miR-15abc/16/16abc/195/322/424/497/1907	3	miR-218/218a	2	miR-96/507/1271	2
chr13:67355815-67361179	Zfp458	mmu_circ_0004754	const		miR-23abc/23b-3p	5	miR-181abcd/4262	3	-	-	-	-	-	-
chr5:107061943-107067654	Zfp644	mmu_circ_0011957	const		miR-129-5p/129ab-5p	5	miR-221/222/222ab/1928	3	miR-218/218a	2	miR-205/205ab	2	miR-26ab/1297/4465	2
chr4:83937596-83939566	Bnc2	mm9_circ_017382	up		miR-24/24ab/24-3p	5	miR-1ab/206/613	3	miR-205/205ab	2	miR-203	1	miR-146ac/146b-5p	1
chr5:34185760-34214283	Whsc2	mmu_circs_new_00001125	const		miR-214/761/3619-5p	5	miR-103a/107/107ab	4	miR-129-5p/129ab-5p	4	miR-205/205ab	3	miR-15abc/16/16abc/195/322/424/497/1907	3
chr2:37436192-37483046	Strbp	mmu_circ_0009933	const		miR-135ab/135a-5p	5	miR-137/137ab	4	miR-190/190ab	3	miR-139-5p	3	miR-181abcd/4262	3
chr15:78502285-78505170	Elfn2	mm9_circ_015928	const		miR-212-5p	5	miR-24/24ab/24-3p	3	miR-103a/107/107ab	3	miR-338/338-3p	3	miR-217	2
chrX:154291026-154348182	Cnksr2	mmu_circ_0016186	const		miR-193/193b/193a-3p	5	miR-218/218a	2	miR-129-5p/129ab-5p	1	miR-499-5p	1	miR-135ab/135a-5p	1
chr5:107047089-107095864	Zfp644	mm9_circ_006194	const		miR-129-5p/129ab-5p	5	miR-221/222/222ab/1928	3	miR-218/218a	2	miR-142-3p	2	miR-7/7ab	2
chr4:126559458-126592909	Zmym4	mmu_circ_0011174	const		miR-217	4	miR-212-5p	3	miR-23abc/23b-3p	3	miR-375	2	miR-132/212/212-3p	2
chr11:72631432-72650783	Zzef1	mmu_circ_0003335	const		miR-96/507/1271	4	miR-27abc/27a-3p	4	miR-214/761/3619-5p	4	miR-182	4	miR-212-5p	3
chr4:49783290-49805904	Grin3a	mmu_circ_0011672	const		miR-145	4	miR-15abc/16/16abc/195/322/424/497/1907	2	miR-214/761/3619-5p	2	miR-425/425-5p/489	2	miR-199ab-5p	2
chr18:36806344-36808394	Ankhd1	mmu_circ_0007296	const		miR-33ab/33-5p	4	miR-194	2	miR-103a/107/107ab	2	miR-15abc/16/16abc/195/322/424/497/1907	2	miR-27abc/27a-3p	2
chr9:22448188-22483508	Bbs9	mm9_circ_006404	const		miR-214/761/3619-5p	4	miR-338/338-3p	3	miR-192/215	2	miR-129-5p/129ab-5p	1	miR-15abc/16/16abc/195/322/424/497/1907	1
chr5:34753229-34787562	Fam193a	mmu_circ_0012569	up		miR-138/138ab	4	miR-212-5p	2	miR-103a/107/107ab	2	miR-217	1	miR-375	1
chr5:73539255-73612311	Fryl	mmu_circ_0012767	const		miR-214/761/3619-5p	4	miR-103a/107/107ab	4	miR-15abc/16/16abc/195/322/424/497/1907	3	miR-128/128ab	2	miR-135ab/135a-5p	1
chr3:88769733-88789712	Ash1l	mm9_circ_002357	const		miR-142-3p	4	miR-143/1721/4770	4	miR-218/218a	3	miR-96/507/1271	3	miR-182	3
chr4:126559458-126588528	Zmym4	mmu_circ_0011173	const		miR-217	4	miR-212-5p	3	miR-23abc/23b-3p	3	miR-375	2	miR-132/212/212-3p	2
chr19:58338401-58344653	Gfra1	mmu_circ_0007972	const		miR-34ac/34bc-5p/449abc/449c-5p	4	miR-140/140-5p/876-3p/1244	2	miR-23abc/23b-3p	1	miR-33ab/33-5p	1	miR-375	1
chr11:93897913-93909872	Spag9	mmu_circ_0003554	const		miR-15abc/16/16abc/195/322/424/497/1907	4	miR-214/761/3619-5p	4	miR-26ab/1297/4465	3	miR-22/22-3p	3	miR-103a/107/107ab	3
chr8:93456147-93480613	Chd9	mmu_circ_0015101	const		miR-129-5p/129ab-5p	4	miR-30abcdef/30abe-5p/384-5p	2	miR-203	2	miR-217	1	miR-124/124ab/506	1
chr11:93874936-93909872	Spag9	mmu_circs_new_00000888	const		miR-15abc/16/16abc/195/322/424/497/1907	4	miR-214/761/3619-5p	4	miR-26ab/1297/4465	3	miR-22/22-3p	3	miR-103a/107/107ab	3
chr17:28942873-28958537	Brpf3	mmu_circ_0006664	const		miR-214/761/3619-5p	4	miR-217	2	miR-15abc/16/16abc/195/322/424/497/1907	2	miR-139-5p	2	miR-205/205ab	2
chr7:66560188-66586040	C230091D08Rik	mmu_circ_0014287	const		miR-17/17-5p/20ab/20b-5p/93/106ab/427/518a-3p/519d	4	miR-130ac/301ab/301b/301b-3p/454/721/4295/3666	2	miR-96/507/1271	2	miR-218/218a	2	miR-219-5p/508/508-3p/4782-3p	2
chr10:28916070-28919086	6330407J23Rik	mmu_circ_0002150	const		miR-205/205ab	4	miR-15abc/16/16abc/195/322/424/497/1907	2	miR-22/22-3p	2	miR-145	2	miR-217	1
chrX:38941640-38951837	Gria3	mmu_circs_new_00000347	const		miR-145	4	miR-204/204b/211	2	miR-140/140-5p/876-3p/1244	1	miR-214/761/3619-5p	1	miR-205/205ab	1
chr9:22459668-22483508	Bbs9	mm9_circ_009232	const		miR-214/761/3619-5p	4	miR-338/338-3p	3	miR-192/215	2	miR-129-5p/129ab-5p	1	miR-15abc/16/16abc/195/322/424/497/1907	1
chr15:82655660-82687714	Tcf20	mm9_circ_000890	const		miR-212-5p	4	miR-15abc/16/16abc/195/322/424/497/1907	4	miR-214/761/3619-5p	4	miR-217	3	miR-218/218a	3
chr2:40570891-40606536	Lrp1b	mmu_circ_0009958	const		miR-128/128ab	4	miR-217	1	miR-129-5p/129ab-5p	1	miR-24/24ab/24-3p	1	miR-199ab-5p	1
chr12:52722766-52762700	Strn3	mm9_circ_011824	const		miR-205/205ab	4	miR-192/215	3	miR-93/93a/105/106a/291a-3p/294/295/302abcde/372/373/428/519a/520be/520acd-3p/1378/1420ac	2	miR-383	2	miR-214/761/3619-5p	2
chr11:104369660-104390046	Cdc27	mmu_circ_0002686	const		miR-129-5p/129ab-5p	4	miR-203	3	miR-24/24ab/24-3p	3	miR-135ab/135a-5p	2	miR-7/7ab	2
chr9:106832350-106909210	Dock3	mmu_circ_0015222	const		miR-455-3p	4	miR-130ac/301ab/301b/301b-3p/454/721/4295/3666	2	miR-142-3p	2	miR-132/212/212-3p	2	miR-148ab-3p/152	2
chr14:55281004-55285998	Acin1	mmu_circ_0005278	const		miR-9/9ab	4	miR-138/138ab	2	miR-96/507/1271	1	miR-24/24ab/24-3p	1	miR-18ab/4735-3p	1
chr14:28251784-28293277	D14Abb1e	mmu_circ_0005150	const		miR-181abcd/4262	4	miR-129-5p/129ab-5p	4	miR-217	2	miR-192/215	2	miR-200bc/429/548a	2
chr18:84722261-84732438	None	mm9_circ_001339	const		miR-200bc/429/548a	4	miR-9/9ab	3	miR-93/93a/105/106a/291a-3p/294/295/302abcde/372/373/428/519a/520be/520acd-3p/1378/1420ac	2	miR-183	2	miR-141/200a	2
chr1:162630842-162671062	Rabgap1l	mmu_circ_0008327	up		miR-203	4	miR-216b/216b-5p	3	miR-216a	3	miR-27abc/27a-3p	2	miR-7/7ab	2
chr2:168725284-168752433	Zfp64	mmu_circ_0009622	const		miR-218/218a	4	miR-22/22-3p	2	miR-26ab/1297/4465	1	miR-130ac/301ab/301b/301b-3p/454/721/4295/3666	1	miR-96/507/1271	1
chr12:83441648-83464118	Sipa1l1	mmu_circ_0004243	const		miR-9/9ab	4	miR-145	3	miR-204/204b/211	2	miR-135ab/135a-5p	2	miR-27abc/27a-3p	2
chr5:116377844-116429878	Cit	mmu_circ_0012040	const		miR-22/22-3p	4	miR-216b/216b-5p	2	miR-150/5127	2	miR-15abc/16/16abc/195/322/424/497/1907	2	miR-338/338-3p	2
chr3:88785154-88811799	Ash1l	mmu_circ_0010874	const		miR-142-3p	4	miR-143/1721/4770	4	miR-129-5p/129ab-5p	4	miR-217	3	miR-218/218a	3
chr3:88785154-88789712	Ash1l	mmu_circs_new_00000800	const		miR-142-3p	4	miR-143/1721/4770	4	miR-218/218a	3	miR-96/507/1271	3	miR-182	3
chr8:49361383-49434767	Odz3	mmu_circ_0014852	const		miR-27abc/27a-3p	4	miR-455-3p	3	miR-96/507/1271	2	miR-148ab-3p/152	2	miR-182	2
chr11:4972814-4988149	Ewsr1	mmu_circ_0003072	const		miR-22/22-3p	4	miR-193/193b/193a-3p	3	miR-200bc/429/548a	3	miR-219-5p/508/508-3p/4782-3p	2	miR-204/204b/211	2
chr17:79194434-79218257	Heatr5b	mmu_circ_0007031	const		miR-22/22-3p	4	miR-130ac/301ab/301b/301b-3p/454/721/4295/3666	2	miR-31	2	miR-124/124ab/506	2	miR-214/761/3619-5p	2
chr6:28192976-28197284	Zfp800	mmu_circ_0013249	const		miR-129-5p/129ab-5p	4	miR-96/507/1271	2	miR-375	2	miR-93/93a/105/106a/291a-3p/294/295/302abcde/372/373/428/519a/520be/520acd-3p/1378/1420ac	2	miR-181abcd/4262	2
chr7:66539395-66573343	C230091D08Rik	mmu_circ_0014283	const		miR-17/17-5p/20ab/20b-5p/93/106ab/427/518a-3p/519d	4	miR-96/507/1271	3	miR-182	3	miR-129-5p/129ab-5p	3	miR-130ac/301ab/301b/301b-3p/454/721/4295/3666	2
chr19:40386158-40414636	Sorbs1	mmu_circ_0007771	const		miR-7/7ab	4	miR-204/204b/211	2	miR-218/218a	2	miR-24/24ab/24-3p	2	miR-22/22-3p	2
chr9:95661304-95696285	Pls1	mmu_circ_0015994	const		miR-145	4	miR-216b/216b-5p	2	miR-204/204b/211	2	miR-216a	2	miR-135ab/135a-5p	1
chr2:139736268-139777315	Tasp1	mmu_circ_0009384	const		miR-15abc/16/16abc/195/322/424/497/1907	4	miR-214/761/3619-5p	3	miR-17/17-5p/20ab/20b-5p/93/106ab/427/518a-3p/519d	2	miR-103a/107/107ab	2	miR-181abcd/4262	2
chr12:30496237-30527474	Myt1l	mmu_circs_new_00000382	const		miR-135ab/135a-5p	4	miR-212-5p	3	miR-129-5p/129ab-5p	2	miR-133abc	2	miR-216b/216b-5p	1
chrX:101278492-101284345	C77370	mmu_circ_0016049	const		miR-204/204b/211	4	miR-129-5p/129ab-5p	3	miR-17/17-5p/20ab/20b-5p/93/106ab/427/518a-3p/519d	3	miR-183	2	miR-143/1721/4770	2
chr7:66539395-66586040	C230091D08Rik	mmu_circ_0014284	const		miR-17/17-5p/20ab/20b-5p/93/106ab/427/518a-3p/519d	4	miR-96/507/1271	3	miR-182	3	miR-129-5p/129ab-5p	3	miR-130ac/301ab/301b/301b-3p/454/721/4295/3666	2
chr2:139772905-139777315	Tasp1	mm9_circ_000708	const		miR-15abc/16/16abc/195/322/424/497/1907	4	miR-214/761/3619-5p	3	miR-17/17-5p/20ab/20b-5p/93/106ab/427/518a-3p/519d	2	miR-103a/107/107ab	2	miR-204/204b/211	1
chr6:38411474-38441931	Ubn2	mmu_circ_0013362	const		miR-199ab-5p	4	miR-218/218a	3	miR-193/193b/193a-3p	3	miR-212-5p	3	miR-145	3
chr8:113475279-113504993	Ddx19a	mmu_circ_0014567	const		miR-196abc	4	miR-138/138ab	3	miR-103a/107/107ab	2	miR-26ab/1297/4465	2	miR-338/338-3p	2
chr14:28251784-28279497	D14Abb1e	mmu_circ_0005148	const		miR-129-5p/129ab-5p	4	miR-217	2	miR-153	2	miR-181abcd/4262	2	miR-21/590-5p	1
chr12:52724162-52762700	Strn3	mmu_circ_0004027	const		miR-205/205ab	4	miR-192/215	3	miR-93/93a/105/106a/291a-3p/294/295/302abcde/372/373/428/519a/520be/520acd-3p/1378/1420ac	2	miR-383	2	miR-214/761/3619-5p	2
chr14:22438112-22456862	Myst4	mm9_circ_015449	const		miR-9/9ab	4	miR-96/507/1271	3	miR-182	3	miR-27abc/27a-3p	2	miR-153	2
chr4:126570538-126588528	Zmym4	mmu_circ_0011176	const		miR-217	4	miR-23abc/23b-3p	3	miR-132/212/212-3p	2	miR-33ab/33-5p	2	miR-22/22-3p	1
chr19:26721510-26729001	Smarca2	mmu_circ_0007644	const		miR-9/9ab	4	miR-93/93a/105/106a/291a-3p/294/295/302abcde/372/373/428/519a/520be/520acd-3p/1378/1420ac	1	miR-218/218a	1	miR-200bc/429/548a	1	miR-302ac/520f	1
chr1:60491086-60510606	Abi2	mmu_circ_0008851	const		miR-214/761/3619-5p	4	miR-338/338-3p	4	miR-15abc/16/16abc/195/322/424/497/1907	2	miR-27abc/27a-3p	2	miR-122/122a/1352	2
chr7:38352832-38355010	Zfp536	mmu_circ_0014163	const		miR-214/761/3619-5p	4	miR-302ac/520f	3	miR-103a/107/107ab	3	miR-124/124ab/506	2	miR-24/24ab/24-3p	2
chr12:52720800-52762700	Strn3	mm9_circ_006696	const		miR-205/205ab	4	miR-192/215	3	miR-93/93a/105/106a/291a-3p/294/295/302abcde/372/373/428/519a/520be/520acd-3p/1378/1420ac	2	miR-383	2	miR-214/761/3619-5p	2
chr2:40552869-40606536	Lrp1b	mmu_circ_0009957	const		miR-128/128ab	4	miR-203	1	miR-217	1	miR-129-5p/129ab-5p	1	miR-24/24ab/24-3p	1
chr1:60493899-60510606	Abi2	mmu_circ_0008854	const		miR-214/761/3619-5p	4	miR-338/338-3p	3	miR-15abc/16/16abc/195/322/424/497/1907	2	miR-27abc/27a-3p	2	miR-122/122a/1352	2
chr18:55049467-55106462	Zfp608	mmu_circ_0007386	const		miR-138/138ab	4	miR-218/218a	4	miR-204/204b/211	4	miR-27abc/27a-3p	4	miR-143/1721/4770	3
chr6:135682531-135691100	Grin2b	mmu_circ_0013127	const		miR-22/22-3p	4	miR-375	3	miR-27abc/27a-3p	2	miR-145	2	miR-143/1721/4770	2
chr19:54061943-54077636	Shoc2	mm9_circ_000800	const		miR-9/9ab	4	miR-26ab/1297/4465	2	miR-216b/216b-5p	1	miR-204/204b/211	1	miR-217	1
chr2:23362428-23401099	Spopl	mmu_circ_0009720	const		miR-130ac/301ab/301b/301b-3p/454/721/4295/3666	4	miR-204/204b/211	3	miR-205/205ab	3	miR-19ab	3	miR-129-5p/129ab-5p	3
chr5:34762646-34809096	Fam193a	mmu_circs_new_00000263	const		miR-138/138ab	4	miR-18ab/4735-3p	2	miR-15abc/16/16abc/195/322/424/497/1907	2	miR-103a/107/107ab	2	miR-22/22-3p	2
chr12:4944192-4997864	Atad2b	mmu_circ_0004008	const		miR-17/17-5p/20ab/20b-5p/93/106ab/427/518a-3p/519d	4	miR-93/93a/105/106a/291a-3p/294/295/302abcde/372/373/428/519a/520be/520acd-3p/1378/1420ac	3	miR-29abcd	2	miR-302ac/520f	2	miR-129-5p/129ab-5p	2
chr2:139709507-139777315	Tasp1	mmu_circ_0009383	const		miR-15abc/16/16abc/195/322/424/497/1907	4	miR-214/761/3619-5p	3	miR-17/17-5p/20ab/20b-5p/93/106ab/427/518a-3p/519d	2	miR-103a/107/107ab	2	miR-181abcd/4262	2
chr14:28251784-28280751	D14Abb1e	mmu_circ_0005149	const		miR-129-5p/129ab-5p	4	miR-217	2	miR-153	2	miR-181abcd/4262	2	miR-21/590-5p	1
chr6:38390454-38441931	Ubn2	mmu_circ_0013356	const		miR-199ab-5p	4	miR-218/218a	3	miR-193/193b/193a-3p	3	miR-212-5p	3	miR-145	3
chr1:56888282-56948109	Satb2	mmu_circ_0008811	const		miR-138/138ab	4	miR-96/507/1271	2	miR-135ab/135a-5p	2	miR-24/24ab/24-3p	2	miR-182	2
chr2:139772905-139810944	Tasp1	mmu_circ_0009388	const		miR-15abc/16/16abc/195/322/424/497/1907	4	miR-214/761/3619-5p	3	miR-17/17-5p/20ab/20b-5p/93/106ab/427/518a-3p/519d	2	miR-103a/107/107ab	2	miR-204/204b/211	1
chr12:52728096-52762700	Strn3	mmu_circ_0004028	const		miR-205/205ab	4	miR-192/215	3	miR-383	2	miR-214/761/3619-5p	2	miR-26ab/1297/4465	1
chr6:83352660-83354818	Tet3	mmu_circ_0013536	const		miR-212-5p	4	miR-193/193b/193a-3p	2	miR-192/215	2	miR-214/761/3619-5p	2	miR-125a-5p/125b-5p/351/670/4319	2
chr17:82047148-82048978	None	mm9_circ_014302	const		miR-128/128ab	4	miR-205/205ab	2	miR-101/101ab	2	miR-144	2	miR-216b/216b-5p	1
chr6:134429526-134436689	Lrp6	mmu_circ_0013113	const		miR-145	4	miR-455-3p	3	miR-199ab-5p	2	miR-148ab-3p/152	2	miR-130ac/301ab/301b/301b-3p/454/721/4295/3666	1
chr8:108187653-108194251	Ctcf	mmu_circ_0014510	const		miR-129-5p/129ab-5p	4	miR-217	3	miR-138/138ab	1	miR-135ab/135a-5p	1	miR-27abc/27a-3p	1
chr6:28192976-28206526	Zfp800	mmu_circ_0013250	const		miR-129-5p/129ab-5p	4	miR-96/507/1271	2	miR-375	2	miR-93/93a/105/106a/291a-3p/294/295/302abcde/372/373/428/519a/520be/520acd-3p/1378/1420ac	2	miR-181abcd/4262	2
chr5:90727564-90733090	Ankrd17	mmu_circ_0012857	const		miR-214/761/3619-5p	4	miR-15abc/16/16abc/195/322/424/497/1907	2	miR-338/338-3p	2	miR-103a/107/107ab	2	miR-130ac/301ab/301b/301b-3p/454/721/4295/3666	1
chr8:115365604-115406116	Cntnap4	mmu_circ_0014602	const		miR-217	4	miR-31	2	miR-129-5p/129ab-5p	2	miR-15abc/16/16abc/195/322/424/497/1907	2	miR-183	2
chr5:3722545-3772787	Ankib1	mmu_circ_0012613	up		miR-214/761/3619-5p	4	miR-96/507/1271	3	miR-205/205ab	3	miR-103a/107/107ab	3	miR-182	3
chrX:45164334-45240375	Smarca1	mm9_circ_018341	const		miR-216b/216b-5p	4	miR-145	4	miR-203	4	miR-216a	4	miR-200bc/429/548a	3
chrX:147728307-147768556	Gm15139	mmu_circ_0016157	const		miR-148ab-3p/152	4	miR-27abc/27a-3p	4	miR-33ab/33-5p	4	miR-130ac/301ab/301b/301b-3p/454/721/4295/3666	3	miR-194	3
chr7:66539395-66589436	C230091D08Rik	mmu_circ_0014285	const		miR-17/17-5p/20ab/20b-5p/93/106ab/427/518a-3p/519d	4	miR-96/507/1271	3	miR-182	3	miR-129-5p/129ab-5p	3	miR-130ac/301ab/301b/301b-3p/454/721/4295/3666	2
chr6:92088980-92114287	Nr2c2	mm9_circ_007094	const		miR-138/138ab	4	miR-93/93a/105/106a/291a-3p/294/295/302abcde/372/373/428/519a/520be/520acd-3p/1378/1420ac	2	miR-205/205ab	2	miR-199ab-5p	2	miR-130ac/301ab/301b/301b-3p/454/721/4295/3666	1
chr3:88769733-88811799	Ash1l	mmu_circ_0010873	const		miR-142-3p	4	miR-143/1721/4770	4	miR-129-5p/129ab-5p	4	miR-217	3	miR-218/218a	3
chr2:59786143-59800687	Baz2b	mm9_circ_009319	const		miR-33ab/33-5p	4	miR-17/17-5p/20ab/20b-5p/93/106ab/427/518a-3p/519d	2	miR-26ab/1297/4465	1	miR-130ac/301ab/301b/301b-3p/454/721/4295/3666	1	miR-217	1
chr6:38390454-38452408	Ubn2	mmu_circ_0013357	const		miR-199ab-5p	4	miR-218/218a	3	miR-193/193b/193a-3p	3	miR-212-5p	3	miR-145	3
chr2:139772892-139777315	Tasp1	mm9_circ_011578	const		miR-15abc/16/16abc/195/322/424/497/1907	4	miR-214/761/3619-5p	3	miR-17/17-5p/20ab/20b-5p/93/106ab/427/518a-3p/519d	2	miR-103a/107/107ab	2	miR-204/204b/211	1
chr12:52734565-52762700	Strn3	mmu_circ_0004029	const		miR-205/205ab	4	miR-192/215	3	miR-383	2	miR-214/761/3619-5p	2	miR-15abc/16/16abc/195/322/424/497/1907	1
chr18:73808538-73837693	Smad4	mmu_circ_0007492	const		miR-205/205ab	4	miR-455-3p	3	miR-23abc/23b-3p	2	miR-1ab/206/613	2	miR-26ab/1297/4465	1
chr1:63132241-63152333	Ino80d	mmu_circ_0008875	const		miR-128/128ab	4	miR-205/205ab	2	miR-216b/216b-5p	1	miR-204/204b/211	1	miR-196abc	1
chr2:139772892-139810944	Tasp1	mmu_circ_0009385	const		miR-15abc/16/16abc/195/322/424/497/1907	4	miR-214/761/3619-5p	3	miR-17/17-5p/20ab/20b-5p/93/106ab/427/518a-3p/519d	2	miR-103a/107/107ab	2	miR-204/204b/211	1
chr12:83441648-83443486	Sipa1l1	mm9_circ_007155	const		miR-9/9ab	4	miR-135ab/135a-5p	2	miR-218/218a	2	miR-204/204b/211	1	miR-124/124ab/506	1
chr15:82681942-82687714	Tcf20	mm9_circ_001424	const		miR-212-5p	4	miR-214/761/3619-5p	4	miR-217	3	miR-218/218a	3	miR-7/7ab	3
chr4:126554872-126588528	Zmym4	mmu_circ_0011171	const		miR-217	4	miR-212-5p	3	miR-23abc/23b-3p	3	miR-375	2	miR-132/212/212-3p	2
chr7:99794499-99814375	Pcf11	mmu_circ_0014479	const		miR-9/9ab	4	miR-216b/216b-5p	3	miR-375	3	miR-205/205ab	3	miR-26ab/1297/4465	3
chr19:26694173-26729001	Smarca2	mmu_circ_0007643	const		miR-9/9ab	4	miR-93/93a/105/106a/291a-3p/294/295/302abcde/372/373/428/519a/520be/520acd-3p/1378/1420ac	1	miR-218/218a	1	miR-200bc/429/548a	1	miR-205/205ab	1
chr18:36734672-36743413	Ankhd1	mmu_circs_new_00001340	const		miR-214/761/3619-5p	3	miR-223	2	miR-130ac/301ab/301b/301b-3p/454/721/4295/3666	1	miR-15abc/16/16abc/195/322/424/497/1907	1	miR-218/218a	1
chr12:3617605-3648389	Dtnb	mm9_circ_018538	const		miR-205/205ab	3	miR-31	2	miR-124/124ab/506	1	miR-196abc	1	miR-338/338-3p	1
chr19:3786388-3807421	Chka	mmu_circs_new_00001092	const		miR-27abc/27a-3p	3	miR-223	1	miR-129-5p/129ab-5p	1	miR-140/140-5p/876-3p/1244	1	miR-214/761/3619-5p	1
chr19:54061943-54062873	Shoc2	mm9_circ_009715	const		miR-9/9ab	3	miR-26ab/1297/4465	1	miR-204/204b/211	1	miR-217	1	miR-129-5p/129ab-5p	1
chr8:108607710-108633029	Nfatc3	mmu_circ_0014524	const		miR-7/7ab	3	miR-130ac/301ab/301b/301b-3p/454/721/4295/3666	1	miR-217	1	miR-124/124ab/506	1	miR-138/138ab	1
chr1:55752588-55772447	Plcl1	mmu_circ_0008806	const		miR-124/124ab/506	3	miR-183	3	miR-96/507/1271	2	miR-205/205ab	2	miR-182	2
chr12:52744090-52762700	Strn3	mmu_circ_0004030	const		miR-205/205ab	3	miR-192/215	2	miR-214/761/3619-5p	2	miR-15abc/16/16abc/195/322/424/497/1907	1	miR-212-5p	1
chr12:53617065-53663414	Arhgap5	mmu_circ_0004048	const		miR-216b/216b-5p	3	miR-205/205ab	3	miR-216a	3	miR-217	2	miR-124/124ab/506	2
chr4:108390393-108392417	Zfyve9	mm9_circ_014815	const		miR-9/9ab	3	miR-135ab/135a-5p	2	miR-199ab-5p	2	miR-124/124ab/506	1	miR-138/138ab	1
chr5:8116544-8152449	Adam22	mmu_circ_0012798	up		miR-33ab/33-5p	3	miR-217	2	miR-183	1	miR-190/190ab	1	miR-18ab/4735-3p	1
chr10:115929347-115944244	Cnot2	mmu_circ_0001976	const		miR-125a-5p/125b-5p/351/670/4319	3	miR-33a-3p/365/365-3p	2	miR-96/507/1271	1	miR-140/140-5p/876-3p/1244	1	miR-194	1
chr6:92089773-92102411	Nr2c2	mmu_circ_0013609	const		miR-138/138ab	3	miR-144	1	miR-128/128ab	1	miR-101/101ab	1	-	-
chr13:59596693-59645812	Agtpbp1	mmu_circ_0004717	const		miR-27abc/27a-3p	3	miR-216b/216b-5p	1	miR-129-5p/129ab-5p	1	miR-216a	1	miR-25/32/92abc/363/363-3p/367	1
chr6:52671291-52689723	Tax1bp1	mmu_circ_0013439	const		miR-217	3	miR-15abc/16/16abc/195/322/424/497/1907	2	miR-33ab/33-5p	2	miR-203	1	miR-190/190ab	1
chr13:55171082-55194642	Uimc1	mmu_circ_0004663	const		miR-193/193b/193a-3p	3	miR-212-5p	3	miR-141/200a	3	miR-22/22-3p	2	miR-150/5127	2
chr10:7518264-7530256	Ppil4	mm9_circ_007708	const		miR-7/7ab	3	miR-190/190ab	2	miR-203	1	miR-193/193b/193a-3p	1	miR-93/93a/105/106a/291a-3p/294/295/302abcde/372/373/428/519a/520be/520acd-3p/1378/1420ac	1
chr5:147071080-147111426	Cdk8	mmu_circ_0012325	const		miR-203	3	let-7/98/4458/4500	3	miR-217	1	miR-140/140-5p/876-3p/1244	1	miR-138/138ab	1
chr5:107835050-107848898	Ephx4	mmu_circ_0011965	const		miR-15abc/16/16abc/195/322/424/497/1907	3	miR-103a/107/107ab	3	miR-214/761/3619-5p	2	miR-203	1	miR-338/338-3p	1
chr16:94624920-94640348	None	mm9_circ_009300	const		miR-129-5p/129ab-5p	3	miR-130ac/301ab/301b/301b-3p/454/721/4295/3666	1	miR-205/205ab	1	miR-338/338-3p	1	miR-33ab/33-5p	1
chr18:59568537-59576093	Chsy3	mmu_circ_0007411	const		miR-9/9ab	3	miR-216b/216b-5p	1	miR-204/204b/211	1	miR-193/193b/193a-3p	1	miR-96/507/1271	1
chr10:26012446-26072181	L3mbtl3	mmu_circ_0002129	const		miR-145	3	miR-129-5p/129ab-5p	2	miR-17/17-5p/20ab/20b-5p/93/106ab/427/518a-3p/519d	2	miR-15abc/16/16abc/195/322/424/497/1907	1	miR-218/218a	1
chr3:9278253-9281126	Zbtb10	mmu_circ_0010919	const		miR-203	3	miR-221/222/222ab/1928	2	miR-26ab/1297/4465	1	miR-375	1	miR-30abcdef/30abe-5p/384-5p	1
chr11:77505043-77506756	Nufip2	mm9_circ_013703	const		miR-375	3	miR-29abcd	2	miR-15abc/16/16abc/195/322/424/497/1907	2	miR-153	2	miR-338/338-3p	2
chr18:60872376-60873286	Ndst1	mmu_circ_0007418	const		miR-214/761/3619-5p	3	miR-338/338-3p	2	miR-216b/216b-5p	1	miR-93/93a/105/106a/291a-3p/294/295/302abcde/372/373/428/519a/520be/520acd-3p/1378/1420ac	1	miR-138/138ab	1
chr9:82820003-82839525	Phip	mmu_circ_0015943	up		miR-217	3	miR-214/761/3619-5p	2	miR-338/338-3p	2	miR-203	1	miR-129-5p/129ab-5p	1
chr8:81594269-81615965	Zfp827	mmu_circ_0015002	const		miR-205/205ab	3	miR-212-5p	2	miR-802.mpr	2	miR-204/204b/211	1	miR-93/93a/105/106a/291a-3p/294/295/302abcde/372/373/428/519a/520be/520acd-3p/1378/1420ac	1
chr17:51907216-51948612	Satb1	mmu_circ_0006823	const		miR-153	3	miR-138/138ab	2	miR-375	2	miR-217	1	miR-124/124ab/506	1
chr15:48087070-48145656	Csmd3	mmu_circ_0005689	const		miR-194	3	miR-217	2	miR-15abc/16/16abc/195/322/424/497/1907	1	miR-218/218a	1	miR-103a/107/107ab	1
chr3:87333145-87359070	Etv3	mm9_circ_006117	const		miR-96/507/1271	3	miR-182	3	miR-217	2	miR-124/124ab/506	2	miR-138/138ab	2
chr6:115194163-115213999	Syn2	mmu_circs_new_00001428	const		miR-199ab-5p	3	miR-138/138ab	2	miR-145	2	miR-203	1	miR-193/193b/193a-3p	1
chr2:169709025-169712086	Tshz2	mm9_circ_006476	const		miR-217	3	miR-138/138ab	3	miR-124/124ab/506	2	miR-218/218a	2	miR-205/205ab	2
chr19:40424388-40439656	Sorbs1	mmu_circ_0007774	const		miR-122/122a/1352	3	miR-129-5p/129ab-5p	1	miR-133abc	1	-	-	-	-
chr2:156571570-156575092	Dlgap4	mm9_circ_015028	const		miR-193/193b/193a-3p	3	miR-217	2	miR-96/507/1271	2	miR-375	2	miR-182	2
chrX:82350482-82355439	Dmd	mmu_circ_0016385	const		miR-138/138ab	3	miR-218/218a	3	miR-23abc/23b-3p	1	miR-24/24ab/24-3p	1	miR-15abc/16/16abc/195/322/424/497/1907	1
chr3:19964565-20008127	Hltf	mmu_circ_0010594	const		miR-205/205ab	3	miR-26ab/1297/4465	2	miR-200bc/429/548a	2	miR-383	2	miR-183	2
chrX:68370655-68374643	Mamld1	mmu_circ_0016338	const		miR-31	3	miR-124/124ab/506	2	miR-34ac/34bc-5p/449abc/449c-5p	2	miR-183	2	miR-138/138ab	1
chr2:72784602-72809571	Sp3	mm9_circ_008379	const		miR-490-3p	3	miR-96/507/1271	2	miR-22/22-3p	2	miR-103a/107/107ab	2	miR-19ab	2
chr18:5705040-5773092	Zeb1	mmu_circ_0007403	const		miR-93/93a/105/106a/291a-3p/294/295/302abcde/372/373/428/519a/520be/520acd-3p/1378/1420ac	3	miR-302ac/520f	3	miR-181abcd/4262	3	miR-23abc/23b-3p	3	miR-141/200a	3
chr17:50745619-50807433	Plcl2	mmu_circ_0006814	const		miR-135ab/135a-5p	3	miR-9/9ab	3	miR-217	2	miR-96/507/1271	2	miR-205/205ab	2
chr5:34185760-34198385	Whsc2	mmu_circs_new_00000867	const		miR-129-5p/129ab-5p	3	miR-15abc/16/16abc/195/322/424/497/1907	2	miR-214/761/3619-5p	2	miR-33a-3p/365/365-3p	2	miR-204/204b/211	1
chr1:64081105-64089011	Klf7	mmu_circ_0008883	const		miR-18ab/4735-3p	3	miR-130ac/301ab/301b/301b-3p/454/721/4295/3666	2	miR-146ac/146b-5p	2	miR-190/190ab	1	miR-193/193b/193a-3p	1
chr15:39268542-39367527	Rims2	mmu_circ_0005638	const		miR-375	3	miR-124/124ab/506	2	miR-204/204b/211	2	miR-125a-5p/125b-5p/351/670/4319	2	miR-150/5127	2
chr4:49783290-49784338	Grin3a	mmu_circ_0011671	const		miR-145	3	miR-214/761/3619-5p	2	miR-15abc/16/16abc/195/322/424/497/1907	2	miR-199ab-5p	2	miR-455-3p	2
chr17:26876487-26880076	A930001N09Rik	mm9_circ_004122	const		miR-218/218a	3	miR-128/128ab	3	miR-27abc/27a-3p	2	miR-101/101ab	2	miR-144	2
chr19:42637041-42658033	D19Ertd386e	mmu_circ_0007800	const		miR-129-5p/129ab-5p	3	miR-217	2	miR-1ab/206/613	2	miR-181abcd/4262	2	miR-9/9ab	2
chr4:48649711-48685076	Tmeff1	mmu_circ_0011664	const		miR-23abc/23b-3p	3	miR-132/212/212-3p	2	miR-181abcd/4262	2	miR-128/128ab	2	miR-217	1
chr15:89378056-89380313	Shank3	mmu_circ_0005963	up		miR-22/22-3p	3	miR-214/761/3619-5p	2	miR-27abc/27a-3p	2	miR-128/128ab	2	miR-125a-5p/125b-5p/351/670/4319	2
chr13:59596693-59629879	Agtpbp1	mmu_circ_0004716	const		miR-27abc/27a-3p	3	miR-216b/216b-5p	1	miR-129-5p/129ab-5p	1	miR-216a	1	miR-205/205ab	1
chr5:46138294-46186597	Lcorl	mmu_circ_0012658	const		miR-27abc/27a-3p	3	miR-128/128ab	3	miR-129-5p/129ab-5p	2	miR-143/1721/4770	2	miR-425/425-5p/489	2
chr2:29748520-29777891	Odf2	mmu_circ_0009799	const		miR-205/205ab	3	miR-375	2	miR-96/507/1271	2	miR-192/215	2	miR-22/22-3p	2
chr2:62602627-62675337	Kcnh7	mmu_circ_0010082	const		miR-181abcd/4262	3	miR-142-3p	2	miR-19ab	2	miR-25/32/92abc/363/363-3p/367	2	miR-26ab/1297/4465	1
chr12:3632809-3648389	Dtnb	mm9_circ_006216	const		miR-205/205ab	3	miR-31	2	miR-124/124ab/506	1	miR-196abc	1	miR-29abcd	1
chr12:79691520-79728247	Gphn	mm9_circ_007871	const		miR-29abcd	3	miR-216b/216b-5p	1	miR-26ab/1297/4465	1	miR-217	1	miR-216a	1
chr2:169709025-169711959	Tshz2	mmu_circ_0009625	const		miR-217	3	miR-138/138ab	3	miR-135ab/135a-5p	2	miR-218/218a	2	miR-205/205ab	2
chr12:107037860-107067487	Papola	mmu_circ_0003697	const		miR-33ab/33-5p	3	miR-33a-3p/365/365-3p	3	miR-218/218a	2	miR-212-5p	2	miR-137/137ab	2
chr6:65819174-65836172	Prdm5	mmu_circ_0013496	const		miR-205/205ab	3	miR-18ab/4735-3p	1	miR-199ab-5p	1	miR-1ab/206/613	1	miR-181abcd/4262	1
chr12:35058742-35116854	Hdac9	mmu_circ_0003922	const		miR-375	3	miR-138/138ab	2	miR-18ab/4735-3p	2	miR-205/205ab	2	miR-26ab/1297/4465	1
chr12:4620048-4680413	Itsn2	mmu_circ_0003995	const		miR-124/124ab/506	3	miR-9/9ab	3	miR-223	2	miR-125a-5p/125b-5p/351/670/4319	2	let-7/98/4458/4500	2
chr11:107454019-107481528	Helz	mmu_circ_0002734	const		miR-27abc/27a-3p	3	miR-218/218a	2	miR-204/204b/211	2	miR-22/22-3p	2	miR-130ac/301ab/301b/301b-3p/454/721/4295/3666	1
chr4:9557919-9566494	Asph	mmu_circ_0011874	const		miR-9/9ab	3	miR-203	1	miR-96/507/1271	1	miR-133abc	1	miR-182	1
chr12:30496237-30512696	Myt1l	mmu_circ_0003873	const		miR-135ab/135a-5p	3	miR-129-5p/129ab-5p	2	miR-133abc	2	miR-212-5p	1	miR-455-3p	1
chr2:113266678-113319120	Fmn1	mmu_circ_0009189	const		miR-15abc/16/16abc/195/322/424/497/1907	3	miR-26ab/1297/4465	1	miR-129-5p/129ab-5p	1	miR-214/761/3619-5p	1	miR-17/17-5p/20ab/20b-5p/93/106ab/427/518a-3p/519d	1
chr17:32357105-32362658	Brd4	mmu_circ_0006692	const		miR-27abc/27a-3p	3	miR-96/507/1271	1	miR-218/218a	1	miR-194	1	miR-375	1
chr5:34185760-34207427	Whsc1	mmu_circ_0012556	const		miR-129-5p/129ab-5p	3	miR-15abc/16/16abc/195/322/424/497/1907	2	miR-214/761/3619-5p	2	miR-33a-3p/365/365-3p	2	miR-204/204b/211	1
chr14:21339775-21351082	Ppp3cb	mmu_circ_0005102	const		miR-10abc/10a-5p	3	miR-22/22-3p	2	miR-23abc/23b-3p	1	miR-93/93a/105/106a/291a-3p/294/295/302abcde/372/373/428/519a/520be/520acd-3p/1378/1420ac	1	miR-214/761/3619-5p	1
chr3:131262828-131294779	Papss1	mmu_circ_0010461	const		miR-217	3	miR-203	1	miR-96/507/1271	1	miR-24/24ab/24-3p	1	miR-214/761/3619-5p	1
chr9:112021686-112090270	Arpp21	mmu_circ_0015316	const		miR-26ab/1297/4465	3	miR-29abcd	3	miR-22/22-3p	3	miR-124/124ab/506	2	miR-138/138ab	2
chr16:94624920-94641967	Ttc3	mmu_circ_0006485	const		miR-129-5p/129ab-5p	3	miR-130ac/301ab/301b/301b-3p/454/721/4295/3666	1	miR-31	1	miR-205/205ab	1	miR-338/338-3p	1
chr17:51907216-51924965	Satb1	mmu_circ_0006822	const		miR-153	3	miR-26ab/1297/4465	1	miR-203	1	miR-217	1	miR-375	1
chr12:83458219-83488699	Sipa1l1	mmu_circ_0004246	const		miR-145	3	miR-199ab-5p	2	miR-204/204b/211	1	miR-27abc/27a-3p	1	miR-22/22-3p	1
chr3:148509812-148522497	Lphn2	mmu_circ_0010526	const		miR-375	3	miR-103a/107/107ab	2	miR-216b/216b-5p	1	miR-204/204b/211	1	miR-217	1
chr2:62572275-62626072	Kcnh7	mmu_circ_0010074	const		miR-181abcd/4262	3	miR-130ac/301ab/301b/301b-3p/454/721/4295/3666	2	miR-142-3p	2	miR-17/17-5p/20ab/20b-5p/93/106ab/427/518a-3p/519d	2	miR-128/128ab	2
chr15:73151204-73173789	Ptk2	mmu_circ_0005776	const		miR-200bc/429/548a	3	miR-26ab/1297/4465	1	miR-96/507/1271	1	miR-15abc/16/16abc/195/322/424/497/1907	1	miR-24/24ab/24-3p	1
chr17:6106391-6139156	Tulp4	mmu_circ_0006891	const		miR-153	3	miR-26ab/1297/4465	2	miR-18ab/4735-3p	2	miR-143/1721/4770	2	miR-150/5127	2
chr17:5264031-5291283	Arid1b	mmu_circ_0006833	const		miR-193/193b/193a-3p	3	miR-24/24ab/24-3p	2	miR-96/507/1271	1	miR-15abc/16/16abc/195/322/424/497/1907	1	miR-135ab/135a-5p	1
chr15:57883778-57900984	Zhx1	mmu_circ_0005711	const		miR-219-5p/508/508-3p/4782-3p	3	miR-26ab/1297/4465	3	miR-96/507/1271	2	miR-218/218a	2	miR-30abcdef/30abe-5p/384-5p	2
chr6:47490675-47527666	Ezh2	mm9_circ_010464	const		miR-181abcd/4262	3	miR-1ab/206/613	2	miR-132/212/212-3p	2	miR-196abc	2	miR-200bc/429/548a	2
chr11:51085301-51087128	Clk4	mmu_circ_0003091	const		miR-29abcd	3	miR-31	2	miR-17/17-5p/20ab/20b-5p/93/106ab/427/518a-3p/519d	2	miR-183	1	miR-203	1
chr11:20625687-20627642	Aftph	mm9_circ_005474	const		miR-181abcd/4262	3	miR-96/507/1271	2	miR-9/9ab	2	miR-182	2	miR-216b/216b-5p	1
chr18:36907001-36910921	Ik	mmu_circ_0007297	const		miR-96/507/1271	3	miR-182	3	miR-212-5p	2	miR-216b/216b-5p	1	miR-204/204b/211	1
chr1:84772891-84790902	Trip12	mmu_circ_0009014	const		miR-214/761/3619-5p	3	miR-375	2	miR-7/7ab	2	miR-217	1	miR-15abc/16/16abc/195/322/424/497/1907	1
chr7:38264299-38278857	Zfp536	mm9_circ_003344	const		miR-212-5p	3	miR-15abc/16/16abc/195/322/424/497/1907	2	miR-18ab/4735-3p	2	miR-128/128ab	2	miR-455-3p	2
chr10:74707823-74724702	Specc1l	mmu_circ_0002406	const		miR-138/138ab	3	miR-193/193b/193a-3p	2	miR-217	1	miR-96/507/1271	1	miR-218/218a	1
chr18:73816848-73837693	Smad4	mmu_circ_0007495	const		miR-205/205ab	3	miR-455-3p	3	miR-23abc/23b-3p	2	miR-1ab/206/613	2	miR-26ab/1297/4465	1
chr4:117255204-117322011	Eri3	mmu_circ_0011091	up		miR-139-5p	3	miR-338/338-3p	2	miR-196abc	2	miR-26ab/1297/4465	1	miR-302ac/520f	1
chr2:24703463-24733146	Ehmt1	mmu_circ_0009736	const		miR-22/22-3p	3	miR-217	1	miR-31	1	miR-124/124ab/506	1	miR-200bc/429/548a	1
chr11:79239014-79289385	Nf1	mmu_circ_0003417	const		miR-183	3	miR-218/218a	2	miR-219-5p/508/508-3p/4782-3p	2	miR-31	2	miR-122/122a/1352	2
chr17:6137210-6185298	Tulp4	mmu_circ_0006895	const		miR-153	3	miR-26ab/1297/4465	2	miR-203	1	miR-129-5p/129ab-5p	1	miR-135ab/135a-5p	1
chr5:14680369-14714598	Pclo	mmu_circ_0012321	const		miR-9/9ab	3	miR-96/507/1271	2	miR-140/140-5p/876-3p/1244	2	miR-212-5p	2	miR-216b/216b-5p	2
chr9:47605489-47622028	Cadm1	mmu_circ_0015634	const		miR-27abc/27a-3p	3	miR-216b/216b-5p	1	miR-204/204b/211	1	miR-216a	1	miR-135ab/135a-5p	1
chr17:26876487-26896894	A930001N09Rik	mmu_circ_0006631	const		miR-218/218a	3	miR-128/128ab	3	miR-27abc/27a-3p	2	miR-205/205ab	2	miR-101/101ab	2
chr14:84932681-84933502	Pcdh17	mmu_circ_0005474	const		miR-27abc/27a-3p	3	miR-96/507/1271	1	miR-210	1	miR-15abc/16/16abc/195/322/424/497/1907	1	miR-19ab	1
chrX:19735940-19766046	Slc9a7	mmu_circ_0016245	const		miR-214/761/3619-5p	3	miR-183	2	miR-338/338-3p	2	miR-103a/107/107ab	2	miR-7/7ab	2
chr9:47596053-47656381	Cadm1	mmu_circ_0015631	const		miR-27abc/27a-3p	3	miR-216b/216b-5p	2	miR-205/205ab	2	miR-145	2	miR-144	2
chr2:62602627-62675317	Kcnh7	mmu_circ_0010081	const		miR-181abcd/4262	3	miR-142-3p	2	miR-19ab	2	miR-25/32/92abc/363/363-3p/367	2	miR-26ab/1297/4465	1
chr14:100386649-100422387	Klf12	mmu_circ_0004944	const		miR-23abc/23b-3p	3	miR-193/193b/193a-3p	1	miR-96/507/1271	1	miR-139-5p	1	miR-18ab/4735-3p	1
chr18:22533633-22593176	Asxl3	mm9_circ_002563	const		miR-7/7ab	3	miR-205/205ab	2	miR-216b/216b-5p	1	miR-129-5p/129ab-5p	1	miR-216a	1
chr4:108390393-108412416	Zfyve9	mmu_circ_0011046	const		miR-9/9ab	3	miR-181abcd/4262	2	miR-135ab/135a-5p	2	miR-199ab-5p	2	miR-124/124ab/506	1
chr10:109188487-109207380	Nav3	mmu_circ_0001943	const		miR-96/507/1271	3	miR-182	3	miR-204/204b/211	2	miR-183	2	miR-135ab/135a-5p	2
chr1:55752588-55758977	Plcl1	mm9_circ_003798	const		miR-124/124ab/506	3	miR-183	3	miR-96/507/1271	2	miR-182	2	miR-181abcd/4262	2
chr18:62587676-62597605	Htr4	mmu_circ_0007430	const		miR-214/761/3619-5p	3	miR-338/338-3p	3	miR-124/124ab/506	1	miR-138/138ab	1	miR-15abc/16/16abc/195/322/424/497/1907	1
chr1:38110460-38142497	Rev1	mm9_circ_016062	const		miR-129-5p/129ab-5p	3	miR-214/761/3619-5p	2	miR-205/205ab	2	miR-103a/107/107ab	2	miR-200bc/429/548a	1
chr1:191970830-191986192	Prox1	mmu_circ_0008551	const		miR-138/138ab	3	miR-24/24ab/24-3p	3	miR-1ab/206/613	2	miR-218/218a	2	miR-22/22-3p	2
chr18:73816848-73822521	Smad4	mmu_circ_0007494	const		miR-205/205ab	3	miR-455-3p	3	miR-1ab/206/613	2	miR-135ab/135a-5p	1	miR-132/212/212-3p	1
chr17:26873733-26880076	A930001N09Rik	mmu_circ_0006628	up		miR-218/218a	3	miR-128/128ab	3	miR-27abc/27a-3p	2	miR-101/101ab	2	miR-144	2
chr2:49127560-49154249	Mbd5	mmu_circ_0009989	const		miR-140/140-5p/876-3p/1244	3	miR-22/22-3p	3	miR-142-3p	3	miR-223	3	miR-183	3
chr11:93766472-93787640	Mbtd1	mmu_circs_new_00001266	const		miR-196abc	3	miR-338/338-3p	3	miR-96/507/1271	2	miR-7/7ab	2	miR-214/761/3619-5p	2
chr4:108151477-108164069	Zcchc11	mmu_circ_0011031	const		miR-9/9ab	3	miR-26ab/1297/4465	1	miR-217	1	miR-96/507/1271	1	miR-132/212/212-3p	1
chr1:161780116-161782564	Tnr	mmu_circs_new_00000900	const		miR-455-3p	3	miR-214/761/3619-5p	2	miR-132/212/212-3p	2	miR-27abc/27a-3p	2	miR-217	1
chr4:149813451-149874160	Rere	mm9_circ_017894	const		miR-103a/107/107ab	3	miR-15abc/16/16abc/195/322/424/497/1907	2	miR-192/215	1	miR-218/218a	1	miR-214/761/3619-5p	1
chr5:9417984-9463034	9330182L06Rik	mmu_circ_0012871	const		miR-150/5127	3	miR-142-3p	2	miR-31	2	miR-145	2	miR-33ab/33-5p	2
chr5:28684813-28721210	Rbm33	mmu_circ_0012505	const		miR-138/138ab	3	miR-212-5p	2	miR-130ac/301ab/301b/301b-3p/454/721/4295/3666	1	miR-217	1	miR-93/93a/105/106a/291a-3p/294/295/302abcde/372/373/428/519a/520be/520acd-3p/1378/1420ac	1
chr9:47596053-47622028	Cadm1	mmu_circ_0015630	const		miR-27abc/27a-3p	3	miR-216b/216b-5p	2	miR-205/205ab	2	miR-144	2	miR-101/101ab	2
chr6:4855225-4856844	Ppp1r9a	mmu_circ_0013426	const		miR-9/9ab	3	miR-96/507/1271	2	miR-182	2	miR-27abc/27a-3p	1	miR-103a/107/107ab	1
chr5:148299686-148342883	Pan3	mmu_circ_0012346	up		miR-338/338-3p	3	miR-124/124ab/506	2	miR-140/140-5p/876-3p/1244	2	miR-18ab/4735-3p	2	miR-214/761/3619-5p	2
chr4:149805631-149851577	Rere	mmu_circ_0011442	const		miR-103a/107/107ab	3	miR-15abc/16/16abc/195/322/424/497/1907	2	miR-203	1	miR-214/761/3619-5p	1	miR-128/128ab	1
chr2:129636223-129636973	Stk35	mm9_circ_002813	up		miR-15abc/16/16abc/195/322/424/497/1907	3	miR-23abc/23b-3p	2	miR-26ab/1297/4465	1	miR-129-5p/129ab-5p	1	miR-192/215	1
chr14:28824821-28853722	Erc2	mmu_circs_new_00000049	const		miR-375	3	miR-204/204b/211	1	miR-192/215	1	miR-135ab/135a-5p	1	miR-338/338-3p	1
chr11:117562038-117584864	Tnrc6c	mmu_circ_0002791	const		miR-96/507/1271	3	miR-205/205ab	3	miR-182	3	miR-455-3p	3	miR-10abc/10a-5p	3
chr12:35058742-35078270	Hdac9	mmu_circ_0003919	const		miR-375	3	miR-138/138ab	2	miR-18ab/4735-3p	2	miR-203	1	miR-15abc/16/16abc/195/322/424/497/1907	1
chr10:62096724-62106120	Ddx50	mmu_circ_0002331	const		miR-9/9ab	3	miR-204/204b/211	2	miR-190/190ab	2	miR-205/205ab	2	miR-31	1
chr5:15805746-15839643	Cacna2d1	mm9_circ_006797	const		miR-25/32/92abc/363/363-3p/367	3	miR-137/137ab	2	miR-802.mpr	1	miR-133abc	1	miR-425/425-5p/489	1
chr14:35504867-35508291	Wapal	mm9_circ_002816	const		miR-129-5p/129ab-5p	3	miR-139-5p	2	miR-33ab/33-5p	2	miR-216b/216b-5p	1	miR-26ab/1297/4465	1
chr6:22949199-22966230	Ptprz1	mmu_circs_new_00000341	const		miR-103a/107/107ab	3	miR-130ac/301ab/301b/301b-3p/454/721/4295/3666	2	miR-142-3p	2	miR-125a-5p/125b-5p/351/670/4319	2	miR-15abc/16/16abc/195/322/424/497/1907	2
chr17:26876487-26900393	A930001N09Rik	mm9_circ_015157	const		miR-218/218a	3	miR-128/128ab	3	miR-27abc/27a-3p	2	miR-205/205ab	2	miR-101/101ab	2
chr2:49127560-49135303	Mbd5	mmu_circ_0009988	const		miR-140/140-5p/876-3p/1244	3	miR-22/22-3p	3	miR-142-3p	3	miR-223	3	miR-183	3
chr19:42637041-42650691	D19Ertd386e	mmu_circ_0007799	const		miR-129-5p/129ab-5p	3	miR-217	2	miR-181abcd/4262	2	miR-218/218a	1	miR-214/761/3619-5p	1
chr18:23741584-23789929	Dtna	mmu_circ_0007179	const		miR-138/138ab	3	miR-146ac/146b-5p	3	miR-375	2	miR-205/205ab	2	miR-181abcd/4262	2
chr9:56105333-56108569	C230081A13Rik	mm9_circ_014667	const		miR-135ab/135a-5p	3	miR-130ac/301ab/301b/301b-3p/454/721/4295/3666	2	miR-375	2	miR-27abc/27a-3p	2	miR-205/205ab	2
chr14:22611625-22618506	Samd8	mmu_circ_0005115	const		miR-30abcdef/30abe-5p/384-5p	3	miR-141/200a	3	miR-375	2	miR-26ab/1297/4465	2	miR-33ab/33-5p	2
chr11:116806178-116809998	Mgat5b	mmu_circ_0002787	const		miR-205/205ab	3	let-7/98/4458/4500	1	miR-196abc	1	-	-	-	-
chr4:149842803-149884147	Rere	mm9_circ_014984	const		miR-103a/107/107ab	3	miR-15abc/16/16abc/195/322/424/497/1907	2	miR-26ab/1297/4465	1	miR-140/140-5p/876-3p/1244	1	miR-218/218a	1
chr4:58874396-58892006	AI314180	mmu_circ_0011715	const		miR-214/761/3619-5p	3	miR-183	2	miR-15abc/16/16abc/195/322/424/497/1907	2	miR-204/204b/211	1	miR-217	1
chr15:12075903-12090445	Zfr	mmu_circ_0005529	const		miR-214/761/3619-5p	3	miR-103a/107/107ab	3	miR-15abc/16/16abc/195/322/424/497/1907	2	miR-22/22-3p	2	miR-96/507/1271	1
chr11:95610313-95615369	Zfp652	mmu_circ_0003572	const		miR-27abc/27a-3p	3	miR-204/204b/211	2	miR-138/138ab	2	miR-9/9ab	2	miR-193/193b/193a-3p	2
chr15:39366383-39448056	Rims2	mm9_circ_012733	const		miR-145	3	miR-124/124ab/506	2	miR-204/204b/211	1	miR-217	1	miR-375	1
chr13:104623577-104635705	Erbb2ip	mmu_circ_0004411	const		miR-129-5p/129ab-5p	3	miR-216b/216b-5p	1	miR-203	1	miR-216a	1	miR-23abc/23b-3p	1
chr18:36734672-36760529	Ankhd1	mmu_circ_0007283	const		miR-214/761/3619-5p	3	miR-218/218a	2	miR-223	2	miR-130ac/301ab/301b/301b-3p/454/721/4295/3666	1	miR-193/193b/193a-3p	1
chr6:119002618-119007533	Cacna1c	mm9_circ_006741	const		miR-96/507/1271	3	miR-182	3	miR-218/218a	1	miR-802.mpr	1	miR-143/1721/4770	1
chr4:149780304-149851577	Rere	mmu_circ_0011438	const		miR-103a/107/107ab	3	miR-15abc/16/16abc/195/322/424/497/1907	2	miR-203	1	miR-214/761/3619-5p	1	miR-196abc	1
chr13:14273486-14287743	Ggps1	mmu_circs_new_00001175	const		miR-129-5p/129ab-5p	3	miR-96/507/1271	2	miR-125a-5p/125b-5p/351/670/4319	2	miR-214/761/3619-5p	2	miR-182	2
chr1:16987544-16994615	Jph1	mmu_circ_0008401	const		miR-9/9ab	3	miR-26ab/1297/4465	1	miR-96/507/1271	1	miR-24/24ab/24-3p	1	miR-27abc/27a-3p	1
chr19:22771911-22867944	Trpm3	mmu_circ_0007629	down		miR-145	3	miR-212-5p	2	miR-204/204b/211	1	miR-150/5127	1	miR-138/138ab	1
chr4:11121072-11129494	Ccne2	mmu_circs_new_00000297	const		let-7/98/4458/4500	3	miR-26ab/1297/4465	1	miR-217	1	miR-135ab/135a-5p	1	miR-214/761/3619-5p	1
chr4:17923340-17938942	Mmp16	mmu_circ_0011510	const		miR-9/9ab	3	miR-135ab/135a-5p	2	miR-124/124ab/506	1	miR-140/140-5p/876-3p/1244	1	miR-24/24ab/24-3p	1
chr12:83018651-83020367	Pcnx	mmu_circ_0004239	const		miR-182	3	miR-96/507/1271	3	miR-26ab/1297/4465	1	miR-204/204b/211	1	miR-129-5p/129ab-5p	1
chr4:149813451-149884147	Rere	mm9_circ_007580	const		miR-103a/107/107ab	3	miR-15abc/16/16abc/195/322/424/497/1907	2	miR-26ab/1297/4465	1	miR-140/140-5p/876-3p/1244	1	miR-218/218a	1
chr9:108430919-108436949	Qrich1	mm9_circ_007090	const		miR-1ab/206/613	3	miR-22/22-3p	2	miR-490-3p	2	miR-338/338-3p	2	miR-199ab-5p	2
chr17:26873733-26900393	A930001N09Rik	mmu_circ_0006629	const		miR-218/218a	3	miR-128/128ab	3	miR-27abc/27a-3p	2	miR-205/205ab	2	miR-101/101ab	2
chr4:108390393-108400150	Zfyve9	mm9_circ_005300	const		miR-9/9ab	3	miR-135ab/135a-5p	2	miR-199ab-5p	2	miR-124/124ab/506	1	miR-138/138ab	1
chr19:24420726-24434641	Pip5k1b	mmu_circ_0007640	const		miR-1ab/206/613	3	miR-135ab/135a-5p	2	miR-33a-3p/365/365-3p	2	miR-15abc/16/16abc/195/322/424/497/1907	1	miR-302ac/520f	1
chr4:148580826-148596473	Kif1b	mmu_circ_0011420	const		miR-17/17-5p/20ab/20b-5p/93/106ab/427/518a-3p/519d	3	miR-216b/216b-5p	1	miR-31	1	miR-124/124ab/506	1	miR-210	1
chr16:9644191-9670003	Grin2a	mmu_circ_0006512	const		miR-133abc	3	miR-103a/107/107ab	2	miR-183	1	miR-204/204b/211	1	miR-138/138ab	1
chr1:30886687-30894111	Phf3	mmu_circ_0008643	const		miR-205/205ab	3	miR-129-5p/129ab-5p	2	miR-218/218a	1	miR-27abc/27a-3p	1	miR-24/24ab/24-3p	1
chr2:32037977-32050516	Prrc2b	mmu_circ_0009837	const		miR-133abc	3	miR-22/22-3p	2	miR-9/9ab	2	miR-203	1	miR-23abc/23b-3p	1
chr6:58793597-58844618	Herc3	mmu_circ_0013473	const		miR-30abcdef/30abe-5p/384-5p	3	miR-214/761/3619-5p	3	miR-338/338-3p	2	miR-190/190ab	1	miR-124/124ab/506	1
chr4:142721612-142732137	Prdm2	mmu_circ_0011386	const		miR-218/218a	3	miR-205/205ab	3	miR-22/22-3p	3	miR-7/7ab	2	miR-144	2
chr11:61959807-61975412	Specc1	mm9_circ_001346	const		miR-214/761/3619-5p	3	miR-15abc/16/16abc/195/322/424/497/1907	2	miR-338/338-3p	1	miR-103a/107/107ab	1	-	-
chr2:23392847-23401099	Spopl	mm9_circ_012211	const		miR-204/204b/211	3	miR-9/9ab	2	miR-130ac/301ab/301b/301b-3p/454/721/4295/3666	1	miR-190/190ab	1	miR-139-5p	1
chr10:12141394-12175362	Utrn	mmu_circ_0002024	const		miR-22/22-3p	3	miR-96/507/1271	1	miR-15abc/16/16abc/195/322/424/497/1907	1	miR-24/24ab/24-3p	1	miR-218/218a	1
chr13:59555895-59647744	Agtpbp1	mmu_circ_0004701	const		miR-194	3	miR-27abc/27a-3p	3	miR-30abcdef/30abe-5p/384-5p	2	miR-223	2	miR-129-5p/129ab-5p	2
chr4:149842803-149874160	Rere	mmu_circ_0011446	const		miR-103a/107/107ab	3	miR-15abc/16/16abc/195/322/424/497/1907	2	miR-192/215	1	miR-218/218a	1	miR-214/761/3619-5p	1
chr1:84779401-84790902	Trip12	mmu_circ_0009015	const		miR-214/761/3619-5p	3	miR-217	1	miR-15abc/16/16abc/195/322/424/497/1907	1	miR-218/218a	1	miR-22/22-3p	1
chr11:61332988-61348885	Epn2	mmu_circ_0003185	const		miR-138/138ab	3	miR-31	1	miR-93/93a/105/106a/291a-3p/294/295/302abcde/372/373/428/519a/520be/520acd-3p/1378/1420ac	1	miR-183	1	miR-199ab-5p	1
chr5:15805746-15848561	Cacna2d1	mmu_circ_0012385	const		miR-25/32/92abc/363/363-3p/367	3	miR-137/137ab	2	miR-205/205ab	1	miR-802.mpr	1	miR-133abc	1
chr2:160495835-160531057	Top1	mmu_circ_0009525	const		miR-24/24ab/24-3p	3	miR-129-5p/129ab-5p	2	miR-139-5p	2	miR-203	1	miR-193/193b/193a-3p	1
chr8:77522733-77554021	Hmgxb4	mmu_circ_0014976	const		miR-9/9ab	3	miR-218/218a	2	miR-204/204b/211	2	miR-22/22-3p	2	miR-302ac/520f	2
chr5:34762649-34787562	Fam193a	mmu_circ_0012572	const		miR-138/138ab	3	miR-217	1	miR-375	1	miR-18ab/4735-3p	1	miR-132/212/212-3p	1
chr14:17110312-17127187	Ngly1	mmu_circ_0005074	const		miR-27abc/27a-3p	3	miR-128/128ab	2	miR-193/193b/193a-3p	1	miR-24/24ab/24-3p	1	miR-23abc/23b-3p	1
chr1:169155722-169167779	Uck2	mmu_circ_0008398	const		miR-124/124ab/506	3	miR-26ab/1297/4465	1	miR-204/204b/211	1	miR-31	1	miR-24/24ab/24-3p	1
chr2:136372553-136381624	Ankrd5	mmu_circ_0009380	const		miR-183	3	miR-26ab/1297/4465	2	miR-33ab/33-5p	1	miR-129-5p/129ab-5p	1	miR-140/140-5p/876-3p/1244	1
chr9:108430919-108447308	Qrich1	mmu_circ_0015257	const		miR-1ab/206/613	3	miR-490-3p	3	miR-205/205ab	2	miR-22/22-3p	2	miR-338/338-3p	2
chr1:129688181-129696130	Ccnt2	mm9_circ_011539	const		miR-218/218a	3	miR-425/425-5p/489	3	miR-490-3p	2	miR-203	2	miR-33ab/33-5p	2
chr9:47597779-47637492	Cadm1	mmu_circ_0015632	const		miR-27abc/27a-3p	3	miR-15abc/16/16abc/195/322/424/497/1907	2	miR-205/205ab	2	miR-101/101ab	2	miR-144	2
chr14:31853618-31874931	Pbrm1	mmu_circs_new_00000492	const		miR-182	3	miR-96/507/1271	3	miR-129-5p/129ab-5p	1	miR-15abc/16/16abc/195/322/424/497/1907	1	miR-135ab/135a-5p	1
chr13:14356331-14404057	Hecw1	mmu_circ_0004501	const		miR-7/7ab	3	miR-103a/107/107ab	2	miR-15abc/16/16abc/195/322/424/497/1907	2	miR-18ab/4735-3p	2	miR-217	1
chr18:23741584-23761175	Dtna	mm9_circ_003801	const		miR-138/138ab	3	miR-146ac/146b-5p	2	miR-200bc/429/548a	1	miR-205/205ab	1	miR-19ab	1
chr9:82820003-82853458	Phip	mmu_circ_0015944	const		miR-217	3	miR-214/761/3619-5p	2	miR-338/338-3p	2	miR-103a/107/107ab	2	miR-128/128ab	2
chr15:34043778-34047865	Mtdh	mmu_circ_0005595	const		miR-205/205ab	3	miR-124/124ab/506	2	miR-200bc/429/548a	2	miR-17/17-5p/20ab/20b-5p/93/106ab/427/518a-3p/519d	1	miR-1ab/206/613	1
chr11:3040139-3053501	Sfi1	mmu_circ_0002965	const		miR-214/761/3619-5p	3	miR-22/22-3p	2	miR-143/1721/4770	2	miR-129-5p/129ab-5p	1	miR-138/138ab	1
chr12:3835026-3873428	Dnmt3a	mmu_circ_0003951	const		miR-490-3p	3	miR-214/761/3619-5p	3	miR-22/22-3p	2	miR-30abcdef/30abe-5p/384-5p	2	miR-192/215	1
chr11:61931201-61932784	Specc1	mmu_circ_0003196	const		miR-205/205ab	3	miR-302ac/520f	1	miR-375	1	miR-138/138ab	1	miR-139-5p	1
chr15:34043778-34053521	Mtdh	mmu_circ_0005596	const		miR-205/205ab	3	miR-124/124ab/506	2	miR-200bc/429/548a	2	miR-33a-3p/365/365-3p	2	miR-17/17-5p/20ab/20b-5p/93/106ab/427/518a-3p/519d	1
chr8:108409987-108414317	Edc4	mmu_circ_0014517	const		miR-24/24ab/24-3p	3	miR-103a/107/107ab	3	miR-214/761/3619-5p	2	miR-34ac/34bc-5p/449abc/449c-5p	2	miR-130ac/301ab/301b/301b-3p/454/721/4295/3666	1
chr6:65805942-65851853	Prdm5	mmu_circ_0013493	const		miR-205/205ab	3	miR-31	1	miR-18ab/4735-3p	1	miR-27abc/27a-3p	1	miR-196abc	1
chr18:34963103-34973215	Kdm3b	mmu_circ_0007267	const		miR-193/193b/193a-3p	3	miR-7/7ab	3	miR-139-5p	2	miR-22/22-3p	2	miR-122/122a/1352	2
chr14:124378415-124383189	Fgf14	mmu_circ_0005033	const		miR-27abc/27a-3p	3	miR-124/124ab/506	2	miR-218/218a	2	miR-31	2	miR-33ab/33-5p	2
chr15:50653650-50678488	Trps1	mmu_circ_0005693	const		miR-217	3	miR-93/93a/105/106a/291a-3p/294/295/302abcde/372/373/428/519a/520be/520acd-3p/1378/1420ac	3	miR-212-5p	3	miR-142-3p	2	miR-204/204b/211	2
chr1:75191415-75193244	Ankzf1	mm9_circ_015463	const		miR-338/338-3p	3	miR-199ab-5p	2	miR-145	2	miR-214/761/3619-5p	1	miR-29abcd	1
chr11:74742494-74803717	Smg6	mm9_circ_017983	const		miR-22/22-3p	3	miR-212-5p	2	miR-96/507/1271	2	miR-217	1	miR-124/124ab/506	1
chr5:9569918-9590184	Grm3	mmu_circ_0012875	const		miR-145	3	miR-199ab-5p	2	miR-204/204b/211	1	miR-375	1	miR-135ab/135a-5p	1
chr1:38109878-38142497	Rev1	mmu_circ_0008709	const		miR-129-5p/129ab-5p	3	miR-214/761/3619-5p	2	miR-205/205ab	2	miR-103a/107/107ab	2	miR-7/7ab	2
chr9:47596053-47626900	Cadm1	mmu_circs_new_00001216	const		miR-27abc/27a-3p	3	miR-216b/216b-5p	2	miR-205/205ab	2	miR-144	2	miR-15abc/16/16abc/195/322/424/497/1907	2
chr13:63116385-63134549	2010111I01Rik	mmu_circ_0004729	const		miR-214/761/3619-5p	3	miR-27abc/27a-3p	2	miR-183	2	miR-216b/216b-5p	1	miR-96/507/1271	1
chr4:117237225-117265767	Eri3	mmu_circ_0011088	const		miR-338/338-3p	3	miR-139-5p	2	miR-26ab/1297/4465	1	miR-190/190ab	1	miR-135ab/135a-5p	1
chr5:3747020-3772787	Ankib1	mm9_circ_000903	up		miR-205/205ab	3	miR-103a/107/107ab	2	miR-26ab/1297/4465	1	miR-203	1	miR-129-5p/129ab-5p	1
chr5:84534873-84585561	Epha5	mmu_circ_0012823	const		miR-219-5p/508/508-3p/4782-3p	3	miR-203	2	miR-18ab/4735-3p	2	miR-150/5127	2	miR-7/7ab	2
chr13:55152101-55194642	Uimc1	mmu_circ_0004662	const		miR-193/193b/193a-3p	3	miR-212-5p	3	miR-141/200a	3	miR-22/22-3p	2	miR-183	2
chr4:149813451-149909054	Rere	mm9_circ_000881	const		miR-103a/107/107ab	3	miR-15abc/16/16abc/195/322/424/497/1907	2	miR-26ab/1297/4465	1	miR-140/140-5p/876-3p/1244	1	miR-218/218a	1
chr19:7168910-7180492	Flrt1	mmu_circ_0008017	const		miR-15abc/16/16abc/195/322/424/497/1907	3	miR-338/338-3p	3	miR-196abc	3	miR-214/761/3619-5p	3	miR-192/215	3
chr13:14273486-14285848	Arid4b	mmu_circ_0004497	const		miR-129-5p/129ab-5p	3	miR-96/507/1271	2	miR-125a-5p/125b-5p/351/670/4319	2	miR-214/761/3619-5p	2	miR-182	2
chr5:15805746-15833862	Cacna2d1	mmu_circ_0012384	const		miR-25/32/92abc/363/363-3p/367	3	miR-137/137ab	2	miR-802.mpr	1	miR-133abc	1	miR-425/425-5p/489	1
chr13:108559639-108578203	Zswim6	mmu_circ_0004442	const		miR-22/22-3p	3	miR-148ab-3p/152	2	miR-25/32/92abc/363/363-3p/367	2	miR-93/93a/105/106a/291a-3p/294/295/302abcde/372/373/428/519a/520be/520acd-3p/1378/1420ac	1	miR-192/215	1
chr8:87295682-87296214	Nfix	mm9_circ_002886	const		miR-214/761/3619-5p	3	miR-103a/107/107ab	2	miR-15abc/16/16abc/195/322/424/497/1907	1	miR-34ac/34bc-5p/449abc/449c-5p	1	miR-205/205ab	1
chr17:50745619-50779516	Plcl2	mmu_circ_0006813	const		miR-135ab/135a-5p	3	miR-9/9ab	3	miR-217	2	miR-96/507/1271	2	miR-182	2
chr5:34185760-34211527	Whsc1	mm9_circ_010792	const		miR-129-5p/129ab-5p	3	miR-15abc/16/16abc/195/322/424/497/1907	2	miR-214/761/3619-5p	2	miR-33a-3p/365/365-3p	2	miR-204/204b/211	1
chr7:38744273-38767967	C80913	mmu_circ_0014166	const		miR-101/101ab	3	miR-144	3	miR-135ab/135a-5p	2	miR-132/212/212-3p	2	miR-17/17-5p/20ab/20b-5p/93/106ab/427/518a-3p/519d	2
chr14:31874654-31902808	Pbrm1	mmu_circ_0005194	const		miR-22/22-3p	3	miR-129-5p/129ab-5p	3	miR-138/138ab	2	miR-205/205ab	2	miR-128/128ab	2
chr17:6121827-6139156	Tulp4	mmu_circs_new_00000581	const		miR-153	3	miR-26ab/1297/4465	2	miR-9/9ab	2	miR-129-5p/129ab-5p	1	miR-18ab/4735-3p	1
chr12:73884669-73887776	Ppm1a	mmu_circ_0004167	const		miR-27abc/27a-3p	3	miR-96/507/1271	2	miR-26ab/1297/4465	2	miR-182	2	miR-9/9ab	2
chr13:55176618-55194642	Uimc1	mmu_circ_0004664	up		miR-193/193b/193a-3p	3	miR-141/200a	3	miR-22/22-3p	2	miR-212-5p	2	miR-150/5127	2
chr17:69557198-69624235	Epb4.1l3	mmu_circs_new_00000450	const		miR-96/507/1271	3	miR-193/193b/193a-3p	2	miR-196abc	2	miR-22/22-3p	2	miR-103a/107/107ab	2
chr10:7638911-7644670	Tab2	mmu_circ_0002428	const		miR-203	3	let-7/98/4458/4500	2	miR-26ab/1297/4465	1	miR-190/190ab	1	miR-124/124ab/506	1
chr4:149813451-149851577	Rere	mm9_circ_017369	const		miR-103a/107/107ab	3	miR-15abc/16/16abc/195/322/424/497/1907	2	miR-214/761/3619-5p	1	miR-425/425-5p/489	1	miR-143/1721/4770	1
chr8:81584148-81660562	Zfp827	mmu_circ_0015000	const		miR-205/205ab	3	miR-103a/107/107ab	3	miR-219-5p/508/508-3p/4782-3p	3	miR-204/204b/211	2	miR-93/93a/105/106a/291a-3p/294/295/302abcde/372/373/428/519a/520be/520acd-3p/1378/1420ac	2
chr17:50745619-50750520	Plcl2	mm9_circ_016423	const		miR-135ab/135a-5p	3	miR-9/9ab	3	miR-217	2	miR-96/507/1271	2	miR-182	2
chr12:30534109-30580179	Myt1l	mmu_circ_0003878	const		miR-22/22-3p	3	miR-1ab/206/613	2	miR-338/338-3p	2	miR-26ab/1297/4465	1	miR-31	1
chr17:6137210-6139151	Tulp4	mmu_circ_0006893	const		miR-153	3	miR-26ab/1297/4465	2	miR-129-5p/129ab-5p	1	miR-19ab	1	miR-124/124ab/506	1
chr17:6137210-6139156	Tulp4	mm9_circ_008009	const		miR-153	3	miR-26ab/1297/4465	2	miR-129-5p/129ab-5p	1	miR-19ab	1	miR-124/124ab/506	1
chr18:36738271-36751195	Ankhd1	mmu_circ_0007284	const		miR-214/761/3619-5p	3	miR-218/218a	2	miR-223	2	miR-130ac/301ab/301b/301b-3p/454/721/4295/3666	1	miR-193/193b/193a-3p	1
chr12:53617065-53620954	Arhgap5	mm9_circ_011007	const		miR-216b/216b-5p	3	miR-205/205ab	3	miR-216a	3	miR-217	2	miR-124/124ab/506	2
chr18:22551155-22593176	Asxl3	mmu_circ_0007170	const		miR-7/7ab	3	miR-205/205ab	2	miR-216b/216b-5p	1	miR-129-5p/129ab-5p	1	miR-216a	1
chr4:17914718-17938942	Mmp16	mmu_circ_0011508	const		miR-9/9ab	3	miR-135ab/135a-5p	2	miR-181abcd/4262	2	miR-217	1	miR-124/124ab/506	1
chrX:71280686-71282671	Mecp2	mmu_circ_0016353	const		miR-212-5p	3	miR-192/215	2	miR-214/761/3619-5p	2	miR-205/205ab	2	miR-9/9ab	2
chr6:65819174-65851853	Prdm5	mm9_circ_017142	const		miR-205/205ab	3	miR-18ab/4735-3p	1	miR-27abc/27a-3p	1	miR-199ab-5p	1	miR-128/128ab	1
chr7:38264299-38265868	Zfp536	mmu_circ_0014161	const		miR-212-5p	3	miR-15abc/16/16abc/195/322/424/497/1907	1	miR-18ab/4735-3p	1	miR-27abc/27a-3p	1	miR-218/218a	1
chr2:40580901-40606536	Lrp1b	mmu_circ_0009959	const		miR-128/128ab	3	miR-217	1	miR-129-5p/129ab-5p	1	miR-24/24ab/24-3p	1	miR-199ab-5p	1
chr2:72808211-72809571	Sp3	mmu_circ_0010164	const		miR-490-3p	3	miR-96/507/1271	2	miR-103a/107/107ab	2	miR-125a-5p/125b-5p/351/670/4319	2	miR-182	2
chr10:74693426-74711389	Specc1l	mmu_circ_0002402	const		miR-138/138ab	3	miR-218/218a	2	miR-193/193b/193a-3p	2	miR-26ab/1297/4465	1	miR-31	1
chr6:148975804-149029437	Dennd5b	mmu_circ_0013204	const		miR-31	3	miR-24/24ab/24-3p	2	miR-425/425-5p/489	2	miR-129-5p/129ab-5p	2	miR-18ab/4735-3p	2
chr2:29748557-29777891	Odf2	mmu_circ_0009800	const		miR-205/205ab	3	miR-375	2	miR-96/507/1271	2	miR-192/215	2	miR-22/22-3p	2
chr6:65831042-65851853	Prdm5	mmu_circ_0013498	const		miR-205/205ab	3	miR-18ab/4735-3p	1	miR-27abc/27a-3p	1	miR-199ab-5p	1	miR-128/128ab	1
chr18:22551144-22593176	Asxl3	mmu_circ_0007167	const		miR-7/7ab	3	miR-205/205ab	2	miR-216b/216b-5p	1	miR-129-5p/129ab-5p	1	miR-216a	1
chr8:109505025-109525606	Sntb2	mmu_circ_0014531	const		miR-15abc/16/16abc/195/322/424/497/1907	3	miR-103a/107/107ab	3	miR-214/761/3619-5p	2	miR-125a-5p/125b-5p/351/670/4319	2	miR-218/218a	1
chr17:5040579-5127024	Arid1b	mmu_circ_0006811	const		miR-135ab/135a-5p	3	miR-138/138ab	2	miR-26ab/1297/4465	1	miR-203	1	miR-217	1
chr2:160605136-160608115	Zhx3	mmu_circ_0009533	const		miR-27abc/27a-3p	3	miR-129-5p/129ab-5p	3	miR-192/215	2	miR-218/218a	2	miR-219-5p/508/508-3p/4782-3p	2
chr7:80635364-80664594	Chd2	mmu_circ_0014382	const		miR-150/5127	3	miR-93/93a/105/106a/291a-3p/294/295/302abcde/372/373/428/519a/520be/520acd-3p/1378/1420ac	2	miR-145	2	miR-203	2	miR-499-5p	2
chrX:45204821-45237380	Smarca1	mmu_circ_0016281	const		miR-216b/216b-5p	3	miR-216a	3	miR-145	3	miR-18ab/4735-3p	2	miR-200bc/429/548a	2
chr2:49535684-49556625	Kif5c	mmu_circ_0009992	const		miR-204/204b/211	3	miR-133abc	2	miR-146ac/146b-5p	2	miR-150/5127	1	miR-129-5p/129ab-5p	1
chr5:29941447-29964310	Ube3c	mmu_circ_0012518	const		miR-124/124ab/506	3	miR-203	1	miR-217	1	miR-192/215	1	miR-140/140-5p/876-3p/1244	1
chr18:22533633-22624041	Asxl3	mmu_circ_0007166	const		miR-7/7ab	3	miR-129-5p/129ab-5p	2	miR-205/205ab	2	miR-216b/216b-5p	1	miR-26ab/1297/4465	1
chr8:81584148-81615965	Zfp827	mm9_circ_001200	const		miR-205/205ab	3	miR-204/204b/211	2	miR-338/338-3p	2	miR-212-5p	2	miR-802.mpr	2
chr19:3793067-3807421	Suv420h1	mmu_circ_0007759	const		miR-27abc/27a-3p	3	miR-375	1	miR-129-5p/129ab-5p	1	miR-140/140-5p/876-3p/1244	1	miR-214/761/3619-5p	1
chr7:13356152-13361007	Zscan18	mmu_circ_0013877	const		miR-15abc/16/16abc/195/322/424/497/1907	3	miR-214/761/3619-5p	1	miR-193/193b/193a-3p	1	miR-124/124ab/506	1	miR-103a/107/107ab	1
chrX:45207742-45237380	Smarca1	mmu_circ_0016282	const		miR-216b/216b-5p	3	miR-216a	3	miR-145	3	miR-18ab/4735-3p	2	miR-200bc/429/548a	2
chr9:108435917-108436949	Qrich1	mm9_circ_007356	const		miR-1ab/206/613	3	miR-338/338-3p	2	miR-22/22-3p	2	miR-223	1	miR-138/138ab	1
chr5:3747020-3780509	Ankib1	mmu_circ_0012617	up		miR-205/205ab	3	miR-103a/107/107ab	2	miR-26ab/1297/4465	1	miR-203	1	miR-129-5p/129ab-5p	1
chr4:108151477-108159222	Zcchc11	mmu_circ_0011030	const		miR-9/9ab	3	miR-26ab/1297/4465	1	miR-217	1	miR-96/507/1271	1	miR-132/212/212-3p	1
chr4:149842803-149851577	Rere	mm9_circ_007057	const		miR-103a/107/107ab	3	miR-15abc/16/16abc/195/322/424/497/1907	2	miR-214/761/3619-5p	1	miR-425/425-5p/489	1	miR-143/1721/4770	1
chr12:86369719-86374984	Ylpm1	mm9_circ_015402	const		miR-216b/216b-5p	3	miR-216a	3	miR-18ab/4735-3p	2	miR-205/205ab	2	miR-7/7ab	2
chr1:183835599-183892050	Enah	mmu_circ_0008524	const		miR-96/507/1271	3	miR-182	3	miR-375	2	miR-219-5p/508/508-3p/4782-3p	2	miR-27abc/27a-3p	2
chr2:29965724-29966852	Zer1	mmu_circ_0009814	const		miR-143/1721/4770	3	miR-29abcd	1	miR-27abc/27a-3p	1	miR-18ab/4735-3p	1	-	-
chr5:34762646-34787562	Fam193a	mm9_circ_015227	const		miR-138/138ab	3	miR-217	1	miR-375	1	miR-18ab/4735-3p	1	miR-132/212/212-3p	1
chr12:35058742-35118096	Hdac9	mmu_circ_0003923	const		miR-375	3	miR-138/138ab	2	miR-18ab/4735-3p	2	miR-205/205ab	2	miR-26ab/1297/4465	1
chr2:25793465-25796989	Camsap1	mmu_circ_0009760	const		miR-138/138ab	3	miR-205/205ab	3	miR-22/22-3p	3	miR-218/218a	1	miR-126-3p	1
chr1:40060601-40071542	Map4k4	mmu_circ_0008731	const		miR-135ab/135a-5p	3	miR-1ab/206/613	2	miR-27abc/27a-3p	2	miR-212-5p	2	miR-143/1721/4770	2
chr4:58874396-58898370	AI314180	mm9_circ_009074	const		miR-214/761/3619-5p	3	miR-183	2	miR-15abc/16/16abc/195/322/424/497/1907	2	miR-204/204b/211	1	miR-217	1
chr5:34762646-34783239	Fam193a	mmu_circ_0012570	const		miR-138/138ab	3	miR-217	1	miR-375	1	miR-22/22-3p	1	miR-205/205ab	1
chr2:20781930-20803478	Arhgap21	mmu_circ_0009711	const		miR-145	3	miR-96/507/1271	2	miR-19ab	2	miR-214/761/3619-5p	2	miR-182	2
chr6:134456213-134470611	Lrp6	mmu_circ_0013116	const		miR-145	3	miR-203	2	miR-183	2	miR-182	2	miR-96/507/1271	2
chr4:98879267-98901877	Atg4c	mmu_circ_0011905	const		miR-802.mpr	3	miR-203	2	miR-129-5p/129ab-5p	1	miR-138/138ab	1	miR-34ac/34bc-5p/449abc/449c-5p	1
chr19:42637041-42638831	D19Ertd386e	mm9_circ_011137	const		miR-129-5p/129ab-5p	3	miR-181abcd/4262	2	miR-217	1	miR-218/218a	1	miR-214/761/3619-5p	1
chr7:26518034-26536009	Hnrnpul1	mmu_circ_0014101	const		miR-214/761/3619-5p	3	miR-15abc/16/16abc/195/322/424/497/1907	2	miR-338/338-3p	2	miR-103a/107/107ab	1	miR-383	1
chr17:6137210-6176957	Tulp4	mmu_circ_0006894	const		miR-153	3	miR-26ab/1297/4465	2	miR-129-5p/129ab-5p	1	miR-338/338-3p	1	miR-19ab	1
chr10:12156078-12175362	Utrn	mm9_circ_009056	const		miR-22/22-3p	3	miR-15abc/16/16abc/195/322/424/497/1907	1	miR-24/24ab/24-3p	1	miR-218/218a	1	miR-183	1
chr11:62164879-62168190	Ncor1	mmu_circ_0003207	const		miR-205/205ab	3	miR-190/190ab	1	-	-	-	-	-	-
chr9:105325272-105370147	Atp2c1	mmu_circ_0015203	const		miR-145	3	miR-15abc/16/16abc/195/322/424/497/1907	3	miR-217	2	miR-216b/216b-5p	2	miR-221/222/222ab/1928	2
chr3:55823287-55895042	Nbea	mmu_circ_0010716	const		miR-214/761/3619-5p	3	miR-218/218a	2	miR-22/22-3p	2	miR-135ab/135a-5p	2	miR-17/17-5p/20ab/20b-5p/93/106ab/427/518a-3p/519d	2
chr12:53617065-53643623	Arhgap5	mmu_circ_0004047	const		miR-216b/216b-5p	3	miR-205/205ab	3	miR-216a	3	miR-217	2	miR-124/124ab/506	2
chr11:35589587-35597075	Pank3	mmu_circ_0002999	const		miR-124/124ab/506	3	miR-34ac/34bc-5p/449abc/449c-5p	2	miR-29abcd	2	miR-200bc/429/548a	2	miR-17/17-5p/20ab/20b-5p/93/106ab/427/518a-3p/519d	2
chr8:81594269-81660562	Zfp827	mmu_circ_0015004	const		miR-205/205ab	3	miR-103a/107/107ab	3	miR-219-5p/508/508-3p/4782-3p	3	miR-93/93a/105/106a/291a-3p/294/295/302abcde/372/373/428/519a/520be/520acd-3p/1378/1420ac	2	miR-212-5p	2
chr1:140977749-141040577	Dennd1b	mmu_circs_new_00000117	const		miR-214/761/3619-5p	3	miR-138/138ab	2	miR-22/22-3p	2	miR-190/190ab	1	miR-96/507/1271	1
chr10:90621492-90628814	Tmpo	mmu_circ_0002565	const		miR-22/22-3p	3	miR-139-5p	2	miR-10abc/10a-5p	2	miR-216b/216b-5p	1	miR-203	1
chr1:162652263-162671062	Rabgap1l	mmu_circ_0008330	const		miR-216b/216b-5p	3	miR-203	3	miR-216a	3	miR-27abc/27a-3p	2	miR-7/7ab	2
chr6:52671291-52708349	Tax1bp1	mmu_circs_new_00000570	const		miR-217	3	miR-15abc/16/16abc/195/322/424/497/1907	2	miR-33ab/33-5p	2	miR-203	1	miR-190/190ab	1
chr12:3617605-3686862	Dtnb	mm9_circ_001407	const		miR-205/205ab	3	miR-31	2	miR-26ab/1297/4465	1	miR-124/124ab/506	1	miR-140/140-5p/876-3p/1244	1
chr6:65812908-65851853	Prdm5	mm9_circ_006547	const		miR-205/205ab	3	miR-18ab/4735-3p	1	miR-27abc/27a-3p	1	miR-199ab-5p	1	miR-128/128ab	1
chr9:54231463-54252028	Dmxl2	mmu_circ_0015681	const		miR-124/124ab/506	3	miR-23abc/23b-3p	3	miR-145	2	miR-129-5p/129ab-5p	2	miR-138/138ab	1
chr10:74453678-74454885	Gnaz	mmu_circ_0002400	const		miR-214/761/3619-5p	3	miR-138/138ab	2	miR-15abc/16/16abc/195/322/424/497/1907	2	miR-338/338-3p	2	miR-196abc	1
chr15:48119030-48145656	Csmd3	mmu_circ_0005690	const		miR-194	3	miR-217	1	miR-218/218a	1	miR-101/101ab	1	miR-802.mpr	1
chr12:35058742-35087732	Hdac9	mmu_circ_0003920	const		miR-375	3	miR-138/138ab	2	miR-18ab/4735-3p	2	miR-203	1	miR-15abc/16/16abc/195/322/424/497/1907	1
chr17:51914530-51948612	Satb1	mmu_circ_0006824	const		miR-153	3	miR-138/138ab	2	miR-217	1	miR-124/124ab/506	1	miR-210	1
chr11:104285235-104286607	1700081L11Rik	mm9_circ_017136	const		miR-193/193b/193a-3p	3	miR-96/507/1271	2	miR-7/7ab	2	miR-182	2	miR-223	2
chr3:55657692-55695596	Nbea	mm9_circ_005357	const		miR-103a/107/107ab	3	miR-15abc/16/16abc/195/322/424/497/1907	2	miR-205/205ab	2	miR-218/218a	1	miR-214/761/3619-5p	1
chr17:6137210-6207057	Tulp4	mmu_circ_0006897	const		miR-153	3	miR-26ab/1297/4465	2	miR-203	1	miR-129-5p/129ab-5p	1	miR-135ab/135a-5p	1
chr10:12159424-12175362	Utrn	mm9_circ_004868	const		miR-22/22-3p	3	miR-15abc/16/16abc/195/322/424/497/1907	1	miR-24/24ab/24-3p	1	miR-218/218a	1	miR-183	1
chr9:115175211-115189637	Stt3b	mm9_circ_012155	const		miR-15abc/16/16abc/195/322/424/497/1907	3	miR-103a/107/107ab	2	miR-190/190ab	1	miR-214/761/3619-5p	1	miR-205/205ab	1
chr2:112184644-112198796	Slc12a6	mmu_circ_0009177	const		miR-18ab/4735-3p	3	miR-214/761/3619-5p	2	miR-103a/107/107ab	2	miR-145	2	miR-124/124ab/506	1
chr12:79691520-79738566	Gphn	mm9_circ_008029	const		miR-29abcd	3	miR-216b/216b-5p	1	miR-26ab/1297/4465	1	miR-217	1	miR-216a	1
chr2:130704696-130708066	A730017L22Rik	mmu_circ_0009345	const		miR-22/22-3p	3	miR-15abc/16/16abc/195/322/424/497/1907	2	miR-9/9ab	2	miR-193/193b/193a-3p	2	miR-25/32/92abc/363/363-3p/367	2
chr11:104285235-104287782	1700081L11Rik	mmu_circ_0002685	up		miR-193/193b/193a-3p	3	miR-96/507/1271	2	miR-7/7ab	2	miR-182	2	miR-223	2
chr7:133695488-133695852	Eif3c	mm9_circ_002440	const		miR-214/761/3619-5p	3	miR-212-5p	2	miR-103a/107/107ab	2	miR-15abc/16/16abc/195/322/424/497/1907	2	miR-338/338-3p	1
chr6:135722210-135730354	Grin2b	mm9_circ_002745	const		miR-425/425-5p/489	3	miR-103a/107/107ab	2	miR-129-5p/129ab-5p	1	miR-455-3p	1	miR-15abc/16/16abc/195/322/424/497/1907	1
chr2:33658264-33690153	Fam125b	mmu_circ_0009877	const		miR-183	3	miR-138/138ab	2	miR-190/190ab	1	miR-7/7ab	1	miR-216b/216b-5p	1
chr11:87863478-87866541	Srsf1	mmu_circ_0003528	const		miR-203	3	miR-202-5p/337-3p	2	miR-145	2	miR-18ab/4735-3p	1	miR-214/761/3619-5p	1
chr9:122160264-122172907	Ano10	mmu_circ_0015395	up		miR-124/124ab/506	3	miR-217	2	miR-24/24ab/24-3p	1	miR-23abc/23b-3p	1	miR-22/22-3p	1
chr3:133148475-133151681	Tet2	mmu_circ_0010472	const		miR-29abcd	3	miR-133abc	2	miR-143/1721/4770	2	miR-216b/216b-5p	1	miR-204/204b/211	1
chr9:16179392-16182698	Fat3	mm9_circ_012434	const		miR-9/9ab	3	miR-218/218a	2	miR-425/425-5p/489	2	miR-183	1	miR-203	1
chr3:55771833-55862752	Nbea	mmu_circ_0010711	const		miR-1ab/206/613	3	miR-214/761/3619-5p	3	miR-17/17-5p/20ab/20b-5p/93/106ab/427/518a-3p/519d	3	miR-96/507/1271	2	miR-7/7ab	2
chr14:28824821-28893453	Erc2	mmu_circ_0005156	const		miR-375	3	miR-204/204b/211	1	miR-192/215	1	miR-135ab/135a-5p	1	miR-338/338-3p	1
chr19:41306832-41330830	Tm9sf3	mmu_circ_0007783	const		miR-135ab/135a-5p	3	miR-101/101ab	2	miR-144	2	miR-1ab/206/613	2	miR-26ab/1297/4465	1
chr18:65798403-65845344	Zfp532	mm9_circ_016387	const		miR-218/218a	3	miR-130ac/301ab/301b/301b-3p/454/721/4295/3666	2	miR-193/193b/193a-3p	2	miR-128/128ab	2	miR-190/190ab	1
chr6:118952594-119007533	Cacna1c	mmu_circ_0012993	const		miR-96/507/1271	3	miR-182	3	miR-218/218a	1	miR-802.mpr	1	miR-143/1721/4770	1
chr1:84779401-84811544	Trip12	mmu_circ_0009016	const		miR-214/761/3619-5p	3	miR-217	1	miR-96/507/1271	1	miR-15abc/16/16abc/195/322/424/497/1907	1	miR-218/218a	1
chr3:14545495-14559391	Lrrcc1	mmu_circ_0010511	const		miR-133abc	3	miR-129-5p/129ab-5p	2	miR-383	1	miR-132/212/212-3p	1	-	-
chr6:82680761-82689668	Hk2	mm9_circ_001832	const		miR-205/205ab	3	miR-375	2	miR-15abc/16/16abc/195/322/424/497/1907	1	miR-135ab/135a-5p	1	miR-214/761/3619-5p	1
chr8:81584148-81600437	Zfp827	mmu_circ_0014999	up		miR-205/205ab	3	miR-204/204b/211	2	miR-338/338-3p	2	miR-212-5p	2	miR-802.mpr	2
chr12:3596648-3648389	Dtnb	mm9_circ_003139	const		miR-205/205ab	3	miR-31	2	miR-124/124ab/506	1	miR-196abc	1	miR-338/338-3p	1
chr1:82854930-82892222	Agfg1	mmu_circ_0009001	const		miR-103a/107/107ab	3	miR-383	2	miR-22/22-3p	2	miR-19ab	2	miR-15abc/16/16abc/195/322/424/497/1907	2
chr17:26873760-26880076	A930001N09Rik	mmu_circ_0006630	const		miR-218/218a	3	miR-128/128ab	3	miR-27abc/27a-3p	2	miR-101/101ab	2	miR-144	2
chr15:89373530-89380313	Shank3	mmu_circ_0005962	const		miR-22/22-3p	3	miR-214/761/3619-5p	2	miR-27abc/27a-3p	2	miR-128/128ab	2	miR-125a-5p/125b-5p/351/670/4319	2
chr4:149842803-149909054	Rere	mm9_circ_016824	const		miR-103a/107/107ab	3	miR-15abc/16/16abc/195/322/424/497/1907	2	miR-26ab/1297/4465	1	miR-140/140-5p/876-3p/1244	1	miR-218/218a	1
chr1:30886687-30920100	Phf3	mmu_circ_0008644	const		miR-205/205ab	3	miR-129-5p/129ab-5p	2	miR-27abc/27a-3p	2	miR-499-5p	1	miR-218/218a	1
chr17:6137210-6201834	Tulp4	mmu_circs_new_00000392	const		miR-153	3	miR-26ab/1297/4465	2	miR-203	1	miR-129-5p/129ab-5p	1	miR-135ab/135a-5p	1
chr19:37119011-37128864	Cpeb3	mmu_circ_0007736	const		miR-338/338-3p	2	miR-29abcd	1	miR-203	1	miR-33a-3p/365/365-3p	1	miR-135ab/135a-5p	1
chr1:39459527-39463715	Tbc1d8	mmu_circ_0008724	const		miR-15abc/16/16abc/195/322/424/497/1907	2	miR-214/761/3619-5p	2	miR-204/204b/211	1	miR-138/138ab	1	miR-338/338-3p	1
chr13:77205860-77265975	Ankrd32	mmu_circ_0004801	const		miR-23abc/23b-3p	2	miR-33ab/33-5p	2	miR-130ac/301ab/301b/301b-3p/454/721/4295/3666	1	miR-129-5p/129ab-5p	1	miR-135ab/135a-5p	1
chr1:92990136-93008874	Lrrfip1	mmu_circ_0009068	const		miR-125a-5p/125b-5p/351/670/4319	2	miR-216b/216b-5p	1	miR-129-5p/129ab-5p	1	miR-216a	1	miR-338/338-3p	1
chr11:70730816-70739414	Rabep1	mm9_circ_015723	const		miR-9/9ab	2	miR-338/338-3p	2	miR-26ab/1297/4465	1	miR-130ac/301ab/301b/301b-3p/454/721/4295/3666	1	miR-217	1
chr18:10740980-10778298	Mib1	mmu_circ_0007125	const		miR-15abc/16/16abc/195/322/424/497/1907	2	miR-214/761/3619-5p	2	miR-103a/107/107ab	2	miR-455-3p	2	miR-145	2
chr8:11561417-11562334	Ing1	mmu_circ_0014603	const		miR-212-5p	2	miR-383	1	miR-130ac/301ab/301b/301b-3p/454/721/4295/3666	1	miR-148ab-3p/152	1	miR-181abcd/4262	1
chr7:56055198-56061064	Zdhhc13	mmu_circ_0014235	const		miR-199ab-5p	2	miR-217	1	miR-29abcd	1	miR-143/1721/4770	1	miR-145	1
chr10:108020929-108073729	Syt1	mmu_circ_0001936	const		miR-145	2	miR-214/761/3619-5p	1	miR-34ac/34bc-5p/449abc/449c-5p	1	miR-338/338-3p	1	miR-383	1
chr12:3643916-3648389	Dtnb	mmu_circ_0003945	up		miR-31	2	miR-124/124ab/506	1	miR-205/205ab	1	miR-196abc	1	miR-29abcd	1
chr9:66387868-66414710	Usp3	mm9_circ_008057	const		miR-34ac/34bc-5p/449abc/449c-5p	2	miR-203	1	miR-217	1	miR-129-5p/129ab-5p	1	miR-23abc/23b-3p	1
chr6:30038832-30076359	Nrf1	mmu_circ_0013269	const		miR-18ab/4735-3p	2	miR-302ac/520f	1	miR-217	1	miR-93/93a/105/106a/291a-3p/294/295/302abcde/372/373/428/519a/520be/520acd-3p/1378/1420ac	1	miR-210	1
chr12:54240367-54243755	Akap6	mm9_circ_007720	up		miR-143/1721/4770	2	miR-150/5127	2	miR-21/590-5p	1	miR-130ac/301ab/301b/301b-3p/454/721/4295/3666	1	miR-129-5p/129ab-5p	1
chr2:12286073-12319193	Fam188a	mmu_circ_0009288	const		miR-375	2	miR-26ab/1297/4465	1	miR-96/507/1271	1	miR-9/9ab	1	miR-182	1
chr12:86353838-86356543	Ylpm1	mmu_circ_0004278	const		miR-150/5127	2	miR-204/204b/211	1	miR-193/193b/193a-3p	1	miR-138/138ab	1	miR-18ab/4735-3p	1
chr12:3442473-3496936	Asxl2	mmu_circ_0003910	const		miR-218/218a	2	miR-205/205ab	2	miR-96/507/1271	1	miR-138/138ab	1	miR-202-5p/337-3p	1
chr9:119193663-119203641	Oxsr1	mm9_circ_008349	const		miR-145	2	miR-199ab-5p	1	miR-183	1	miR-15abc/16/16abc/195/322/424/497/1907	1	miR-18ab/4735-3p	1
chr17:86450425-86520086	None	mm9_circ_003638	const		miR-30abcdef/30abe-5p/384-5p	2	miR-129-5p/129ab-5p	1	miR-139-5p	1	miR-140/140-5p/876-3p/1244	1	miR-218/218a	1
chr11:21163201-21178063	Vps54	mm9_circ_017735	const		miR-196abc	2	let-7/98/4458/4500	2	miR-129-5p/129ab-5p	2	miR-25/32/92abc/363/363-3p/367	2	miR-124/124ab/506	1
chr2:41231353-41300746	Lrp1b	mmu_circ_0009968	const		miR-27abc/27a-3p	2	miR-128/128ab	2	miR-203	1	miR-24/24ab/24-3p	1	miR-214/761/3619-5p	1
chr2:70576477-70625052	Tlk1	mmu_circ_0010148	const		miR-217	2	miR-128/128ab	2	miR-155	2	miR-190/190ab	1	miR-1ab/206/613	1
chr8:49420942-49434767	Odz3	mm9_circ_001426	const		miR-455-3p	2	miR-26ab/1297/4465	1	miR-31	1	miR-148ab-3p/152	1	miR-212-5p	1
chr7:128191351-128200913	Mettl9	mm9_circ_009705	const		miR-338/338-3p	2	miR-24/24ab/24-3p	1	miR-27abc/27a-3p	1	miR-22/22-3p	1	miR-29abcd	1
chr2:110537182-110586074	Ano3	mmu_circ_0009173	const		miR-203	2	miR-141/200a	2	miR-183	1	miR-96/507/1271	1	miR-204/204b/211	1
chr12:32647863-32660890	Prkar2b	mmu_circ_0003900	const		miR-23abc/23b-3p	2	miR-216b/216b-5p	1	miR-31	1	miR-129-5p/129ab-5p	1	miR-216a	1
chr6:29536037-29539229	Tnpo3	mmu_circ_0013256	const		miR-194	2	miR-26ab/1297/4465	1	miR-124/124ab/506	1	miR-338/338-3p	1	miR-141/200a	1
chr6:61260807-61263829	Fam190a	mm9_circ_001686	const		miR-214/761/3619-5p	2	miR-200bc/429/548a	2	miR-302ac/520f	2	miR-204/204b/211	1	miR-31	1
chr11:70730816-70731284	Rabep1	mmu_circ_0003318	const		miR-9/9ab	2	miR-96/507/1271	1	miR-140/140-5p/876-3p/1244	1	miR-214/761/3619-5p	1	miR-338/338-3p	1
chr2:20801587-20811580	Arhgap21	mmu_circ_0009715	const		miR-145	2	miR-183	1	miR-124/124ab/506	1	miR-499-5p	1	miR-19ab	1
chrX:45911445-45920290	Zfp280c	mmu_circ_0016291	const		miR-205/205ab	2	miR-375	1	miR-129-5p/129ab-5p	1	miR-27abc/27a-3p	1	miR-183	1
chr4:101285466-101289470	Dnajc6	mm9_circ_015492	const		miR-199ab-5p	2	miR-145	2	miR-140/140-5p/876-3p/1244	1	miR-27abc/27a-3p	1	miR-133abc	1
chr12:79555743-79605738	Gphn	mmu_circ_0004215	const		miR-183	2	miR-302ac/520f	1	miR-34ac/34bc-5p/449abc/449c-5p	1	miR-196abc	1	miR-142-3p	1
chr9:89495879-89498232	AF529169	mm9_circ_013251	up		miR-24/24ab/24-3p	2	miR-27abc/27a-3p	2	miR-383	1	miR-31	1	miR-96/507/1271	1
chr14:122304344-122307542	None	mm9_circ_010355	const		miR-338/338-3p	2	miR-214/761/3619-5p	1	miR-200bc/429/548a	1	miR-217	1	miR-124/124ab/506	1
chr2:146212963-146238604	Ralgapa2	mmu_circ_0009413	const		miR-96/507/1271	2	miR-23abc/23b-3p	2	miR-182	2	miR-15abc/16/16abc/195/322/424/497/1907	1	miR-139-5p	1
chr9:64052237-64062416	Map2k1	mm9_circ_003677	const		miR-218/218a	2	miR-205/205ab	1	-	-	-	-	-	-
chr5:5010832-5093081	Cdk14	mmu_circ_0012672	const		miR-103a/107/107ab	2	miR-26ab/1297/4465	1	miR-203	1	miR-124/124ab/506	1	miR-138/138ab	1
chr14:24313760-24329122	Kcnma1	mm9_circ_010777	const		miR-31	2	miR-96/507/1271	2	miR-182	2	miR-217	1	miR-192/215	1
chr5:96535234-96563151	Cnot6l	mmu_circ_0012877	const		miR-30abcdef/30abe-5p/384-5p	2	miR-26ab/1297/4465	1	miR-124/124ab/506	1	miR-99ab/100	1	miR-138/138ab	1
chr8:81642073-81660562	Zfp827	mm9_circ_004746	const		miR-103a/107/107ab	2	miR-219-5p/508/508-3p/4782-3p	2	miR-93/93a/105/106a/291a-3p/294/295/302abcde/372/373/428/519a/520be/520acd-3p/1378/1420ac	1	miR-214/761/3619-5p	1	miR-27abc/27a-3p	1
chr4:128855484-128860961	S100pbp	mm9_circ_018203	const		miR-205/205ab	2	miR-132/212/212-3p	1	miR-196abc	1	miR-22/22-3p	1	let-7/98/4458/4500	1
chr5:96520602-96527332	Cnot6l	mmu_circ_0012876	const		miR-137/137ab	2	miR-204/204b/211	1	miR-96/507/1271	1	miR-23abc/23b-3p	1	miR-9/9ab	1
chr4:48617452-48663290	Tmeff1	mmu_circ_0011663	const		miR-23abc/23b-3p	2	miR-217	1	miR-31	1	miR-124/124ab/506	1	miR-15abc/16/16abc/195/322/424/497/1907	1
chr13:17854937-17864791	Cdk13	mm9_circ_016768	const		miR-15abc/16/16abc/195/322/424/497/1907	2	miR-205/205ab	2	miR-212-5p	2	miR-103a/107/107ab	2	miR-375	1
chr17:86387664-86403293	Srbd1	mmu_circ_0007068	const		miR-129-5p/129ab-5p	2	miR-192/215	1	miR-338/338-3p	1	miR-199ab-5p	1	miR-182	1
chr12:85512409-85515373	C130039O16Rik	mmu_circ_0004267	const		miR-199ab-5p	2	miR-128/128ab	2	miR-135ab/135a-5p	1	miR-218/218a	1	miR-22/22-3p	1
chr14:60125101-60158042	Cab39l	mmu_circ_0005316	const		miR-124/124ab/506	2	miR-216b/216b-5p	1	miR-31	1	miR-216a	1	miR-101/101ab	1
chr2:41263754-41300746	Lrp1b	mmu_circ_0009969	const		miR-128/128ab	2	miR-24/24ab/24-3p	1	miR-27abc/27a-3p	1	miR-153	1	miR-1ab/206/613	1
chr16:94899058-94908210	Dyrk1a	mmu_circ_0006501	const		miR-203	2	miR-133abc	2	miR-216b/216b-5p	1	miR-99ab/100	1	miR-93/93a/105/106a/291a-3p/294/295/302abcde/372/373/428/519a/520be/520acd-3p/1378/1420ac	1
chr8:70237581-70244852	Psd3	mm9_circ_012321	const		miR-212-5p	2	miR-26ab/1297/4465	1	miR-190/190ab	1	miR-192/215	1	miR-140/140-5p/876-3p/1244	1
chr5:82075434-82170171	Lphn3	mmu_circ_0012812	const		miR-7/7ab	2	miR-132/212/212-3p	2	miR-217	1	miR-96/507/1271	1	miR-202-5p/337-3p	1
chr11:76613290-76627154	Cpd	mmu_circ_0003380	const		miR-216b/216b-5p	2	miR-216a	2	miR-183	2	miR-182	2	miR-96/507/1271	2
chr12:52748980-52762700	Strn3	mm9_circ_016984	const		miR-192/215	2	miR-205/205ab	2	miR-15abc/16/16abc/195/322/424/497/1907	1	miR-214/761/3619-5p	1	miR-212-5p	1
chr5:14712416-14750604	Pclo	mmu_circ_0012330	const		miR-7/7ab	2	miR-135ab/135a-5p	2	miR-130ac/301ab/301b/301b-3p/454/721/4295/3666	1	miR-190/190ab	1	miR-96/507/1271	1
chr16:90950595-90969619	Synj1	mmu_circ_0006446	const		miR-338/338-3p	2	miR-103a/107/107ab	2	miR-145	2	miR-25/32/92abc/363/363-3p/367	2	miR-7/7ab	2
chr12:79605603-79691658	Gphn	mmu_circ_0004216	const		miR-29abcd	2	miR-302ac/520f	1	miR-196abc	1	miR-212-5p	1	miR-142-3p	1
chr9:13424433-13426119	Maml2	mmu_circ_0015409	const		miR-124/124ab/506	2	miR-218/218a	2	miR-217	1	miR-192/215	1	miR-138/138ab	1
chr11:65520485-65525799	Map2k4	mm9_circ_007877	const		miR-27abc/27a-3p	2	miR-26ab/1297/4465	1	miR-196abc	1	miR-96/507/1271	1	miR-140/140-5p/876-3p/1244	1
chr7:7248680-7249589	Clcn4-2	mmu_circ_0014359	up		miR-338/338-3p	2	miR-214/761/3619-5p	1	miR-138/138ab	1	-	-	-	-
chrX:75027376-75031635	Prkx	mmu_circ_0016376	const		miR-205/205ab	2	miR-196abc	1	-	-	-	-	-	-
chr14:22445940-22483970	Myst4	mmu_circ_0005113	const		miR-1ab/206/613	2	miR-193/193b/193a-3p	2	miR-196abc	2	miR-150/5127	2	miR-425/425-5p/489	2
chr11:43518035-43518979	Pwwp2a	mm9_circ_012559	const		miR-204/204b/211	2	miR-9/9ab	2	miR-27abc/27a-3p	2	miR-375	1	miR-129-5p/129ab-5p	1
chr18:81041265-81114617	Atp9b	mmu_circ_0007559	const		miR-145	2	miR-455-3p	1	miR-205/205ab	1	miR-223	1	miR-375	1
chr3:122450806-122451395	Pde5a	mm9_circ_007906	const		miR-205/205ab	2	miR-27abc/27a-3p	1	miR-190/190ab	1	miR-375	1	miR-33a-3p/365/365-3p	1
chr5:115929610-115930534	Sirt4	mmu_circ_0012032	const		miR-103a/107/107ab	2	miR-29abcd	1	miR-124/124ab/506	1	miR-15abc/16/16abc/195/322/424/497/1907	1	miR-490-3p	1
chr19:38598404-38599942	Plce1	mmu_circ_0007761	const		miR-150/5127	2	miR-203	1	miR-375	1	miR-129-5p/129ab-5p	1	miR-27abc/27a-3p	1
chr9:66219592-66224219	Herc1	mmu_circs_new_00000997	const		miR-130ac/301ab/301b/301b-3p/454/721/4295/3666	2	miR-93/93a/105/106a/291a-3p/294/295/302abcde/372/373/428/519a/520be/520acd-3p/1378/1420ac	2	miR-17/17-5p/20ab/20b-5p/93/106ab/427/518a-3p/519d	2	miR-455-3p	1	miR-15abc/16/16abc/195/322/424/497/1907	1
chrX:91497753-91498465	Klhl15	mmu_circ_0016409	const		miR-214/761/3619-5p	2	miR-217	1	miR-15abc/16/16abc/195/322/424/497/1907	1	miR-499-5p	1	miR-208ab/208ab-3p	1
chr2:166765134-166766992	Cse1l	mmu_circ_0009595	const		miR-214/761/3619-5p	2	miR-103a/107/107ab	2	miR-15abc/16/16abc/195/322/424/497/1907	1	miR-22/22-3p	1	miR-212-5p	1
chr16:17373442-17389550	Pi4ka	mm9_circ_007694	const		miR-7/7ab	2	miR-216b/216b-5p	1	miR-217	1	miR-216a	1	miR-138/138ab	1
chr1:140977749-141030338	Dennd1b	mmu_circ_0008221	const		miR-214/761/3619-5p	2	miR-26ab/1297/4465	1	miR-203	1	miR-27abc/27a-3p	1	miR-338/338-3p	1
chr18:51462263-51463802	U6	mmu_circs_new_00000962	const		miR-153	2	miR-93/93a/105/106a/291a-3p/294/295/302abcde/372/373/428/519a/520be/520acd-3p/1378/1420ac	1	miR-140/140-5p/876-3p/1244	1	miR-27abc/27a-3p	1	miR-17/17-5p/20ab/20b-5p/93/106ab/427/518a-3p/519d	1
chr10:18323212-18339599	D10Bwg1379e	mm9_circ_008169	const		miR-183	2	miR-216b/216b-5p	1	miR-375	1	miR-124/124ab/506	1	miR-216a	1
chr11:53182161-53189135	Aff4	mm9_circ_007206	const		miR-9/9ab	2	miR-1ab/206/613	1	miR-124/124ab/506	1	miR-135ab/135a-5p	1	miR-34ac/34bc-5p/449abc/449c-5p	1
chr9:95621551-95643770	Trpc1	mmu_circ_0015992	const		miR-193/193b/193a-3p	2	miR-150/5127	2	miR-26ab/1297/4465	1	miR-130ac/301ab/301b/301b-3p/454/721/4295/3666	1	miR-129-5p/129ab-5p	1
chr8:89176074-89196968	Lonp2	mmu_circ_0015086	const		miR-140/140-5p/876-3p/1244	2	miR-216b/216b-5p	1	miR-375	1	miR-216a	1	miR-22/22-3p	1
chr9:21829117-21841301	Elavl3	mmu_circ_0015459	const		miR-24/24ab/24-3p	2	miR-135ab/135a-5p	1	miR-22/22-3p	1	miR-133abc	1	miR-455-3p	1
chr18:74129544-74130930	Mapk4	mm9_circ_009337	const		miR-29abcd	2	miR-15abc/16/16abc/195/322/424/497/1907	1	miR-214/761/3619-5p	1	miR-212-5p	1	miR-22/22-3p	1
chr15:39386613-39448056	Rims2	mmu_circ_0005654	const		miR-145	2	miR-217	1	miR-138/138ab	1	miR-218/218a	1	miR-199ab-5p	1
chr1:52765007-52766599	Mfsd6	mm9_circ_009434	const		miR-217	2	miR-18ab/4735-3p	2	miR-204/204b/211	1	miR-135ab/135a-5p	1	miR-96/507/1271	1
chr5:64666633-64677323	Tbc1d1	mmu_circ_0012718	const		miR-96/507/1271	2	miR-182	2	miR-138/138ab	1	miR-499-5p	1	miR-208ab/208ab-3p	1
chr11:29433225-29444410	Mtif2	mm9_circ_008729	const		miR-204/204b/211	2	miR-212-5p	2	miR-26ab/1297/4465	1	miR-124/124ab/506	1	miR-192/215	1
chr10:115954372-115986231	Cnot2	mm9_circ_011356	const		miR-27abc/27a-3p	2	miR-338/338-3p	2	miR-187	2	miR-192/215	1	miR-19ab	1
chr18:36740721-36760529	Ankhd1	mmu_circ_0007288	const		miR-218/218a	2	miR-214/761/3619-5p	1	miR-338/338-3p	1	miR-205/205ab	1	miR-22/22-3p	1
chr6:50093717-50133870	Mpp6	mm9_circ_000405	const		miR-9/9ab	2	miR-33ab/33-5p	2	miR-193/193b/193a-3p	1	miR-135ab/135a-5p	1	miR-490-3p	1
chr4:109556240-109563595	Faf1	mm9_circ_013684	const		miR-25/32/92abc/363/363-3p/367	2	miR-23abc/23b-3p	1	miR-17/17-5p/20ab/20b-5p/93/106ab/427/518a-3p/519d	1	miR-137/137ab	1	-	-
chrX:66797583-66798444	Aff2	mm9_circ_006013	const		miR-96/507/1271	2	miR-182	2	miR-9/9ab	2	miR-31	1	miR-18ab/4735-3p	1
chr12:87204513-87233160	Ttll5	mmu_circ_0004299	const		miR-132/212/212-3p	2	miR-203	1	miR-96/507/1271	1	miR-135ab/135a-5p	1	miR-214/761/3619-5p	1
chr2:58758765-58835418	Ccdc148	mmu_circ_0010038	const		miR-145	2	miR-199ab-5p	1	miR-146ac/146b-5p	1	miR-33a-3p/365/365-3p	1	miR-490-3p	1
chr3:94322969-94365922	Snx27	mmu_circ_0010929	const		miR-375	2	miR-190/190ab	1	miR-96/507/1271	1	miR-22/22-3p	1	miR-133abc	1
chr2:118741623-118747432	Bahd1	mmu_circ_0009217	const		miR-196abc	2	miR-214/761/3619-5p	2	miR-124/124ab/506	1	miR-192/215	1	miR-24/24ab/24-3p	1
chr12:56511113-56515485	Psma6	mmu_circ_0004082	const		miR-101/101ab	2	miR-144	2	miR-138/138ab	1	miR-132/212/212-3p	1	miR-22/22-3p	1
chr5:135692459-135699088	Baz1b	mmu_circ_0012200	const		miR-205/205ab	2	miR-9/9ab	2	miR-204/204b/211	1	miR-96/507/1271	1	miR-218/218a	1
chr14:103553142-103554132	Mycbp2	mmu_circ_0004950	const		miR-124/124ab/506	2	miR-31	1	miR-139-5p	1	miR-135ab/135a-5p	1	miR-338/338-3p	1
chr6:35001061-35030226	Cnot4	mmu_circ_0013306	const		miR-218/218a	2	miR-217	2	miR-26ab/1297/4465	2	miR-103a/107/107ab	2	miR-214/761/3619-5p	2
chr4:132226103-132236808	Eya3	mmu_circ_0011285	const		let-7/98/4458/4500	2	miR-130ac/301ab/301b/301b-3p/454/721/4295/3666	1	miR-218/218a	1	miR-196abc	1	miR-142-3p	1
chr9:96476704-96511918	Rasa2	mmu_circ_0016018	const		miR-216a	2	miR-183	2	miR-216b/216b-5p	1	miR-190/190ab	1	miR-129-5p/129ab-5p	1
chr9:66387868-66395762	Usp3	mmu_circ_0015811	const		miR-34ac/34bc-5p/449abc/449c-5p	2	miR-203	1	miR-27abc/27a-3p	1	miR-212-5p	1	miR-183	1
chrX:148481202-148482511	Smc1a	mmu_circ_0016173	const		miR-216a	2	miR-216b/216b-5p	1	miR-135ab/135a-5p	1	-	-	-	-
chr10:53394371-53409954	Fam184a	mmu_circ_0002278	const		miR-375	2	miR-455-3p	1	miR-133abc	1	miR-212-5p	1	-	-
chr3:88805694-88830428	Ash1l	mmu_circ_0010876	const		miR-9/9ab	2	miR-217	1	miR-129-5p/129ab-5p	1	miR-18ab/4735-3p	1	miR-221/222/222ab/1928	1
chr12:41352923-41376076	Dock4	mmu_circ_0003970	const		miR-205/205ab	2	miR-26ab/1297/4465	1	miR-192/215	1	miR-34ac/34bc-5p/449abc/449c-5p	1	miR-802.mpr	1
chr13:44969651-44980249	Jarid2	mmu_circ_0004606	const		miR-218/218a	2	miR-124/124ab/506	1	-	-	-	-	-	-
chr9:110463619-110467172	Setd2	mmu_circ_0015301	const		miR-129-5p/129ab-5p	2	miR-27abc/27a-3p	2	miR-153	1	miR-128/128ab	1	miR-455-3p	1
chr17:70942506-71012149	Dlgap1	mm9_circ_011419	const		miR-15abc/16/16abc/195/322/424/497/1907	2	miR-187	1	miR-10abc/10a-5p	1	-	-	-	-
chr11:106428278-106429941	Tex2	mmu_circ_0002718	const		miR-24/24ab/24-3p	2	miR-183	2	miR-9/9ab	2	miR-26ab/1297/4465	1	miR-217	1
chr1:196469879-196475832	Plxna2	mmu_circ_0008579	const		miR-338/338-3p	2	miR-217	1	miR-124/124ab/506	1	miR-15abc/16/16abc/195/322/424/497/1907	1	miR-214/761/3619-5p	1
chr10:50468611-50490189	Ascc3	mmu_circ_0002264	const		miR-216b/216b-5p	2	miR-216a	2	miR-33ab/33-5p	2	miR-204/204b/211	1	miR-140/140-5p/876-3p/1244	1
chr1:142259525-142346881	Kcnt2	mm9_circ_016043	const		miR-124/124ab/506	2	miR-196abc	2	miR-31	1	miR-27abc/27a-3p	1	miR-101/101ab	1
chr16:28372998-28398474	Fgf12	mm9_circ_018471	const		miR-212-5p	2	miR-133abc	1	-	-	-	-	-	-
chr13:59613684-59645812	Agtpbp1	mmu_circ_0004721	const		miR-27abc/27a-3p	2	miR-194	1	miR-9/9ab	1	miR-103a/107/107ab	1	miR-25/32/92abc/363/363-3p/367	1
chr8:42360348-42376246	Pcm1	mmu_circ_0014826	const		miR-216b/216b-5p	2	miR-216a	2	miR-203	1	miR-193/193b/193a-3p	1	miR-96/507/1271	1
chr5:21176306-21189283	Napepld	mm9_circ_008435	const		miR-199ab-5p	2	miR-216b/216b-5p	1	miR-124/124ab/506	1	miR-138/138ab	1	miR-140/140-5p/876-3p/1244	1
chr16:95053905-95054826	None	mm9_circ_017917	const		miR-9/9ab	2	miR-216b/216b-5p	1	miR-99ab/100	1	miR-216a	1	miR-138/138ab	1
chrX:72270116-72278813	Gab3	mmu_circ_0016362	const		miR-122/122a/1352	2	miR-203	1	miR-135ab/135a-5p	1	miR-23abc/23b-3p	1	miR-302ac/520f	1
chr18:3287901-3327589	Crem	mmu_circ_0007233	const		miR-29abcd	2	miR-219-5p/508/508-3p/4782-3p	2	miR-203	1	miR-139-5p	1	miR-218/218a	1
chr6:17794908-17836118	St7	mmu_circ_0013219	const		miR-205/205ab	2	miR-22/22-3p	2	miR-31	2	miR-194	2	miR-26ab/1297/4465	1
chr10:98442337-98453836	Atp2b1	mmu_circ_0002610	const		miR-139-5p	2	miR-33ab/33-5p	1	miR-129-5p/129ab-5p	1	miR-192/215	1	miR-135ab/135a-5p	1
chr1:172717476-172749563	Atf6	mmu_circ_0008423	up		miR-29abcd	2	miR-9/9ab	1	miR-140/140-5p/876-3p/1244	1	miR-24/24ab/24-3p	1	-	-
chr14:46221239-46249428	Ddhd1	mmu_circ_0005241	const		miR-1ab/206/613	2	miR-146ac/146b-5p	1	miR-129-5p/129ab-5p	1	miR-15abc/16/16abc/195/322/424/497/1907	1	miR-499-5p	1
chrX:149046925-149057878	Shroom2	mmu_circ_0016180	const		miR-214/761/3619-5p	2	miR-130ac/301ab/301b/301b-3p/454/721/4295/3666	1	miR-93/93a/105/106a/291a-3p/294/295/302abcde/372/373/428/519a/520be/520acd-3p/1378/1420ac	1	miR-15abc/16/16abc/195/322/424/497/1907	1	miR-203	1
chr14:13250518-13290343	Cadps	mmu_circ_0005048	const		miR-129-5p/129ab-5p	2	miR-23abc/23b-3p	2	miR-9/9ab	2	miR-26ab/1297/4465	1	miR-15abc/16/16abc/195/322/424/497/1907	1
chr19:53695078-53699652	Smc3	mmu_circ_0007893	const		miR-15abc/16/16abc/195/322/424/497/1907	2	miR-203	1	miR-129-5p/129ab-5p	1	miR-204/204b/211	1	miR-551a	1
chr14:103551336-103555984	Mycbp2	mmu_circ_0004949	const		miR-124/124ab/506	2	miR-205/205ab	2	let-7/98/4458/4500	2	miR-129-5p/129ab-5p	2	miR-135ab/135a-5p	2
chr9:75903977-75932298	Hmgcll1	mm9_circ_012494	const		miR-33a-3p/365/365-3p	2	miR-216b/216b-5p	1	miR-216a	1	miR-15abc/16/16abc/195/322/424/497/1907	1	miR-214/761/3619-5p	1
chr9:121636433-121640683	Nktr	mm9_circ_006853	const		miR-129-5p/129ab-5p	2	miR-181abcd/4262	1	miR-125a-5p/125b-5p/351/670/4319	1	miR-10abc/10a-5p	1	-	-
chr3:55861871-55895042	Nbea	mm9_circ_015103	const		miR-218/218a	2	miR-217	1	miR-17/17-5p/20ab/20b-5p/93/106ab/427/518a-3p/519d	1	miR-124/124ab/506	1	miR-135ab/135a-5p	1
chr12:25563055-25624213	Mboat2	mmu_circ_0003844	const		miR-124/124ab/506	2	miR-214/761/3619-5p	1	miR-17/17-5p/20ab/20b-5p/93/106ab/427/518a-3p/519d	1	let-7/98/4458/4500	1	miR-223	1
chr2:80360528-80365835	Nckap1	mm9_circ_008809	const		miR-19ab	2	miR-130ac/301ab/301b/301b-3p/454/721/4295/3666	1	miR-129-5p/129ab-5p	1	miR-200bc/429/548a	1	miR-17/17-5p/20ab/20b-5p/93/106ab/427/518a-3p/519d	1
chr12:78432882-78466346	Fut8	mmu_circ_0004210	const		miR-9/9ab	2	miR-26ab/1297/4465	1	miR-383	1	miR-455-3p	1	-	-
chr13:8819108-8860511	Wdr37	mmu_circ_0004846	const		miR-205/205ab	2	miR-203	1	miR-190/190ab	1	miR-129-5p/129ab-5p	1	miR-138/138ab	1
chr11:79282218-79289385	Nf1	mmu_circ_0003423	const		miR-183	2	miR-217	1	miR-218/218a	1	miR-19ab	1	miR-199ab-5p	1
chr19:30113553-30130984	Uhrf2	mmu_circ_0007688	const		miR-15abc/16/16abc/195/322/424/497/1907	2	miR-190/190ab	1	miR-135ab/135a-5p	1	miR-208ab/208ab-3p	1	miR-218/218a	1
chr4:130224839-130225213	Pum1	mm9_circ_012567	const		miR-22/22-3p	2	miR-551a	1	miR-138/138ab	1	miR-10abc/10a-5p	1	-	-
chr2:18043871-18068499	Mllt10	mmu_circ_0009667	down		miR-101/101ab	2	miR-144	2	miR-192/215	1	miR-132/212/212-3p	1	miR-29abcd	1
chr2:18023084-18068499	Mllt10	mm9_circ_016125	const		miR-101/101ab	2	miR-144	2	miR-96/507/1271	1	miR-192/215	1	miR-132/212/212-3p	1
chr1:94038096-94045071	Hdac4	mm9_circ_014154	const		miR-135ab/135a-5p	2	miR-9/9ab	1	miR-24/24ab/24-3p	1	-	-	-	-
chr4:128855484-128859776	S100pbp	mm9_circ_016699	const		miR-205/205ab	2	miR-132/212/212-3p	1	miR-196abc	1	let-7/98/4458/4500	1	miR-1ab/206/613	1
chr7:95222700-95223640	Grm5	mmu_circ_0014451	const		miR-802.mpr	2	miR-129-5p/129ab-5p	1	miR-135ab/135a-5p	1	miR-338/338-3p	1	miR-196abc	1
chr11:78148928-78149136	Pigs	mm9_circ_003535	const		miR-103a/107/107ab	2	miR-214/761/3619-5p	1	miR-15abc/16/16abc/195/322/424/497/1907	1	-	-	-	-
chr12:38826950-38916721	Dgkb	mmu_circs_new_00000005	const		miR-205/205ab	2	miR-194	1	miR-219-5p/508/508-3p/4782-3p	1	miR-30abcdef/30abe-5p/384-5p	1	miR-93/93a/105/106a/291a-3p/294/295/302abcde/372/373/428/519a/520be/520acd-3p/1378/1420ac	1
chr10:45390151-45406539	Hace1	mmu_circ_0002242	const		miR-218/218a	2	miR-26ab/1297/4465	1	miR-190/190ab	1	miR-193/193b/193a-3p	1	miR-129-5p/129ab-5p	1
chrX:12671049-12680566	Usp9x	mmu_circ_0016096	const		miR-223	2	miR-338/338-3p	1	miR-192/215	1	miR-15abc/16/16abc/195/322/424/497/1907	1	-	-
chr5:35160346-35168716	Htt	mmu_circ_0012581	const		miR-205/205ab	2	miR-31	1	miR-216a	1	miR-22/22-3p	1	miR-212-5p	1
chr3:25332801-25338999	Nlgn1	mmu_circ_0010598	const		miR-205/205ab	2	let-7/98/4458/4500	2	miR-25/32/92abc/363/363-3p/367	2	miR-124/124ab/506	1	miR-138/138ab	1
chr8:8639205-8639489	Efnb2	mmu_circ_0015034	const		miR-133abc	2	miR-203	1	miR-375	1	miR-132/212/212-3p	1	miR-128/128ab	1
chr7:25013066-25014859	Zfp109	mm9_circ_008755	const		miR-199ab-5p	2	miR-23abc/23b-3p	1	miR-141/200a	1	miR-143/1721/4770	1	-	-
chr11:77238802-77263724	Ssh2	mmu_circs_new_00000910	const		miR-181abcd/4262	2	miR-143/1721/4770	2	miR-145	2	miR-9/9ab	2	miR-148ab-3p/152	2
chr6:143809903-143856053	Sox5	mmu_circ_0013169	const		miR-218/218a	2	miR-212-5p	2	miR-216b/216b-5p	1	miR-216a	1	miR-138/138ab	1
chr13:11851937-11877408	Ryr2	mm9_circ_009861	const		miR-214/761/3619-5p	2	miR-338/338-3p	2	miR-124/124ab/506	1	miR-138/138ab	1	miR-205/205ab	1
chr16:93847532-93853462	Morc3	mmu_circ_0006475	const		miR-33ab/33-5p	2	miR-31	1	miR-129-5p/129ab-5p	1	miR-802.mpr	1	-	-
chr2:131099646-131113333	Pank2	mmu_circ_0009352	const		miR-214/761/3619-5p	2	miR-145	2	miR-9/9ab	2	miR-130ac/301ab/301b/301b-3p/454/721/4295/3666	1	miR-93/93a/105/106a/291a-3p/294/295/302abcde/372/373/428/519a/520be/520acd-3p/1378/1420ac	1
chr7:129725943-129744344	Prkcb	mmu_circ_0013851	const		miR-205/205ab	2	miR-26ab/1297/4465	1	miR-214/761/3619-5p	1	miR-9/9ab	1	miR-133abc	1
chrX:20484202-20486708	Syn1	mmu_circ_0016256	const		miR-383	2	miR-204/204b/211	1	miR-96/507/1271	1	miR-27abc/27a-3p	1	miR-338/338-3p	1
chr14:13272384-13290343	Cadps	mmu_circ_0005051	const		miR-129-5p/129ab-5p	2	miR-23abc/23b-3p	2	miR-9/9ab	2	miR-26ab/1297/4465	1	miR-15abc/16/16abc/195/322/424/497/1907	1
chr8:128015010-128016733	Sipa1l2	mm9_circ_011463	const		miR-135ab/135a-5p	2	miR-212-5p	2	miR-15abc/16/16abc/195/322/424/497/1907	1	miR-218/218a	1	miR-27abc/27a-3p	1
chr12:3442473-3474613	Asxl2	mm9_circ_003099	const		miR-205/205ab	2	miR-96/507/1271	1	miR-218/218a	1	miR-183	1	miR-182	1
chr7:130306007-130306391	Tnrc6a	mmu_circ_0013858	const		miR-182	2	miR-96/507/1271	2	miR-31	1	miR-93/93a/105/106a/291a-3p/294/295/302abcde/372/373/428/519a/520be/520acd-3p/1378/1420ac	1	miR-138/138ab	1
chr12:25539743-25609159	Mboat2	mm9_circ_011813	const		miR-124/124ab/506	2	miR-214/761/3619-5p	1	let-7/98/4458/4500	1	miR-17/17-5p/20ab/20b-5p/93/106ab/427/518a-3p/519d	1	-	-
chr9:42245197-42259845	Tbcel	mm9_circ_017657	const		miR-145	2	miR-216b/216b-5p	1	miR-217	1	miR-124/124ab/506	1	miR-216a	1
chr7:89038684-89045309	Hdgfrp3	mmu_circ_0014438	const		miR-205/205ab	2	miR-135ab/135a-5p	1	miR-214/761/3619-5p	1	miR-22/22-3p	1	miR-802.mpr	1
chr1:130090036-130120218	R3hdm1	mm9_circ_017561	const		miR-34ac/34bc-5p/449abc/449c-5p	2	miR-190/190ab	1	miR-138/138ab	1	miR-140/140-5p/876-3p/1244	1	miR-135ab/135a-5p	1
chr4:132245619-132263038	Eya3	mm9_circ_014586	const		miR-145	2	miR-455-3p	2	miR-96/507/1271	1	miR-192/215	1	miR-218/218a	1
chr15:39268542-39310256	Rims2	mmu_circ_0005636	const		miR-150/5127	2	miR-204/204b/211	1	miR-375	1	miR-129-5p/129ab-5p	1	miR-140/140-5p/876-3p/1244	1
chr11:77590736-77591816	Myo18a	mmu_circ_0003396	const		miR-302ac/520f	2	miR-216b/216b-5p	1	miR-216a	1	miR-338/338-3p	1	miR-212-5p	1
chr7:104765352-104788020	Rsf1	mmu_circ_0013676	const		miR-33ab/33-5p	2	miR-375	1	miR-302ac/520f	1	miR-141/200a	1	miR-150/5127	1
chr5:23632639-23647111	Klhl7	mmu_circ_0012458	const		miR-27abc/27a-3p	2	miR-375	2	miR-124/124ab/506	1	miR-140/140-5p/876-3p/1244	1	miR-135ab/135a-5p	1
chr1:63139858-63152333	Ino80d	mmu_circ_0008876	const		miR-128/128ab	2	miR-204/204b/211	1	miR-23abc/23b-3p	1	miR-34ac/34bc-5p/449abc/449c-5p	1	miR-205/205ab	1
chr4:125800959-125803062	Stk40	mmu_circ_0011154	const		miR-103a/107/107ab	2	miR-217	1	miR-15abc/16/16abc/195/322/424/497/1907	1	miR-214/761/3619-5p	1	miR-212-5p	1
chr1:187205678-187221146	Eprs	mmu_circs_new_00001176	const		miR-129-5p/129ab-5p	2	miR-193/193b/193a-3p	2	miR-26ab/1297/4465	1	miR-15abc/16/16abc/195/322/424/497/1907	1	miR-205/205ab	1
chr13:44943648-44980249	Jarid2	mmu_circ_0004605	const		miR-218/218a	2	miR-124/124ab/506	1	miR-138/138ab	1	-	-	-	-
chr10:42794398-42880650	Sobp	mmu_circ_0002220	const		miR-31	2	miR-203	1	miR-96/507/1271	1	miR-18ab/4735-3p	1	miR-218/218a	1
chr1:172677236-172749563	Atf6	mmu_circ_0008421	const		miR-138/138ab	2	miR-29abcd	2	miR-129-5p/129ab-5p	1	miR-140/140-5p/876-3p/1244	1	miR-24/24ab/24-3p	1
chr3:94659964-94664893	Pogz	mmu_circ_0010937	const		miR-96/507/1271	2	miR-182	2	miR-192/215	1	miR-23abc/23b-3p	1	miR-338/338-3p	1
chr14:57521532-57533005	Zmym2	mmu_circ_0005301	const		miR-21/590-5p	2	miR-383	2	miR-129-5p/129ab-5p	2	miR-27abc/27a-3p	2	miR-217	1
chr2:104616328-104620417	Qser1	mmu_circ_0009151	const		miR-9/9ab	2	miR-26ab/1297/4465	1	miR-129-5p/129ab-5p	1	miR-24/24ab/24-3p	1	miR-23abc/23b-3p	1
chr8:91226203-91247111	Cyld	mm9_circ_006933	const		miR-27abc/27a-3p	2	miR-33ab/33-5p	2	miR-204/204b/211	1	miR-217	1	miR-31	1
chr4:130224839-130257025	Pum1	mm9_circ_007293	const		miR-22/22-3p	2	miR-93/93a/105/106a/291a-3p/294/295/302abcde/372/373/428/519a/520be/520acd-3p/1378/1420ac	1	miR-138/138ab	1	miR-551a	1	miR-302ac/520f	1
chr2:20665085-20688238	Etl4	mmu_circs_new_00000156	const		miR-135ab/135a-5p	2	miR-129-5p/129ab-5p	1	miR-132/212/212-3p	1	miR-22/22-3p	1	miR-143/1721/4770	1
chr16:11230602-11239189	Gspt1	mmu_circ_0006058	const		miR-145	2	miR-129-5p/129ab-5p	1	miR-218/218a	1	miR-551a	1	miR-29abcd	1
chr6:72078257-72103890	St3gal5	mmu_circs_new_00001121	const		miR-23abc/23b-3p	2	miR-141/200a	2	miR-181abcd/4262	2	miR-26ab/1297/4465	1	miR-203	1
chr13:9559916-9576164	Dip2c	mmu_circ_0004907	const		miR-205/205ab	2	miR-129-5p/129ab-5p	1	miR-192/215	1	miR-15abc/16/16abc/195/322/424/497/1907	1	miR-214/761/3619-5p	1
chr2:119771907-119787706	Mga	mm9_circ_004259	const		miR-182	2	miR-96/507/1271	2	miR-125a-5p/125b-5p/351/670/4319	2	miR-10abc/10a-5p	2	miR-150/5127	1
chr8:26846216-26860319	Ddhd2	mmu_circ_0014749	const		miR-101/101ab	2	miR-144	2	miR-203	1	miR-124/124ab/506	1	miR-17/17-5p/20ab/20b-5p/93/106ab/427/518a-3p/519d	1
chr18:39257283-39271554	Arhgap26	mm9_circ_018468	const		miR-129-5p/129ab-5p	2	miR-203	1	miR-24/24ab/24-3p	1	miR-29abcd	1	miR-202-5p/337-3p	1
chr17:9134005-9146788	Pde10a	mmu_circ_0007104	const		miR-26ab/1297/4465	2	miR-129-5p/129ab-5p	1	miR-338/338-3p	1	miR-133abc	1	miR-199ab-5p	1
chr1:133910959-133920415	Elk4	mmu_circ_0008168	const		miR-9/9ab	2	miR-216b/216b-5p	1	miR-129-5p/129ab-5p	1	miR-138/138ab	1	miR-140/140-5p/876-3p/1244	1
chr5:3755593-3772787	Ankib1	mmu_circ_0012619	const		miR-205/205ab	2	miR-103a/107/107ab	2	miR-26ab/1297/4465	1	miR-203	1	miR-129-5p/129ab-5p	1
chr19:37030860-37044528	Btaf1	mmu_circ_0007726	const		miR-103a/107/107ab	2	miR-302ac/520f	2	miR-150/5127	2	miR-217	1	miR-375	1
chr4:132212607-132228947	Eya3	mm9_circ_014511	const		let-7/98/4458/4500	2	miR-196abc	1	miR-153	1	-	-	-	-
chr7:149173655-149174341	Brsk2	mmu_circ_0013999	up		miR-15abc/16/16abc/195/322/424/497/1907	2	miR-214/761/3619-5p	1	miR-130ac/301ab/301b/301b-3p/454/721/4295/3666	1	miR-103a/107/107ab	1	-	-
chr3:89837986-89851821	Ubap2l	mmu_circ_0010910	const		miR-375	2	miR-101/101ab	2	miR-153	2	miR-144	2	miR-137/137ab	2
chr7:105759176-105770050	2210018M11Rik	mmu_circ_0013688	const		miR-129-5p/129ab-5p	2	miR-204/204b/211	1	miR-140/140-5p/876-3p/1244	1	miR-24/24ab/24-3p	1	miR-23abc/23b-3p	1
chr1:154691165-154691537	Smg7	mm9_circ_000025	const		miR-7/7ab	2	miR-135ab/135a-5p	1	miR-24/24ab/24-3p	1	miR-132/212/212-3p	1	miR-196abc	1
chr4:98722012-98746540	Dock7	mmu_circ_0011895	const		miR-26ab/1297/4465	2	miR-9/9ab	2	miR-183	1	miR-129-5p/129ab-5p	1	miR-15abc/16/16abc/195/322/424/497/1907	1
chr1:180973867-180980509	Smyd3	mmu_circ_0008496	const		miR-205/205ab	2	miR-138/138ab	1	miR-29abcd	1	miR-199ab-5p	1	miR-145	1
chr12:74792534-74803899	Prkch	mmu_circ_0004172	const		miR-96/507/1271	2	miR-182	2	miR-31	1	miR-15abc/16/16abc/195/322/424/497/1907	1	miR-214/761/3619-5p	1
chr3:131262828-131270427	Papss1	mm9_circ_009538	const		miR-217	2	miR-153	1	miR-375	1	miR-490-3p	1	-	-
chr2:91395423-91401068	Ckap5	mmu_circ_0010240	const		miR-96/507/1271	2	miR-182	2	miR-9/9ab	2	miR-216a	1	miR-139-5p	1
chr11:105620235-105641439	Tanc2	mmu_circ_0002698	const		miR-33ab/33-5p	2	miR-26ab/1297/4465	1	miR-29abcd	1	miR-217	1	miR-129-5p/129ab-5p	1
chr5:44149460-44164898	Fbxl5	mm9_circ_011555	const		miR-216b/216b-5p	2	miR-216a	2	miR-19ab	2	miR-7/7ab	2	miR-26ab/1297/4465	1
chr1:25477402-25489421	Bai3	mmu_circ_0008626	const		miR-129-5p/129ab-5p	2	miR-122/122a/1352	1	-	-	-	-	-	-
chr12:104379981-104387291	Unc79	mmu_circ_0003686	const		miR-7/7ab	2	miR-124/124ab/506	1	miR-138/138ab	1	miR-196abc	1	miR-129-5p/129ab-5p	1
chr4:9208534-9209159	Clvs1	mmu_circ_0011856	const		miR-124/124ab/506	2	miR-216b/216b-5p	1	miR-129-5p/129ab-5p	1	miR-216a	1	miR-338/338-3p	1
chr2:104032591-104054432	D430041D05Rik	mmu_circ_0009132	const		miR-375	2	miR-192/215	1	miR-27abc/27a-3p	1	miR-22/22-3p	1	miR-302ac/520f	1
chr4:9208534-9209155	Clvs1	mmu_circ_0011855	const		miR-124/124ab/506	2	miR-216b/216b-5p	1	miR-129-5p/129ab-5p	1	miR-216a	1	miR-338/338-3p	1
chr1:91731008-91739818	Agap1	mmu_circ_0009063	up		miR-217	2	miR-193/193b/193a-3p	1	miR-93/93a/105/106a/291a-3p/294/295/302abcde/372/373/428/519a/520be/520acd-3p/1378/1420ac	1	miR-135ab/135a-5p	1	miR-17/17-5p/20ab/20b-5p/93/106ab/427/518a-3p/519d	1
chr11:70688247-70722019	Rabep1	mmu_circ_0003309	const		miR-18ab/4735-3p	2	miR-22/22-3p	2	miR-33ab/33-5p	2	miR-216b/216b-5p	1	miR-217	1
chr18:69793230-69817604	Tcf4	mmu_circs_new_00000738	const		miR-302ac/520f	2	miR-22/22-3p	2	miR-145	2	miR-7/7ab	2	miR-93/93a/105/106a/291a-3p/294/295/302abcde/372/373/428/519a/520be/520acd-3p/1378/1420ac	1
chr1:66808621-66854178	1110028C15Rik	mmu_circ_0008909	const		miR-194	2	miR-7/7ab	2	miR-139-5p	2	miR-144	2	miR-203	2
chr17:81788149-81844933	Slc8a1	mmu_circ_0007050	const		miR-17/17-5p/20ab/20b-5p/93/106ab/427/518a-3p/519d	2	miR-223	2	miR-216b/216b-5p	1	miR-130ac/301ab/301b/301b-3p/454/721/4295/3666	1	miR-217	1
chr8:48277192-48279458	Stox2	mmu_circ_0014847	const		miR-212-5p	2	miR-203	1	miR-217	1	miR-31	1	miR-15abc/16/16abc/195/322/424/497/1907	1
chr1:178761187-178849817	Akt3	mmu_circs_new_00001263	const		miR-22/22-3p	2	miR-31	1	miR-135ab/135a-5p	1	miR-214/761/3619-5p	1	miR-338/338-3p	1
chr11:93766472-93780261	Mbtd1	mmu_circ_0003550	const		miR-196abc	2	miR-217	1	miR-27abc/27a-3p	1	miR-22/22-3p	1	miR-221/222/222ab/1928	1
chr15:30564398-30613225	Ctnnd2	mmu_circ_0005580	const		miR-217	2	miR-138/138ab	2	miR-218/218a	2	miR-130ac/301ab/301b/301b-3p/454/721/4295/3666	1	miR-93/93a/105/106a/291a-3p/294/295/302abcde/372/373/428/519a/520be/520acd-3p/1378/1420ac	1
chr18:10129302-10132270	Rock1	mm9_circ_009280	const		miR-129-5p/129ab-5p	2	miR-190/190ab	1	miR-18ab/4735-3p	1	miR-23abc/23b-3p	1	miR-200bc/429/548a	1
chr2:37452223-37502805	Strbp	mmu_circ_0009937	const		miR-125a-5p/125b-5p/351/670/4319	2	miR-137/137ab	2	miR-143/1721/4770	2	miR-181abcd/4262	2	miR-129-5p/129ab-5p	2
chr15:41632016-41657598	Oxr1	mmu_circs_new_00000933	const		miR-204/204b/211	2	miR-153	2	miR-124/124ab/506	1	miR-383	1	miR-302ac/520f	1
chr13:89316749-89324468	Edil3	mmu_circ_0004852	const		miR-212-5p	2	miR-27abc/27a-3p	1	miR-34ac/34bc-5p/449abc/449c-5p	1	-	-	-	-
chr8:83308525-83324294	Gab1	mmu_circ_0015017	const		miR-129-5p/129ab-5p	2	miR-196abc	2	miR-182	2	miR-96/507/1271	2	miR-1ab/206/613	2
chr6:118684868-118692386	Cacna1c	mmu_circ_0012985	up		miR-146ac/146b-5p	2	miR-216b/216b-5p	1	miR-204/204b/211	1	miR-216a	1	miR-196abc	1
chr9:47596053-47607613	Cadm1	mm9_circ_001598	up		miR-216b/216b-5p	2	miR-205/205ab	2	miR-216a	2	miR-25/32/92abc/363/363-3p/367	2	miR-219-5p/508/508-3p/4782-3p	1
chr11:85140365-85153298	Ppm1d	mmu_circ_0003486	const		miR-218/218a	2	miR-183	2	miR-143/1721/4770	2	miR-375	1	miR-96/507/1271	1
chr1:177051858-177083361	Rgs7	mmu_circ_0008456	const		miR-150/5127	2	miR-375	1	miR-218/218a	1	miR-18ab/4735-3p	1	miR-33ab/33-5p	1
chr2:68228970-68248198	Stk39	mm9_circ_017329	const		miR-135ab/135a-5p	2	miR-153	1	-	-	-	-	-	-
chr9:70551093-70616819	Adam10	mmu_circ_0015850	const		miR-132/212/212-3p	2	miR-205/205ab	2	miR-103a/107/107ab	2	miR-144	2	miR-15abc/16/16abc/195/322/424/497/1907	2
chr8:87046914-87068682	Cacna1a	mmu_circ_0015046	const		miR-96/507/1271	2	miR-182	2	miR-204/204b/211	1	miR-138/138ab	1	miR-132/212/212-3p	1
chr2:70911177-70920110	Dcaf17	mmu_circ_0010157	const		miR-141/200a	2	miR-26ab/1297/4465	1	miR-139-5p	1	miR-196abc	1	miR-142-3p	1
chr14:37731619-37754450	Gcap14	mmu_circ_0005224	const		miR-18ab/4735-3p	2	miR-214/761/3619-5p	2	miR-1ab/206/613	2	miR-26ab/1297/4465	1	miR-96/507/1271	1
chr16:58424673-58463221	Dcbld2	mmu_circ_0006350	const		miR-199ab-5p	2	miR-128/128ab	2	miR-455-3p	2	miR-148ab-3p/152	2	miR-203	1
chrX:154428039-154434616	Cnksr2	mmu_circ_0016196	const		miR-138/138ab	2	miR-129-5p/129ab-5p	1	miR-15abc/16/16abc/195/322/424/497/1907	1	miR-214/761/3619-5p	1	miR-27abc/27a-3p	1
chr11:93766472-93773772	Mbtd1	mm9_circ_012849	const		miR-196abc	2	miR-221/222/222ab/1928	1	miR-27abc/27a-3p	1	miR-217	1	miR-22/22-3p	1
chr3:125617555-125618379	Ugt8a	mmu_circ_0010433	const		miR-214/761/3619-5p	2	miR-145	2	miR-216b/216b-5p	1	miR-203	1	miR-30abcdef/30abe-5p/384-5p	1
chr6:90639573-90644844	Iqsec1	mm9_circ_017841	const		miR-22/22-3p	2	miR-217	1	miR-218/218a	1	miR-142-3p	1	miR-302ac/520f	1
chr3:123374258-123375395	Ndst3	mmu_circ_0010429	const		miR-143/1721/4770	2	miR-26ab/1297/4465	1	miR-196abc	1	miR-96/507/1271	1	miR-31	1
chr13:55335255-55349438	Nsd1	mm9_circ_000476	const		miR-205/205ab	2	miR-153	2	miR-129-5p/129ab-5p	1	miR-139-5p	1	miR-140/140-5p/876-3p/1244	1
chrX:117513010-117515506	Pcdh11x	mmu_circ_0016092	const		miR-27abc/27a-3p	2	miR-145	2	miR-425/425-5p/489	2	miR-338/338-3p	2	miR-203	1
chr19:41656267-41661206	Gm340	mmu_circ_0007790	const		miR-96/507/1271	2	miR-9/9ab	2	miR-182	2	miR-125a-5p/125b-5p/351/670/4319	2	miR-216b/216b-5p	1
chr18:76422093-76464430	Smad2	mmu_circ_0007523	const		miR-193/193b/193a-3p	2	miR-183	1	miR-31	1	miR-140/140-5p/876-3p/1244	1	miR-139-5p	1
chr1:140977749-141007062	Dennd1b	mmu_circ_0008220	const		miR-214/761/3619-5p	2	miR-26ab/1297/4465	1	miR-203	1	miR-27abc/27a-3p	1	miR-338/338-3p	1
chr1:162630842-162654320	Rabgap1l	mmu_circ_0008326	const		miR-203	2	miR-802.mpr	1	miR-145	1	miR-150/5127	1	miR-181abcd/4262	1
chr9:112078598-112090270	Arpp21	mm9_circ_001726	const		miR-26ab/1297/4465	2	miR-124/124ab/506	2	miR-181abcd/4262	2	miR-203	1	miR-31	1
chr2:13948532-13966882	Ptpla	mmu_circ_0009382	const		miR-31	2	miR-29abcd	2	miR-140/140-5p/876-3p/1244	1	miR-126-3p	1	miR-27abc/27a-3p	1
chr14:65685519-65699312	Extl3	mmu_circ_0005370	const		miR-375	2	miR-103a/107/107ab	2	let-7/98/4458/4500	2	miR-217	1	miR-124/124ab/506	1
chr5:23485305-23505837	Fam126a	mmu_circ_0012452	const		miR-138/138ab	2	miR-33ab/33-5p	2	miR-302ac/520f	1	miR-217	1	miR-124/124ab/506	1
chr17:46961398-46995647	BC032203	mmu_circ_0006797	const		miR-23abc/23b-3p	2	miR-218/218a	2	miR-19ab	2	miR-133abc	2	miR-425/425-5p/489	2
chr6:119644588-119723919	Erc1	mm9_circ_017168	const		miR-193/193b/193a-3p	2	miR-302ac/520f	1	miR-129-5p/129ab-5p	1	miR-132/212/212-3p	1	miR-205/205ab	1
chr16:4294662-4312789	Adcy9	mmu_circ_0006293	const		miR-214/761/3619-5p	2	miR-338/338-3p	2	miR-130ac/301ab/301b/301b-3p/454/721/4295/3666	1	miR-204/204b/211	1	miR-15abc/16/16abc/195/322/424/497/1907	1
chr10:22425498-22431897	Tbpl1	mm9_circ_005086	const		miR-145	2	miR-375	2	miR-130ac/301ab/301b/301b-3p/454/721/4295/3666	1	miR-19ab	1	miR-214/761/3619-5p	1
chr19:57703574-57731728	Atrnl1	mmu_circ_0007921	const		miR-101/101ab	2	miR-802.mpr	2	miR-145	2	miR-144	2	miR-181abcd/4262	2
chr8:67277157-67358467	Klhl2	mmu_circ_0014894	const		miR-30abcdef/30abe-5p/384-5p	2	miR-29abcd	1	miR-338/338-3p	1	-	-	-	-
chr11:29433225-29445101	Mtif2	mmu_circ_0002947	const		miR-204/204b/211	2	miR-212-5p	2	miR-26ab/1297/4465	1	miR-203	1	miR-124/124ab/506	1
chr2:10359573-10367409	Sfmbt2	mmu_circ_0009122	const		miR-145	2	miR-18ab/4735-3p	2	miR-7/7ab	1	-	-	-	-
chr8:89248808-89249755	Siah1a	mmu_circ_0015088	const		miR-29abcd	2	miR-26ab/1297/4465	1	miR-217	1	miR-31	1	miR-96/507/1271	1
chr1:142404276-142449648	Kcnt2	mmu_circs_new_00001066	const		miR-129-5p/129ab-5p	2	miR-103a/107/107ab	2	miR-25/32/92abc/363/363-3p/367	2	miR-9/9ab	2	miR-216b/216b-5p	1
chr10:116786366-116805044	Cpsf6	mmu_circ_0001986	const		miR-18ab/4735-3p	2	miR-150/5127	2	miR-124/124ab/506	1	miR-23abc/23b-3p	1	miR-205/205ab	1
chr14:24150061-24205575	Kcnma1	mmu_circ_0005117	const		let-7/98/4458/4500	2	miR-217	1	miR-33ab/33-5p	1	miR-124/124ab/506	1	miR-210	1
chrX:148269766-148277698	Huwe1	mm9_circ_016719	const		miR-338/338-3p	2	miR-135ab/135a-5p	1	miR-23abc/23b-3p	1	miR-29abcd	1	miR-199ab-5p	1
chr4:129516221-129523783	Ptp4a2	mmu_circ_0011232	const		miR-17/17-5p/20ab/20b-5p/93/106ab/427/518a-3p/519d	2	miR-183	2	miR-203	1	miR-217	1	miR-124/124ab/506	1
chr9:65578782-65643302	Zfp609	mm9_circ_017858	const		miR-193/193b/193a-3p	2	miR-103a/107/107ab	2	miR-143/1721/4770	2	miR-150/5127	2	miR-204/204b/211	1
chr1:64597422-64644217	Creb1	mmu_circs_new_00000554	const		miR-96/507/1271	2	miR-93/93a/105/106a/291a-3p/294/295/302abcde/372/373/428/519a/520be/520acd-3p/1378/1420ac	2	miR-140/140-5p/876-3p/1244	2	miR-203	2	miR-302ac/520f	2
chr18:71480684-71502431	Dcc	mm9_circ_006690	const		miR-193/193b/193a-3p	2	miR-96/507/1271	1	miR-122/122a/1352	1	miR-182	1	miR-19ab	1
chr4:151732606-151737595	Chd5	mmu_circs_new_00001406	const		miR-205/205ab	2	miR-9/9ab	2	miR-375	1	miR-27abc/27a-3p	1	miR-101/101ab	1
chr6:34836065-34841537	Wdr91	mmu_circ_0013303	const		miR-214/761/3619-5p	2	miR-338/338-3p	2	miR-15abc/16/16abc/195/322/424/497/1907	1	miR-27abc/27a-3p	1	miR-22/22-3p	1
chr3:55657692-55677705	Nbea	mmu_circ_0010705	down		miR-205/205ab	2	miR-103a/107/107ab	2	miR-15abc/16/16abc/195/322/424/497/1907	1	miR-214/761/3619-5p	1	miR-183	1
chr12:45383564-45412582	Pnpla8	mmu_circ_0003984	const		miR-23abc/23b-3p	2	miR-200bc/429/548a	2	miR-205/205ab	2	miR-218/218a	2	miR-181abcd/4262	2
chr10:119334770-119382227	Grip1	mmu_circ_0001996	const		miR-214/761/3619-5p	2	miR-192/215	1	miR-138/138ab	1	miR-27abc/27a-3p	1	miR-141/200a	1
chr13:51556686-51578314	Shc3	mmu_circ_0004642	const		miR-143/1721/4770	2	miR-27abc/27a-3p	1	miR-425/425-5p/489	1	-	-	-	-
chr15:92059053-92086405	Cntn1	mmu_circ_0005979	const		miR-204/204b/211	2	miR-214/761/3619-5p	2	miR-23abc/23b-3p	2	miR-199ab-5p	2	miR-302ac/520f	2
chr13:25194201-25211275	Dcdc2a	mmu_circ_0004549	const		miR-204/204b/211	2	let-7/98/4458/4500	1	miR-196abc	1	miR-143/1721/4770	1	miR-142-3p	1
chr2:29770253-29777891	Odf2	mmu_circ_0009802	const		miR-22/22-3p	2	miR-375	2	miR-204/204b/211	1	miR-96/507/1271	1	miR-135ab/135a-5p	1
chr2:6507019-6536868	Celf2	mmu_circ_0010095	const		miR-15abc/16/16abc/195/322/424/497/1907	2	miR-22/22-3p	2	miR-33ab/33-5p	2	miR-138/138ab	1	miR-135ab/135a-5p	1
chr14:22054054-22059793	Adk	mmu_circ_0005111	const		miR-103a/107/107ab	2	miR-214/761/3619-5p	1	miR-199ab-5p	1	miR-15abc/16/16abc/195/322/424/497/1907	1	-	-
chr17:81807406-81844933	Slc8a1	mmu_circ_0007052	const		miR-17/17-5p/20ab/20b-5p/93/106ab/427/518a-3p/519d	2	miR-223	2	miR-216b/216b-5p	1	miR-130ac/301ab/301b/301b-3p/454/721/4295/3666	1	miR-217	1
chr7:140162868-140165306	Zranb1	mm9_circ_018598	const		miR-223	2	miR-26ab/1297/4465	1	miR-130ac/301ab/301b/301b-3p/454/721/4295/3666	1	miR-129-5p/129ab-5p	1	miR-132/212/212-3p	1
chr7:128195600-128200913	Mettl9	mm9_circ_008117	const		miR-338/338-3p	2	miR-24/24ab/24-3p	1	miR-27abc/27a-3p	1	miR-22/22-3p	1	miR-29abcd	1
chr1:130090036-130128044	R3hdm1	mmu_circ_0008146	const		miR-138/138ab	2	miR-34ac/34bc-5p/449abc/449c-5p	2	miR-190/190ab	1	miR-140/140-5p/876-3p/1244	1	miR-135ab/135a-5p	1
chr13:104674222-104679365	Erbb2ip	mm9_circ_013774	const		miR-125a-5p/125b-5p/351/670/4319	2	miR-216b/216b-5p	1	miR-216a	1	miR-138/138ab	1	miR-22/22-3p	1
chrX:131506885-131528184	Zmat1	mmu_circ_0016122	const		let-7/98/4458/4500	2	miR-26ab/1297/4465	1	miR-129-5p/129ab-5p	1	miR-138/138ab	1	miR-23abc/23b-3p	1
chr2:68196870-68248198	Stk39	mm9_circ_003037	const		miR-135ab/135a-5p	2	miR-130ac/301ab/301b/301b-3p/454/721/4295/3666	1	miR-15abc/16/16abc/195/322/424/497/1907	1	miR-34ac/34bc-5p/449abc/449c-5p	1	miR-183	1
chr6:29820567-29846416	Ahcyl2	mmu_circ_0013264	const		miR-15abc/16/16abc/195/322/424/497/1907	2	miR-29abcd	2	miR-145	2	miR-181abcd/4262	2	miR-216b/216b-5p	1
chrX:140144190-140209677	Pak3	mmu_circ_0016138	const		miR-302ac/520f	2	miR-9/9ab	2	miR-217	1	miR-96/507/1271	1	miR-214/761/3619-5p	1
chr2:76962178-77011664	Ccdc141	mmu_circ_0010196	const		miR-133abc	2	miR-129-5p/129ab-5p	1	miR-138/138ab	1	miR-205/205ab	1	miR-22/22-3p	1
chr3:136460689-136460890	Ppp3ca	mmu_circ_0010480	const		miR-141/200a	2	miR-205/205ab	1	miR-338/338-3p	1	-	-	-	-
chr1:22336373-22387644	Rims1	mm9_circ_014781	const		miR-218/218a	2	miR-26ab/1297/4465	1	miR-375	1	miR-96/507/1271	1	miR-27abc/27a-3p	1
chr9:42245197-42251158	Tbcel	mm9_circ_014678	const		miR-145	2	miR-216b/216b-5p	1	miR-217	1	miR-124/124ab/506	1	miR-216a	1
chr11:52050338-52058623	Skp1a	mmu_circ_0003111	const		miR-133abc	2	miR-216b/216b-5p	1	miR-129-5p/129ab-5p	1	miR-216a	1	miR-27abc/27a-3p	1
chrX:156357689-156404414	Sh3kbp1	mmu_circ_0016210	const		miR-133abc	2	miR-190/190ab	1	miR-375	1	miR-129-5p/129ab-5p	1	miR-210	1
chr2:130329209-130345244	Ptpra	mmu_circ_0009333	const		miR-150/5127	2	miR-96/507/1271	1	miR-140/140-5p/876-3p/1244	1	miR-18ab/4735-3p	1	miR-182	1
chrX:91343621-91359602	Zfx	mmu_circ_0016408	const		miR-128/128ab	2	miR-96/507/1271	1	miR-138/138ab	1	miR-27abc/27a-3p	1	miR-196abc	1
chr11:71573079-71585476	Wscd1	mmu_circ_0003323	const		miR-214/761/3619-5p	2	miR-103a/107/107ab	2	miR-26ab/1297/4465	1	miR-15abc/16/16abc/195/322/424/497/1907	1	miR-34ac/34bc-5p/449abc/449c-5p	1
chr3:152082978-152091811	Zzz3	mmu_circ_0010544	const		miR-96/507/1271	2	miR-499-5p	2	miR-183	2	miR-182	2	miR-208ab/208ab-3p	2
chr19:60618912-60640197	None	mm9_circ_009035	const		miR-218/218a	2	miR-302ac/520f	1	miR-183	1	miR-150/5127	1	miR-30abcdef/30abe-5p/384-5p	1
chr4:59703015-59704210	E130308A19Rik	mm9_circ_002649	const		miR-33ab/33-5p	2	miR-139-5p	1	miR-140/140-5p/876-3p/1244	1	miR-135ab/135a-5p	1	miR-27abc/27a-3p	1
chr19:41313167-41330830	Tm9sf3	mmu_circ_0007784	const		miR-101/101ab	2	miR-144	2	miR-26ab/1297/4465	1	miR-129-5p/129ab-5p	1	miR-23abc/23b-3p	1
chr16:39007246-39025227	Igsf11	mmu_circ_0006272	const		miR-7/7ab	2	miR-182	2	miR-96/507/1271	2	miR-130ac/301ab/301b/301b-3p/454/721/4295/3666	1	miR-129-5p/129ab-5p	1
chr8:3258382-3258934	Insr	mmu_circ_0014773	const		miR-375	2	miR-133abc	1	miR-7/7ab	1	-	-	-	-
chr16:17367496-17389550	Pi4ka	mm9_circ_004646	up		miR-7/7ab	2	miR-216b/216b-5p	1	miR-217	1	miR-216a	1	miR-138/138ab	1
chr2:142659812-142683163	Kif16b	mmu_circ_0009400	up		miR-124/124ab/506	2	miR-183	1	miR-203	1	miR-204/204b/211	1	miR-214/761/3619-5p	1
chr18:64630335-64643111	Fech	mmu_circ_0007449	const		miR-15abc/16/16abc/195/322/424/497/1907	2	miR-135ab/135a-5p	1	miR-126-3p	1	miR-338/338-3p	1	miR-103a/107/107ab	1
chr7:88500760-88517086	Cpeb1	mmu_circ_0014435	const		miR-217	2	miR-203	1	miR-124/124ab/506	1	miR-15abc/16/16abc/195/322/424/497/1907	1	miR-18ab/4735-3p	1
chr7:15164084-15194688	Vmn1r90	mmu_circ_0014022	up		miR-27abc/27a-3p	2	miR-145	1	miR-455-3p	1	miR-24/24ab/24-3p	1	-	-
chr12:75027543-75029285	Hif1a	mmu_circ_0004174	const		miR-23abc/23b-3p	2	miR-145	1	miR-375	1	-	-	-	-
chr19:37119011-37163077	Cpeb3	mm9_circ_009247	const		miR-338/338-3p	2	miR-203	1	miR-135ab/135a-5p	1	miR-34ac/34bc-5p/449abc/449c-5p	1	miR-29abcd	1
chr6:104651155-104678362	Cntn6	mmu_circ_0012909	const		miR-9/9ab	2	miR-96/507/1271	1	miR-192/215	1	miR-218/218a	1	miR-182	1
chr2:52320129-52325127	Cacnb4	mmu_circ_0010013	const		miR-218/218a	2	miR-27abc/27a-3p	1	miR-202-5p/337-3p	1	miR-1ab/206/613	1	miR-150/5127	1
chr11:106972126-106972949	Bptf	mmu_circ_0002728	const		miR-27abc/27a-3p	2	miR-128/128ab	2	miR-203	1	miR-223	1	miR-24/24ab/24-3p	1
chr6:38411474-38414043	Ubn2	mmu_circ_0013359	const		miR-218/218a	2	miR-212-5p	2	miR-802.mpr	1	miR-199ab-5p	1	miR-183	1
chr12:76188391-76255268	Kcnh5	mmu_circ_0004190	const		miR-192/215	2	miR-124/124ab/506	1	miR-139-5p	1	miR-214/761/3619-5p	1	miR-22/22-3p	1
chr1:178754882-178808237	Sdccag8	mmu_circ_0008468	const		miR-22/22-3p	2	miR-194	1	miR-31	1	miR-135ab/135a-5p	1	-	-
chr9:96483161-96511918	Rasa2	mm9_circ_006733	const		miR-183	2	miR-216b/216b-5p	1	miR-190/190ab	1	miR-129-5p/129ab-5p	1	miR-216a	1
chr1:140936576-140959548	Dennd1b	mm9_circ_002352	const		miR-103a/107/107ab	2	miR-93/93a/105/106a/291a-3p/294/295/302abcde/372/373/428/519a/520be/520acd-3p/1378/1420ac	1	miR-17/17-5p/20ab/20b-5p/93/106ab/427/518a-3p/519d	1	miR-302ac/520f	1	miR-145	1
chr1:162557345-162654320	Rabgap1l	mmu_circ_0008321	up		miR-203	2	miR-338/338-3p	2	miR-23abc/23b-3p	1	miR-802.mpr	1	miR-183	1
chr11:84649866-84655126	Ggnbp2	mm9_circ_002858	const		miR-129-5p/129ab-5p	2	miR-27abc/27a-3p	2	miR-128/128ab	2	miR-375	1	miR-19ab	1
chr9:3441054-3477962	Cwf19l2	mmu_circ_0015535	const		miR-375	2	miR-217	1	miR-150/5127	1	miR-135ab/135a-5p	1	miR-27abc/27a-3p	1
chr2:37324896-37358481	Rabgap1	mmu_circ_0009924	const		miR-205/205ab	2	miR-9/9ab	2	miR-130ac/301ab/301b/301b-3p/454/721/4295/3666	1	miR-31	1	miR-93/93a/105/106a/291a-3p/294/295/302abcde/372/373/428/519a/520be/520acd-3p/1378/1420ac	1
chr6:27313084-27314020	Grm8	mm9_circ_006355	const		miR-18ab/4735-3p	2	miR-27abc/27a-3p	2	miR-183	1	miR-15abc/16/16abc/195/322/424/497/1907	1	miR-214/761/3619-5p	1
chr2:78753830-78760366	Ube2e3	mmu_circ_0010202	const		miR-205/205ab	2	miR-133abc	2	miR-203	1	miR-217	1	miR-200bc/429/548a	1
chr2:3222083-3233520	Nmt2	mmu_circ_0009848	const		miR-128/128ab	2	miR-216b/216b-5p	1	miR-203	1	miR-217	1	miR-216a	1
chr3:86095348-86132278	Lrba	mmu_circ_0010827	const		miR-203	2	miR-153	2	miR-26ab/1297/4465	1	miR-217	1	miR-33ab/33-5p	1
chr1:66819479-66854178	1110028C15Rik	mmu_circ_0008910	const		miR-194	2	miR-139-5p	2	miR-144	2	miR-203	2	miR-33a-3p/365/365-3p	2
chr16:20106735-20107716	Klhl24	mmu_circ_0006133	up		miR-141/200a	2	miR-217	1	miR-96/507/1271	1	miR-192/215	1	miR-140/140-5p/876-3p/1244	1
chr18:32351554-32371822	Map3k2	mmu_circ_0007230	const		miR-338/338-3p	2	miR-1ab/206/613	2	miR-26ab/1297/4465	1	miR-190/190ab	1	miR-150/5127	1
chr1:25477402-25544964	Bai3	mmu_circ_0008629	const		miR-129-5p/129ab-5p	2	miR-18ab/4735-3p	1	miR-23abc/23b-3p	1	miR-338/338-3p	1	miR-33ab/33-5p	1
chr10:43113676-43133353	Pdss2	mm9_circ_016668	const		miR-214/761/3619-5p	2	miR-216b/216b-5p	1	miR-124/124ab/506	1	miR-192/215	1	miR-139-5p	1
chr13:59596693-59615656	Agtpbp1	mmu_circ_0004715	const		miR-27abc/27a-3p	2	miR-216b/216b-5p	1	miR-129-5p/129ab-5p	1	miR-216a	1	miR-205/205ab	1
chr11:51542953-51548163	Sec24a	mmu_circ_0003105	const		miR-15abc/16/16abc/195/322/424/497/1907	2	miR-216b/216b-5p	1	miR-214/761/3619-5p	1	miR-205/205ab	1	miR-103a/107/107ab	1
chr15:39283769-39349417	Rims2	mmu_circ_0005645	const		miR-150/5127	2	miR-425/425-5p/489	2	miR-204/204b/211	1	miR-375	1	miR-129-5p/129ab-5p	1
chr5:143731583-143732364	Fscn1	mmu_circ_0012277	const		miR-7/7ab	2	miR-145	1	miR-124/124ab/506	1	miR-192/215	1	miR-15abc/16/16abc/195/322/424/497/1907	1
chr3:136531565-136544504	Ppp3ca	mmu_circ_0010483	const		miR-203	2	miR-124/124ab/506	2	miR-200bc/429/548a	2	miR-216b/216b-5p	1	miR-216a	1
chr15:101029214-101035008	Acvr1b	mmu_circ_0005514	const		miR-216b/216b-5p	2	miR-216a	2	miR-183	1	miR-223	1	miR-210	1
chrX:136489445-136503138	Rbm41	mmu_circ_0016132	const		miR-375	2	miR-204/204b/211	1	miR-18ab/4735-3p	1	miR-218/218a	1	miR-196abc	1
chr5:28713026-28714530	Rbm33	mmu_circs_new_00000663	const		miR-138/138ab	2	miR-130ac/301ab/301b/301b-3p/454/721/4295/3666	1	miR-93/93a/105/106a/291a-3p/294/295/302abcde/372/373/428/519a/520be/520acd-3p/1378/1420ac	1	miR-135ab/135a-5p	1	miR-17/17-5p/20ab/20b-5p/93/106ab/427/518a-3p/519d	1
chr16:52289030-52310025	Alcam	mmu_circ_0006335	const		miR-217	2	miR-183	2	miR-216b/216b-5p	1	miR-31	1	miR-216a	1
chr19:4784723-4794009	Rbm4	mm9_circ_001009	const		miR-22/22-3p	2	miR-103a/107/107ab	2	miR-137/137ab	2	miR-15abc/16/16abc/195/322/424/497/1907	2	miR-181abcd/4262	2
chr6:38118090-38141764	D630045J12Rik	mmu_circ_0013349	const		miR-145	2	miR-217	1	miR-139-5p	1	miR-15abc/16/16abc/195/322/424/497/1907	1	miR-135ab/135a-5p	1
chr2:24712125-24733146	Ehmt1	mmu_circ_0009741	const		miR-22/22-3p	2	miR-217	1	miR-31	1	miR-124/124ab/506	1	miR-200bc/429/548a	1
chr2:6585160-6642659	Celf2	mmu_circ_0010105	const		miR-130ac/301ab/301b/301b-3p/454/721/4295/3666	2	miR-26ab/1297/4465	1	miR-93/93a/105/106a/291a-3p/294/295/302abcde/372/373/428/519a/520be/520acd-3p/1378/1420ac	1	miR-24/24ab/24-3p	1	miR-183	1
chr13:76039625-76055295	Rhobtb3	mmu_circ_0004791	const		miR-103a/107/107ab	2	miR-204/204b/211	1	miR-193/193b/193a-3p	1	miR-15abc/16/16abc/195/322/424/497/1907	1	miR-135ab/135a-5p	1
chr12:82575573-82611952	Cox16	mmu_circ_0004233	const		miR-200bc/429/548a	2	miR-375	2	miR-218/218a	1	miR-214/761/3619-5p	1	miR-103a/107/107ab	1
chr4:117162193-117162935	Rnf220	mmu_circ_0011087	const		miR-183	2	miR-93/93a/105/106a/291a-3p/294/295/302abcde/372/373/428/519a/520be/520acd-3p/1378/1420ac	1	miR-34ac/34bc-5p/449abc/449c-5p	1	miR-17/17-5p/20ab/20b-5p/93/106ab/427/518a-3p/519d	1	miR-19ab	1
chr11:72706763-72708787	Zzef1	mmu_circ_0003341	const		miR-141/200a	2	let-7/98/4458/4500	1	miR-194	1	miR-135ab/135a-5p	1	-	-
chr14:47635951-47636470	Samd4	mm9_circ_005305	const		miR-214/761/3619-5p	2	miR-124/124ab/506	1	miR-138/138ab	1	miR-15abc/16/16abc/195/322/424/497/1907	1	miR-135ab/135a-5p	1
chr15:76928369-76947497	Rbfox2	mmu_circ_0005820	const		miR-153	2	miR-217	1	miR-218/218a	1	miR-135ab/135a-5p	1	miR-133abc	1
chr6:148745162-148750511	Ipo8	mmu_circ_0013193	const		miR-23abc/23b-3p	2	miR-216b/216b-5p	1	miR-129-5p/129ab-5p	1	miR-216a	1	miR-205/205ab	1
chr16:17307795-17312564	Pi4ka	mmu_circ_0006108	const		miR-214/761/3619-5p	2	miR-338/338-3p	2	miR-375	1	miR-15abc/16/16abc/195/322/424/497/1907	1	miR-218/218a	1
chr2:37324896-37330986	Rabgap1	mmu_circ_0009920	up		miR-205/205ab	2	miR-192/215	1	miR-138/138ab	1	miR-24/24ab/24-3p	1	miR-132/212/212-3p	1
chr4:117255204-117265767	Eri3	mm9_circ_017355	const		miR-139-5p	2	miR-26ab/1297/4465	1	miR-135ab/135a-5p	1	miR-338/338-3p	1	miR-196abc	1
chr10:104740649-104760693	Tmtc2	mmu_circ_0001913	const		miR-212-5p	2	miR-96/507/1271	1	miR-15abc/16/16abc/195/322/424/497/1907	1	miR-182	1	miR-141/200a	1
chr12:106896176-106909838	Atg2b	mmu_circ_0003693	const		miR-18ab/4735-3p	2	miR-24/24ab/24-3p	2	miR-144	2	miR-9/9ab	2	miR-7/7ab	2
chr2:32037977-32043073	Prrc2b	mmu_circ_0009836	const		miR-9/9ab	2	miR-203	1	miR-212-5p	1	miR-133abc	1	miR-187	1
chr2:160834090-160852071	Chd6	mmu_circ_0009538	const		miR-145	2	miR-150/5127	2	miR-383	1	miR-217	1	miR-15abc/16/16abc/195/322/424/497/1907	1
chr5:82117533-82200705	Lphn3	mmu_circ_0012815	const		miR-7/7ab	2	miR-132/212/212-3p	2	miR-181abcd/4262	2	miR-137/137ab	2	miR-217	1
chr12:109701736-109710195	Eml1	mmu_circ_0003708	const		miR-9/9ab	2	miR-194	1	-	-	-	-	-	-
chr13:99036105-99042807	Ankra2	mmu_circ_0004934	const		miR-139-5p	2	miR-146ac/146b-5p	1	miR-15abc/16/16abc/195/322/424/497/1907	1	miR-103a/107/107ab	1	miR-221/222/222ab/1928	1
chr5:20049402-20117006	Magi2	mmu_circ_0012404	const		miR-128/128ab	2	miR-203	1	miR-193/193b/193a-3p	1	miR-204/204b/211	1	miR-23abc/23b-3p	1
chr15:35463050-35464115	Vps13b	mmu_circ_0005607	const		miR-96/507/1271	2	miR-182	2	miR-218/218a	1	miR-34ac/34bc-5p/449abc/449c-5p	1	miR-9/9ab	1
chr1:66819479-66848742	1110028C15Rik	mm9_circ_016338	const		miR-194	2	miR-139-5p	2	miR-144	2	miR-203	2	miR-33a-3p/365/365-3p	2
chr17:55635589-55637704	St6gal2	mmu_circ_0006848	const		miR-135ab/135a-5p	2	miR-122/122a/1352	1	miR-22/22-3p	1	-	-	-	-
chr17:27842569-27843037	Pacsin1	mmu_circ_0006647	const		miR-338/338-3p	2	miR-7/7ab	1	-	-	-	-	-	-
chr15:50677559-50678488	Trps1	mm9_circ_017081	const		miR-9/9ab	2	miR-217	1	miR-124/124ab/506	1	miR-192/215	1	miR-1ab/206/613	1
chr6:29749438-29821286	Ahcyl2	mmu_circ_0013259	const		miR-124/124ab/506	2	miR-204/204b/211	1	miR-138/138ab	1	miR-15abc/16/16abc/195/322/424/497/1907	1	miR-130ac/301ab/301b/301b-3p/454/721/4295/3666	1
chr1:25544769-25589484	Bai3	mmu_circ_0008633	const		miR-181abcd/4262	2	miR-190/190ab	1	miR-140/140-5p/876-3p/1244	1	miR-15abc/16/16abc/195/322/424/497/1907	1	miR-18ab/4735-3p	1
chrX:147863459-147892379	Fam120c	mm9_circ_011376	const		miR-15abc/16/16abc/195/322/424/497/1907	2	miR-103a/107/107ab	2	miR-7/7ab	2	miR-130ac/301ab/301b/301b-3p/454/721/4295/3666	1	miR-31	1
chr12:87266589-87280460	Ttll5	mmu_circ_0004302	const		miR-138/138ab	2	miR-9/9ab	2	miR-129-5p/129ab-5p	1	miR-140/140-5p/876-3p/1244	1	miR-200bc/429/548a	1
chr6:3466621-3474175	Ccdc132	mm9_circ_017180	const		miR-26ab/1297/4465	2	miR-190/190ab	1	miR-375	1	miR-93/93a/105/106a/291a-3p/294/295/302abcde/372/373/428/519a/520be/520acd-3p/1378/1420ac	1	miR-15abc/16/16abc/195/322/424/497/1907	1
chr4:108151477-108152346	Zcchc11	mm9_circ_005135	const		miR-9/9ab	2	miR-30abcdef/30abe-5p/384-5p	1	-	-	-	-	-	-
chr11:21611464-21624639	Wdpcp	mmu_circ_0002882	const		miR-7/7ab	2	miR-140/140-5p/876-3p/1244	1	miR-15abc/16/16abc/195/322/424/497/1907	1	miR-214/761/3619-5p	1	miR-27abc/27a-3p	1
chr13:91664189-91704318	Ssbp2	mmu_circ_0004867	const		miR-128/128ab	2	miR-27abc/27a-3p	1	miR-196abc	1	miR-22/22-3p	1	miR-101/101ab	1
chr19:45009422-45022542	Fam178a	mmu_circ_0007822	const		miR-130ac/301ab/301b/301b-3p/454/721/4295/3666	2	miR-18ab/4735-3p	2	miR-33a-3p/365/365-3p	2	miR-199ab-5p	2	miR-148ab-3p/152	2
chr14:115768753-115769448	Gpc5	mmu_circ_0004974	const		miR-15abc/16/16abc/195/322/424/497/1907	2	miR-214/761/3619-5p	2	miR-103a/107/107ab	2	miR-199ab-5p	1	miR-33ab/33-5p	1
chr11:70688247-70707190	Rabep1	mmu_circ_0003306	const		miR-18ab/4735-3p	2	miR-22/22-3p	2	miR-33ab/33-5p	2	miR-217	1	miR-96/507/1271	1
chr14:105686833-105697344	Ndfip2	mmu_circ_0004965	const		miR-33a-3p/365/365-3p	2	miR-302ac/520f	1	miR-129-5p/129ab-5p	1	miR-139-5p	1	miR-15abc/16/16abc/195/322/424/497/1907	1
chr5:114000240-114008280	Wscd2	mmu_circ_0012011	const		miR-196abc	2	miR-129-5p/129ab-5p	1	miR-15abc/16/16abc/195/322/424/497/1907	1	miR-18ab/4735-3p	1	miR-126-3p	1
chr11:87886558-87892057	Vezf1	mm9_circ_015947	const		miR-130ac/301ab/301b/301b-3p/454/721/4295/3666	2	miR-217	2	miR-103a/107/107ab	2	miR-23abc/23b-3p	2	miR-9/9ab	2
chr11:61723349-61736331	Akap10	mmu_circ_0003195	const		miR-15abc/16/16abc/195/322/424/497/1907	2	miR-103a/107/107ab	2	miR-133abc	2	miR-375	2	miR-183	1
chr12:66077681-66103748	Fam179b	mmu_circs_new_00000233	const		miR-203	2	miR-124/124ab/506	1	miR-192/215	1	miR-22/22-3p	1	miR-212-5p	1
chr3:123304358-123375395	Ndst3	mmu_circ_0010428	const		miR-143/1721/4770	2	miR-129-5p/129ab-5p	2	miR-124/124ab/506	1	miR-192/215	1	miR-138/138ab	1
chr4:109534413-109563595	Faf1	mm9_circ_013197	const		miR-25/32/92abc/363/363-3p/367	2	miR-196abc	1	miR-23abc/23b-3p	1	miR-17/17-5p/20ab/20b-5p/93/106ab/427/518a-3p/519d	1	let-7/98/4458/4500	1
chr14:14919796-14922623	Atxn7	mmu_circ_0005066	down		miR-9/9ab	2	miR-216b/216b-5p	1	miR-31	1	miR-124/124ab/506	1	miR-216a	1
chr11:79197676-79203901	Nf1	mmu_circ_0003411	const		miR-9/9ab	2	miR-216b/216b-5p	1	miR-217	1	miR-216a	1	miR-218/218a	1
chr11:106098308-106106751	Ddx42	mmu_circs_new_00000576	const		miR-216b/216b-5p	2	miR-216a	2	miR-23abc/23b-3p	2	miR-203	1	miR-124/124ab/506	1
chr4:59220632-59233366	Ugcg	mmu_circ_0011718	const		miR-155	2	miR-26ab/1297/4465	1	miR-203	1	miR-96/507/1271	1	miR-135ab/135a-5p	1
chr4:144738219-144742701	Vps13d	mm9_circ_003522	const		miR-205/205ab	2	miR-7/7ab	2	miR-31	1	miR-218/218a	1	miR-135ab/135a-5p	1
chr14:70634946-70667313	Ppp3cc	mm9_circ_008575	const		miR-181abcd/4262	2	miR-203	1	miR-217	1	miR-124/124ab/506	1	miR-138/138ab	1
chr2:165630686-165633429	Zmynd8	mmu_circ_0009570	const		miR-138/138ab	2	miR-96/507/1271	1	miR-218/218a	1	miR-27abc/27a-3p	1	miR-182	1
chr2:104041268-104054432	D430041D05Rik	mmu_circ_0009133	up		miR-375	2	miR-192/215	1	miR-27abc/27a-3p	1	miR-22/22-3p	1	miR-302ac/520f	1
chr17:43174543-43177138	Tnfrsf21	mmu_circ_0006765	const		miR-204/204b/211	2	miR-124/124ab/506	2	miR-214/761/3619-5p	2	miR-103a/107/107ab	2	miR-183	1
chr13:104674222-104688008	Erbb2ip	mmu_circ_0004415	const		miR-125a-5p/125b-5p/351/670/4319	2	miR-216b/216b-5p	1	miR-216a	1	miR-138/138ab	1	miR-22/22-3p	1
chr6:136508284-136530987	Atf7ip	mmu_circ_0013134	const		miR-137/137ab	2	miR-96/507/1271	1	miR-27abc/27a-3p	1	miR-338/338-3p	1	miR-182	1
chr4:130224839-130286463	Pum1	mmu_circ_0011246	const		miR-138/138ab	2	miR-22/22-3p	2	miR-128/128ab	2	miR-144	2	miR-101/101ab	2
chr7:94744625-94751711	Grm5	mmu_circ_0014447	const		miR-33a-3p/365/365-3p	2	miR-31	1	miR-126-3p	1	miR-27abc/27a-3p	1	miR-338/338-3p	1
chr1:52245522-52272538	Gls	mmu_circ_0008766	const		miR-203	2	miR-17/17-5p/20ab/20b-5p/93/106ab/427/518a-3p/519d	2	miR-338/338-3p	2	miR-802.mpr	2	miR-202-5p/337-3p	2
chr18:11877341-11881239	Rbbp8	mmu_circ_0007128	const		miR-9/9ab	2	miR-146ac/146b-5p	1	miR-140/140-5p/876-3p/1244	1	miR-24/24ab/24-3p	1	miR-23abc/23b-3p	1
chr11:65520485-65548868	Map2k4	mmu_circ_0003234	const		miR-26ab/1297/4465	2	miR-27abc/27a-3p	2	miR-375	2	miR-203	1	miR-196abc	1
chr1:87979721-87981845	Psmd1	mmu_circ_0009026	const		miR-217	2	miR-130ac/301ab/301b/301b-3p/454/721/4295/3666	1	miR-128/128ab	1	miR-148ab-3p/152	1	-	-
chr5:19721136-19734269	Magi2	mmu_circ_0012399	up		miR-125a-5p/125b-5p/351/670/4319	2	-	-	-	-	-	-	-	-
chr5:84760252-84760916	Epha5	mm9_circ_001639	const		miR-29abcd	2	miR-216b/216b-5p	1	miR-204/204b/211	1	miR-129-5p/129ab-5p	1	miR-192/215	1
chr1:121564090-121589486	Ptpn4	mmu_circ_0008101	const		miR-375	2	miR-193/193b/193a-3p	1	miR-129-5p/129ab-5p	1	miR-99ab/100	1	miR-205/205ab	1
chr12:56839197-56840556	Ralgapa1	mmu_circ_0004091	const		miR-129-5p/129ab-5p	2	miR-204/204b/211	1	miR-140/140-5p/876-3p/1244	1	miR-203	1	miR-218/218a	1
chr6:119884273-119896338	Wnk1	mmu_circ_0013027	const		miR-203	2	miR-214/761/3619-5p	2	miR-216b/216b-5p	1	miR-192/215	1	miR-15abc/16/16abc/195/322/424/497/1907	1
chr10:17809253-17816142	Reps1	mm9_circ_017446	up		miR-221/222/222ab/1928	2	miR-139-5p	1	miR-15abc/16/16abc/195/322/424/497/1907	1	miR-135ab/135a-5p	1	miR-214/761/3619-5p	1
chr16:4137365-4155033	Crebbp	mmu_circ_0006284	const		miR-96/507/1271	2	miR-182	2	miR-150/5127	1	miR-22/22-3p	1	miR-199ab-5p	1
chr13:113719834-113732039	Dhx29	mmu_circ_0004462	const		miR-129-5p/129ab-5p	2	miR-130ac/301ab/301b/301b-3p/454/721/4295/3666	1	miR-15abc/16/16abc/195/322/424/497/1907	1	miR-203	1	miR-205/205ab	1
chr2:142659812-142675742	Kif16b	mmu_circ_0009399	const		miR-124/124ab/506	2	miR-203	1	miR-129-5p/129ab-5p	1	miR-204/204b/211	1	miR-214/761/3619-5p	1
chr11:62153909-62158820	Ncor1	mmu_circ_0003205	const		miR-9/9ab	2	miR-204/204b/211	1	miR-93/93a/105/106a/291a-3p/294/295/302abcde/372/373/428/519a/520be/520acd-3p/1378/1420ac	1	miR-192/215	1	miR-218/218a	1
chr2:37324896-37347599	Rabgap1	mmu_circ_0009922	const		miR-205/205ab	2	miR-130ac/301ab/301b/301b-3p/454/721/4295/3666	1	miR-31	1	miR-93/93a/105/106a/291a-3p/294/295/302abcde/372/373/428/519a/520be/520acd-3p/1378/1420ac	1	miR-192/215	1
chr12:100030233-100032829	Eml5	mmu_circ_0003619	const		miR-15abc/16/16abc/195/322/424/497/1907	2	miR-124/124ab/506	1	miR-214/761/3619-5p	1	miR-103a/107/107ab	1	miR-33ab/33-5p	1
chr3:152082978-152091796	Zzz3	mmu_circ_0010543	const		miR-96/507/1271	2	miR-499-5p	2	miR-183	2	miR-182	2	miR-208ab/208ab-3p	2
chr2:37792138-37858994	Dennd1a	mmu_circ_0009944	const		miR-214/761/3619-5p	2	miR-15abc/16/16abc/195/322/424/497/1907	1	miR-196abc	1	miR-338/338-3p	1	miR-103a/107/107ab	1
chr13:108528451-108538443	Zswim6	mm9_circ_010567	const		miR-199ab-5p	2	miR-21/590-5p	1	miR-193/193b/193a-3p	1	miR-129-5p/129ab-5p	1	miR-135ab/135a-5p	1
chr5:51863836-51865650	Ppargc1a	mmu_circ_0012680	const		miR-196abc	2	miR-9/9ab	2	miR-375	2	miR-93/93a/105/106a/291a-3p/294/295/302abcde/372/373/428/519a/520be/520acd-3p/1378/1420ac	1	miR-192/215	1
chr9:70551093-70609573	Adam10	mmu_circs_new_00000790	const		miR-132/212/212-3p	2	miR-205/205ab	2	miR-129-5p/129ab-5p	2	miR-96/507/1271	1	miR-138/138ab	1
chr4:124359436-124361099	Utp11l	mmu_circ_0011143	const		miR-338/338-3p	2	miR-145	1	miR-214/761/3619-5p	1	miR-129-5p/129ab-5p	1	miR-490-3p	1
chr5:147563270-147574990	Usp12	mmu_circ_0012340	up		miR-218/218a	2	miR-217	1	miR-93/93a/105/106a/291a-3p/294/295/302abcde/372/373/428/519a/520be/520acd-3p/1378/1420ac	1	miR-499-5p	1	miR-208ab/208ab-3p	1
chr12:38841119-38874188	Dgkb	mmu_circ_0003957	const		miR-205/205ab	2	miR-93/93a/105/106a/291a-3p/294/295/302abcde/372/373/428/519a/520be/520acd-3p/1378/1420ac	1	miR-139-5p	1	miR-214/761/3619-5p	1	miR-27abc/27a-3p	1
chr10:91538257-91599435	Rmst	mmu_circ_0002571	const		miR-9/9ab	2	miR-203	1	miR-24/24ab/24-3p	1	miR-29abcd	1	miR-21/590-5p	1
chr10:45188842-45196202	Lin28b	mmu_circ_0002233	const		miR-143/1721/4770	2	miR-204/204b/211	1	miR-210	1	miR-218/218a	1	miR-147/147b	1
chr11:6213790-6217083	Ogdh	mm9_circ_001335	const		miR-125a-5p/125b-5p/351/670/4319	2	miR-26ab/1297/4465	1	miR-383	1	miR-190/190ab	1	miR-218/218a	1
chr13:59561829-59605671	Agtpbp1	mmu_circ_0004705	const		miR-194	2	miR-30abcdef/30abe-5p/384-5p	2	miR-223	2	miR-129-5p/129ab-5p	2	miR-190/190ab	1
chr10:116792990-116805044	Cpsf6	mm9_circ_008959	const		miR-150/5127	2	miR-124/124ab/506	1	miR-18ab/4735-3p	1	miR-23abc/23b-3p	1	miR-490-3p	1
chr15:38423228-38428596	Azin1	mmu_circ_0005624	const		miR-26ab/1297/4465	2	miR-203	2	miR-96/507/1271	1	miR-23abc/23b-3p	1	miR-205/205ab	1
chr4:87486585-87487293	Mllt3	mmu_circ_0011831	const		miR-9/9ab	2	miR-129-5p/129ab-5p	1	miR-138/138ab	1	miR-140/140-5p/876-3p/1244	1	miR-218/218a	1
chr19:29828089-29860939	9930021J03Rik	mmu_circ_0007686	up		miR-204/204b/211	2	miR-196abc	2	miR-31	1	miR-124/124ab/506	1	miR-214/761/3619-5p	1
chr12:13381501-13422537	Nbas	mmu_circs_new_00000370	const		miR-103a/107/107ab	2	miR-124/124ab/506	1	miR-15abc/16/16abc/195/322/424/497/1907	1	miR-205/205ab	1	miR-22/22-3p	1
chr14:13244067-13290343	Cadps	mmu_circ_0005046	up		miR-129-5p/129ab-5p	2	miR-23abc/23b-3p	2	miR-9/9ab	2	miR-26ab/1297/4465	1	miR-192/215	1
chr1:172677236-172724901	Atf6	mmu_circ_0008420	const		miR-138/138ab	2	miR-29abcd	2	miR-129-5p/129ab-5p	1	miR-140/140-5p/876-3p/1244	1	miR-133abc	1
chr15:39268542-39342920	Rims2	mmu_circ_0005637	up		miR-375	2	miR-150/5127	2	miR-125a-5p/125b-5p/351/670/4319	2	miR-425/425-5p/489	2	miR-204/204b/211	1
chr6:3495509-3528915	Ccdc132	mm9_circ_017590	const		miR-203	2	miR-26ab/1297/4465	1	miR-499-5p	1	miR-208ab/208ab-3p	1	miR-27abc/27a-3p	1
chr10:108020929-108079454	Syt1	mmu_circ_0001937	const		miR-214/761/3619-5p	2	miR-145	2	miR-204/204b/211	1	miR-129-5p/129ab-5p	1	miR-15abc/16/16abc/195/322/424/497/1907	1
chrX:69690513-69746638	Gabra3	mmu_circ_0016342	const		miR-17/17-5p/20ab/20b-5p/93/106ab/427/518a-3p/519d	2	miR-203	2	miR-375	2	miR-130ac/301ab/301b/301b-3p/454/721/4295/3666	1	miR-196abc	1
chr5:130705318-130716361	0610007L01Rik	mmu_circ_0012160	const		miR-143/1721/4770	2	miR-216b/216b-5p	1	miR-96/507/1271	1	miR-216a	1	miR-18ab/4735-3p	1
chr1:37434422-37436905	Inpp4a	mmu_circs_new_00001124	const		miR-212-5p	2	miR-15abc/16/16abc/195/322/424/497/1907	1	miR-214/761/3619-5p	1	miR-103a/107/107ab	1	miR-455-3p	1
chr7:117542809-117590641	Sbf2	mmu_circ_0013764	up		miR-129-5p/129ab-5p	2	miR-33a-3p/365/365-3p	2	miR-218/218a	1	miR-1ab/206/613	1	miR-375	1
chr4:133275451-133278966	Arid1a	mm9_circ_007893	const		miR-138/138ab	2	miR-135ab/135a-5p	2	miR-204/204b/211	1	miR-31	1	miR-34ac/34bc-5p/449abc/449c-5p	1
chr15:39386610-39448056	Rims2	mm9_circ_011703	const		miR-145	2	miR-217	1	miR-138/138ab	1	miR-218/218a	1	miR-199ab-5p	1
chr11:29382108-29398612	Ccdc88a	mmu_circ_0002944	const		miR-205/205ab	2	miR-7/7ab	2	miR-183	1	miR-130ac/301ab/301b/301b-3p/454/721/4295/3666	1	miR-375	1
chr6:17794908-17805028	St7	mm9_circ_009098	up		miR-22/22-3p	2	miR-31	2	miR-194	2	miR-26ab/1297/4465	1	miR-150/5127	1
chr18:38459407-38473038	Rnf14	mmu_circ_0007319	const		miR-27abc/27a-3p	2	miR-124/124ab/506	1	miR-15abc/16/16abc/195/322/424/497/1907	1	miR-18ab/4735-3p	1	miR-214/761/3619-5p	1
chr2:34060299-34080166	Pbx3	mmu_circ_0009884	const		miR-145	2	miR-23abc/23b-3p	1	miR-9/9ab	1	miR-22/22-3p	1	miR-33ab/33-5p	1
chr5:20056024-20117006	Magi2	mmu_circ_0012405	const		miR-128/128ab	2	miR-203	1	miR-193/193b/193a-3p	1	miR-204/204b/211	1	miR-23abc/23b-3p	1
chr9:70551093-70570578	Adam10	mmu_circ_0015847	const		miR-205/205ab	2	miR-26ab/1297/4465	1	miR-203	1	miR-129-5p/129ab-5p	1	miR-138/138ab	1
chr5:141150290-141156899	Iqce	mmu_circ_0012249	const		miR-22/22-3p	2	miR-214/761/3619-5p	1	miR-15abc/16/16abc/195/322/424/497/1907	1	-	-	-	-
chr9:64683092-64690496	Dennd4a	mmu_circ_0015783	const		miR-145	2	let-7/98/4458/4500	1	miR-221/222/222ab/1928	1	-	-	-	-
chr18:23071082-23080458	Nol4	mmu_circ_0007176	const		miR-33ab/33-5p	2	miR-124/124ab/506	1	miR-138/138ab	1	miR-22/22-3p	1	miR-182	1
chr2:84910144-84912325	Tnks1bp1	mm9_circ_015357	const		miR-183	2	miR-96/507/1271	1	miR-182	1	miR-22/22-3p	1	miR-24/24ab/24-3p	1
chr14:13244067-13286833	Cadps	mmu_circ_0005045	const		miR-129-5p/129ab-5p	2	miR-26ab/1297/4465	1	miR-192/215	1	miR-205/205ab	1	miR-22/22-3p	1
chr12:30942830-30973180	Sntg2	mmu_circ_0003888	const		miR-18ab/4735-3p	2	miR-125a-5p/125b-5p/351/670/4319	1	-	-	-	-	-	-
chr11:70688247-70714109	Rabep1	mmu_circ_0003307	const		miR-18ab/4735-3p	2	miR-22/22-3p	2	miR-33ab/33-5p	2	miR-217	1	miR-96/507/1271	1
chr13:17842090-17864791	Cdk13	mm9_circ_005864	const		miR-15abc/16/16abc/195/322/424/497/1907	2	miR-205/205ab	2	miR-212-5p	2	miR-103a/107/107ab	2	miR-375	1
chr19:4787360-4794009	Rbm4	mm9_circ_012214	const		miR-22/22-3p	2	miR-103a/107/107ab	2	miR-137/137ab	2	miR-15abc/16/16abc/195/322/424/497/1907	2	miR-181abcd/4262	2
chr6:113070834-113088194	Setd5	mmu_circs_new_00000490	const		miR-9/9ab	2	miR-1ab/206/613	1	miR-124/124ab/506	1	miR-499-5p	1	miR-208ab/208ab-3p	1
chr1:33568860-33571062	Prim2	mmu_circ_0008651	const		miR-217	2	-	-	-	-	-	-	-	-
chr9:36731168-36744077	Pknox2	mmu_circ_0015555	const		miR-138/138ab	2	miR-15abc/16/16abc/195/322/424/497/1907	1	miR-214/761/3619-5p	1	miR-205/205ab	1	miR-23abc/23b-3p	1
chr6:36950041-37017385	Dgki	mmu_circ_0013326	const		miR-146ac/146b-5p	2	miR-9/9ab	2	miR-26ab/1297/4465	1	miR-124/124ab/506	1	miR-150/5127	1
chr5:19700838-19734269	Magi2	mmu_circ_0012398	const		miR-125a-5p/125b-5p/351/670/4319	2	miR-138/138ab	1	-	-	-	-	-	-
chr1:162612171-162654320	Rabgap1l	mmu_circ_0008323	const		miR-203	2	miR-338/338-3p	1	miR-802.mpr	1	miR-7/7ab	1	miR-145	1
chr10:109201573-109202062	Nav3	mmu_circ_0001944	const		miR-96/507/1271	2	miR-182	2	miR-99ab/100	1	miR-135ab/135a-5p	1	miR-126-3p	1
chr11:29677002-29709407	Eml6	mmu_circ_0002954	const		miR-103a/107/107ab	2	miR-145	2	miR-204/204b/211	1	miR-190/190ab	1	miR-223	1
chr5:76691699-76703068	Clock	mmu_circ_0012786	const		miR-30abcdef/30abe-5p/384-5p	2	miR-139-5p	1	miR-132/212/212-3p	1	miR-200bc/429/548a	1	miR-145	1
chr10:113881734-113924062	Trhde	mmu_circ_0001965	const		miR-145	2	miR-216b/216b-5p	1	miR-203	1	miR-124/124ab/506	1	miR-216a	1
chr12:35763571-35787812	Snx13	mmu_circ_0003936	const		miR-130ac/301ab/301b/301b-3p/454/721/4295/3666	2	miR-7/7ab	2	miR-19ab	2	miR-96/507/1271	1	miR-142-3p	1
chr1:68245415-68345015	Erbb4	mmu_circ_0008916	const		miR-218/218a	2	miR-205/205ab	2	miR-204/204b/211	1	miR-129-5p/129ab-5p	1	miR-214/761/3619-5p	1
chr11:21036048-21048428	Peli1	mmu_circ_0002873	const		miR-139-5p	2	miR-140/140-5p/876-3p/1244	2	miR-23abc/23b-3p	2	miR-190/190ab	1	miR-129-5p/129ab-5p	1
chr17:55621202-55637704	St6gal2	mmu_circ_0006845	const		miR-135ab/135a-5p	2	miR-22/22-3p	2	miR-216b/216b-5p	1	miR-26ab/1297/4465	1	miR-216a	1
chr2:66134809-66161501	Scn1a	mmu_circ_0010108	const		miR-124/124ab/506	2	miR-455-3p	2	miR-26ab/1297/4465	1	miR-203	1	miR-204/204b/211	1
chr13:105084526-105104463	Adamts6	mmu_circ_0004419	const		miR-128/128ab	2	miR-146ac/146b-5p	2	miR-26ab/1297/4465	1	miR-93/93a/105/106a/291a-3p/294/295/302abcde/372/373/428/519a/520be/520acd-3p/1378/1420ac	1	miR-217	1
chrX:156979300-156998110	Phka2	mmu_circs_new_00000281	const		miR-338/338-3p	2	miR-23abc/23b-3p	2	miR-129-5p/129ab-5p	1	miR-138/138ab	1	miR-18ab/4735-3p	1
chr9:3582578-3635157	Gucy1a2	mmu_circ_0015551	const		miR-18ab/4735-3p	2	miR-153	2	miR-208ab/208ab-3p	1	miR-205/205ab	1	miR-499-5p	1
chr7:94750855-94751711	Grm5	mmu_circ_0014448	const		miR-33a-3p/365/365-3p	2	miR-31	1	miR-126-3p	1	miR-27abc/27a-3p	1	miR-338/338-3p	1
chr2:37817160-37876986	Dennd1a	mm9_circ_005921	const		miR-214/761/3619-5p	2	miR-196abc	1	miR-338/338-3p	1	miR-103a/107/107ab	1	miR-202-5p/337-3p	1
chr2:59052734-59104557	Pkp4	mmu_circ_0010044	const		miR-193/193b/193a-3p	2	miR-140/140-5p/876-3p/1244	1	miR-205/205ab	1	miR-199ab-5p	1	miR-145	1
chr8:40109568-40134570	Tusc3	mmu_circ_0014812	const		miR-22/22-3p	2	miR-375	1	miR-141/200a	1	-	-	-	-
chr11:119660082-119684335	Rptor	mmu_circ_0002821	const		miR-7/7ab	2	miR-15abc/16/16abc/195/322/424/497/1907	1	miR-135ab/135a-5p	1	miR-205/205ab	1	miR-22/22-3p	1
chr7:137607644-137659682	Ate1	mmu_circ_0013934	const		miR-138/138ab	2	miR-192/215	1	miR-24/24ab/24-3p	1	miR-208ab/208ab-3p	1	miR-499-5p	1
chr2:14037443-14063504	Stam	mmu_circ_0009395	const		miR-128/128ab	2	miR-217	1	miR-138/138ab	1	miR-218/218a	1	miR-23abc/23b-3p	1
chr16:94881103-94899199	Dyrk1a	mmu_circ_0006500	const		miR-124/124ab/506	2	miR-375	2	miR-30abcdef/30abe-5p/384-5p	2	miR-133abc	2	miR-96/507/1271	1
chr1:22540237-22545462	Rims1	mmu_circ_0008596	const		miR-22/22-3p	2	miR-29abcd	1	miR-103a/107/107ab	1	-	-	-	-
chr2:41231353-41291153	Lrp1b	mmu_circ_0009967	const		miR-27abc/27a-3p	2	miR-128/128ab	2	miR-203	1	miR-24/24ab/24-3p	1	miR-214/761/3619-5p	1
chr12:4968023-5013597	Atad2b	mm9_circ_015239	const		miR-93/93a/105/106a/291a-3p/294/295/302abcde/372/373/428/519a/520be/520acd-3p/1378/1420ac	2	miR-27abc/27a-3p	2	miR-302ac/520f	2	miR-17/17-5p/20ab/20b-5p/93/106ab/427/518a-3p/519d	2	miR-26ab/1297/4465	1
chr1:155316729-155325319	Dhx9	mmu_circ_0008272	up		miR-193/193b/193a-3p	2	miR-139-5p	1	miR-218/218a	1	miR-22/22-3p	1	miR-212-5p	1
chr13:43514944-43520583	Ranbp9	mm9_circ_001791	const		miR-150/5127	2	miR-26ab/1297/4465	1	miR-96/507/1271	1	miR-135ab/135a-5p	1	miR-24/24ab/24-3p	1
chr10:94181596-94213404	Ccdc41	mmu_circs_new_00000701	const		miR-145	2	miR-129-5p/129ab-5p	1	miR-138/138ab	1	miR-15abc/16/16abc/195/322/424/497/1907	1	miR-182	1
chr10:120716153-120743939	Tbc1d30	mmu_circ_0002011	const		miR-135ab/135a-5p	2	miR-217	1	miR-96/507/1271	1	miR-34ac/34bc-5p/449abc/449c-5p	1	miR-17/17-5p/20ab/20b-5p/93/106ab/427/518a-3p/519d	1
chr9:35042815-35052291	Fam118b	mmu_circ_0015543	const		miR-129-5p/129ab-5p	2	miR-103a/107/107ab	2	miR-145	1	miR-15abc/16/16abc/195/322/424/497/1907	1	miR-802.mpr	1
chr6:115992888-115993823	Tmcc1	mm9_circ_003215	up		miR-205/205ab	2	miR-216b/216b-5p	1	miR-130ac/301ab/301b/301b-3p/454/721/4295/3666	1	miR-31	1	miR-96/507/1271	1
chr7:105031981-105042523	Pak1	mm9_circ_007229	const		miR-140/140-5p/876-3p/1244	2	miR-451	1	miR-27abc/27a-3p	1	miR-122/122a/1352	1	miR-143/1721/4770	1
chr8:55766698-55775587	Wdr17	mmu_circ_0014860	const		miR-7/7ab	2	miR-203	1	miR-375	1	miR-129-5p/129ab-5p	1	miR-338/338-3p	1
chr9:16051164-16051479	Fat3	mmu_circ_0015422	const		miR-425/425-5p/489	2	miR-23abc/23b-3p	1	miR-183	1	miR-223	1	-	-
chr10:91566450-91599435	Rmst	mm9_circ_011291	const		miR-9/9ab	2	miR-203	1	miR-21/590-5p	1	miR-137/137ab	1	miR-24/24ab/24-3p	1
chr11:23220660-23249343	Usp34	mmu_circ_0002896	const		miR-129-5p/129ab-5p	2	miR-218/218a	2	miR-205/205ab	2	miR-216b/216b-5p	1	miR-130ac/301ab/301b/301b-3p/454/721/4295/3666	1
chr4:46731657-46752746	Gabbr2	mmu_circ_0011646	const		miR-214/761/3619-5p	2	miR-129-5p/129ab-5p	1	miR-15abc/16/16abc/195/322/424/497/1907	1	miR-23abc/23b-3p	1	miR-205/205ab	1
chr18:6448902-6450637	Epc1	mm9_circ_009979	const		miR-218/218a	2	let-7/98/4458/4500	2	miR-130ac/301ab/301b/301b-3p/454/721/4295/3666	1	miR-96/507/1271	1	miR-99ab/100	1
chr9:3579517-3635157	Gucy1a2	mmu_circ_0015550	const		miR-18ab/4735-3p	2	miR-153	2	miR-217	1	miR-208ab/208ab-3p	1	miR-200bc/429/548a	1
chr18:73822311-73837693	Smad4	mmu_circ_0007496	const		miR-23abc/23b-3p	2	miR-205/205ab	2	miR-26ab/1297/4465	1	miR-190/190ab	1	miR-129-5p/129ab-5p	1
chr4:47396620-47409457	Tgfbr1	mmu_circ_0011654	const		miR-425/425-5p/489	2	miR-194	2	miR-25/32/92abc/363/363-3p/367	2	miR-216b/216b-5p	1	miR-129-5p/129ab-5p	1
chr12:99990987-100012529	Zc3h14	mmu_circ_0004348	const		miR-22/22-3p	2	miR-33ab/33-5p	2	miR-203	1	miR-129-5p/129ab-5p	1	miR-18ab/4735-3p	1
chr5:20939508-20965111	Fam185a	mm9_circ_006720	const		miR-214/761/3619-5p	2	miR-15abc/16/16abc/195/322/424/497/1907	1	miR-338/338-3p	1	miR-103a/107/107ab	1	miR-125a-5p/125b-5p/351/670/4319	1
chr9:100395939-100409091	Nck1	mmu_circ_0015143	const		miR-129-5p/129ab-5p	2	miR-33ab/33-5p	2	miR-490-3p	2	miR-204/204b/211	1	miR-217	1
chr9:24278217-24290173	Dpy19l1	mm9_circ_006204	const		miR-148ab-3p/152	2	miR-130ac/301ab/301b/301b-3p/454/721/4295/3666	1	miR-204/204b/211	1	miR-27abc/27a-3p	1	miR-19ab	1
chr11:77385108-77398996	Taok1	mm9_circ_000973	const		miR-135ab/135a-5p	2	miR-96/507/1271	1	miR-208ab/208ab-3p	1	miR-205/205ab	1	miR-499-5p	1
chr9:3441054-3460131	Cwf19l2	mmu_circ_0015534	up		miR-375	2	miR-150/5127	1	miR-135ab/135a-5p	1	miR-27abc/27a-3p	1	miR-22/22-3p	1
chr12:70704462-70711813	Sos2	mmu_circ_0004141	const		miR-203	2	miR-217	1	miR-99ab/100	1	miR-135ab/135a-5p	1	miR-17/17-5p/20ab/20b-5p/93/106ab/427/518a-3p/519d	1
chr2:35744784-35800479	Ttll11	mm9_circ_017990	const		miR-9/9ab	2	miR-216b/216b-5p	1	miR-26ab/1297/4465	1	miR-190/190ab	1	miR-31	1
chr5:14712416-14723324	Pclo	mmu_circ_0012329	const		miR-135ab/135a-5p	2	miR-130ac/301ab/301b/301b-3p/454/721/4295/3666	1	miR-190/190ab	1	miR-96/507/1271	1	miR-140/140-5p/876-3p/1244	1
chr9:23203793-23211275	Bmper	mmu_circ_0015472	const		miR-17/17-5p/20ab/20b-5p/93/106ab/427/518a-3p/519d	2	miR-196abc	1	miR-338/338-3p	1	miR-142-3p	1	miR-29abcd	1
chr17:55630240-55649742	St6gal2	mmu_circ_0006847	const		miR-135ab/135a-5p	2	miR-216b/216b-5p	1	miR-216a	1	miR-23abc/23b-3p	1	miR-22/22-3p	1
chr7:100081481-100146601	Prcp	mm9_circ_006118	const		miR-22/22-3p	2	miR-34ac/34bc-5p/449abc/449c-5p	1	miR-128/128ab	1	miR-17/17-5p/20ab/20b-5p/93/106ab/427/518a-3p/519d	1	miR-194	1
chr19:37030860-37047508	Btaf1	mmu_circ_0007727	const		miR-103a/107/107ab	2	miR-302ac/520f	2	miR-150/5127	2	miR-217	1	miR-375	1
chr9:64705473-64720946	Dennd4a	mmu_circ_0015787	const		miR-199ab-5p	2	miR-203	1	miR-129-5p/129ab-5p	1	miR-135ab/135a-5p	1	miR-27abc/27a-3p	1
chr16:37174382-37216156	Stxbp5l	mmu_circ_0006250	const		miR-205/205ab	2	miR-26ab/1297/4465	1	miR-302ac/520f	1	miR-190/190ab	1	miR-135ab/135a-5p	1
chr11:70713973-70739414	Rabep1	mmu_circ_0003317	const		miR-9/9ab	2	miR-338/338-3p	2	miR-216b/216b-5p	1	miR-130ac/301ab/301b/301b-3p/454/721/4295/3666	1	miR-217	1
chr15:39398488-39448056	Rims2	mm9_circ_011266	up		miR-145	2	miR-217	1	miR-138/138ab	1	miR-218/218a	1	miR-199ab-5p	1
chr1:165813513-165818436	Kifap3	mm9_circ_017999	const		miR-205/205ab	2	miR-24/24ab/24-3p	1	miR-135ab/135a-5p	1	-	-	-	-
chr9:77087198-77091534	2310046A06Rik	mmu_circ_0015902	const		miR-383	2	miR-375	1	miR-192/215	1	-	-	-	-
chr8:14726928-14743461	Dlgap2	mmu_circ_0014701	const		miR-142-3p	2	miR-130ac/301ab/301b/301b-3p/454/721/4295/3666	1	miR-217	1	miR-196abc	1	miR-93/93a/105/106a/291a-3p/294/295/302abcde/372/373/428/519a/520be/520acd-3p/1378/1420ac	1
chr6:142977679-142990063	5730419I09Rik	mmu_circ_0013160	const		miR-183	2	miR-143/1721/4770	2	miR-214/761/3619-5p	1	miR-218/218a	1	miR-208ab/208ab-3p	1
chr10:42135354-42174336	Lace1	mmu_circ_0002209	const		miR-129-5p/129ab-5p	2	miR-182	2	miR-96/507/1271	2	miR-203	1	miR-31	1
chr16:94605518-94633730	Ttc3	mmu_circ_0006479	const		miR-22/22-3p	2	miR-129-5p/129ab-5p	2	miR-9/9ab	2	miR-130ac/301ab/301b/301b-3p/454/721/4295/3666	1	miR-140/140-5p/876-3p/1244	1
chr10:50468611-50487313	Ascc3	mmu_circ_0002263	const		miR-216b/216b-5p	2	miR-216a	2	miR-33ab/33-5p	2	miR-204/204b/211	1	miR-140/140-5p/876-3p/1244	1
chr2:18043871-18047856	Mllt10	mmu_circ_0009666	const		miR-101/101ab	2	miR-144	2	miR-192/215	1	miR-29abcd	1	miR-199ab-5p	1
chr3:126741664-126760009	Ank2	mmu_circ_0010450	up		miR-122/122a/1352	2	miR-96/507/1271	1	miR-15abc/16/16abc/195/322/424/497/1907	1	miR-140/140-5p/876-3p/1244	1	miR-19ab	1
chr6:83878646-83880159	Zfml	mmu_circ_0013540	const		miR-203	2	miR-23abc/23b-3p	2	miR-9/9ab	2	miR-181abcd/4262	2	miR-26ab/1297/4465	1
chr9:73778403-73781616	Unc13c	mmu_circ_0015880	const		miR-216b/216b-5p	2	miR-204/204b/211	2	miR-22/22-3p	2	miR-216a	2	miR-9/9ab	2
chr1:140936576-141007062	Dennd1b	mm9_circ_016808	const		miR-214/761/3619-5p	2	miR-103a/107/107ab	2	miR-302ac/520f	2	miR-26ab/1297/4465	1	miR-203	1
chr4:28744594-28748818	Epha7	mmu_circ_0011549	const		miR-129-5p/129ab-5p	2	miR-204/204b/211	1	miR-217	1	miR-31	1	miR-218/218a	1
chrX:155900045-155921018	Mtap7d2	mmu_circ_0016204	const		miR-9/9ab	2	miR-96/507/1271	1	miR-140/140-5p/876-3p/1244	1	miR-27abc/27a-3p	1	miR-182	1
chr8:127433881-127439680	Egln1	mmu_circ_0014677	const		miR-214/761/3619-5p	2	miR-203	1	miR-132/212/212-3p	1	miR-27abc/27a-3p	1	miR-143/1721/4770	1
chr18:22533633-22570110	Asxl3	mm9_circ_013349	const		miR-205/205ab	2	miR-15abc/16/16abc/195/322/424/497/1907	1	miR-24/24ab/24-3p	1	miR-27abc/27a-3p	1	miR-17/17-5p/20ab/20b-5p/93/106ab/427/518a-3p/519d	1
chrX:154372571-154434616	Cnksr2	mmu_circ_0016194	const		miR-138/138ab	2	miR-27abc/27a-3p	2	miR-190/190ab	1	miR-129-5p/129ab-5p	1	miR-15abc/16/16abc/195/322/424/497/1907	1
chr17:33273368-33275767	Morc2b	mmu_circ_0006701	const		miR-383	2	miR-96/507/1271	1	miR-139-5p	1	miR-135ab/135a-5p	1	miR-196abc	1
chr17:30650500-30667310	Btbd9	mm9_circ_003671	const		miR-103a/107/107ab	2	miR-217	1	miR-124/124ab/506	1	miR-218/218a	1	miR-96/507/1271	1
chr1:64597422-64616850	Creb1	mmu_circ_0008888	const		miR-96/507/1271	2	miR-182	2	miR-203	1	miR-204/204b/211	1	miR-138/138ab	1
chr11:93766476-93773772	Mbtd1	mmu_circ_0003551	const		miR-196abc	2	miR-221/222/222ab/1928	1	miR-27abc/27a-3p	1	miR-217	1	miR-22/22-3p	1
chr12:90425465-90498965	Nrxn3	mmu_circ_0004323	const		miR-193/193b/193a-3p	2	miR-31	1	miR-124/124ab/506	1	miR-15abc/16/16abc/195/322/424/497/1907	1	miR-205/205ab	1
chr9:96123512-96211107	Tfdp2	mmu_circs_new_00000190	const		miR-203	2	miR-129-5p/129ab-5p	2	miR-181abcd/4262	2	miR-217	1	miR-18ab/4735-3p	1
chr2:37325035-37364598	Rabgap1	mmu_circ_0009927	const		miR-205/205ab	2	miR-22/22-3p	2	miR-9/9ab	2	miR-26ab/1297/4465	1	miR-130ac/301ab/301b/301b-3p/454/721/4295/3666	1
chr1:130064469-130073533	R3hdm1	mmu_circs_new_00000255	const		miR-219-5p/508/508-3p/4782-3p	2	miR-203	1	miR-375	1	miR-15abc/16/16abc/195/322/424/497/1907	1	miR-214/761/3619-5p	1
chr11:51539986-51550023	Sec24a	mmu_circ_0003103	const		miR-15abc/16/16abc/195/322/424/497/1907	2	miR-216b/216b-5p	1	miR-214/761/3619-5p	1	miR-205/205ab	1	miR-103a/107/107ab	1
chr11:19898122-19918192	Spred2	mmu_circ_0002867	const		miR-9/9ab	2	miR-27abc/27a-3p	1	miR-192/215	1	miR-219-5p/508/508-3p/4782-3p	1	miR-7/7ab	1
chr16:38220057-38228862	Gsk3b	mmu_circ_0006266	const		miR-130ac/301ab/301b/301b-3p/454/721/4295/3666	2	miR-140/140-5p/876-3p/1244	2	miR-214/761/3619-5p	1	miR-338/338-3p	1	miR-19ab	1
chr11:86132849-86159530	Med13	mmu_circ_0003501	const		miR-375	2	miR-18ab/4735-3p	2	miR-205/205ab	2	miR-200bc/429/548a	2	miR-9/9ab	2
chr12:70733046-70759065	Sos2	mmu_circ_0004144	const		miR-27abc/27a-3p	2	miR-217	1	miR-15abc/16/16abc/195/322/424/497/1907	1	miR-132/212/212-3p	1	miR-212-5p	1
chr12:4656788-4680413	Itsn2	mmu_circ_0003998	const		let-7/98/4458/4500	2	miR-130ac/301ab/301b/301b-3p/454/721/4295/3666	1	miR-196abc	1	miR-93/93a/105/106a/291a-3p/294/295/302abcde/372/373/428/519a/520be/520acd-3p/1378/1420ac	1	miR-138/138ab	1
chr1:52536081-52547599	Nab1	mmu_circ_0008771	const		miR-9/9ab	2	miR-26ab/1297/4465	1	miR-124/124ab/506	1	miR-15abc/16/16abc/195/322/424/497/1907	1	miR-214/761/3619-5p	1
chr5:147563270-147566175	Usp12	mmu_circ_0012339	const		miR-218/218a	2	miR-217	1	miR-208ab/208ab-3p	1	miR-27abc/27a-3p	1	miR-499-5p	1
chr2:59745495-59770227	Baz2b	mmu_circ_0010052	up		miR-217	2	miR-205/205ab	2	miR-133abc	2	miR-145	2	miR-23abc/23b-3p	2
chr12:83458219-83473529	Sipa1l1	mmu_circ_0004245	const		miR-145	2	miR-204/204b/211	1	miR-27abc/27a-3p	1	miR-22/22-3p	1	miR-338/338-3p	1
chr6:127418049-127441908	Parp11	mmu_circ_0013094	const		miR-199ab-5p	2	miR-9/9ab	2	miR-96/507/1271	1	miR-23abc/23b-3p	1	miR-27abc/27a-3p	1
chr17:55630240-55637704	St6gal2	mmu_circ_0006846	const		miR-135ab/135a-5p	2	miR-216b/216b-5p	1	miR-122/122a/1352	1	miR-22/22-3p	1	miR-216a	1
chr7:28448243-28453548	Map3k10	mmu_circ_0014110	const		miR-145	2	miR-216b/216b-5p	1	miR-216a	1	miR-15abc/16/16abc/195/322/424/497/1907	1	miR-24/24ab/24-3p	1
chr2:37324896-37364598	Rabgap1	mmu_circ_0009925	const		miR-205/205ab	2	miR-22/22-3p	2	miR-9/9ab	2	miR-26ab/1297/4465	1	miR-130ac/301ab/301b/301b-3p/454/721/4295/3666	1
chr11:107454019-107465677	Helz	mmu_circ_0002732	const		miR-204/204b/211	2	miR-218/218a	2	miR-22/22-3p	2	miR-31	1	miR-96/507/1271	1
chr10:119366956-119382227	Grip1	mm9_circ_004920	const		miR-214/761/3619-5p	2	miR-138/138ab	1	miR-141/200a	1	miR-490-3p	1	miR-192/215	1
chr18:42447761-42465468	Rbm27	mmu_circ_0007333	const		miR-196abc	2	miR-148ab-3p/152	2	miR-302ac/520f	2	miR-217	1	miR-96/507/1271	1
chr16:31968885-31983959	Senp5	mmu_circ_0006190	const		miR-199ab-5p	2	miR-203	1	miR-217	1	miR-140/140-5p/876-3p/1244	1	miR-27abc/27a-3p	1
chr1:34280648-34286091	Dst	mmu_circ_0008667	const		miR-27abc/27a-3p	2	miR-22/22-3p	2	miR-26ab/1297/4465	1	miR-203	1	miR-204/204b/211	1
chr18:39279772-39291804	Arhgap26	mmu_circ_0007324	const		miR-17/17-5p/20ab/20b-5p/93/106ab/427/518a-3p/519d	2	miR-218/218a	1	miR-214/761/3619-5p	1	miR-338/338-3p	1	miR-205/205ab	1
chr16:31743191-31797096	Dlg1	mmu_circ_0006182	const		miR-214/761/3619-5p	2	miR-129-5p/129ab-5p	2	miR-217	1	miR-124/124ab/506	1	miR-140/140-5p/876-3p/1244	1
chr8:91229124-91247111	Cyld	mmu_circ_0015098	const		miR-27abc/27a-3p	2	miR-33ab/33-5p	2	miR-204/204b/211	1	miR-217	1	miR-31	1
chr1:165813513-165830571	Kifap3	mmu_circs_new_00000985	const		miR-205/205ab	2	miR-24/24ab/24-3p	1	miR-135ab/135a-5p	1	-	-	-	-
chr3:32891827-32913998	Pex5l	mmu_circ_0010631	const		miR-9/9ab	2	miR-140/140-5p/876-3p/1244	1	miR-199ab-5p	1	miR-133abc	1	miR-145	1
chr2:149725153-149756778	Tmem90b	mmu_circ_0009431	const		miR-214/761/3619-5p	2	miR-338/338-3p	2	miR-15abc/16/16abc/195/322/424/497/1907	1	miR-24/24ab/24-3p	1	miR-18ab/4735-3p	1
chr1:140949922-141007062	Dennd1b	mmu_circ_0008218	const		miR-214/761/3619-5p	2	miR-103a/107/107ab	2	miR-26ab/1297/4465	1	miR-203	1	miR-129-5p/129ab-5p	1
chr10:121362871-121368565	Srgap1	mm9_circ_014642	const		miR-375	2	miR-129-5p/129ab-5p	1	miR-214/761/3619-5p	1	miR-338/338-3p	1	miR-302ac/520f	1
chr4:107523912-107529925	Lrp8	mm9_circ_016370	up		miR-130ac/301ab/301b/301b-3p/454/721/4295/3666	2	miR-223	2	miR-218/218a	1	miR-181abcd/4262	1	miR-24/24ab/24-3p	1
chr1:24050952-24093450	Fam135a	mmu_circ_0008609	const		miR-218/218a	2	miR-19ab	2	miR-216b/216b-5p	1	miR-130ac/301ab/301b/301b-3p/454/721/4295/3666	1	miR-204/204b/211	1
chr8:23525187-23531922	Mrps31	mmu_circ_0014726	const		miR-9/9ab	2	miR-221/222/222ab/1928	1	miR-22/22-3p	1	miR-139-5p	1	miR-218/218a	1
chr3:136531565-136553494	Ppp3ca	mmu_circ_0010484	const		miR-203	2	miR-124/124ab/506	2	miR-200bc/429/548a	2	miR-216b/216b-5p	1	miR-216a	1
chr9:115116631-115126147	Osbpl10	mmu_circ_0015360	const		miR-338/338-3p	2	miR-133abc	2	miR-128/128ab	2	miR-214/761/3619-5p	1	miR-200bc/429/548a	1
chr12:38826950-38874188	Dgkb	mmu_circs_new_00000313	const		miR-205/205ab	2	miR-203	1	miR-93/93a/105/106a/291a-3p/294/295/302abcde/372/373/428/519a/520be/520acd-3p/1378/1420ac	1	miR-139-5p	1	miR-18ab/4735-3p	1
chr9:62767157-62771462	Pias1	mmu_circ_0015773	const		miR-133abc	2	miR-23abc/23b-3p	1	miR-455-3p	1	miR-124/124ab/506	1	miR-9/9ab	1
chr3:55883780-55895042	Nbea	mm9_circ_001579	const		miR-218/218a	2	miR-217	1	miR-135ab/135a-5p	1	miR-214/761/3619-5p	1	miR-132/212/212-3p	1
chrX:90865843-90871951	Pola1	mmu_circ_0016400	up		miR-22/22-3p	2	miR-216b/216b-5p	1	miR-124/124ab/506	1	miR-216a	1	miR-181abcd/4262	1
chr2:24669046-24680587	Ehmt1	mm9_circ_011077	const		miR-15abc/16/16abc/195/322/424/497/1907	2	miR-214/761/3619-5p	2	miR-96/507/1271	1	miR-103a/107/107ab	1	miR-182	1
chr12:4263433-4278219	Ncoa1	mmu_circ_0003977	const		miR-212-5p	2	miR-7/7ab	2	miR-375	1	miR-138/138ab	1	miR-135ab/135a-5p	1
chr16:94833025-94899199	Dyrk1a	mmu_circ_0006498	const		miR-124/124ab/506	2	miR-375	2	miR-30abcdef/30abe-5p/384-5p	2	miR-26ab/1297/4465	2	miR-133abc	2
chr10:62295641-62303126	Tet1	mmu_circ_0002343	const		miR-129-5p/129ab-5p	2	miR-216b/216b-5p	1	miR-204/204b/211	1	miR-216a	1	miR-15abc/16/16abc/195/322/424/497/1907	1
chr4:132217809-132228947	Eya3	mmu_circ_0011283	const		let-7/98/4458/4500	2	miR-196abc	1	miR-153	1	-	-	-	-
chr4:9208534-9277968	Clvs1	mm9_circ_009326	const		miR-124/124ab/506	2	miR-216b/216b-5p	1	miR-129-5p/129ab-5p	1	miR-216a	1	miR-205/205ab	1
chr14:35072810-35082138	Fam35a	mmu_circ_0005214	const		miR-29abcd	2	miR-205/205ab	1	miR-221/222/222ab/1928	1	miR-133abc	1	miR-141/200a	1
chr3:58841481-58897617	Med12l	mm9_circ_014005	const		miR-103a/107/107ab	2	miR-203	1	miR-217	1	miR-17/17-5p/20ab/20b-5p/93/106ab/427/518a-3p/519d	1	miR-124/124ab/506	1
chr11:68649651-68658926	Ndel1	mmu_circ_0003259	const		miR-375	2	miR-23abc/23b-3p	1	miR-27abc/27a-3p	1	miR-199ab-5p	1	miR-128/128ab	1
chr13:77462625-77473624	2210408I21Rik	mm9_circ_006031	const		miR-129-5p/129ab-5p	2	miR-26ab/1297/4465	1	miR-192/215	1	miR-135ab/135a-5p	1	miR-22/22-3p	1
chr6:29820567-29840744	Ahcyl2	mmu_circ_0013263	const		miR-15abc/16/16abc/195/322/424/497/1907	2	miR-145	2	miR-204/204b/211	1	miR-214/761/3619-5p	1	miR-132/212/212-3p	1
chr1:33919498-33940493	Bend6	mmu_circ_0008662	const		miR-194	2	miR-33ab/33-5p	2	miR-204/204b/211	1	miR-217	1	miR-138/138ab	1
chr11:100895214-100901225	Atp6v0a1	mmu_circ_0002632	up		miR-33a-3p/365/365-3p	2	miR-15abc/16/16abc/195/322/424/497/1907	1	miR-27abc/27a-3p	1	miR-205/205ab	1	miR-19ab	1
chr1:183886524-183892050	Enah	mm9_circ_017328	const		miR-183	2	miR-182	2	miR-96/507/1271	2	miR-124/124ab/506	1	miR-15abc/16/16abc/195/322/424/497/1907	1
chr17:81043471-81044185	Map4k3	mmu_circ_0007048	const		miR-129-5p/129ab-5p	2	miR-34ac/34bc-5p/449abc/449c-5p	1	miR-183	1	miR-187	1	miR-1ab/206/613	1
chr3:104269409-104283773	Lrig2	mmu_circ_0010325	const		miR-148ab-3p/152	2	miR-130ac/301ab/301b/301b-3p/454/721/4295/3666	1	miR-217	1	miR-96/507/1271	1	miR-23abc/23b-3p	1
chr7:141053785-141061770	Fank1	mmu_circ_0013965	const		miR-205/205ab	2	miR-212-5p	1	miR-103a/107/107ab	1	miR-138/138ab	1	miR-192/215	1
chr1:66568028-66577427	Unc80	mmu_circ_0008903	const		miR-181abcd/4262	2	miR-375	1	miR-23abc/23b-3p	1	miR-34ac/34bc-5p/449abc/449c-5p	1	miR-455-3p	1
chr10:84605760-84619939	Cry1	mmu_circ_0002512	const		miR-22/22-3p	2	miR-217	1	miR-129-5p/129ab-5p	1	miR-24/24ab/24-3p	1	miR-338/338-3p	1
chr17:71006793-71012149	Dlgap1	mmu_circ_0006956	const		miR-15abc/16/16abc/195/322/424/497/1907	2	-	-	-	-	-	-	-	-
chr1:140956851-141007062	Dennd1b	mmu_circ_0008219	const		miR-214/761/3619-5p	2	miR-103a/107/107ab	2	miR-26ab/1297/4465	1	miR-203	1	miR-129-5p/129ab-5p	1
chr4:48649711-48663290	Tmeff1	mm9_circ_008846	const		miR-23abc/23b-3p	2	miR-217	1	miR-31	1	miR-124/124ab/506	1	miR-219-5p/508/508-3p/4782-3p	1
chr2:168329944-168332870	Nfatc2	mmu_circ_0009612	const		miR-338/338-3p	2	miR-375	1	miR-129-5p/129ab-5p	1	miR-192/215	1	miR-24/24ab/24-3p	1
chr10:106180542-106237909	Ppfia2	mmu_circ_0001921	const		miR-124/124ab/506	2	miR-148ab-3p/152	2	miR-130ac/301ab/301b/301b-3p/454/721/4295/3666	1	miR-375	1	miR-204/204b/211	1
chr18:42451636-42465468	Rbm27	mmu_circ_0007334	const		miR-196abc	2	miR-216b/216b-5p	1	miR-302ac/520f	1	miR-217	1	miR-96/507/1271	1
chr14:45954327-45963402	Psmc6	mmu_circ_0005239	const		miR-216b/216b-5p	2	miR-216a	2	miR-103a/107/107ab	1	miR-199ab-5p	1	miR-455-3p	1
chr19:50316437-50336857	Sorcs1	mmu_circ_0007883	const		miR-181abcd/4262	2	miR-130ac/301ab/301b/301b-3p/454/721/4295/3666	1	miR-204/204b/211	1	miR-103a/107/107ab	1	miR-143/1721/4770	1
chr2:152127887-152134167	Tbc1d20	mm9_circ_010040	const		miR-338/338-3p	2	miR-214/761/3619-5p	1	miR-122/122a/1352	1	miR-142-3p	1	miR-24/24ab/24-3p	1
chr17:71804944-71815009	Smchd1	mmu_circ_0006968	const		miR-205/205ab	2	miR-223	2	miR-204/204b/211	1	miR-96/507/1271	1	miR-140/140-5p/876-3p/1244	1
chr18:36740721-36753976	Ankhd1	mmu_circ_0007287	const		miR-218/218a	2	miR-214/761/3619-5p	1	miR-338/338-3p	1	miR-205/205ab	1	miR-22/22-3p	1
chr12:75263042-75339357	Syt16	mmu_circ_0004185	const		miR-135ab/135a-5p	2	miR-103a/107/107ab	2	miR-192/215	1	miR-15abc/16/16abc/195/322/424/497/1907	1	miR-18ab/4735-3p	1
chr15:39283769-39342920	Rims2	mmu_circ_0005644	const		miR-150/5127	2	miR-425/425-5p/489	2	miR-204/204b/211	1	miR-375	1	miR-129-5p/129ab-5p	1
chr2:156334548-156339946	Epb4.1l1	mmu_circ_0009498	const		miR-212-5p	2	miR-7/7ab	2	miR-150/5127	1	miR-192/215	1	miR-205/205ab	1
chr5:96557961-96563151	Cnot6l	mmu_circ_0012878	const		miR-30abcdef/30abe-5p/384-5p	2	miR-26ab/1297/4465	1	miR-124/124ab/506	1	miR-99ab/100	1	miR-138/138ab	1
chr2:18023084-18047856	Mllt10	mm9_circ_003170	const		miR-101/101ab	2	miR-144	2	miR-96/507/1271	1	miR-192/215	1	miR-29abcd	1
chr15:47651897-47681366	Csmd3	mmu_circ_0005682	const		miR-27abc/27a-3p	2	miR-128/128ab	2	miR-203	1	miR-22/22-3p	1	miR-338/338-3p	1
chr6:31368930-31401584	Mkln1	mm9_circ_005522	const		miR-26ab/1297/4465	2	miR-130ac/301ab/301b/301b-3p/454/721/4295/3666	2	miR-124/124ab/506	2	miR-19ab	2	miR-132/212/212-3p	1
chr16:9761483-9762076	Grin2a	mmu_circ_0006522	const		miR-7/7ab	2	miR-15abc/16/16abc/195/322/424/497/1907	1	miR-212-5p	1	miR-199ab-5p	1	miR-145	1
chr17:86497851-86520086	None	mm9_circ_004411	const		miR-30abcdef/30abe-5p/384-5p	2	miR-129-5p/129ab-5p	1	miR-139-5p	1	miR-140/140-5p/876-3p/1244	1	miR-34ac/34bc-5p/449abc/449c-5p	1
chr1:56948006-57005099	Satb2	mmu_circ_0008822	const		miR-218/218a	2	miR-203	1	miR-31	1	miR-124/124ab/506	1	miR-23abc/23b-3p	1
chr19:57703574-57717118	Atrnl1	mmu_circ_0007920	const		miR-101/101ab	2	miR-144	2	miR-216b/216b-5p	1	miR-217	1	miR-216a	1
chr18:10129302-10140886	Rock1	mmu_circ_0007117	const		miR-129-5p/129ab-5p	2	miR-1ab/206/613	2	miR-216b/216b-5p	1	miR-204/204b/211	1	miR-190/190ab	1
chr4:73926800-73961553	Kdm4c	mmu_circ_0011768	const		miR-17/17-5p/20ab/20b-5p/93/106ab/427/518a-3p/519d	2	miR-26ab/1297/4465	1	miR-338/338-3p	1	miR-212-5p	1	miR-145	1
chr11:79362909-79379053	Nf1	mmu_circ_0003427	const		miR-802.mpr	2	miR-26ab/1297/4465	1	miR-190/190ab	1	miR-93/93a/105/106a/291a-3p/294/295/302abcde/372/373/428/519a/520be/520acd-3p/1378/1420ac	1	miR-15abc/16/16abc/195/322/424/497/1907	1
chr1:121604352-121669848	Ptpn4	mmu_circ_0008106	const		miR-10abc/10a-5p	2	miR-140/140-5p/876-3p/1244	1	miR-126-3p	1	miR-196abc	1	miR-22/22-3p	1
chr11:70688247-70700673	Rabep1	mm9_circ_001327	const		miR-18ab/4735-3p	2	miR-33ab/33-5p	2	miR-217	1	miR-96/507/1271	1	miR-192/215	1
chr5:3605433-3624130	Pex1	mmu_circ_0012590	const		miR-129-5p/129ab-5p	2	miR-135ab/135a-5p	2	miR-27abc/27a-3p	2	miR-218/218a	2	miR-9/9ab	2
chrX:140178480-140209677	Pak3	mmu_circs_new_00001165	const		miR-302ac/520f	2	miR-132/212/212-3p	1	miR-205/205ab	1	miR-22/22-3p	1	miR-141/200a	1
chr10:53331157-53345840	Mcm9	mmu_circ_0002276	const		miR-33ab/33-5p	2	miR-27abc/27a-3p	2	miR-130ac/301ab/301b/301b-3p/454/721/4295/3666	1	miR-192/215	1	miR-203	1
chr14:21170533-21187174	Fam149b	mmu_circ_0005096	const		miR-199ab-5p	2	miR-203	1	miR-135ab/135a-5p	1	miR-214/761/3619-5p	1	miR-205/205ab	1
chr5:24901206-24920841	Mll3	mmu_circ_0012475	const		miR-18ab/4735-3p	2	miR-93/93a/105/106a/291a-3p/294/295/302abcde/372/373/428/519a/520be/520acd-3p/1378/1420ac	1	miR-218/218a	1	miR-27abc/27a-3p	1	miR-133abc	1
chr18:36740721-36751195	Ankhd1	mmu_circ_0007286	up		miR-218/218a	2	miR-214/761/3619-5p	1	miR-338/338-3p	1	miR-205/205ab	1	miR-22/22-3p	1
chr10:39552323-39567889	Rev3l	mmu_circ_0002188	const		let-7/98/4458/4500	2	miR-216b/216b-5p	1	miR-203	1	miR-124/124ab/506	1	miR-216a	1
chr9:64882681-64914303	Dpp8	mmu_circ_0015791	down		miR-27abc/27a-3p	2	miR-145	2	miR-216b/216b-5p	1	miR-203	1	miR-216a	1
chr10:119472406-119475849	Grip1	mmu_circ_0002007	const		miR-135ab/135a-5p	2	miR-22/22-3p	1	-	-	-	-	-	-
chr5:72015093-72033565	Gabra4	mmu_circ_0012755	up		miR-15abc/16/16abc/195/322/424/497/1907	2	miR-203	1	miR-138/138ab	1	miR-214/761/3619-5p	1	miR-103a/107/107ab	1
chr5:104291936-104305308	Klhl8	mm9_circ_005835	const		miR-153	2	miR-26ab/1297/4465	1	miR-217	1	miR-96/507/1271	1	miR-19ab	1
chr1:169008667-169018750	Fam78b	mmu_circs_new_00000149	const		miR-135ab/135a-5p	2	miR-27abc/27a-3p	2	miR-24/24ab/24-3p	2	miR-29abcd	2	miR-9/9ab	2
chr14:13272384-13286833	Cadps	mmu_circ_0005050	const		miR-129-5p/129ab-5p	2	miR-26ab/1297/4465	1	miR-182	1	miR-96/507/1271	1	miR-153	1
chr4:53140468-53145887	Abca1	mmu_circ_0011676	const		miR-383	2	miR-96/507/1271	1	miR-138/138ab	1	miR-135ab/135a-5p	1	miR-182	1
chr11:105620235-105671911	Tanc2	mmu_circ_0002700	const		miR-29abcd	2	miR-129-5p/129ab-5p	2	miR-138/138ab	2	miR-182	2	miR-96/507/1271	2
chr2:34561539-34562352	Gapvd1	mmu_circ_0009900	const		miR-218/218a	2	miR-192/215	1	miR-22/22-3p	1	miR-141/200a	1	miR-455-3p	1
chr14:65367282-65398605	Kif13b	mmu_circ_0005361	const		miR-214/761/3619-5p	2	miR-338/338-3p	2	miR-7/7ab	2	miR-203	1	miR-96/507/1271	1
chr5:74941436-74968610	Fip1l1	mmu_circ_0012781	const		miR-383	2	miR-216b/216b-5p	1	miR-150/5127	1	miR-216a	1	miR-18ab/4735-3p	1
chr5:111182822-111185785	Ep400	mm9_circ_014796	const		miR-138/138ab	2	miR-15abc/16/16abc/195/322/424/497/1907	2	miR-103a/107/107ab	2	miR-214/761/3619-5p	1	miR-132/212/212-3p	1
chr18:69793230-69802669	Tcf4	mm9_circ_011796	const		miR-302ac/520f	2	miR-7/7ab	2	miR-93/93a/105/106a/291a-3p/294/295/302abcde/372/373/428/519a/520be/520acd-3p/1378/1420ac	1	miR-139-5p	1	miR-34ac/34bc-5p/449abc/449c-5p	1
chr1:60251347-60252020	Nbeal1	mmu_circ_0008845	const		miR-375	2	miR-490-3p	1	-	-	-	-	-	-
chr15:35575727-35639568	Vps13b	mmu_circ_0005609	const		miR-145	2	miR-216b/216b-5p	1	miR-203	1	miR-217	1	miR-129-5p/129ab-5p	1
chrX:45283547-45301537	Ocrl	mmu_circ_0016285	const		miR-27abc/27a-3p	2	miR-205/205ab	2	miR-133abc	2	miR-145	2	miR-23abc/23b-3p	2
chr14:87905565-87911577	Tdrd3	mmu_circ_0005490	const		miR-29abcd	2	miR-153	2	miR-130ac/301ab/301b/301b-3p/454/721/4295/3666	1	miR-93/93a/105/106a/291a-3p/294/295/302abcde/372/373/428/519a/520be/520acd-3p/1378/1420ac	1	miR-17/17-5p/20ab/20b-5p/93/106ab/427/518a-3p/519d	1
chr9:63513954-63515729	Smad3	mmu_circ_0015778	const		miR-196abc	2	miR-140/140-5p/876-3p/1244	1	miR-135ab/135a-5p	1	miR-34ac/34bc-5p/449abc/449c-5p	1	miR-199ab-5p	1
chr18:10593743-10596439	Esco1	mmu_circ_0007124	const		miR-192/215	2	miR-26ab/1297/4465	1	miR-129-5p/129ab-5p	1	miR-135ab/135a-5p	1	miR-23abc/23b-3p	1
chr5:14712416-14714598	Pclo	mmu_circs_new_00000276	const		miR-135ab/135a-5p	2	miR-216b/216b-5p	1	miR-26ab/1297/4465	1	miR-190/190ab	1	miR-93/93a/105/106a/291a-3p/294/295/302abcde/372/373/428/519a/520be/520acd-3p/1378/1420ac	1
chr15:35700210-35700618	Vps13b	mmu_circ_0005611	const		miR-129-5p/129ab-5p	2	-	-	-	-	-	-	-	-
chr9:28709100-28710951	Opcml	mmu_circ_0015487	const		miR-199ab-5p	2	-	-	-	-	-	-	-	-
chr5:73697816-73701665	Ociad1	mmu_circ_0012768	const		miR-203	2	miR-212-5p	2	miR-135ab/135a-5p	1	miR-214/761/3619-5p	1	miR-132/212/212-3p	1
chr10:53414500-53419149	Fam184a	mmu_circ_0002280	const		miR-182	2	miR-96/507/1271	2	miR-216b/216b-5p	1	miR-129-5p/129ab-5p	1	miR-192/215	1
chr1:25477402-25517656	Bai3	mmu_circ_0008628	const		miR-129-5p/129ab-5p	2	miR-145	1	miR-33ab/33-5p	1	miR-122/122a/1352	1	-	-
chr5:104212142-104213532	Aff1	mmu_circ_0011938	const		miR-9/9ab	2	miR-129-5p/129ab-5p	1	miR-212-5p	1	miR-33a-3p/365/365-3p	1	miR-182	1
chr6:36925146-37017385	Dgki	mmu_circ_0013325	const		miR-146ac/146b-5p	2	miR-205/205ab	2	miR-9/9ab	2	miR-26ab/1297/4465	1	miR-124/124ab/506	1
chr6:11911549-11957106	Phf14	mmu_circ_0013002	const		miR-96/507/1271	2	miR-212-5p	2	miR-182	2	miR-204/204b/211	1	miR-218/218a	1
chr17:63820756-63840236	Fbxl17	mm9_circ_008387	const		miR-205/205ab	2	miR-124/124ab/506	1	miR-22/22-3p	1	miR-141/200a	1	miR-194	1
chr1:51237095-51238739	Tmeff2	mmu_circ_0008764	const		miR-27abc/27a-3p	2	miR-338/338-3p	1	miR-22/22-3p	1	miR-128/128ab	1	miR-141/200a	1
chr10:83021342-83027282	A230046K03Rik	mmu_circ_0002505	const		miR-135ab/135a-5p	2	miR-130ac/301ab/301b/301b-3p/454/721/4295/3666	1	miR-93/93a/105/106a/291a-3p/294/295/302abcde/372/373/428/519a/520be/520acd-3p/1378/1420ac	1	miR-499-5p	1	miR-208ab/208ab-3p	1
chr15:44228056-44252419	Nudcd1	mmu_circ_0005673	const		miR-205/205ab	2	miR-216b/216b-5p	1	miR-130ac/301ab/301b/301b-3p/454/721/4295/3666	1	miR-216a	1	miR-27abc/27a-3p	1
chr14:71077885-71082657	Xpo7	mm9_circ_014309	const		miR-302ac/520f	2	miR-219-5p/508/508-3p/4782-3p	2	miR-196abc	1	miR-93/93a/105/106a/291a-3p/294/295/302abcde/372/373/428/519a/520be/520acd-3p/1378/1420ac	1	miR-17/17-5p/20ab/20b-5p/93/106ab/427/518a-3p/519d	1
chr4:41156385-41176881	Ubap2	mmu_circ_0011599	const		miR-455-3p	2	miR-150/5127	1	miR-15abc/16/16abc/195/322/424/497/1907	1	miR-218/218a	1	miR-184	1
chr13:43507779-43520583	Ranbp9	mmu_circ_0004601	const		miR-150/5127	2	miR-26ab/1297/4465	1	miR-96/507/1271	1	miR-135ab/135a-5p	1	miR-218/218a	1
chr9:82839364-82853458	Phip	mm9_circ_017196	const		miR-128/128ab	2	miR-130ac/301ab/301b/301b-3p/454/721/4295/3666	1	miR-217	1	miR-218/218a	1	miR-103a/107/107ab	1
chr5:82075434-82123652	Lphn3	mm9_circ_018693	const		miR-132/212/212-3p	2	miR-26ab/1297/4465	1	miR-203	1	miR-217	1	miR-375	1
chr18:35477495-35508414	Sil1	mmu_circ_0007273	const		miR-103a/107/107ab	2	miR-218/218a	1	miR-205/205ab	1	miR-338/338-3p	1	miR-143/1721/4770	1
chr12:30534109-30540148	Myt1l	mmu_circ_0003877	const		miR-338/338-3p	2	miR-22/22-3p	2	miR-31	1	miR-129-5p/129ab-5p	1	miR-138/138ab	1
chr7:137561961-137659682	Ate1	mmu_circ_0013933	const		miR-138/138ab	2	miR-192/215	1	miR-24/24ab/24-3p	1	miR-208ab/208ab-3p	1	miR-34ac/34bc-5p/449abc/449c-5p	1
chr1:78697843-78698035	Acsl3	mmu_circs_new_00000854	const		miR-129-5p/129ab-5p	2	-	-	-	-	-	-	-	-
chrX:91343621-91344191	Zfx	mmu_circ_0016407	const		miR-128/128ab	2	miR-96/507/1271	1	miR-138/138ab	1	miR-27abc/27a-3p	1	miR-196abc	1
chr4:98722012-98756312	Dock7	mmu_circ_0011897	const		miR-26ab/1297/4465	2	miR-455-3p	2	miR-9/9ab	2	miR-183	1	miR-124/124ab/506	1
chr18:74129544-74143749	Mapk4	mmu_circ_0007499	const		miR-29abcd	2	miR-15abc/16/16abc/195/322/424/497/1907	1	miR-214/761/3619-5p	1	miR-212-5p	1	miR-22/22-3p	1
chr13:58960529-58979623	Ntrk2	mmu_circ_0004699	const		miR-128/128ab	2	miR-203	1	miR-140/140-5p/876-3p/1244	1	miR-27abc/27a-3p	1	miR-199ab-5p	1
chr14:60652546-60665597	Atp8a2	mmu_circ_0005322	const		miR-205/205ab	2	miR-196abc	2	miR-148ab-3p/152	2	miR-130ac/301ab/301b/301b-3p/454/721/4295/3666	1	miR-217	1
chr2:155237260-155244760	Ncoa6	mmu_circ_0009476	const		miR-133abc	2	miR-143/1721/4770	2	miR-375	2	miR-125a-5p/125b-5p/351/670/4319	2	miR-124/124ab/506	1
chr8:98275640-98277050	Cnot1	mmu_circ_0015140	const		miR-17/17-5p/20ab/20b-5p/93/106ab/427/518a-3p/519d	2	miR-216b/216b-5p	1	miR-130ac/301ab/301b/301b-3p/454/721/4295/3666	1	miR-93/93a/105/106a/291a-3p/294/295/302abcde/372/373/428/519a/520be/520acd-3p/1378/1420ac	1	miR-216a	1
chr3:90154308-90158432	Gatad2b	mmu_circs_new_00000596	const		miR-425/425-5p/489	2	miR-203	1	miR-190/190ab	1	miR-96/507/1271	1	miR-210	1
chr5:73461121-73464160	Fryl	mmu_circ_0012763	const		let-7/98/4458/4500	2	miR-130ac/301ab/301b/301b-3p/454/721/4295/3666	1	miR-93/93a/105/106a/291a-3p/294/295/302abcde/372/373/428/519a/520be/520acd-3p/1378/1420ac	1	miR-138/138ab	1	miR-203	1
chr6:118684868-118730342	Cacna1c	mmu_circ_0012986	const		miR-146ac/146b-5p	2	miR-9/9ab	2	miR-216b/216b-5p	1	miR-204/204b/211	1	miR-216a	1
chr2:91606603-91613904	Ambra1	mmu_circ_0010253	const		miR-124/124ab/506	2	miR-31	2	miR-150/5127	2	miR-455-3p	2	miR-218/218a	1
chr16:96286356-96290234	Brwd1	mmu_circ_0006508	const		miR-221/222/222ab/1928	2	let-7/98/4458/4500	2	miR-10abc/10a-5p	2	miR-203	1	miR-196abc	1
chr5:65676087-65688715	Rfc1	mmu_circ_0012721	const		miR-129-5p/129ab-5p	2	miR-212-5p	1	miR-9/9ab	1	miR-193/193b/193a-3p	1	miR-338/338-3p	1
chr6:4995935-5065480	Ppp1r9a	mmu_circs_new_00000734	const		miR-216b/216b-5p	2	miR-216a	2	miR-143/1721/4770	2	miR-203	1	miR-217	1
chr6:5050431-5065480	Ppp1r9a	mm9_circ_017898	const		miR-216b/216b-5p	2	miR-216a	2	miR-143/1721/4770	2	miR-203	1	miR-217	1
chr13:114712454-114757998	Arl15	mmu_circ_0004465	const		miR-130ac/301ab/301b/301b-3p/454/721/4295/3666	2	miR-93/93a/105/106a/291a-3p/294/295/302abcde/372/373/428/519a/520be/520acd-3p/1378/1420ac	1	miR-204/204b/211	1	miR-22/22-3p	1	miR-17/17-5p/20ab/20b-5p/93/106ab/427/518a-3p/519d	1
chr11:61700201-61723448	Akap10	mmu_circ_0003193	up		miR-217	2	miR-103a/107/107ab	2	miR-193/193b/193a-3p	1	miR-129-5p/129ab-5p	1	miR-15abc/16/16abc/195/322/424/497/1907	1
chr4:58882286-58898370	AI314180	mmu_circ_0011717	const		miR-214/761/3619-5p	2	miR-183	1	miR-204/204b/211	1	miR-217	1	miR-124/124ab/506	1
chr14:65694420-65699312	Extl3	mmu_circ_0005371	const		miR-103a/107/107ab	2	let-7/98/4458/4500	2	miR-217	1	miR-124/124ab/506	1	miR-140/140-5p/876-3p/1244	1
chr17:74641244-74657845	Memo1	mm9_circ_006467	const		miR-135ab/135a-5p	2	miR-130ac/301ab/301b/301b-3p/454/721/4295/3666	1	miR-124/124ab/506	1	miR-200bc/429/548a	1	miR-128/128ab	1
chr13:37980739-37991656	Rreb1	mm9_circ_011756	const		miR-7/7ab	2	miR-130ac/301ab/301b/301b-3p/454/721/4295/3666	1	miR-138/138ab	1	miR-338/338-3p	1	miR-19ab	1
chr6:57548422-57576044	Herc6	mmu_circ_0013466	const		miR-199ab-5p	2	miR-140/140-5p/876-3p/1244	1	miR-338/338-3p	1	miR-133abc	1	miR-141/200a	1
chr12:41358108-41367032	Dock4	mm9_circ_003957	const		miR-205/205ab	2	miR-34ac/34bc-5p/449abc/449c-5p	1	miR-7/7ab	1	miR-802.mpr	1	-	-
chr19:41620364-41630191	Lcor	mm9_circ_010078	const		miR-15abc/16/16abc/195/322/424/497/1907	2	miR-129-5p/129ab-5p	2	miR-217	1	miR-192/215	1	miR-218/218a	1
chr18:10582052-10595873	Esco1	mmu_circ_0007122	const		miR-192/215	2	miR-9/9ab	2	miR-26ab/1297/4465	1	miR-203	1	miR-129-5p/129ab-5p	1
chr1:130090036-130118280	R3hdm1	mmu_circ_0008145	const		miR-34ac/34bc-5p/449abc/449c-5p	2	miR-190/190ab	1	miR-138/138ab	1	miR-140/140-5p/876-3p/1244	1	miR-135ab/135a-5p	1
chr8:67335579-67358467	Klhl2	mm9_circ_016108	const		miR-30abcdef/30abe-5p/384-5p	2	miR-29abcd	1	miR-338/338-3p	1	-	-	-	-
chr5:14539409-14540801	Pclo	mmu_circ_0012310	up		miR-9/9ab	2	miR-129-5p/129ab-5p	1	miR-218/218a	1	miR-27abc/27a-3p	1	miR-135ab/135a-5p	1
chr2:112762581-112798407	Ryr3	mm9_circ_010066	const		miR-218/218a	2	miR-193/193b/193a-3p	2	miR-150/5127	1	miR-15abc/16/16abc/195/322/424/497/1907	1	miR-212-5p	1
chr19:37036128-37044528	Btaf1	mmu_circ_0007730	const		miR-103a/107/107ab	2	miR-302ac/520f	2	miR-93/93a/105/106a/291a-3p/294/295/302abcde/372/373/428/519a/520be/520acd-3p/1378/1420ac	1	miR-15abc/16/16abc/195/322/424/497/1907	1	miR-139-5p	1
chr17:80844769-80859387	Sos1	mm9_circ_016460	const		miR-33a-3p/365/365-3p	2	miR-375	1	miR-93/93a/105/106a/291a-3p/294/295/302abcde/372/373/428/519a/520be/520acd-3p/1378/1420ac	1	miR-140/140-5p/876-3p/1244	1	miR-15abc/16/16abc/195/322/424/497/1907	1
chr19:29809605-29829507	9930021J03Rik	mmu_circ_0007680	const		miR-196abc	2	miR-204/204b/211	1	miR-31	1	miR-124/124ab/506	1	miR-214/761/3619-5p	1
chr6:3466621-3486972	Ccdc132	mmu_circ_0013301	const		miR-26ab/1297/4465	2	miR-93/93a/105/106a/291a-3p/294/295/302abcde/372/373/428/519a/520be/520acd-3p/1378/1420ac	2	miR-130ac/301ab/301b/301b-3p/454/721/4295/3666	1	miR-190/190ab	1	miR-375	1
chr18:81055282-81114617	None	mm9_circ_003024	const		miR-145	2	miR-455-3p	1	miR-205/205ab	1	miR-223	1	miR-375	1
chr4:129516221-129525112	Ptp4a2	mmu_circs_new_00000470	const		miR-15abc/16/16abc/195/322/424/497/1907	2	miR-17/17-5p/20ab/20b-5p/93/106ab/427/518a-3p/519d	2	miR-183	2	miR-203	1	miR-217	1
chr12:75033260-75037283	Hif1a	mmu_circ_0004178	const		miR-383	2	miR-29abcd	1	miR-1ab/206/613	1	miR-133abc	1	miR-24/24ab/24-3p	1
chr4:102732222-102745448	Wdr78	mmu_circ_0010989	const		miR-129-5p/129ab-5p	2	miR-15abc/16/16abc/195/322/424/497/1907	1	miR-214/761/3619-5p	1	miR-27abc/27a-3p	1	miR-338/338-3p	1
chr8:14773233-14778415	Dlgap2	mmu_circ_0014703	const		miR-24/24ab/24-3p	2	miR-375	1	miR-192/215	1	miR-135ab/135a-5p	1	-	-
chr10:49243487-49298108	Grik2	mmu_circ_0002253	const		miR-183	2	miR-217	1	miR-135ab/135a-5p	1	miR-27abc/27a-3p	1	miR-338/338-3p	1
chr7:104809322-104819392	Rsf1	mmu_circ_0013678	const		miR-34ac/34bc-5p/449abc/449c-5p	2	miR-204/204b/211	1	miR-31	1	miR-129-5p/129ab-5p	1	miR-140/140-5p/876-3p/1244	1
chrX:35784094-35795317	Lamp2	mmu_circ_0016267	const		miR-22/22-3p	2	miR-203	1	miR-31	1	miR-124/124ab/506	1	miR-140/140-5p/876-3p/1244	1
chr12:52490268-52494897	Scfd1	mmu_circ_0004023	const		miR-217	2	miR-203	1	miR-190/190ab	1	miR-96/507/1271	1	miR-132/212/212-3p	1
chr2:153146010-153146638	Kif3b	mmu_circ_0009448	const		miR-129-5p/129ab-5p	2	miR-133abc	1	miR-205/205ab	1	-	-	-	-
chr12:4637442-4640368	Itsn2	mmu_circ_0003996	const		miR-223	2	miR-190/190ab	1	miR-129-5p/129ab-5p	1	miR-140/140-5p/876-3p/1244	1	miR-124/124ab/506	1
chr6:31368930-31428056	Mkln1	mmu_circ_0013280	const		miR-130ac/301ab/301b/301b-3p/454/721/4295/3666	2	miR-124/124ab/506	2	miR-26ab/1297/4465	2	miR-132/212/212-3p	2	miR-19ab	2
chr7:103884194-103926529	Odz4	mmu_circ_0013664	const		miR-455-3p	2	miR-135ab/135a-5p	1	miR-132/212/212-3p	1	miR-128/128ab	1	miR-187	1
chr14:34221233-34224210	Mapk8	mmu_circ_0005212	const		miR-216b/216b-5p	2	miR-216a	2	miR-183	2	miR-203	1	miR-31	1
chr5:142058246-142089194	Sdk1	mmu_circ_0012256	up		miR-204/204b/211	2	miR-150/5127	1	-	-	-	-	-	-
chr1:178761187-178808237	Sdccag8	mmu_circ_0008470	up		miR-22/22-3p	2	miR-194	1	miR-31	1	-	-	-	-
chr5:128748861-128749747	Tmem132d	mm9_circ_008042	const		miR-196abc	2	miR-217	1	miR-205/205ab	1	miR-22/22-3p	1	miR-145	1
chr17:86873656-86895451	Prkce	mmu_circ_0007079	const		miR-128/128ab	2	miR-425/425-5p/489	2	miR-125a-5p/125b-5p/351/670/4319	1	miR-217	1	miR-192/215	1
chr18:34427951-34466033	Apc	mmu_circ_0007252	down		miR-141/200a	2	miR-192/215	1	miR-140/140-5p/876-3p/1244	1	miR-142-3p	1	miR-193/193b/193a-3p	1
chr15:35002184-35045400	Stk3	mm9_circ_009223	const		miR-128/128ab	2	miR-499-5p	1	miR-208ab/208ab-3p	1	miR-101/101ab	1	miR-202-5p/337-3p	1
chr17:78637081-78702448	Crim1	mmu_circ_0007019	const		miR-27abc/27a-3p	2	miR-181abcd/4262	2	miR-124/124ab/506	1	miR-25/32/92abc/363/363-3p/367	1	miR-383	1
chr1:156547500-156573050	Cacna1e	mmu_circ_0008278	const		miR-7/7ab	2	miR-203	1	miR-96/507/1271	1	miR-132/212/212-3p	1	miR-182	1
chr7:35069720-35070972	4931406P16Rik	mmu_circ_0014149	const		miR-183	2	miR-190/190ab	1	miR-124/124ab/506	1	miR-138/138ab	1	miR-338/338-3p	1
chr17:86887499-86958645	Prkce	mmu_circ_0007080	const		miR-133abc	2	miR-138/138ab	1	miR-15abc/16/16abc/195/322/424/497/1907	1	miR-23abc/23b-3p	1	miR-22/22-3p	1
chr12:66077681-66098032	Fam179b	mmu_circ_0004113	const		miR-203	2	miR-124/124ab/506	1	miR-192/215	1	miR-22/22-3p	1	miR-212-5p	1
chr2:178004021-178037543	Phactr3	mmu_circ_0009642	const		miR-375	2	miR-129-5p/129ab-5p	1	miR-214/761/3619-5p	1	miR-212-5p	1	miR-103a/107/107ab	1
chr6:31368930-31383131	Mkln1	mm9_circ_009396	const		miR-26ab/1297/4465	2	miR-130ac/301ab/301b/301b-3p/454/721/4295/3666	1	miR-17/17-5p/20ab/20b-5p/93/106ab/427/518a-3p/519d	1	miR-33a-3p/365/365-3p	1	miR-199ab-5p	1
chr11:77822902-77823296	Phf12	mmu_circ_0003399	const		miR-223	2	miR-130ac/301ab/301b/301b-3p/454/721/4295/3666	1	miR-140/140-5p/876-3p/1244	1	miR-15abc/16/16abc/195/322/424/497/1907	1	miR-218/218a	1
chr2:156090016-156102404	Phf20	mmu_circ_0009494	const		miR-129-5p/129ab-5p	2	miR-23abc/23b-3p	1	miR-9/9ab	1	miR-150/5127	1	miR-31	1
chr12:25563055-25609159	Mboat2	mm9_circ_013240	const		miR-124/124ab/506	2	miR-214/761/3619-5p	1	let-7/98/4458/4500	1	miR-17/17-5p/20ab/20b-5p/93/106ab/427/518a-3p/519d	1	-	-
chr12:66214760-66227793	Fancm	mmu_circs_new_00001088	const		miR-375	2	miR-27abc/27a-3p	2	miR-200bc/429/548a	1	-	-	-	-
chr15:81470170-81471855	Ep300	mm9_circ_003429	const		miR-7/7ab	2	miR-190/190ab	1	miR-124/124ab/506	1	miR-192/215	1	miR-132/212/212-3p	1
chr6:104782491-104798198	Cntn6	mmu_circ_0012911	const		miR-145	2	miR-129-5p/129ab-5p	1	miR-499-5p	1	miR-208ab/208ab-3p	1	miR-27abc/27a-3p	1
chr16:31977765-31990551	Senp5	mmu_circ_0006192	const		miR-217	2	miR-338/338-3p	2	miR-199ab-5p	2	miR-9/9ab	2	miR-93/93a/105/106a/291a-3p/294/295/302abcde/372/373/428/519a/520be/520acd-3p/1378/1420ac	1
chr10:79323568-79324792	Ptbp1	mmu_circs_new_00000752	const		miR-223	2	miR-31	1	miR-124/124ab/506	1	miR-214/761/3619-5p	1	miR-802.mpr	1
chr9:62760556-62771462	Pias1	mm9_circ_003585	const		miR-133abc	2	miR-204/204b/211	1	miR-124/124ab/506	1	miR-23abc/23b-3p	1	miR-455-3p	1
chr4:108322788-108347162	Zfyve9	mmu_circ_0011040	const		miR-200bc/429/548a	2	miR-193/193b/193a-3p	2	miR-31	1	miR-96/507/1271	1	miR-135ab/135a-5p	1
chr10:73944781-73967553	Pcdh15	mmu_circ_0002398	const		miR-103a/107/107ab	2	miR-214/761/3619-5p	2	miR-23abc/23b-3p	1	miR-31	1	miR-96/507/1271	1
chr14:34215809-34224210	Mapk8	mmu_circ_0005211	const		miR-216b/216b-5p	2	miR-203	2	miR-216a	2	miR-183	2	miR-181abcd/4262	2
chrX:140127829-140169965	Pak3	mmu_circs_new_00001090	const		miR-7/7ab	2	miR-217	1	miR-96/507/1271	1	miR-140/140-5p/876-3p/1244	1	miR-214/761/3619-5p	1
chr5:82153086-82170171	Lphn3	mmu_circ_0012816	down		miR-7/7ab	2	miR-23abc/23b-3p	1	miR-338/338-3p	1	miR-22/22-3p	1	miR-133abc	1
chr16:17378534-17389550	Pi4ka	mm9_circ_002669	const		miR-7/7ab	2	miR-216b/216b-5p	1	miR-217	1	miR-216a	1	miR-218/218a	1
chr6:140492240-140517402	Plekha5	mmu_circ_0013151	const		miR-15abc/16/16abc/195/322/424/497/1907	2	miR-22/22-3p	2	miR-9/9ab	2	miR-203	1	miR-129-5p/129ab-5p	1
chr10:107677160-107690551	Ppp1r12a	mmu_circ_0001931	const		let-7/98/4458/4500	2	miR-302ac/520f	1	miR-1ab/206/613	1	miR-375	1	miR-129-5p/129ab-5p	1
chr11:61961069-61975412	Specc1	mmu_circ_0003198	const		miR-214/761/3619-5p	2	miR-15abc/16/16abc/195/322/424/497/1907	1	-	-	-	-	-	-
chr14:21423273-21427127	Usp54	mmu_circ_0005106	const		miR-375	2	miR-204/204b/211	1	miR-93/93a/105/106a/291a-3p/294/295/302abcde/372/373/428/519a/520be/520acd-3p/1378/1420ac	1	miR-15abc/16/16abc/195/322/424/497/1907	1	miR-24/24ab/24-3p	1
chr9:54731703-54748379	Ireb2	mmu_circ_0015689	const		miR-23abc/23b-3p	2	miR-217	1	miR-223	1	miR-129-5p/129ab-5p	1	miR-21/590-5p	1
chr7:140139726-140158377	Zranb1	mmu_circ_0013956	const		miR-19ab	2	miR-216b/216b-5p	1	miR-26ab/1297/4465	1	miR-217	1	miR-216a	1
chr1:130148779-130159534	Ubxn4	mmu_circs_new_00000993	const		miR-129-5p/129ab-5p	2	miR-145	1	miR-26ab/1297/4465	1	miR-194	1	miR-141/200a	1
chr1:160527287-160542665	Astn1	mm9_circ_010437	const		miR-143/1721/4770	2	miR-31	1	miR-96/507/1271	1	miR-15abc/16/16abc/195/322/424/497/1907	1	miR-138/138ab	1
chr16:17381893-17389550	Pi4ka	mmu_circ_0006114	const		miR-7/7ab	2	miR-383	1	miR-217	1	miR-33a-3p/365/365-3p	1	miR-218/218a	1
chr4:117255204-117287846	Eri3	mm9_circ_005791	const		miR-139-5p	2	miR-26ab/1297/4465	1	miR-31	1	miR-135ab/135a-5p	1	miR-338/338-3p	1
chr3:103134002-103135730	Trim33	mmu_circ_0010313	const		miR-33ab/33-5p	2	miR-138/138ab	1	miR-338/338-3p	1	miR-103a/107/107ab	1	miR-128/128ab	1
chr2:9980622-9985938	Atp5c1	mmu_circ_0010288	const		miR-205/205ab	2	miR-29abcd	1	miR-22/22-3p	1	miR-425/425-5p/489	1	miR-219-5p/508/508-3p/4782-3p	1
chr19:25483575-25486254	Kank1	mmu_circ_0007641	const		miR-138/138ab	2	miR-205/205ab	2	miR-133abc	2	miR-338/338-3p	2	miR-128/128ab	2
chr6:57712428-57740029	Vopp1	mmu_circ_0013469	const		miR-214/761/3619-5p	2	miR-29abcd	1	miR-338/338-3p	1	-	-	-	-
chr2:70606918-70625052	Tlk1	mm9_circ_000353	const		miR-217	2	miR-22/22-3p	1	miR-802.mpr	1	miR-128/128ab	1	miR-141/200a	1
chr16:55998118-56002939	Rpl24	mmu_circ_0006344	const		miR-218/218a	2	miR-200bc/429/548a	1	miR-194	1	miR-9/9ab	1	-	-
chr4:9435773-9444881	Asph	mmu_circ_0011863	const		miR-375	2	miR-23abc/23b-3p	1	miR-183	1	miR-205/205ab	1	-	-
chr1:138170326-138179458	Camsap1l1	mmu_circ_0008206	const		miR-205/205ab	2	miR-33ab/33-5p	2	miR-216b/216b-5p	1	miR-203	1	miR-124/124ab/506	1
chr9:8634046-8658377	Trpc6	mm9_circ_013636	up		miR-218/218a	2	miR-205/205ab	2	miR-33ab/33-5p	2	miR-26ab/1297/4465	1	miR-383	1
chr6:36950041-37037694	Dgki	mmu_circ_0013327	const		miR-146ac/146b-5p	2	miR-9/9ab	2	miR-26ab/1297/4465	1	miR-124/124ab/506	1	miR-150/5127	1
chr4:140118628-140126317	Arhgef10l	mmu_circ_0011367	const		miR-22/22-3p	2	miR-7/7ab	2	miR-205/205ab	1	miR-212-5p	1	miR-15abc/16/16abc/195/322/424/497/1907	1
chr9:45698886-45708339	Rnf214	mmu_circ_0015619	const		miR-205/205ab	2	miR-31	1	miR-139-5p	1	miR-23abc/23b-3p	1	miR-212-5p	1
chr6:38390454-38414049	Ubn2	mmu_circ_0013354	const		miR-218/218a	2	miR-212-5p	2	miR-802.mpr	1	miR-199ab-5p	1	miR-183	1
chr1:130064469-130071809	R3hdm1	mmu_circ_0008141	const		miR-219-5p/508/508-3p/4782-3p	2	miR-203	1	miR-375	1	miR-15abc/16/16abc/195/322/424/497/1907	1	miR-214/761/3619-5p	1
chr3:132368476-132415633	Tbck	mmu_circ_0010462	const		miR-182	2	miR-1ab/206/613	2	miR-216b/216b-5p	1	miR-193/193b/193a-3p	1	miR-124/124ab/506	1
chr2:113203992-113205986	Fmn1	mm9_circ_004229	up		miR-9/9ab	2	miR-375	2	miR-129-5p/129ab-5p	1	miR-192/215	1	miR-18ab/4735-3p	1
chr1:87975142-87986765	Htr2b	mmu_circs_new_00001344	const		miR-217	2	miR-130ac/301ab/301b/301b-3p/454/721/4295/3666	1	miR-96/507/1271	1	miR-132/212/212-3p	1	miR-802.mpr	1
chr5:58304394-58333501	Pcdh7	mmu_circ_0012711	const		miR-125a-5p/125b-5p/351/670/4319	2	miR-122/122a/1352	1	miR-141/200a	1	-	-	-	-
chr6:142977679-143021214	5730419I09Rik	mmu_circ_0013163	const		miR-183	2	miR-143/1721/4770	2	miR-18ab/4735-3p	1	miR-214/761/3619-5p	1	miR-139-5p	1
chr11:86448676-86479380	Vmp1	mmu_circ_0003506	const		miR-15abc/16/16abc/195/322/424/497/1907	2	miR-203	1	miR-217	1	miR-18ab/4735-3p	1	miR-214/761/3619-5p	1
chr2:163905248-163943862	Stk4	mmu_circ_0009558	const		miR-128/128ab	2	miR-204/204b/211	1	miR-375	1	miR-129-5p/129ab-5p	1	miR-192/215	1
chr4:90927451-90978354	Elavl2	mmu_circ_0011852	const		miR-129-5p/129ab-5p	2	miR-183	1	miR-190/190ab	1	miR-192/215	1	miR-196abc	1
chr9:112038957-112060302	Arpp21	mmu_circ_0015322	const		miR-22/22-3p	2	miR-29abcd	2	miR-490-3p	2	miR-26ab/1297/4465	1	miR-138/138ab	1
chr2:119265110-119277186	Ino80	mmu_circ_0009222	const		miR-9/9ab	2	miR-203	1	miR-205/205ab	1	miR-133abc	1	miR-145	1
chr4:59527145-59537348	Rod1	mmu_circ_0011724	const		miR-200bc/429/548a	2	miR-190/190ab	1	miR-223	1	miR-23abc/23b-3p	1	miR-122/122a/1352	1
chr12:4335780-4416805	Ncoa1	mmu_circ_0003981	const		miR-143/1721/4770	2	miR-96/507/1271	1	miR-23abc/23b-3p	1	miR-101/101ab	1	miR-383	1
chr3:55823287-55862752	Nbea	mmu_circ_0010715	up		miR-214/761/3619-5p	2	miR-17/17-5p/20ab/20b-5p/93/106ab/427/518a-3p/519d	2	miR-22/22-3p	2	miR-33a-3p/365/365-3p	2	miR-26ab/1297/4465	1
chr11:75565382-75572930	Ywhae	mmu_circ_0003369	const		miR-22/22-3p	2	miR-204/204b/211	1	miR-23abc/23b-3p	1	miR-212-5p	1	miR-199ab-5p	1
chr16:34171357-34189823	Kalrn	mmu_circ_0006224	const		miR-375	2	miR-138/138ab	2	miR-203	1	miR-124/124ab/506	1	miR-204/204b/211	1
chrX:154326329-154357824	Cnksr2	mmu_circ_0016190	const		miR-193/193b/193a-3p	2	miR-130ac/301ab/301b/301b-3p/454/721/4295/3666	1	miR-33ab/33-5p	1	miR-129-5p/129ab-5p	1	miR-138/138ab	1
chr11:93929206-93933000	Spag9	mmu_circ_0003556	const		miR-122/122a/1352	2	miR-140/140-5p/876-3p/1244	1	miR-205/205ab	1	miR-9/9ab	1	miR-375	1
chr7:72471147-72482032	Tjp1	mmu_circ_0014357	up		miR-203	2	miR-135ab/135a-5p	1	miR-27abc/27a-3p	1	miR-101/101ab	1	miR-221/222/222ab/1928	1
chr12:56877005-56896763	Ralgapa1	mmu_circ_0004094	const		miR-31	2	miR-133abc	2	miR-9/9ab	2	miR-124/124ab/506	1	miR-499-5p	1
chr16:81490488-81527368	Ncam2	mm9_circ_016827	const		miR-23abc/23b-3p	2	miR-203	1	miR-27abc/27a-3p	1	miR-199ab-5p	1	miR-128/128ab	1
chr6:101119127-101122441	Pdzrn3	mmu_circ_0012894	const		miR-203	2	miR-26ab/1297/4465	1	miR-192/215	1	miR-18ab/4735-3p	1	miR-22/22-3p	1
chr6:8376970-8382668	Gm16039	mmu_circ_0013539	const		miR-203	2	miR-23abc/23b-3p	1	miR-27abc/27a-3p	1	miR-338/338-3p	1	miR-128/128ab	1
chr18:42480417-42483852	Rbm27	mmu_circ_0007339	const		miR-218/218a	2	miR-375	1	miR-135ab/135a-5p	1	-	-	-	-
chr6:35014888-35030226	Cnot4	mmu_circ_0013308	const		miR-217	2	miR-190/190ab	1	miR-375	1	miR-129-5p/129ab-5p	1	miR-140/140-5p/876-3p/1244	1
chr6:36950041-37008028	Dgki	mm9_circ_006949	up		miR-9/9ab	2	miR-26ab/1297/4465	1	miR-124/124ab/506	1	miR-24/24ab/24-3p	1	miR-200bc/429/548a	1
chr5:123549845-123554520	Tmem120b	mm9_circ_004339	const		miR-214/761/3619-5p	2	miR-196abc	1	miR-103a/107/107ab	1	miR-15abc/16/16abc/195/322/424/497/1907	1	miR-33a-3p/365/365-3p	1
chr3:115681561-115695957	Slc30a7	mm9_circ_005164	const		miR-135ab/135a-5p	2	miR-183	2	miR-203	1	miR-192/215	1	miR-200bc/429/548a	1
chr2:24487418-24494730	Cacna1b	mm9_circ_016403	const		miR-7/7ab	2	miR-140/140-5p/876-3p/1244	1	miR-15abc/16/16abc/195/322/424/497/1907	1	miR-27abc/27a-3p	1	miR-383	1
chr10:90359991-90411417	Anks1b	mmu_circs_new_00000244	const		miR-140/140-5p/876-3p/1244	2	miR-124/124ab/506	1	miR-490-3p	1	miR-34ac/34bc-5p/449abc/449c-5p	1	miR-103a/107/107ab	1
chr4:132223069-132228947	Eya3	mmu_circ_0011284	const		let-7/98/4458/4500	2	miR-196abc	1	miR-153	1	-	-	-	-
chr13:99037270-99042807	Ankra2	mmu_circ_0004936	const		miR-139-5p	2	miR-15abc/16/16abc/195/322/424/497/1907	1	miR-103a/107/107ab	1	miR-221/222/222ab/1928	1	miR-143/1721/4770	1
chr12:107037860-107050604	Papola	mmu_circ_0003696	const		miR-212-5p	2	miR-25/32/92abc/363/363-3p/367	2	miR-33ab/33-5p	2	miR-33a-3p/365/365-3p	2	miR-31	1
chr13:15732901-15754363	Gli3	mmu_circ_0004516	const		miR-199ab-5p	2	miR-217	1	miR-192/215	1	miR-24/24ab/24-3p	1	miR-34ac/34bc-5p/449abc/449c-5p	1
chr5:144904394-144917863	Lmtk2	mmu_circ_0012299	const		miR-205/205ab	2	miR-130ac/301ab/301b/301b-3p/454/721/4295/3666	1	miR-93/93a/105/106a/291a-3p/294/295/302abcde/372/373/428/519a/520be/520acd-3p/1378/1420ac	1	miR-196abc	1	miR-103a/107/107ab	1
chr8:89189589-89196968	Lonp2	mmu_circ_0015087	const		miR-140/140-5p/876-3p/1244	2	miR-216b/216b-5p	1	miR-375	1	miR-216a	1	miR-22/22-3p	1
chr7:139951071-139951850	Fam53b	mmu_circ_0013952	const		miR-96/507/1271	2	miR-182	2	miR-31	1	miR-218/218a	1	miR-101/101ab	1
chr2:58786779-58835418	Ccdc148	mmu_circ_0010039	const		miR-145	2	miR-199ab-5p	1	miR-33a-3p/365/365-3p	1	miR-490-3p	1	-	-
chr18:54055184-54078687	Csnk1g3	mm9_circ_011088	const		miR-26ab/1297/4465	2	miR-338/338-3p	1	miR-29abcd	1	miR-202-5p/337-3p	1	let-7/98/4458/4500	1
chr2:116978727-116990731	Spred1	mmu_circ_0009200	const		miR-140/140-5p/876-3p/1244	2	miR-203	1	miR-129-5p/129ab-5p	1	miR-192/215	1	miR-214/761/3619-5p	1
chr12:54240367-54249157	Akap6	mmu_circ_0004061	const		miR-15abc/16/16abc/195/322/424/497/1907	2	miR-143/1721/4770	2	let-7/98/4458/4500	2	miR-150/5127	2	miR-130ac/301ab/301b/301b-3p/454/721/4295/3666	1
chr2:91650186-91665509	Ambra1	mmu_circ_0010257	const		miR-103a/107/107ab	2	miR-7/7ab	2	miR-10abc/10a-5p	2	miR-31	1	miR-124/124ab/506	1
chr4:87419383-87439915	Mllt3	mmu_circ_0011828	up		miR-17/17-5p/20ab/20b-5p/93/106ab/427/518a-3p/519d	2	miR-33ab/33-5p	2	miR-181abcd/4262	2	miR-204/204b/211	1	miR-31	1
chr9:9003619-9030872	Arhgap42	mmu_circ_0015983	const		miR-7/7ab	2	miR-203	1	miR-124/124ab/506	1	miR-455-3p	1	miR-218/218a	1
chr17:70865293-70866336	Dlgap1	mmu_circ_0006954	down		miR-205/205ab	2	miR-140/140-5p/876-3p/1244	1	miR-18ab/4735-3p	1	miR-214/761/3619-5p	1	miR-22/22-3p	1
chr12:41352923-41367032	Dock4	mmu_circ_0003969	const		miR-205/205ab	2	miR-26ab/1297/4465	1	miR-34ac/34bc-5p/449abc/449c-5p	1	miR-802.mpr	1	miR-375	1
chr16:17348807-17356309	Pi4ka	mmu_circ_0006110	const		miR-22/22-3p	2	miR-1ab/206/613	2	miR-26ab/1297/4465	1	miR-192/215	1	miR-138/138ab	1
chr9:70551093-70596073	Adam10	mmu_circ_0015848	const		miR-205/205ab	2	miR-26ab/1297/4465	1	miR-203	1	miR-129-5p/129ab-5p	1	miR-138/138ab	1
chr4:151164516-151209992	Camta1	mmu_circ_0011461	const		miR-203	2	miR-150/5127	1	miR-15abc/16/16abc/195/322/424/497/1907	1	miR-18ab/4735-3p	1	miR-218/218a	1
chr12:54240367-54248970	Akap6	mmu_circs_new_00000025	const		miR-143/1721/4770	2	miR-150/5127	2	miR-21/590-5p	1	miR-130ac/301ab/301b/301b-3p/454/721/4295/3666	1	miR-129-5p/129ab-5p	1
chr2:119273940-119277186	Ino80	mmu_circ_0009223	const		miR-9/9ab	2	miR-133abc	1	-	-	-	-	-	-
chr2:5904037-5931474	Upf2	mmu_circ_0010043	const		miR-203	2	miR-221/222/222ab/1928	1	miR-302ac/520f	1	miR-199ab-5p	1	miR-128/128ab	1
chr4:108322788-108364396	Zfyve9	mmu_circ_0011041	const		miR-135ab/135a-5p	2	miR-23abc/23b-3p	2	miR-200bc/429/548a	2	miR-193/193b/193a-3p	2	miR-203	1
chr10:42503247-42548845	Sec63	mmu_circ_0002213	const		miR-219-5p/508/508-3p/4782-3p	2	miR-216b/216b-5p	1	miR-204/204b/211	1	miR-190/190ab	1	miR-216a	1
chr1:68297153-68345015	Erbb4	mmu_circ_0008917	const		miR-218/218a	2	miR-205/205ab	2	miR-204/204b/211	1	miR-129-5p/129ab-5p	1	miR-17/17-5p/20ab/20b-5p/93/106ab/427/518a-3p/519d	1
chr9:110085425-110124660	Smarcc1	mmu_circ_0015290	const		miR-138/138ab	2	miR-22/22-3p	2	miR-375	2	miR-302ac/520f	1	miR-190/190ab	1
chr18:35477495-35500851	Sil1	mmu_circ_0007272	const		miR-103a/107/107ab	2	miR-218/218a	1	miR-205/205ab	1	miR-338/338-3p	1	miR-143/1721/4770	1
chr7:123531357-123537872	Pik3c2a	mmu_circ_0013806	const		miR-205/205ab	2	miR-26ab/1297/4465	1	miR-139-5p	1	miR-338/338-3p	1	miR-22/22-3p	1
chr9:41871797-41880429	Sorl1	mmu_circ_0015582	const		miR-143/1721/4770	2	miR-146ac/146b-5p	1	miR-212-5p	1	miR-18ab/4735-3p	1	-	-
chr12:25563055-25567659	Mboat2	mm9_circ_018655	const		miR-124/124ab/506	2	miR-17/17-5p/20ab/20b-5p/93/106ab/427/518a-3p/519d	1	-	-	-	-	-	-
chr4:107522708-107529925	Lrp8	mmu_circ_0011024	const		miR-130ac/301ab/301b/301b-3p/454/721/4295/3666	2	miR-223	2	miR-218/218a	1	miR-181abcd/4262	1	miR-24/24ab/24-3p	1
chrX:35777443-35795317	Lamp2	mmu_circ_0016266	const		miR-22/22-3p	2	miR-203	1	miR-31	1	miR-124/124ab/506	1	miR-140/140-5p/876-3p/1244	1
chr4:130274068-130275266	Pum1	mm9_circ_000251	const		miR-101/101ab	2	miR-144	2	miR-31	1	miR-192/215	1	miR-499-5p	1
chr6:31376713-31383131	Mkln1	mm9_circ_017784	const		miR-26ab/1297/4465	2	miR-130ac/301ab/301b/301b-3p/454/721/4295/3666	1	miR-33a-3p/365/365-3p	1	miR-199ab-5p	1	miR-19ab	1
chr10:39462496-39519783	Rev3l	mmu_circ_0002184	const		miR-219-5p/508/508-3p/4782-3p	2	miR-302ac/520f	2	let-7/98/4458/4500	2	miR-425/425-5p/489	2	miR-138/138ab	1
chr5:53561595-53579321	Sel1l3	mmu_circ_0012696	const		miR-150/5127	2	miR-145	1	miR-205/205ab	1	miR-375	1	miR-196abc	1
chr1:130093550-130120218	R3hdm1	mmu_circs_new_00000960	const		miR-34ac/34bc-5p/449abc/449c-5p	2	miR-190/190ab	1	miR-140/140-5p/876-3p/1244	1	miR-15abc/16/16abc/195/322/424/497/1907	1	miR-22/22-3p	1
chr7:137362511-137372306	Fgfr2	mmu_circ_0013927	up		miR-145	2	miR-99ab/100	1	miR-138/138ab	1	miR-302ac/520f	1	miR-199ab-5p	1
chr6:140582209-140596606	Aebp2	mm9_circ_000936	const		miR-9/9ab	2	miR-375	2	miR-204/204b/211	1	miR-135ab/135a-5p	1	miR-218/218a	1
chr8:113344606-113345490	Sf3b3	mmu_circ_0014562	up		miR-143/1721/4770	2	miR-499-5p	1	miR-208ab/208ab-3p	1	miR-27abc/27a-3p	1	miR-455-3p	1
chr9:106854642-106909210	Dock3	mmu_circ_0015224	const		miR-148ab-3p/152	2	miR-214/761/3619-5p	2	miR-302ac/520f	2	miR-455-3p	2	miR-17/17-5p/20ab/20b-5p/93/106ab/427/518a-3p/519d	2
chr11:87412364-87414674	Mtmr4	mmu_circ_0003522	const		miR-182	2	miR-96/507/1271	2	miR-124/124ab/506	1	miR-138/138ab	1	miR-15abc/16/16abc/195/322/424/497/1907	1
chr10:120725935-120743939	Tbc1d30	mm9_circ_017963	const		miR-135ab/135a-5p	2	miR-217	1	miR-96/507/1271	1	miR-34ac/34bc-5p/449abc/449c-5p	1	miR-17/17-5p/20ab/20b-5p/93/106ab/427/518a-3p/519d	1
chr12:91407359-91443258	Nrxn3	mmu_circ_0004333	up		miR-375	2	miR-135ab/135a-5p	1	miR-212-5p	1	miR-143/1721/4770	1	miR-193/193b/193a-3p	1
chr15:81431337-81431975	Ep300	mmu_circ_0005874	const		miR-150/5127	2	miR-204/204b/211	1	miR-217	1	miR-133abc	1	miR-183	1
chr2:18068403-18108023	Dnajc1	mmu_circs_new_00001100	const		miR-129-5p/129ab-5p	2	miR-33ab/33-5p	2	miR-204/204b/211	1	miR-217	1	miR-192/215	1
chr3:55281726-55320908	Dclk1	mmu_circ_0010691	const		miR-214/761/3619-5p	2	miR-203	1	miR-218/218a	1	miR-22/22-3p	1	miR-183	1
chr19:37370372-37405102	Ide	mmu_circ_0007744	const		miR-23abc/23b-3p	2	miR-216b/216b-5p	1	miR-26ab/1297/4465	1	miR-375	1	miR-210	1
chr7:109278329-109281375	Nup98	mmu_circ_0013727	const		miR-302ac/520f	2	miR-148ab-3p/152	2	miR-23abc/23b-3p	1	miR-205/205ab	1	miR-196abc	1
chr3:146126148-146156807	Spata1	mmu_circ_0010515	const		miR-33ab/33-5p	2	miR-375	2	miR-26ab/1297/4465	1	miR-203	1	miR-129-5p/129ab-5p	1
chr17:66207001-66214072	Ralbp1	mmu_circ_0006934	const		miR-9/9ab	2	miR-26ab/1297/4465	1	miR-139-5p	1	miR-218/218a	1	miR-200bc/429/548a	1
chr12:86381522-86385474	Ylpm1	mmu_circ_0004282	const		miR-138/138ab	2	miR-216b/216b-5p	1	miR-204/204b/211	1	miR-129-5p/129ab-5p	1	miR-216a	1
chr6:38411474-38429193	Ubn2	mmu_circs_new_00000456	const		miR-218/218a	2	miR-212-5p	2	miR-183	2	miR-96/507/1271	1	miR-802.mpr	1
chr2:24708184-24733146	Ehmt1	mmu_circ_0009739	const		miR-22/22-3p	2	miR-217	1	miR-31	1	miR-124/124ab/506	1	miR-200bc/429/548a	1
chr6:93705007-93735640	Magi1	mmu_circ_0013619	const		miR-196abc	2	miR-15abc/16/16abc/195/322/424/497/1907	1	miR-218/218a	1	miR-214/761/3619-5p	1	miR-27abc/27a-3p	1
chr9:79935236-79971753	Senp6	mmu_circ_0015921	const		miR-96/507/1271	2	miR-139-5p	2	miR-23abc/23b-3p	1	miR-205/205ab	1	miR-7/7ab	1
chr12:52748980-52756470	Strn3	mmu_circ_0004031	const		miR-205/205ab	2	miR-192/215	1	miR-15abc/16/16abc/195/322/424/497/1907	1	miR-214/761/3619-5p	1	miR-302ac/520f	1
chr6:149460213-149462412	Bicd1	mmu_circs_new_00000523	const		miR-183	2	miR-139-5p	1	miR-22/22-3p	1	miR-212-5p	1	miR-133abc	1
chr16:33434711-33468269	Zfp148	mmu_circ_0006215	up		miR-103a/107/107ab	2	miR-193/193b/193a-3p	2	miR-130ac/301ab/301b/301b-3p/454/721/4295/3666	1	miR-217	1	miR-124/124ab/506	1
chr4:109512920-109563595	Faf1	mmu_circ_0011057	const		miR-23abc/23b-3p	2	miR-25/32/92abc/363/363-3p/367	2	miR-196abc	1	miR-124/124ab/506	1	miR-15abc/16/16abc/195/322/424/497/1907	1
chr1:64597422-64622903	Creb1	mm9_circ_013998	const		miR-140/140-5p/876-3p/1244	2	miR-183	2	miR-182	2	miR-96/507/1271	2	miR-203	1
chr5:43628545-43653023	Cpeb2	mmu_circ_0012649	const		miR-130ac/301ab/301b/301b-3p/454/721/4295/3666	2	miR-148ab-3p/152	2	miR-217	1	miR-33ab/33-5p	1	miR-153	1
chr17:90960080-90996969	None	mm9_circ_013526	const		miR-182	2	miR-96/507/1271	2	miR-129-5p/129ab-5p	1	miR-139-5p	1	miR-138/138ab	1
chr5:90683664-90692446	Ankrd17	mmu_circ_0012852	up		miR-15abc/16/16abc/195/322/424/497/1907	2	miR-204/204b/211	1	miR-129-5p/129ab-5p	1	miR-214/761/3619-5p	1	miR-205/205ab	1
chr5:131557407-131561941	Wbscr17	mmu_circ_0012164	const		miR-192/215	2	miR-24/24ab/24-3p	1	miR-205/205ab	1	miR-383	1	miR-199ab-5p	1
chr8:93509957-93522605	Chd9	mmu_circ_0015105	const		miR-125a-5p/125b-5p/351/670/4319	2	miR-218/218a	1	miR-214/761/3619-5p	1	miR-9/9ab	1	miR-17/17-5p/20ab/20b-5p/93/106ab/427/518a-3p/519d	1
chr7:116696488-116700975	St5	mmu_circ_0013749	const		miR-15abc/16/16abc/195/322/424/497/1907	2	miR-22/22-3p	2	miR-31	2	miR-203	1	miR-17/17-5p/20ab/20b-5p/93/106ab/427/518a-3p/519d	1
chr14:73662335-73694837	Rb1	mmu_circ_0005427	const		miR-203	2	miR-26ab/1297/4465	1	miR-130ac/301ab/301b/301b-3p/454/721/4295/3666	1	miR-129-5p/129ab-5p	1	miR-23abc/23b-3p	1
chr3:63571378-63588059	Plch1	mmu_circ_0010750	const		miR-15abc/16/16abc/195/322/424/497/1907	2	miR-217	1	miR-31	1	miR-96/507/1271	1	miR-214/761/3619-5p	1
chr8:89155284-89196968	Lonp2	mmu_circ_0015085	const		miR-140/140-5p/876-3p/1244	2	miR-375	2	miR-490-3p	2	miR-130ac/301ab/301b/301b-3p/454/721/4295/3666	1	miR-190/190ab	1
chrX:166414853-166425698	Mid1	mmu_circs_new_00000061	const		miR-205/205ab	2	miR-124/124ab/506	1	miR-140/140-5p/876-3p/1244	1	miR-218/218a	1	miR-142-3p	1
chr13:14370544-14392714	Hecw1	mmu_circ_0004503	const		miR-15abc/16/16abc/195/322/424/497/1907	2	miR-103a/107/107ab	2	miR-203	1	miR-217	1	miR-96/507/1271	1
chr6:149016571-149029437	Dennd5b	mmu_circ_0013206	const		miR-146ac/146b-5p	2	miR-425/425-5p/489	2	miR-216b/216b-5p	1	miR-203	1	miR-31	1
chr3:51103704-51129957	Elf2	mm9_circ_006286	const		miR-205/205ab	2	miR-145	1	miR-193/193b/193a-3p	1	miR-143/1721/4770	1	miR-24/24ab/24-3p	1
chr5:114000240-114008216	Wscd2	mmu_circ_0012010	const		miR-196abc	2	miR-126-3p	1	miR-7/7ab	1	miR-15abc/16/16abc/195/322/424/497/1907	1	miR-18ab/4735-3p	1
chr12:32445711-32524719	Cog5	mmu_circ_0003894	const		miR-129-5p/129ab-5p	2	miR-15abc/16/16abc/195/322/424/497/1907	2	miR-205/205ab	2	miR-26ab/1297/4465	1	miR-214/761/3619-5p	1
chr1:99542118-99551266	D1Ertd622e	mmu_circ_0009103	const		miR-135ab/135a-5p	2	miR-192/215	1	miR-138/138ab	1	miR-218/218a	1	miR-196abc	1
chr19:45832394-45842497	Mgea5	mmu_circ_0007839	const		miR-96/507/1271	2	miR-182	2	miR-9/9ab	2	miR-218/218a	1	miR-23abc/23b-3p	1
chr3:55787671-55806863	Nbea	mmu_circ_0010713	const		miR-182	2	miR-96/507/1271	2	miR-31	1	miR-30abcdef/30abe-5p/384-5p	1	miR-132/212/212-3p	1
chr14:57413243-57423700	Zmym5	mmu_circ_0005299	const		miR-216b/216b-5p	2	miR-216a	2	miR-217	1	miR-124/124ab/506	1	miR-214/761/3619-5p	1
chr8:81615731-81660562	Zfp827	mm9_circ_014618	const		miR-103a/107/107ab	2	miR-219-5p/508/508-3p/4782-3p	2	miR-93/93a/105/106a/291a-3p/294/295/302abcde/372/373/428/519a/520be/520acd-3p/1378/1420ac	1	miR-214/761/3619-5p	1	miR-27abc/27a-3p	1
chr12:72175922-72177056	Arid4a	mmu_circ_0004158	up		miR-139-5p	2	miR-183	2	miR-204/204b/211	1	miR-93/93a/105/106a/291a-3p/294/295/302abcde/372/373/428/519a/520be/520acd-3p/1378/1420ac	1	miR-203	1
chr4:28797706-28799146	Epha7	mmu_circ_0011552	const		miR-181abcd/4262	2	miR-23abc/23b-3p	1	miR-217	1	miR-7/7ab	1	miR-425/425-5p/489	1
chr15:30564398-30599361	Ctnnd2	mm9_circ_018793	const		miR-217	2	miR-138/138ab	2	miR-130ac/301ab/301b/301b-3p/454/721/4295/3666	1	miR-93/93a/105/106a/291a-3p/294/295/302abcde/372/373/428/519a/520be/520acd-3p/1378/1420ac	1	miR-218/218a	1
chr2:116978727-116997822	Spred1	mmu_circ_0009201	const		miR-140/140-5p/876-3p/1244	2	miR-203	1	miR-129-5p/129ab-5p	1	miR-192/215	1	miR-214/761/3619-5p	1
chr7:80644479-80648400	Chd2	mmu_circ_0014383	const		miR-499-5p	2	miR-208ab/208ab-3p	2	miR-145	2	miR-203	1	miR-96/507/1271	1
chr12:41347807-41367032	Dock4	mmu_circ_0003966	const		miR-205/205ab	2	miR-26ab/1297/4465	1	miR-124/124ab/506	1	miR-34ac/34bc-5p/449abc/449c-5p	1	miR-802.mpr	1
chr12:90741461-90771454	Nrxn3	mm9_circ_000560	const		miR-129-5p/129ab-5p	2	miR-27abc/27a-3p	2	miR-133abc	2	miR-26ab/1297/4465	1	miR-217	1
chr11:105620235-105660138	Tanc2	mmu_circ_0002699	const		miR-129-5p/129ab-5p	2	miR-33ab/33-5p	2	miR-26ab/1297/4465	1	miR-29abcd	1	miR-217	1
chr8:8639205-8641256	Efnb2	mmu_circ_0015035	const		miR-133abc	2	miR-203	1	miR-375	1	miR-132/212/212-3p	1	miR-128/128ab	1
chr18:23741584-23756059	Dtna	mm9_circ_013221	const		miR-138/138ab	2	miR-146ac/146b-5p	2	miR-200bc/429/548a	1	miR-205/205ab	1	miR-19ab	1
chr2:29833896-29839280	Spna2	mmu_circ_0009804	const		miR-103a/107/107ab	2	miR-217	1	miR-96/507/1271	1	miR-15abc/16/16abc/195/322/424/497/1907	1	miR-135ab/135a-5p	1
chr10:90357843-90411417	Anks1b	mm9_circ_002573	const		miR-140/140-5p/876-3p/1244	2	miR-124/124ab/506	1	miR-490-3p	1	miR-34ac/34bc-5p/449abc/449c-5p	1	miR-103a/107/107ab	1
chr12:41358108-41376076	Dock4	mmu_circ_0003971	const		miR-205/205ab	2	miR-34ac/34bc-5p/449abc/449c-5p	1	miR-192/215	1	miR-7/7ab	1	miR-802.mpr	1
chr18:21306232-21307405	Fam59a	mmu_circ_0007161	const		miR-130ac/301ab/301b/301b-3p/454/721/4295/3666	2	miR-93/93a/105/106a/291a-3p/294/295/302abcde/372/373/428/519a/520be/520acd-3p/1378/1420ac	2	miR-196abc	2	miR-150/5127	2	miR-23abc/23b-3p	2
chr7:97308957-97345530	Picalm	mmu_circ_0014461	const		miR-375	2	miR-19ab	2	miR-183	2	miR-130ac/301ab/301b/301b-3p/454/721/4295/3666	1	miR-217	1
chr16:93849374-93854143	None	mm9_circ_017370	const		miR-33ab/33-5p	2	miR-31	1	miR-129-5p/129ab-5p	1	-	-	-	-
chr17:44775461-44776775	Runx2	mmu_circ_0006773	up		miR-7/7ab	2	miR-203	1	miR-223	1	miR-138/138ab	1	miR-24/24ab/24-3p	1
chr11:104387364-104390752	Cdc27	mmu_circ_0002688	const		miR-129-5p/129ab-5p	2	miR-203	1	miR-499-5p	1	miR-208ab/208ab-3p	1	miR-183	1
chr2:37817160-37858994	Dennd1a	mmu_circ_0009946	const		miR-214/761/3619-5p	2	miR-196abc	1	miR-338/338-3p	1	miR-103a/107/107ab	1	miR-202-5p/337-3p	1
chr9:21829117-21841304	Elavl3	mm9_circ_012724	const		miR-24/24ab/24-3p	2	miR-135ab/135a-5p	1	miR-22/22-3p	1	miR-133abc	1	miR-455-3p	1
chr10:119375299-119382227	Grip1	mmu_circ_0001998	const		miR-214/761/3619-5p	2	miR-141/200a	1	miR-490-3p	1	miR-192/215	1	-	-
chr15:41629019-41657598	Oxr1	mmu_circ_0005665	up		miR-204/204b/211	2	miR-153	2	miR-124/124ab/506	1	miR-383	1	miR-302ac/520f	1
chr8:26770212-26776628	Whsc1l1	mm9_circ_014333	const		miR-138/138ab	2	miR-204/204b/211	1	miR-99ab/100	1	miR-192/215	1	miR-126-3p	1
chr3:132368476-132437560	Tbck	mmu_circ_0010463	const		miR-9/9ab	2	miR-182	2	miR-1ab/206/613	2	miR-216b/216b-5p	1	miR-193/193b/193a-3p	1
chr5:122990312-123061116	Ift81	mmu_circ_0012083	const		miR-129-5p/129ab-5p	2	miR-205/205ab	2	miR-181abcd/4262	2	miR-216b/216b-5p	1	miR-204/204b/211	1
chr10:108064308-108079454	Syt1	mmu_circ_0001938	up		miR-214/761/3619-5p	2	miR-145	2	miR-204/204b/211	1	miR-129-5p/129ab-5p	1	miR-15abc/16/16abc/195/322/424/497/1907	1
chr7:105031981-105037530	Pak1	mmu_circ_0013680	const		miR-140/140-5p/876-3p/1244	2	miR-451	1	miR-27abc/27a-3p	1	miR-122/122a/1352	1	miR-143/1721/4770	1
chr2:166711278-166719118	Arfgef2	mmu_circ_0009591	const		miR-455-3p	2	miR-203	1	miR-217	1	miR-31	1	miR-138/138ab	1
chr11:70688247-70698470	Rabep1	mm9_circ_001848	const		miR-18ab/4735-3p	2	miR-33ab/33-5p	2	miR-217	1	miR-96/507/1271	1	miR-140/140-5p/876-3p/1244	1
chr6:38411474-38437150	Ubn2	mmu_circ_0013361	const		miR-96/507/1271	2	miR-218/218a	2	miR-212-5p	2	miR-199ab-5p	2	miR-183	2
chr2:148528796-148532941	Napb	mm9_circ_017153	const		miR-135ab/135a-5p	2	miR-214/761/3619-5p	2	miR-205/205ab	1	miR-19ab	1	miR-455-3p	1
chr2:91645180-91665509	Ambra1	mm9_circ_007585	const		miR-103a/107/107ab	2	miR-7/7ab	2	miR-10abc/10a-5p	2	miR-203	1	miR-31	1
chr11:108525809-108619133	Ccdc46	mm9_circ_009647	up		miR-22/22-3p	2	miR-182	2	miR-96/507/1271	2	miR-31	1	miR-129-5p/129ab-5p	1
chr4:130274068-130286463	Pum1	mm9_circ_018129	const		miR-128/128ab	2	miR-144	2	miR-101/101ab	2	miR-23abc/23b-3p	2	miR-133abc	2
chr7:85595772-85607828	Ntrk3	mm9_circ_004529	const		miR-24/24ab/24-3p	2	miR-27abc/27a-3p	2	miR-22/22-3p	2	miR-199ab-5p	2	miR-145	2
chr12:3442473-3457209	Asxl2	mm9_circ_007078	const		miR-205/205ab	2	miR-183	1	miR-202-5p/337-3p	1	miR-33ab/33-5p	1	miR-21/590-5p	1
chr1:157787846-157809690	Cep350	mmu_circ_0008290	const		miR-93/93a/105/106a/291a-3p/294/295/302abcde/372/373/428/519a/520be/520acd-3p/1378/1420ac	2	miR-130ac/301ab/301b/301b-3p/454/721/4295/3666	1	miR-375	1	miR-124/124ab/506	1	miR-138/138ab	1
chr19:29809605-29860939	9930021J03Rik	mmu_circ_0007681	const		miR-204/204b/211	2	miR-196abc	2	miR-31	1	miR-124/124ab/506	1	miR-214/761/3619-5p	1
chr10:92278625-92341357	4930485B16Rik	mmu_circ_0002578	const		miR-9/9ab	2	miR-15abc/16/16abc/195/322/424/497/1907	1	miR-214/761/3619-5p	1	miR-196abc	1	miR-103a/107/107ab	1
chr10:19743413-19778896	Map3k5	mmu_circ_0002105	const		miR-205/205ab	2	miR-22/22-3p	2	miR-130ac/301ab/301b/301b-3p/454/721/4295/3666	1	miR-129-5p/129ab-5p	1	miR-203	1
chr18:10588436-10596439	Esco1	mmu_circ_0007123	const		miR-192/215	2	miR-26ab/1297/4465	1	miR-203	1	miR-129-5p/129ab-5p	1	miR-135ab/135a-5p	1
chr11:100324101-100325759	Klhl11	mmu_circ_0002626	const		miR-135ab/135a-5p	2	miR-132/212/212-3p	2	miR-143/1721/4770	2	miR-204/204b/211	1	miR-31	1
chr6:72078257-72099171	St3gal5	mmu_circ_0013516	const		miR-181abcd/4262	2	miR-26ab/1297/4465	1	miR-203	1	miR-124/124ab/506	1	miR-23abc/23b-3p	1
chr17:30661657-30667310	Btbd9	mmu_circ_0006681	const		miR-103a/107/107ab	2	miR-302ac/520f	1	miR-217	1	miR-193/193b/193a-3p	1	miR-124/124ab/506	1
chrY:473290-495077	Uty	mmu_circ_0016442	const		miR-194	2	miR-129-5p/129ab-5p	1	miR-138/138ab	1	miR-135ab/135a-5p	1	miR-200bc/429/548a	1
chr18:10574872-10586039	Esco1	mmu_circ_0007120	const		miR-9/9ab	2	let-7/98/4458/4500	1	miR-129-5p/129ab-5p	1	miR-190/190ab	1	miR-7/7ab	1
chr11:64835442-64855012	Arhgap44	mmu_circ_0003230	const		miR-26ab/1297/4465	2	miR-214/761/3619-5p	2	miR-7/7ab	2	miR-96/507/1271	1	miR-15abc/16/16abc/195/322/424/497/1907	1
chr15:80714636-80748527	Tnrc6b	mmu_circ_0005858	const		miR-218/218a	2	miR-214/761/3619-5p	2	miR-183	2	miR-182	2	miR-96/507/1271	2
chr10:7359842-7368953	Pcmt1	mmu_circ_0002393	const		miR-219-5p/508/508-3p/4782-3p	2	miR-24/24ab/24-3p	1	miR-214/761/3619-5p	1	miR-200bc/429/548a	1	miR-205/205ab	1
chr13:98844953-98847275	Rgnef	mmu_circ_0004933	const		miR-214/761/3619-5p	2	miR-338/338-3p	2	miR-26ab/1297/4465	1	miR-124/124ab/506	1	-	-
chr11:79197676-79232185	Nf1	mmu_circ_0003413	const		miR-205/205ab	2	miR-9/9ab	2	miR-216b/216b-5p	1	miR-203	1	miR-217	1
chr3:116321173-116324426	Sass6	mmu_circ_0010383	const		miR-375	2	miR-153	1	miR-181abcd/4262	1	miR-219-5p/508/508-3p/4782-3p	1	miR-138/138ab	1
chr3:88826952-88830428	Ash1l	mmu_circ_0010881	const		miR-9/9ab	2	-	-	-	-	-	-	-	-
chr12:56508455-56515485	Psma6	mmu_circ_0004081	const		miR-101/101ab	2	miR-128/128ab	2	miR-144	2	miR-217	1	miR-138/138ab	1
chr9:112060193-112088273	Arpp21	mm9_circ_018301	const		miR-26ab/1297/4465	2	miR-124/124ab/506	2	miR-200bc/429/548a	2	miR-181abcd/4262	2	miR-203	1
chr1:167281014-167287677	Dcaf6	mmu_circ_0008383	const		miR-135ab/135a-5p	2	miR-302ac/520f	2	miR-218/218a	2	miR-148ab-3p/152	2	miR-130ac/301ab/301b/301b-3p/454/721/4295/3666	1
chr11:29677002-29710167	Eml6	mmu_circ_0002955	const		miR-103a/107/107ab	2	miR-145	2	miR-204/204b/211	1	miR-190/190ab	1	miR-223	1
chr3:141519312-141543480	Bmpr1b	mmu_circ_0010499	const		miR-27abc/27a-3p	2	miR-103a/107/107ab	2	miR-1ab/206/613	2	miR-204/204b/211	1	miR-139-5p	1
chr2:83493514-83504349	Zc3h15	mmu_circs_new_00001002	up		miR-26ab/1297/4465	2	miR-129-5p/129ab-5p	2	miR-130ac/301ab/301b/301b-3p/454/721/4295/3666	1	miR-375	1	miR-139-5p	1
chr8:26751048-26776628	Whsc1l1	mmu_circ_0014742	const		miR-204/204b/211	2	miR-138/138ab	2	miR-133abc	2	miR-375	2	miR-99ab/100	1
chr11:87983066-87983676	Cuedc1	mm9_circ_011664	const		miR-138/138ab	2	miR-103a/107/107ab	1	-	-	-	-	-	-
chr7:140141267-140165306	Zranb1	mm9_circ_015057	const		miR-26ab/1297/4465	2	miR-223	2	miR-19ab	2	miR-29abcd	2	miR-216b/216b-5p	1
chr2:68204130-68248198	Stk39	mmu_circ_0010119	const		miR-135ab/135a-5p	2	miR-130ac/301ab/301b/301b-3p/454/721/4295/3666	1	miR-34ac/34bc-5p/449abc/449c-5p	1	miR-183	1	miR-128/128ab	1
chr17:30650500-30667284	Btbd9	mmu_circ_0006679	const		miR-103a/107/107ab	2	miR-217	1	miR-124/124ab/506	1	miR-218/218a	1	miR-96/507/1271	1
chr10:108064308-108128119	Syt1	mmu_circ_0001939	const		miR-214/761/3619-5p	2	miR-145	2	miR-204/204b/211	1	miR-129-5p/129ab-5p	1	miR-140/140-5p/876-3p/1244	1
chr11:85140368-85153298	Ppm1d	mmu_circs_new_00000125	const		miR-218/218a	2	miR-183	2	miR-143/1721/4770	2	miR-375	1	miR-96/507/1271	1
chr13:55346878-55349438	Nsd1	mmu_circ_0004674	const		miR-153	2	miR-139-5p	1	miR-140/140-5p/876-3p/1244	1	miR-132/212/212-3p	1	miR-205/205ab	1
chr3:102832711-102833135	Csde1	mmu_circs_new_00001208	const		miR-15abc/16/16abc/195/322/424/497/1907	2	miR-216b/216b-5p	1	miR-26ab/1297/4465	1	miR-93/93a/105/106a/291a-3p/294/295/302abcde/372/373/428/519a/520be/520acd-3p/1378/1420ac	1	miR-216a	1
chr1:187090779-187091158	Rab3gap2	mmu_circ_0008537	const		miR-221/222/222ab/1928	2	miR-15abc/16/16abc/195/322/424/497/1907	1	miR-214/761/3619-5p	1	miR-338/338-3p	1	miR-103a/107/107ab	1
chr13:59609319-59645812	Agtpbp1	mmu_circ_0004720	const		miR-27abc/27a-3p	2	miR-194	1	miR-9/9ab	1	miR-103a/107/107ab	1	miR-25/32/92abc/363/363-3p/367	1
chr10:92292397-92341357	4930485B16Rik	mmu_circ_0002579	const		miR-9/9ab	2	miR-15abc/16/16abc/195/322/424/497/1907	1	miR-214/761/3619-5p	1	miR-196abc	1	miR-103a/107/107ab	1
chr13:91664189-91704299	Ssbp2	mm9_circ_009672	const		miR-128/128ab	2	miR-27abc/27a-3p	1	miR-196abc	1	miR-22/22-3p	1	miR-101/101ab	1
chr7:137362511-137386158	Fgfr2	mm9_circ_002196	const		miR-145	2	miR-130ac/301ab/301b/301b-3p/454/721/4295/3666	1	miR-93/93a/105/106a/291a-3p/294/295/302abcde/372/373/428/519a/520be/520acd-3p/1378/1420ac	1	miR-99ab/100	1	miR-138/138ab	1
chr11:29433225-29442509	Mtif2	mmu_circ_0002946	const		miR-212-5p	2	miR-26ab/1297/4465	1	miR-383	1	miR-124/124ab/506	1	miR-192/215	1
chr11:98233383-98234884	Stard3	mmu_circ_0003608	const		miR-143/1721/4770	2	miR-18ab/4735-3p	2	-	-	-	-	-	-
chr15:25893978-25901891	Fam134b	mmu_circ_0005562	const		miR-133abc	2	miR-26ab/1297/4465	1	miR-203	1	miR-129-5p/129ab-5p	1	miR-9/9ab	1
chrX:105999320-106020834	Brwd3	mmu_circ_0016077	const		miR-196abc	2	miR-96/507/1271	1	miR-138/138ab	1	miR-218/218a	1	miR-214/761/3619-5p	1
chr1:91524335-91530869	Agap1	mm9_circ_017649	const		miR-214/761/3619-5p	2	miR-216b/216b-5p	1	miR-216a	1	miR-15abc/16/16abc/195/322/424/497/1907	1	miR-103a/107/107ab	1
chr1:182024074-182044245	Adck3	mmu_circs_new_00000230	const		miR-145	2	miR-217	1	miR-129-5p/129ab-5p	1	miR-138/138ab	1	miR-205/205ab	1
chr4:46731657-46762454	Gabbr2	mmu_circ_0011647	const		miR-214/761/3619-5p	2	miR-203	1	miR-129-5p/129ab-5p	1	miR-15abc/16/16abc/195/322/424/497/1907	1	miR-23abc/23b-3p	1
chr16:17671637-17674751	Med15	mmu_circ_0006118	const		miR-22/22-3p	2	miR-183	1	miR-138/138ab	1	-	-	-	-
chr6:3501012-3528915	Ccdc132	mmu_circ_0013307	const		miR-203	2	miR-26ab/1297/4465	1	miR-499-5p	1	miR-208ab/208ab-3p	1	miR-27abc/27a-3p	1
chr6:149273926-149280028	2810474O19Rik	mmu_circs_new_00000827	const		miR-23abc/23b-3p	2	miR-15abc/16/16abc/195/322/424/497/1907	1	miR-138/138ab	1	miR-135ab/135a-5p	1	miR-338/338-3p	1
chr9:72439557-72441167	Rfx7	mm9_circ_007596	const		miR-124/124ab/506	2	miR-196abc	2	miR-183	1	let-7/98/4458/4500	1	miR-33ab/33-5p	1
chr4:46038528-46042679	Tdrd7	mmu_circs_new_00000024	const		miR-133abc	2	miR-200bc/429/548a	1	miR-34ac/34bc-5p/449abc/449c-5p	1	-	-	-	-
chr18:7901493-7910822	Wac	mmu_circ_0007541	const		miR-34ac/34bc-5p/449abc/449c-5p	2	miR-193/193b/193a-3p	2	miR-383	1	miR-129-5p/129ab-5p	1	miR-138/138ab	1
chr4:11121072-11126578	Ccne2	mmu_circ_0011063	const		let-7/98/4458/4500	2	miR-26ab/1297/4465	1	miR-217	1	miR-196abc	1	miR-29abcd	1
chr1:133240925-133253482	Srgap2	mmu_circ_0008165	const		miR-217	2	miR-205/205ab	2	miR-33ab/33-5p	2	miR-203	1	miR-96/507/1271	1
chr17:10431757-10466928	Qk	mmu_circ_0006530	const		miR-150/5127	2	miR-26ab/1297/4465	1	miR-128/128ab	1	-	-	-	-
chr3:157951943-158024526	Lrrc7	mmu_circ_0010580	const		miR-96/507/1271	2	miR-182	2	miR-26ab/1297/4465	1	miR-217	1	miR-196abc	1
chrX:90947423-90980292	Pcyt1b	mmu_circ_0016402	const		miR-132/212/212-3p	2	miR-217	1	miR-223	1	miR-129-5p/129ab-5p	1	miR-214/761/3619-5p	1
chr6:134708636-134711452	Dusp16	mmu_circ_0013121	const		miR-15abc/16/16abc/195/322/424/497/1907	2	miR-135ab/135a-5p	1	miR-214/761/3619-5p	1	miR-24/24ab/24-3p	1	miR-338/338-3p	1
chr19:4342846-4394892	Kdm2a	mmu_circ_0007804	const		miR-203	2	miR-205/205ab	2	miR-141/200a	2	miR-216b/216b-5p	1	miR-217	1
chr5:84496384-84537081	Epha5	mmu_circ_0012820	const		miR-216b/216b-5p	2	miR-216a	2	miR-338/338-3p	2	miR-103a/107/107ab	2	miR-34ac/34bc-5p/449abc/449c-5p	2
chr14:22335847-22336720	Myst4	mm9_circ_008231	const		miR-150/5127	2	miR-17/17-5p/20ab/20b-5p/93/106ab/427/518a-3p/519d	2	miR-217	1	miR-93/93a/105/106a/291a-3p/294/295/302abcde/372/373/428/519a/520be/520acd-3p/1378/1420ac	1	miR-27abc/27a-3p	1
chr8:93502780-93513572	Chd9	mmu_circ_0015102	const		miR-125a-5p/125b-5p/351/670/4319	2	miR-129-5p/129ab-5p	1	miR-218/218a	1	miR-22/22-3p	1	miR-29abcd	1
chr1:140949922-140959548	Dennd1b	mm9_circ_009558	const		miR-103a/107/107ab	2	miR-145	1	miR-9/9ab	1	-	-	-	-
chr4:55063057-55073109	Zfp462	mm9_circ_001034	const		miR-214/761/3619-5p	2	miR-27abc/27a-3p	2	miR-218/218a	2	miR-103a/107/107ab	2	miR-15abc/16/16abc/195/322/424/497/1907	1
chr5:144904394-144927288	Lmtk2	mmu_circ_0012300	const		miR-205/205ab	2	miR-130ac/301ab/301b/301b-3p/454/721/4295/3666	1	miR-93/93a/105/106a/291a-3p/294/295/302abcde/372/373/428/519a/520be/520acd-3p/1378/1420ac	1	miR-196abc	1	miR-103a/107/107ab	1
chr14:37751769-37754450	Gcap14	mm9_circ_012693	const		miR-18ab/4735-3p	2	miR-214/761/3619-5p	2	miR-1ab/206/613	2	miR-96/507/1271	1	miR-15abc/16/16abc/195/322/424/497/1907	1
chr7:135587320-135588421	Tial1	mmu_circ_0013916	const		miR-101/101ab	2	miR-128/128ab	2	miR-144	2	miR-216b/216b-5p	1	miR-203	1
chr10:88530844-88551038	Ano4	mmu_circ_0002535	up		miR-34ac/34bc-5p/449abc/449c-5p	2	miR-124/124ab/506	1	miR-7/7ab	1	miR-153	1	miR-223	1
chr2:156049070-156080046	Phf20	mmu_circ_0009490	const		miR-203	2	miR-338/338-3p	2	miR-26ab/1297/4465	1	miR-139-5p	1	miR-214/761/3619-5p	1
chr6:38390454-38420222	Ubn2	mmu_circ_0013355	const		miR-218/218a	2	miR-212-5p	2	miR-96/507/1271	1	miR-802.mpr	1	miR-199ab-5p	1
chr7:105759176-105786030	2210018M11Rik	mmu_circ_0013689	const		miR-375	2	miR-129-5p/129ab-5p	2	miR-217	1	miR-96/507/1271	1	miR-140/140-5p/876-3p/1244	1
chr6:98953193-98960051	Foxp1	mmu_circ_0013638	const		miR-22/22-3p	2	miR-204/204b/211	1	miR-129-5p/129ab-5p	1	miR-18ab/4735-3p	1	miR-23abc/23b-3p	1
chr1:193573418-193587550	Lpgat1	mm9_circ_009875	const		miR-96/507/1271	2	miR-31	1	miR-93/93a/105/106a/291a-3p/294/295/302abcde/372/373/428/519a/520be/520acd-3p/1378/1420ac	1	miR-15abc/16/16abc/195/322/424/497/1907	1	miR-214/761/3619-5p	1
chr11:74742494-74759721	Smg6	mmu_circ_0003356	const		miR-22/22-3p	2	miR-212-5p	2	miR-96/507/1271	2	miR-204/204b/211	1	miR-31	1
chr15:39283769-39310256	Rims2	mmu_circ_0005643	const		miR-150/5127	2	miR-204/204b/211	1	miR-129-5p/129ab-5p	1	miR-139-5p	1	miR-135ab/135a-5p	1
chr6:140492240-140505378	Plekha5	mmu_circ_0013149	const		miR-15abc/16/16abc/195/322/424/497/1907	2	miR-22/22-3p	2	miR-9/9ab	2	miR-203	1	miR-129-5p/129ab-5p	1
chr7:140019385-140028890	Mettl10	mm9_circ_007071	const		miR-25/32/92abc/363/363-3p/367	2	miR-203	1	miR-129-5p/129ab-5p	1	miR-204/204b/211	1	miR-23abc/23b-3p	1
chr15:39283769-39367527	Rims2	mmu_circs_new_00000585	const		miR-204/204b/211	2	miR-375	2	miR-135ab/135a-5p	2	miR-124/124ab/506	2	miR-150/5127	2
chr1:145514754-145524985	Cdc73	mmu_circ_0008242	const		miR-25/32/92abc/363/363-3p/367	2	miR-218/218a	1	miR-23abc/23b-3p	1	miR-34ac/34bc-5p/449abc/449c-5p	1	miR-103a/107/107ab	1
chr19:37032862-37044528	Btaf1	mmu_circ_0007728	up		miR-103a/107/107ab	2	miR-302ac/520f	2	miR-217	1	miR-375	1	miR-93/93a/105/106a/291a-3p/294/295/302abcde/372/373/428/519a/520be/520acd-3p/1378/1420ac	1
chr11:86973322-86991530	Trim37	mm9_circ_014957	const		miR-30abcdef/30abe-5p/384-5p	2	miR-26ab/1297/4465	1	miR-338/338-3p	1	miR-31	1	miR-129-5p/129ab-5p	1
chr1:121445470-121475654	Epb4.1l5	mmu_circ_0008098	const		miR-184	2	miR-145	1	miR-27abc/27a-3p	1	miR-103a/107/107ab	1	-	-
chr19:29818022-29829507	9930021J03Rik	mm9_circ_005834	const		miR-196abc	2	miR-204/204b/211	1	miR-31	1	miR-124/124ab/506	1	miR-214/761/3619-5p	1
chr13:76030353-76055295	Rhobtb3	mmu_circ_0004789	const		miR-103a/107/107ab	2	miR-204/204b/211	1	miR-193/193b/193a-3p	1	miR-15abc/16/16abc/195/322/424/497/1907	1	miR-135ab/135a-5p	1
chr12:82415246-82417091	Slc8a3	mm9_circ_010639	const		miR-137/137ab	2	miR-124/124ab/506	1	miR-210	1	miR-138/138ab	1	miR-218/218a	1
chr15:44220014-44237538	Nudcd1	mmu_circ_0005671	const		miR-205/205ab	2	miR-216b/216b-5p	1	miR-216a	1	miR-103a/107/107ab	1	miR-802.mpr	1
chr10:89235331-89257369	Uhrf1bp1l	mmu_circ_0002541	up		miR-129-5p/129ab-5p	2	miR-7/7ab	2	miR-25/32/92abc/363/363-3p/367	2	miR-203	1	miR-204/204b/211	1
chr2:76912892-77011664	Ccdc141	mmu_circ_0010193	const		miR-133abc	2	miR-204/204b/211	1	miR-129-5p/129ab-5p	1	miR-138/138ab	1	miR-205/205ab	1
chr3:144110233-144128249	Hs2st1	mm9_circ_009088	const		miR-129-5p/129ab-5p	2	miR-425/425-5p/489	2	miR-142-3p	1	-	-	-	-
chr4:108347057-108364396	Zfyve9	mmu_circ_0011045	const		miR-23abc/23b-3p	2	miR-203	1	miR-17/17-5p/20ab/20b-5p/93/106ab/427/518a-3p/519d	1	miR-150/5127	1	miR-135ab/135a-5p	1
chr3:34510620-34537561	Sox2	mmu_circs_new_00001395	const		miR-135ab/135a-5p	2	miR-146ac/146b-5p	1	miR-96/507/1271	1	miR-383	1	miR-182	1
chr19:37025523-37044528	Btaf1	mmu_circs_new_00000314	const		miR-103a/107/107ab	2	miR-302ac/520f	2	miR-150/5127	2	miR-217	1	miR-375	1
chr8:16223223-16234181	Csmd1	mmu_circ_0014713	const		miR-27abc/27a-3p	2	miR-128/128ab	2	miR-490-3p	1	miR-140/140-5p/876-3p/1244	1	miR-18ab/4735-3p	1
chr7:75309878-75318261	Igf1r	mmu_circ_0014368	const		miR-22/22-3p	2	miR-124/124ab/506	1	miR-212-5p	1	miR-103a/107/107ab	1	miR-375	1
chr1:142259525-142279672	Kcnt2	mm9_circ_012594	const		miR-124/124ab/506	2	miR-31	1	miR-196abc	1	miR-25/32/92abc/363/363-3p/367	1	miR-182	1
chr4:124464715-124475623	Inpp5b	mm9_circ_005616	const		miR-141/200a	2	miR-1ab/206/613	2	miR-216b/216b-5p	1	miR-139-5p	1	miR-140/140-5p/876-3p/1244	1
chr11:108784465-108792893	Axin2	mm9_circ_010014	const		miR-22/22-3p	2	miR-138/138ab	1	miR-18ab/4735-3p	1	miR-214/761/3619-5p	1	miR-205/205ab	1
chr14:13282235-13299693	Cadps	mmu_circ_0005054	const		miR-15abc/16/16abc/195/322/424/497/1907	2	miR-23abc/23b-3p	2	miR-9/9ab	2	miR-26ab/1297/4465	1	miR-217	1
chr14:37740024-37754450	Gcap14	mmu_circ_0005225	const		miR-18ab/4735-3p	2	miR-214/761/3619-5p	2	miR-1ab/206/613	2	miR-96/507/1271	1	miR-15abc/16/16abc/195/322/424/497/1907	1
chr16:31743191-31812910	Dlg1	mmu_circ_0006183	const		miR-214/761/3619-5p	2	miR-129-5p/129ab-5p	2	miR-217	1	miR-124/124ab/506	1	miR-140/140-5p/876-3p/1244	1
chr12:4968023-5020790	Atad2b	mmu_circ_0004017	const		miR-130ac/301ab/301b/301b-3p/454/721/4295/3666	2	miR-93/93a/105/106a/291a-3p/294/295/302abcde/372/373/428/519a/520be/520acd-3p/1378/1420ac	2	miR-27abc/27a-3p	2	miR-302ac/520f	2	miR-17/17-5p/20ab/20b-5p/93/106ab/427/518a-3p/519d	2
chr6:140492240-140504591	Plekha5	mmu_circ_0013148	up		miR-15abc/16/16abc/195/322/424/497/1907	2	miR-22/22-3p	2	miR-203	1	miR-129-5p/129ab-5p	1	miR-130ac/301ab/301b/301b-3p/454/721/4295/3666	1
chr5:32954029-32966773	Yes1	mmu_circ_0012544	const		miR-15abc/16/16abc/195/322/424/497/1907	2	miR-190/190ab	1	miR-23abc/23b-3p	1	miR-200bc/429/548a	1	miR-128/128ab	1
chr9:43966596-43972972	Cbl	mmu_circ_0015596	const		miR-23abc/23b-3p	2	let-7/98/4458/4500	2	miR-26ab/1297/4465	1	miR-190/190ab	1	miR-124/124ab/506	1
chr11:90202100-90207292	Hlf	mmu_circ_0003542	const		miR-31	2	miR-96/507/1271	1	miR-182	1	miR-375	1	miR-33ab/33-5p	1
chr19:37644872-37683595	Exoc6	mmu_circ_0007753	const		miR-214/761/3619-5p	2	miR-141/200a	2	miR-30abcdef/30abe-5p/384-5p	2	miR-21/590-5p	1	miR-130ac/301ab/301b/301b-3p/454/721/4295/3666	1
chr10:3516043-3517656	Oprm1	mmu_circ_0002177	const		miR-338/338-3p	2	miR-124/124ab/506	1	miR-214/761/3619-5p	1	miR-132/212/212-3p	1	miR-29abcd	1
chr2:37446176-37502805	Strbp	mmu_circ_0009936	const		miR-125a-5p/125b-5p/351/670/4319	2	miR-137/137ab	2	miR-143/1721/4770	2	miR-181abcd/4262	2	miR-129-5p/129ab-5p	2
chr6:36691277-36694505	Ptn	mmu_circ_0013317	const		miR-22/22-3p	2	miR-128/128ab	2	miR-124/124ab/506	1	miR-214/761/3619-5p	1	miR-23abc/23b-3p	1
chr5:67706916-67725907	Slc30a9	mmu_circ_0012743	const		miR-31	2	miR-204/204b/211	2	miR-203	1	miR-101/101ab	1	miR-802.mpr	1
chr14:33051716-33055532	Parg	mmu_circ_0005205	const		miR-19ab	2	miR-130ac/301ab/301b/301b-3p/454/721/4295/3666	1	miR-96/507/1271	1	miR-200bc/429/548a	1	miR-182	1
chr1:130107781-130128044	R3hdm1	mmu_circ_0008148	const		miR-138/138ab	2	miR-190/190ab	1	miR-212-5p	1	miR-22/22-3p	1	miR-34ac/34bc-5p/449abc/449c-5p	1
chr9:64705473-64715669	Dennd4a	mmu_circ_0015786	const		miR-199ab-5p	2	miR-203	1	miR-135ab/135a-5p	1	miR-27abc/27a-3p	1	miR-142-3p	1
chr18:25975231-25997702	Gm7847	mmu_circ_0007202	const		miR-138/138ab	2	miR-22/22-3p	2	miR-217	1	miR-96/507/1271	1	miR-18ab/4735-3p	1
chr2:120359246-120361415	Zfp106	mm9_circ_002523	const		miR-129-5p/129ab-5p	2	miR-375	2	miR-26ab/1297/4465	1	miR-203	1	miR-192/215	1
chr14:87871882-87911577	Tdrd3	mmu_circ_0005489	const		miR-103a/107/107ab	2	miR-29abcd	2	miR-153	2	miR-181abcd/4262	2	miR-137/137ab	2
chr16:33421406-33457087	Zfp148	mmu_circ_0006212	up		miR-193/193b/193a-3p	2	miR-130ac/301ab/301b/301b-3p/454/721/4295/3666	1	miR-217	1	miR-129-5p/129ab-5p	1	miR-103a/107/107ab	1
chr11:43518035-43519069	Pwwp2a	mmu_circs_new_00000538	const		miR-204/204b/211	2	miR-9/9ab	2	miR-27abc/27a-3p	2	miR-375	1	miR-129-5p/129ab-5p	1
chr11:86973322-86981018	Trim37	mmu_circ_0003520	const		miR-30abcdef/30abe-5p/384-5p	2	miR-31	1	-	-	-	-	-	-
chr6:88305476-88326405	Eefsec	mmu_circ_0013587	const		miR-133abc	2	miR-140/140-5p/876-3p/1244	1	miR-23abc/23b-3p	1	miR-212-5p	1	miR-29abcd	1
chr4:41325979-41326903	Ubap1	mmu_circ_0011603	const		miR-218/218a	2	miR-9/9ab	2	miR-26ab/1297/4465	1	miR-193/193b/193a-3p	1	miR-124/124ab/506	1
chr6:38390454-38414043	Ubn2	mmu_circ_0013353	const		miR-218/218a	2	miR-212-5p	2	miR-802.mpr	1	miR-199ab-5p	1	miR-183	1
chr15:100766701-100767031	Scn8a	mmu_circ_0005509	const		miR-15abc/16/16abc/195/322/424/497/1907	2	miR-214/761/3619-5p	1	miR-124/124ab/506	1	miR-103a/107/107ab	1	-	-
chr10:62751799-62770657	Herc4	mmu_circ_0002350	const		miR-140/140-5p/876-3p/1244	2	miR-23abc/23b-3p	2	miR-26ab/1297/4465	1	miR-190/190ab	1	miR-129-5p/129ab-5p	1
chr18:71701898-71708805	Dcc	mmu_circ_0007486	const		miR-196abc	2	let-7/98/4458/4500	2	miR-130ac/301ab/301b/301b-3p/454/721/4295/3666	1	miR-17/17-5p/20ab/20b-5p/93/106ab/427/518a-3p/519d	1	miR-212-5p	1
chr7:63436438-63441349	Herc2	mmu_circ_0014268	const		miR-128/128ab	2	miR-204/204b/211	1	miR-138/138ab	1	miR-27abc/27a-3p	1	miR-205/205ab	1
chr13:14377814-14392714	Hecw1	mmu_circ_0004505	const		miR-103a/107/107ab	2	miR-203	1	miR-217	1	miR-96/507/1271	1	miR-15abc/16/16abc/195/322/424/497/1907	1
chr9:21830616-21841304	Elavl3	mmu_circ_0015461	const		miR-24/24ab/24-3p	2	miR-135ab/135a-5p	1	miR-22/22-3p	1	miR-133abc	1	miR-455-3p	1
chr9:21830616-21841301	Elavl3	mmu_circ_0015460	const		miR-24/24ab/24-3p	2	miR-135ab/135a-5p	1	miR-22/22-3p	1	miR-133abc	1	miR-455-3p	1
chr6:36962870-37017385	Dgki	mmu_circ_0013328	const		miR-146ac/146b-5p	2	miR-9/9ab	2	miR-26ab/1297/4465	1	miR-150/5127	1	miR-24/24ab/24-3p	1
chr6:134491669-134492063	Lrp6	mmu_circ_0013120	const		miR-145	2	miR-135ab/135a-5p	1	miR-23abc/23b-3p	1	miR-22/22-3p	1	miR-153	1
chr3:35708278-35738136	Atp11b	mmu_circ_0010646	up		miR-124/124ab/506	2	miR-153	2	miR-130ac/301ab/301b/301b-3p/454/721/4295/3666	1	miR-217	1	miR-138/138ab	1
chr14:45863829-45866191	Gpr137c	mm9_circ_002142	const		miR-26ab/1297/4465	2	miR-129-5p/129ab-5p	1	miR-455-3p	1	miR-196abc	1	miR-128/128ab	1
chr3:104267781-104283773	Lrig2	mmu_circ_0010324	const		miR-148ab-3p/152	2	miR-103a/107/107ab	2	miR-425/425-5p/489	2	miR-130ac/301ab/301b/301b-3p/454/721/4295/3666	1	miR-217	1
chr1:108239953-108276999	Phlpp1	mmu_circ_0008064	const		miR-26ab/1297/4465	2	miR-23abc/23b-3p	2	miR-145	2	miR-216b/216b-5p	1	miR-216a	1
chr12:13397730-13422537	Nbas	mmu_circ_0003816	const		miR-103a/107/107ab	2	miR-124/124ab/506	1	miR-15abc/16/16abc/195/322/424/497/1907	1	miR-205/205ab	1	miR-22/22-3p	1
chr2:104616328-104618410	Qser1	mmu_circ_0009150	const		miR-9/9ab	2	miR-129-5p/129ab-5p	1	miR-24/24ab/24-3p	1	miR-23abc/23b-3p	1	miR-143/1721/4770	1
chr2:119747101-119761402	Mga	mmu_circ_0009242	const		miR-143/1721/4770	2	miR-150/5127	2	miR-9/9ab	2	miR-130ac/301ab/301b/301b-3p/454/721/4295/3666	1	miR-192/215	1
chr9:77979101-77989080	Ick	mmu_circ_0015906	const		miR-338/338-3p	2	miR-96/507/1271	1	miR-205/205ab	1	miR-22/22-3p	1	miR-103a/107/107ab	1
chr19:45012854-45022542	Fam178a	mm9_circ_016050	const		miR-130ac/301ab/301b/301b-3p/454/721/4295/3666	2	miR-18ab/4735-3p	2	miR-33a-3p/365/365-3p	2	miR-148ab-3p/152	2	miR-218/218a	1
chr3:58835467-58897617	Med12l	mmu_circ_0010735	const		miR-103a/107/107ab	2	miR-181abcd/4262	2	miR-217	1	miR-196abc	1	miR-124/124ab/506	1
chr1:44016928-44035680	Tpp2	mmu_circ_0008738	const		miR-200bc/429/548a	2	miR-196abc	2	miR-33a-3p/365/365-3p	2	miR-190/190ab	1	miR-135ab/135a-5p	1
chr8:55766698-55781750	Wdr17	mmu_circ_0014862	up		miR-338/338-3p	2	miR-7/7ab	2	miR-203	1	miR-219-5p/508/508-3p/4782-3p	1	miR-375	1
chr12:83485637-83504166	Sipa1l1	mmu_circ_0004247	const		miR-205/205ab	2	miR-103a/107/107ab	2	miR-181abcd/4262	2	miR-15abc/16/16abc/195/322/424/497/1907	1	miR-138/138ab	1
chr18:81033093-81114617	Atp9b	mmu_circ_0007556	const		miR-145	2	miR-375	1	miR-129-5p/129ab-5p	1	miR-205/205ab	1	miR-455-3p	1
chr10:41916271-41917707	Foxo3	mmu_circ_0002207	const		miR-138/138ab	2	miR-143/1721/4770	2	miR-193/193b/193a-3p	1	miR-124/124ab/506	1	miR-135ab/135a-5p	1
chr6:36979762-37017385	Dgki	mm9_circ_017949	const		miR-146ac/146b-5p	2	miR-26ab/1297/4465	1	miR-150/5127	1	miR-24/24ab/24-3p	1	miR-205/205ab	1
chr12:112458021-112481749	Traf3	mmu_circ_0003757	const		miR-214/761/3619-5p	2	miR-29abcd	1	miR-205/205ab	1	miR-103a/107/107ab	1	-	-
chr19:7530789-7532913	Rtn3	mmu_circ_0008027	const		miR-302ac/520f	2	miR-223	1	miR-24/24ab/24-3p	1	miR-199ab-5p	1	miR-145	1
chrX:117478394-117515506	Pcdh11x	mmu_circ_0016091	const		miR-217	2	miR-142-3p	2	miR-27abc/27a-3p	2	miR-145	2	miR-425/425-5p/489	2
chr7:72480917-72488625	Tjp1	mmu_circ_0014358	const		miR-203	2	miR-129-5p/129ab-5p	1	miR-135ab/135a-5p	1	miR-27abc/27a-3p	1	miR-205/205ab	1
chr13:11916540-11945457	Ryr2	mmu_circ_0004475	const		miR-7/7ab	2	miR-17/17-5p/20ab/20b-5p/93/106ab/427/518a-3p/519d	1	miR-338/338-3p	1	miR-218/218a	1	-	-
chr13:17830750-17864791	Cdk13	mm9_circ_008656	const		miR-15abc/16/16abc/195/322/424/497/1907	2	miR-205/205ab	2	miR-212-5p	2	miR-103a/107/107ab	2	miR-203	1
chr3:55657692-55660990	Nbea	mmu_circ_0010704	const		miR-103a/107/107ab	2	miR-214/761/3619-5p	1	miR-205/205ab	1	miR-15abc/16/16abc/195/322/424/497/1907	1	miR-183	1
chr19:4729061-4729489	Spnb3	mmu_circ_0007861	const		miR-217	2	miR-214/761/3619-5p	1	miR-183	1	miR-103a/107/107ab	1	miR-205/205ab	1
chr1:66808621-66848742	1110028C15Rik	mmu_circ_0008908	const		miR-194	2	miR-7/7ab	2	miR-139-5p	2	miR-144	2	miR-203	2
chr11:77820228-77823296	Phf12	mm9_circ_016682	const		miR-223	2	miR-130ac/301ab/301b/301b-3p/454/721/4295/3666	1	miR-140/140-5p/876-3p/1244	1	miR-15abc/16/16abc/195/322/424/497/1907	1	miR-218/218a	1
chr4:13762710-13774104	Runx1t1	mmu_circ_0011330	const		miR-203	2	miR-15abc/16/16abc/195/322/424/497/1907	2	miR-135ab/135a-5p	1	miR-23abc/23b-3p	1	miR-205/205ab	1
chr1:22336373-22369621	Rims1	mm9_circ_007113	const		miR-218/218a	2	miR-26ab/1297/4465	1	miR-96/507/1271	1	miR-27abc/27a-3p	1	miR-199ab-5p	1
chr4:141039639-141050313	Spen	mm9_circ_002468	const		miR-133abc	2	miR-24/24ab/24-3p	1	miR-200bc/429/548a	1	miR-128/128ab	1	miR-27abc/27a-3p	1
chr16:37200661-37216156	Stxbp5l	mmu_circ_0006253	up		miR-205/205ab	2	miR-302ac/520f	1	miR-190/190ab	1	miR-135ab/135a-5p	1	miR-126-3p	1
chrX:140144190-140178544	Pak3	mmu_circ_0016137	const		miR-9/9ab	2	miR-217	1	miR-96/507/1271	1	miR-214/761/3619-5p	1	miR-27abc/27a-3p	1
chr18:31986915-31995135	Wdr33	mm9_circ_013051	const		miR-33ab/33-5p	2	miR-217	1	miR-23abc/23b-3p	1	miR-132/212/212-3p	1	miR-19ab	1
chr7:107775065-107788009	Rab6	mmu_circ_0013712	const		miR-218/218a	2	miR-103a/107/107ab	2	miR-1ab/206/613	2	miR-25/32/92abc/363/363-3p/367	2	miR-217	1
chr6:127418049-127428147	Parp11	mmu_circ_0013093	const		miR-199ab-5p	2	miR-150/5127	1	miR-181abcd/4262	1	miR-27abc/27a-3p	1	-	-
chr8:75338868-75347738	Large	mm9_circ_011332	const		miR-375	2	miR-31	1	miR-96/507/1271	1	miR-140/140-5p/876-3p/1244	1	miR-34ac/34bc-5p/449abc/449c-5p	1
chr15:35575727-35604707	Cox6c	mmu_circs_new_00000925	const		miR-145	2	miR-216b/216b-5p	1	miR-203	1	miR-217	1	miR-129-5p/129ab-5p	1
chr8:79882445-79937526	Arhgap10	mmu_circ_0014986	up		miR-212-5p	2	miR-15abc/16/16abc/195/322/424/497/1907	1	miR-135ab/135a-5p	1	miR-214/761/3619-5p	1	miR-196abc	1
chr11:87863478-87864834	Srsf1	mmu_circ_0003527	up		miR-203	2	miR-202-5p/337-3p	2	miR-18ab/4735-3p	1	miR-214/761/3619-5p	1	miR-132/212/212-3p	1
chr14:18835041-18843784	Thrb	mmu_circ_0005085	const		miR-205/205ab	2	miR-338/338-3p	1	miR-29abcd	1	miR-199ab-5p	1	miR-145	1
chr19:37644872-37714253	Exoc6	mmu_circ_0007754	const		miR-30abcdef/30abe-5p/384-5p	2	miR-145	2	miR-214/761/3619-5p	2	miR-141/200a	2	miR-130ac/301ab/301b/301b-3p/454/721/4295/3666	1
chr11:6213790-6216858	Ogdh	mmu_circ_0003202	const		miR-125a-5p/125b-5p/351/670/4319	2	miR-26ab/1297/4465	1	miR-190/190ab	1	miR-132/212/212-3p	1	miR-217	1
chr12:25563055-25619487	Mboat2	mm9_circ_006045	const		miR-124/124ab/506	2	miR-214/761/3619-5p	1	let-7/98/4458/4500	1	miR-17/17-5p/20ab/20b-5p/93/106ab/427/518a-3p/519d	1	-	-
chr4:109556240-109608303	Faf1	mm9_circ_018615	up		miR-23abc/23b-3p	2	miR-25/32/92abc/363/363-3p/367	2	miR-18ab/4735-3p	1	miR-24/24ab/24-3p	1	miR-17/17-5p/20ab/20b-5p/93/106ab/427/518a-3p/519d	1
chr6:11911549-11997944	Phf14	mmu_circ_0013003	const		miR-204/204b/211	2	miR-96/507/1271	2	miR-212-5p	2	miR-182	2	miR-203	1
chr4:53732878-53774503	Fktn	mmu_circs_new_00001408	const		miR-217	2	miR-132/212/212-3p	2	miR-455-3p	2	miR-9/9ab	2	miR-130ac/301ab/301b/301b-3p/454/721/4295/3666	1
chr6:35014897-35030226	Cnot4	mmu_circ_0013309	const		miR-217	2	miR-190/190ab	1	miR-375	1	miR-129-5p/129ab-5p	1	miR-140/140-5p/876-3p/1244	1
chr9:42463569-42483393	Grik4	mmu_circ_0015588	const		miR-212-5p	2	miR-216b/216b-5p	1	miR-96/507/1271	1	miR-216a	1	miR-15abc/16/16abc/195/322/424/497/1907	1
chr18:65782637-65784988	Zfp532	mm9_circ_013266	const		miR-96/507/1271	2	miR-205/205ab	2	miR-137/137ab	2	miR-182	2	miR-33ab/33-5p	2
chr12:41347807-41376076	Dock4	mmu_circ_0003967	up		miR-205/205ab	2	miR-26ab/1297/4465	1	miR-124/124ab/506	1	miR-192/215	1	miR-34ac/34bc-5p/449abc/449c-5p	1
chr1:94044832-94045071	Hdac4	mm9_circ_008885	const		miR-135ab/135a-5p	2	miR-9/9ab	1	miR-24/24ab/24-3p	1	-	-	-	-
chr11:6211011-6217083	Ogdh	mm9_circ_008777	const		miR-125a-5p/125b-5p/351/670/4319	2	miR-26ab/1297/4465	1	miR-383	1	miR-190/190ab	1	miR-218/218a	1
chr18:42480417-42485678	Rbm27	mmu_circ_0007340	const		miR-218/218a	2	miR-10abc/10a-5p	1	miR-375	1	miR-125a-5p/125b-5p/351/670/4319	1	miR-135ab/135a-5p	1
chr6:108763620-108768607	Arl8b	mmu_circ_0012927	const		miR-103a/107/107ab	2	miR-150/5127	1	miR-124/124ab/506	1	miR-15abc/16/16abc/195/322/424/497/1907	1	-	-
chr4:75889548-75971249	Ptprd	mm9_circ_010363	const		miR-15abc/16/16abc/195/322/424/497/1907	2	miR-216b/216b-5p	1	miR-375	1	miR-129-5p/129ab-5p	1	miR-216a	1
chr2:58607768-58632559	Upp2	mmu_circs_new_00000955	const		miR-139-5p	2	miR-26ab/1297/4465	1	miR-138/138ab	1	miR-212-5p	1	miR-221/222/222ab/1928	1
chr12:75323568-75339357	Syt16	mmu_circ_0004186	const		miR-103a/107/107ab	2	miR-192/215	1	miR-15abc/16/16abc/195/322/424/497/1907	1	miR-18ab/4735-3p	1	miR-214/761/3619-5p	1
chr1:52246266-52264203	Gls	mmu_circ_0008768	const		miR-203	2	miR-338/338-3p	2	miR-802.mpr	2	miR-202-5p/337-3p	2	miR-141/200a	2
chr8:108602503-108603641	Nfatc3	mmu_circ_0014521	const		miR-24/24ab/24-3p	2	miR-203	1	miR-31	1	miR-135ab/135a-5p	1	miR-200bc/429/548a	1
chr15:30548976-30599361	Ctnnd2	mm9_circ_007503	const		miR-217	2	miR-138/138ab	2	miR-130ac/301ab/301b/301b-3p/454/721/4295/3666	1	miR-93/93a/105/106a/291a-3p/294/295/302abcde/372/373/428/519a/520be/520acd-3p/1378/1420ac	1	miR-218/218a	1
chr7:57041436-57084400	Prmt3	mmu_circ_0014246	const		miR-203	2	miR-26ab/1297/4465	1	miR-216a	1	miR-214/761/3619-5p	1	miR-103a/107/107ab	1
chr16:94484198-94490305	None	mm9_circ_008970	const		miR-124/124ab/506	2	miR-24/24ab/24-3p	1	miR-27abc/27a-3p	1	miR-205/205ab	1	miR-338/338-3p	1
chr11:29748814-29806331	Eml6	mmu_circ_0002957	up		miR-129-5p/129ab-5p	2	miR-182	2	miR-96/507/1271	2	miR-124/124ab/506	2	miR-203	1
chr17:78637081-78734695	Crim1	mmu_circ_0007021	const		miR-27abc/27a-3p	2	miR-455-3p	2	miR-181abcd/4262	2	miR-193/193b/193a-3p	1	miR-124/124ab/506	1
chr12:25563055-25633245	Mboat2	mmu_circ_0003845	const		miR-124/124ab/506	2	miR-214/761/3619-5p	1	miR-205/205ab	1	miR-17/17-5p/20ab/20b-5p/93/106ab/427/518a-3p/519d	1	miR-182	1
chr10:26047492-26072181	L3mbtl3	mmu_circ_0002130	const		miR-129-5p/129ab-5p	2	miR-145	2	miR-15abc/16/16abc/195/322/424/497/1907	1	miR-218/218a	1	miR-132/212/212-3p	1
chr10:91537914-91599435	Rmst	mm9_circ_005214	const		miR-9/9ab	2	miR-203	1	miR-24/24ab/24-3p	1	miR-29abcd	1	miR-21/590-5p	1
chr12:91437586-91443258	Nrxn3	mmu_circ_0004335	const		miR-375	2	miR-212-5p	1	miR-7/7ab	1	miR-135ab/135a-5p	1	-	-
chr7:38746406-38767967	C80913	mmu_circ_0014167	const		miR-132/212/212-3p	2	miR-26ab/1297/4465	1	miR-31	1	miR-129-5p/129ab-5p	1	miR-140/140-5p/876-3p/1244	1
chr14:19406820-19462945	Ube2e2	mmu_circ_0005090	const		miR-133abc	2	miR-145	1	miR-205/205ab	1	miR-192/215	1	miR-191	1
chr9:106832350-106846323	Dock3	mmu_circ_0015221	const		miR-455-3p	2	miR-216b/216b-5p	1	miR-130ac/301ab/301b/301b-3p/454/721/4295/3666	1	miR-216a	1	miR-132/212/212-3p	1
chr6:136556171-136558617	Atf7ip	mmu_circ_0013139	const		miR-144	2	miR-96/507/1271	1	miR-27abc/27a-3p	1	miR-22/22-3p	1	miR-101/101ab	1
chr3:60399515-60407816	Mbnl1	mmu_circ_0010743	const		miR-22/22-3p	2	miR-26ab/1297/4465	1	miR-31	1	miR-15abc/16/16abc/195/322/424/497/1907	1	miR-19ab	1
chr4:58882286-58892006	AI314180	mmu_circ_0011716	const		miR-214/761/3619-5p	2	miR-183	1	miR-204/204b/211	1	miR-217	1	miR-124/124ab/506	1
chr5:67388358-67393888	Limch1	mmu_circ_0012741	const		miR-129-5p/129ab-5p	2	miR-34ac/34bc-5p/449abc/449c-5p	2	miR-22/22-3p	2	miR-210	1	miR-138/138ab	1
chr12:25539743-25567659	Mboat2	mmu_circ_0003841	const		miR-124/124ab/506	2	miR-17/17-5p/20ab/20b-5p/93/106ab/427/518a-3p/519d	1	-	-	-	-	-	-
chr9:70551093-70602132	Adam10	mmu_circ_0015849	const		miR-205/205ab	2	miR-96/507/1271	1	miR-138/138ab	1	miR-24/24ab/24-3p	1	miR-191	1
chr1:91501172-91530869	Agap1	mm9_circ_012296	const		miR-214/761/3619-5p	2	miR-216b/216b-5p	1	miR-216a	1	miR-15abc/16/16abc/195/322/424/497/1907	1	miR-103a/107/107ab	1
chr12:103171177-103186649	Atxn3	mmu_circ_0003663	const		miR-133abc	2	miR-153	2	miR-26ab/1297/4465	1	miR-99ab/100	1	miR-19ab	1
chr16:94605518-94624975	None	mm9_circ_010404	const		miR-22/22-3p	2	miR-130ac/301ab/301b/301b-3p/454/721/4295/3666	1	miR-140/140-5p/876-3p/1244	1	miR-1ab/206/613	1	miR-193/193b/193a-3p	1
chr8:83323999-83324294	Gab1	mm9_circ_015224	const		miR-129-5p/129ab-5p	2	miR-145	1	miR-338/338-3p	1	miR-182	1	miR-96/507/1271	1
chr2:29012507-29021895	Setx	mmu_circ_0009790	const		miR-96/507/1271	2	miR-182	2	miR-223	1	miR-135ab/135a-5p	1	miR-214/761/3619-5p	1
chr12:54170093-54205717	Akap6	mmu_circ_0004060	const		miR-22/22-3p	2	miR-383	1	miR-192/215	1	miR-138/138ab	1	miR-135ab/135a-5p	1
chr6:28476052-28495598	Snd1	mmu_circ_0013252	const		miR-182	2	miR-96/507/1271	2	miR-204/204b/211	1	miR-217	1	miR-93/93a/105/106a/291a-3p/294/295/302abcde/372/373/428/519a/520be/520acd-3p/1378/1420ac	1
chr12:8704896-8712847	Pum2	mm9_circ_012414	const		miR-129-5p/129ab-5p	2	miR-22/22-3p	1	miR-455-3p	1	miR-9/9ab	1	miR-150/5127	1
chr4:148530715-148535803	Pgd	mmu_circ_0011414	const		miR-27abc/27a-3p	2	miR-96/507/1271	1	miR-214/761/3619-5p	1	miR-22/22-3p	1	miR-212-5p	1
chr7:133284078-133296793	Xpo6	mmu_circ_0013870	const		miR-128/128ab	2	miR-204/204b/211	1	miR-196abc	1	miR-205/205ab	1	miR-17/17-5p/20ab/20b-5p/93/106ab/427/518a-3p/519d	1
chr2:37324896-37351277	Rabgap1	mmu_circ_0009923	const		miR-205/205ab	2	miR-130ac/301ab/301b/301b-3p/454/721/4295/3666	1	miR-31	1	miR-93/93a/105/106a/291a-3p/294/295/302abcde/372/373/428/519a/520be/520acd-3p/1378/1420ac	1	miR-192/215	1
chr18:36734672-36738428	Ankhd1	mmu_circ_0007281	const		miR-214/761/3619-5p	2	miR-223	2	miR-130ac/301ab/301b/301b-3p/454/721/4295/3666	1	miR-15abc/16/16abc/195/322/424/497/1907	1	miR-103a/107/107ab	1
chr12:56760034-56778252	Ralgapa1	mm9_circ_006896	const		miR-217	2	miR-200bc/429/548a	2	miR-302ac/520f	2	miR-150/5127	2	miR-124/124ab/506	1
chr5:23632639-23633922	Klhl7	mmu_circ_0012457	const		miR-375	2	miR-27abc/27a-3p	1	-	-	-	-	-	-
chr8:79868538-79889059	Arhgap10	mm9_circ_015986	const		miR-133abc	2	miR-34ac/34bc-5p/449abc/449c-5p	1	miR-212-5p	1	-	-	-	-
chr4:108686114-108696882	Osbpl9	mmu_circs_new_00000089	const		miR-17/17-5p/20ab/20b-5p/93/106ab/427/518a-3p/519d	2	miR-490-3p	2	miR-203	1	miR-223	1	miR-129-5p/129ab-5p	1
chr1:82854930-82883042	Agfg1	mmu_circ_0009000	const		miR-129-5p/129ab-5p	2	miR-103a/107/107ab	2	miR-203	1	miR-192/215	1	miR-15abc/16/16abc/195/322/424/497/1907	1
chr5:48780920-48873894	Kcnip4	mmu_circ_0012665	const		miR-129-5p/129ab-5p	2	miR-23abc/23b-3p	2	miR-153	2	miR-216b/216b-5p	1	miR-203	1
chrX:49781616-49782311	Gpc3	mm9_circ_004475	const		miR-455-3p	2	miR-96/507/1271	1	miR-200bc/429/548a	1	miR-802.mpr	1	miR-128/128ab	1
chr18:65798403-65816286	Zfp532	mm9_circ_001096	const		miR-130ac/301ab/301b/301b-3p/454/721/4295/3666	2	miR-218/218a	2	miR-128/128ab	2	miR-190/190ab	1	miR-124/124ab/506	1
chr18:65803846-65816286	Zfp532	mm9_circ_012583	const		miR-128/128ab	2	miR-190/190ab	1	miR-150/5127	1	miR-124/124ab/506	1	miR-193/193b/193a-3p	1
chr8:122062026-122071785	Mbtps1	mmu_circ_0014634	const		miR-205/205ab	2	miR-26ab/1297/4465	1	miR-203	1	miR-96/507/1271	1	miR-15abc/16/16abc/195/322/424/497/1907	1
chr12:3617605-3644022	Dtnb	mmu_circ_0003941	const		miR-205/205ab	2	miR-31	1	miR-124/124ab/506	1	miR-196abc	1	miR-338/338-3p	1
chr18:43725516-43737163	Jakmip2	mm9_circ_018302	const		miR-212-5p	2	miR-375	2	miR-192/215	1	miR-133abc	1	miR-145	1
chr13:84411775-84434320	Tmem161b	mmu_circ_0004837	const		miR-217	2	miR-15abc/16/16abc/195/322/424/497/1907	2	miR-18ab/4735-3p	2	miR-9/9ab	1	miR-190/190ab	1
chr2:33115997-33196353	Ralgps1	mmu_circ_0009870	const		miR-122/122a/1352	2	miR-31	1	miR-129-5p/129ab-5p	1	miR-218/218a	1	miR-27abc/27a-3p	1
chr4:56911897-56923119	D730040F13Rik	mmu_circ_0011696	const		miR-193/193b/193a-3p	2	miR-24/24ab/24-3p	2	miR-375	1	miR-455-3p	1	miR-1ab/206/613	1
chr9:82820003-82826674	Phip	mmu_circ_0015942	const		miR-217	2	miR-214/761/3619-5p	2	miR-338/338-3p	2	miR-203	1	miR-129-5p/129ab-5p	1
chr4:109534413-109608303	Faf1	mmu_circ_0011059	const		miR-23abc/23b-3p	2	miR-25/32/92abc/363/363-3p/367	2	miR-196abc	1	miR-18ab/4735-3p	1	miR-17/17-5p/20ab/20b-5p/93/106ab/427/518a-3p/519d	1
chr14:28251784-28263235	D14Abb1e	mmu_circ_0005147	const		miR-153	2	miR-181abcd/4262	2	miR-217	1	miR-129-5p/129ab-5p	1	miR-23abc/23b-3p	1
chr19:21752842-21758795	Fam108b	mmu_circ_0007623	const		miR-15abc/16/16abc/195/322/424/497/1907	2	miR-214/761/3619-5p	2	miR-96/507/1271	1	miR-18ab/4735-3p	1	miR-132/212/212-3p	1
chr19:28605362-28614898	Glis3	mmu_circ_0007672	const		miR-138/138ab	2	miR-22/22-3p	2	miR-203	1	miR-18ab/4735-3p	1	miR-214/761/3619-5p	1
chr14:33051716-33076017	Parg	mmu_circ_0005206	const		miR-19ab	2	miR-130ac/301ab/301b/301b-3p/454/721/4295/3666	1	miR-96/507/1271	1	miR-200bc/429/548a	1	miR-338/338-3p	1
chr18:11877341-11881034	Rbbp8	mmu_circ_0007127	const		miR-9/9ab	2	miR-140/140-5p/876-3p/1244	1	miR-24/24ab/24-3p	1	miR-196abc	1	miR-143/1721/4770	1
chr4:9435773-9469457	Asph	mmu_circ_0011865	const		miR-375	2	miR-23abc/23b-3p	1	miR-205/205ab	1	miR-103a/107/107ab	1	miR-183	1
chr12:74268986-74320129	Mnat1	mmu_circ_0004170	up		miR-132/212/212-3p	2	miR-203	1	miR-204/204b/211	1	miR-101/101ab	1	miR-802.mpr	1
chr13:9121353-9150470	Larp4b	mmu_circ_0004862	const		miR-96/507/1271	2	miR-383	2	miR-182	2	miR-204/204b/211	1	miR-140/140-5p/876-3p/1244	1
chr5:82117533-82123652	Lphn3	mmu_circ_0012814	const		miR-132/212/212-3p	2	miR-203	1	miR-217	1	miR-101/101ab	1	miR-802.mpr	1
chr19:57766256-57789213	Atrnl1	mmu_circ_0007928	const		miR-193/193b/193a-3p	2	miR-26ab/1297/4465	1	miR-217	1	miR-31	1	miR-34ac/34bc-5p/449abc/449c-5p	1
chrX:154326329-154348182	Cnksr2	mmu_circ_0016189	up		miR-193/193b/193a-3p	2	miR-129-5p/129ab-5p	1	miR-499-5p	1	miR-208ab/208ab-3p	1	miR-101/101ab	1
chr2:30895924-30914537	Fnbp1	mmu_circ_0009823	const		miR-214/761/3619-5p	2	miR-499-5p	1	miR-208ab/208ab-3p	1	miR-338/338-3p	1	miR-802.mpr	1
chr5:148887755-148894773	Mtus2	mmu_circ_0012353	const		miR-212-5p	2	let-7/98/4458/4500	2	miR-33ab/33-5p	1	miR-96/507/1271	1	miR-192/215	1
chr1:25513836-25589484	Bai3	mmu_circ_0008630	const		miR-181abcd/4262	2	miR-190/190ab	1	miR-140/140-5p/876-3p/1244	1	miR-15abc/16/16abc/195/322/424/497/1907	1	miR-18ab/4735-3p	1
chr4:13762779-13774104	Runx1t1	mm9_circ_017690	const		miR-203	2	miR-15abc/16/16abc/195/322/424/497/1907	2	miR-135ab/135a-5p	1	miR-23abc/23b-3p	1	miR-205/205ab	1
chr2:70580110-70625052	Tlk1	mmu_circ_0010150	const		miR-217	2	miR-128/128ab	2	miR-155	2	miR-190/190ab	1	miR-1ab/206/613	1
chrX:45203092-45214565	Smarca1	mmu_circ_0016280	const		miR-145	2	miR-375	1	miR-129-5p/129ab-5p	1	miR-18ab/4735-3p	1	miR-200bc/429/548a	1
chr5:148331080-148342883	Pan3	mmu_circ_0012347	up		miR-140/140-5p/876-3p/1244	2	miR-18ab/4735-3p	2	miR-338/338-3p	2	miR-124/124ab/506	1	miR-214/761/3619-5p	1
chr2:91417720-91419693	Ckap5	mmu_circ_0010245	const		miR-205/205ab	2	miR-124/124ab/506	1	miR-218/218a	1	miR-34ac/34bc-5p/449abc/449c-5p	1	miR-135ab/135a-5p	1
chr4:128046127-128049919	Csmd2	mmu_circ_0011202	const		miR-205/205ab	2	miR-140/140-5p/876-3p/1244	1	miR-22/22-3p	1	miR-103a/107/107ab	1	miR-143/1721/4770	1
chr10:45138942-45140514	Lin28b	mm9_circ_009965	const		miR-204/204b/211	2	miR-9/9ab	2	miR-99ab/100	1	-	-	-	-
chr2:119742166-119749822	Mga	mmu_circ_0009236	const		miR-9/9ab	2	miR-130ac/301ab/301b/301b-3p/454/721/4295/3666	1	miR-217	1	miR-193/193b/193a-3p	1	miR-129-5p/129ab-5p	1
chr13:94111710-94163063	Homer1	mmu_circ_0004884	const		miR-96/507/1271	2	miR-182	2	miR-21/590-5p	2	miR-23abc/23b-3p	2	miR-802.mpr	2
chr5:32942703-32966773	Yes1	mm9_circ_015216	const		miR-190/190ab	2	miR-15abc/16/16abc/195/322/424/497/1907	2	miR-203	1	miR-204/204b/211	1	miR-23abc/23b-3p	1
chrX:154428039-154437361	Cnksr2	mmu_circ_0016197	const		miR-138/138ab	2	miR-129-5p/129ab-5p	1	miR-15abc/16/16abc/195/322/424/497/1907	1	miR-214/761/3619-5p	1	miR-27abc/27a-3p	1
chr1:133252087-133253482	Srgap2	mmu_circ_0008166	const		miR-205/205ab	2	miR-33ab/33-5p	1	miR-21/590-5p	1	-	-	-	-
chr5:124157277-124167067	Zcchc8	mmu_circ_0012108	const		miR-130ac/301ab/301b/301b-3p/454/721/4295/3666	2	miR-129-5p/129ab-5p	1	miR-15abc/16/16abc/195/322/424/497/1907	1	miR-132/212/212-3p	1	miR-103a/107/107ab	1
chr9:82781120-82787948	Phip	mmu_circ_0015937	const		miR-375	2	miR-124/124ab/506	1	miR-23abc/23b-3p	1	miR-103a/107/107ab	1	miR-141/200a	1
chr7:139951071-139971068	Fam53b	mm9_circ_007883	const		miR-96/507/1271	2	miR-182	2	miR-9/9ab	2	miR-31	1	miR-218/218a	1
chr9:99436213-99452038	Armc8	mmu_circ_0016040	up		miR-101/101ab	2	miR-144	2	miR-217	1	miR-31	1	miR-124/124ab/506	1
chr5:108502325-108523267	Mtf2	mmu_circ_0011968	const		miR-124/124ab/506	2	miR-199ab-5p	2	miR-26ab/1297/4465	1	miR-217	1	miR-15abc/16/16abc/195/322/424/497/1907	1
chr13:63169399-63195991	2010111I01Rik	mmu_circ_0004731	const		miR-96/507/1271	2	miR-182	2	miR-26ab/1297/4465	1	miR-138/138ab	1	miR-103a/107/107ab	1
chr11:19898122-19908480	Spred2	mm9_circ_005654	const		miR-9/9ab	2	miR-192/215	1	miR-7/7ab	1	-	-	-	-
chr3:125615925-125618379	Ugt8a	mmu_circ_0010432	const		miR-214/761/3619-5p	2	miR-145	2	miR-216b/216b-5p	1	miR-203	1	miR-30abcdef/30abe-5p/384-5p	1
chr18:39279772-39309772	Arhgap26	mm9_circ_017413	const		miR-17/17-5p/20ab/20b-5p/93/106ab/427/518a-3p/519d	2	miR-218/218a	1	miR-135ab/135a-5p	1	miR-214/761/3619-5p	1	miR-338/338-3p	1
chr2:104606115-104620417	Qser1	mmu_circ_0009149	const		miR-9/9ab	2	miR-26ab/1297/4465	1	miR-129-5p/129ab-5p	1	miR-24/24ab/24-3p	1	miR-23abc/23b-3p	1
chr11:6213790-6224925	Ogdh	mmu_circ_0003203	const		miR-217	2	miR-125a-5p/125b-5p/351/670/4319	2	miR-26ab/1297/4465	1	miR-383	1	miR-190/190ab	1
chr9:67724033-67738196	Vps13c	mmu_circ_0015820	const		miR-183	2	miR-208ab/208ab-3p	1	miR-34ac/34bc-5p/449abc/449c-5p	1	miR-499-5p	1	miR-218/218a	1
chr1:5085695-5140142	Atp6v1h	mmu_circ_0008759	const		miR-22/22-3p	2	miR-33a-3p/365/365-3p	2	miR-203	1	miR-217	1	miR-96/507/1271	1
chr14:22594184-22603018	Samd8	mmu_circ_0005114	const		miR-145	2	miR-26ab/1297/4465	1	miR-217	1	miR-140/140-5p/876-3p/1244	1	miR-15abc/16/16abc/195/322/424/497/1907	1
chr6:120338027-120340853	Kdm5a	mmu_circ_0013033	const		miR-145	2	miR-181abcd/4262	2	miR-130ac/301ab/301b/301b-3p/454/721/4295/3666	1	miR-196abc	1	miR-93/93a/105/106a/291a-3p/294/295/302abcde/372/373/428/519a/520be/520acd-3p/1378/1420ac	1
chr15:23366204-23390322	Cdh18	mmu_circ_0005557	up		miR-135ab/135a-5p	2	miR-24/24ab/24-3p	2	miR-216b/216b-5p	1	miR-31	1	miR-96/507/1271	1
chr11:29677002-29705814	Eml6	mmu_circ_0002953	up		miR-103a/107/107ab	2	miR-190/190ab	1	miR-223	1	miR-15abc/16/16abc/195/322/424/497/1907	1	miR-138/138ab	1
chr5:134991950-134993901	Clip2	mmu_circ_0012188	const		miR-212-5p	2	miR-15abc/16/16abc/195/322/424/497/1907	1	miR-218/218a	1	miR-214/761/3619-5p	1	miR-205/205ab	1
chr18:73834814-73837693	Smad4	mm9_circ_006973	const		miR-23abc/23b-3p	2	miR-26ab/1297/4465	1	miR-190/190ab	1	miR-129-5p/129ab-5p	1	miR-383	1
chr9:3634438-3635157	Gucy1a2	mm9_circ_009519	const		miR-18ab/4735-3p	2	miR-208ab/208ab-3p	1	miR-205/205ab	1	miR-499-5p	1	miR-338/338-3p	1
chr1:82854930-82872025	Agfg1	mmu_circ_0008998	const		miR-129-5p/129ab-5p	2	miR-192/215	1	miR-218/218a	1	miR-9/9ab	1	miR-125a-5p/125b-5p/351/670/4319	1
chr17:68805032-68812360	L3mbtl4	mmu_circ_0006948	const		miR-133abc	2	miR-26ab/1297/4465	1	miR-139-5p	1	miR-205/205ab	1	miR-338/338-3p	1
chr3:95823531-95846851	Vps45	mm9_circ_001847	const		miR-455-3p	2	miR-216b/216b-5p	1	miR-216a	1	miR-140/140-5p/876-3p/1244	1	miR-218/218a	1
chr7:121649700-121679997	Pde3b	mmu_circ_0013790	up		miR-223	2	miR-145	2	miR-96/507/1271	1	miR-192/215	1	miR-22/22-3p	1
chr17:78637081-78715086	Crim1	mmu_circ_0007020	const		miR-27abc/27a-3p	2	miR-181abcd/4262	2	miR-193/193b/193a-3p	1	miR-124/124ab/506	1	miR-15abc/16/16abc/195/322/424/497/1907	1
chr1:167236308-167251945	Gpr161	mm9_circ_015484	const		miR-130ac/301ab/301b/301b-3p/454/721/4295/3666	2	miR-196abc	2	miR-148ab-3p/152	2	miR-24/24ab/24-3p	1	miR-375	1
chr3:87959599-87967009	Mef2d	mmu_circ_0010851	const		miR-218/218a	2	miR-302ac/520f	1	miR-96/507/1271	1	miR-140/140-5p/876-3p/1244	1	miR-15abc/16/16abc/195/322/424/497/1907	1
chr4:147530254-147530815	Fbxo44	mmu_circ_0011407	const		miR-192/215	2	miR-96/507/1271	1	miR-138/138ab	1	miR-182	1	miR-455-3p	1
chr2:131914831-131927462	Slc23a2	mmu_circ_0009359	const		miR-196abc	2	miR-183	2	miR-190/190ab	1	miR-375	1	miR-138/138ab	1
chr2:135941912-135942698	Pak7	mmu_circ_0009376	const		miR-1ab/206/613	2	miR-9/9ab	1	miR-212-5p	1	miR-29abcd	1	miR-183	1
chr12:35114362-35122243	Hdac9	mmu_circ_0003927	const		miR-22/22-3p	2	miR-18ab/4735-3p	1	miR-135ab/135a-5p	1	miR-143/1721/4770	1	miR-145	1
chr3:36863796-36874684	4932438A13Rik	mmu_circ_0010659	const		miR-212-5p	2	miR-27abc/27a-3p	2	miR-145	2	miR-155	2	miR-190/190ab	1
chr17:46961398-46967945	BC032203	mmu_circ_0006796	up		miR-23abc/23b-3p	2	miR-218/218a	2	miR-19ab	2	miR-133abc	2	miR-9/9ab	2
chr12:3442473-3484608	Asxl2	mmu_circ_0003909	const		miR-218/218a	2	miR-205/205ab	2	miR-383	1	miR-96/507/1271	1	miR-148ab-3p/152	1
chr2:112762581-112767133	Ryr3	mmu_circ_0009186	const		miR-193/193b/193a-3p	2	miR-150/5127	1	miR-15abc/16/16abc/195/322/424/497/1907	1	miR-218/218a	1	-	-
chr11:23476730-23484611	0610010F05Rik	mmu_circ_0002909	const		miR-216b/216b-5p	2	miR-216a	2	miR-129-5p/129ab-5p	1	miR-218/218a	1	miR-153	1
chr4:22302807-22330892	Fbxl4	mmu_circ_0011535	const		miR-146ac/146b-5p	2	miR-216b/216b-5p	1	miR-203	1	miR-217	1	miR-150/5127	1
chr10:115964882-115986231	Cnot2	mmu_circ_0001981	up		miR-27abc/27a-3p	2	miR-187	2	miR-338/338-3p	1	miR-19ab	1	miR-101/101ab	1
chr7:130287263-130306391	Tnrc6a	mmu_circ_0013857	const		miR-182	2	miR-96/507/1271	2	miR-93/93a/105/106a/291a-3p/294/295/302abcde/372/373/428/519a/520be/520acd-3p/1378/1420ac	1	miR-31	1	miR-129-5p/129ab-5p	1
chr1:91622535-91640471	Agap1	mmu_circ_0009058	const		miR-30abcdef/30abe-5p/384-5p	2	miR-140/140-5p/876-3p/1244	1	miR-27abc/27a-3p	1	miR-128/128ab	1	miR-143/1721/4770	1
chr14:70193710-70198131	Rhobtb2	mmu_circ_0005397	up		let-7/98/4458/4500	2	miR-217	1	miR-27abc/27a-3p	1	miR-196abc	1	miR-212-5p	1
chr5:33210622-33236102	Depdc5	mmu_circ_0012547	const		miR-27abc/27a-3p	2	miR-216b/216b-5p	1	miR-30abcdef/30abe-5p/384-5p	1	miR-192/215	1	miR-23abc/23b-3p	1
chr3:58872163-58897617	Med12l	mmu_circ_0010738	const		miR-103a/107/107ab	2	miR-203	1	miR-217	1	miR-196abc	1	miR-124/124ab/506	1
chr16:37121884-37142532	Stxbp5l	mmu_circ_0006246	const		miR-124/124ab/506	2	miR-30abcdef/30abe-5p/384-5p	2	miR-216b/216b-5p	1	miR-204/204b/211	1	miR-190/190ab	1
chr19:59379647-59402363	Pdzd8	mmu_circ_0007980	const		miR-218/218a	2	miR-26ab/1297/4465	1	miR-124/124ab/506	1	miR-99ab/100	1	miR-19ab	1
chr14:22445940-22456862	Myst4	mm9_circ_003709	const		miR-9/9ab	2	miR-129-5p/129ab-5p	1	miR-135ab/135a-5p	1	miR-208ab/208ab-3p	1	miR-200bc/429/548a	1
chr18:56967317-56971729	March3	mmu_circ_0007399	const		miR-217	2	miR-138/138ab	2	miR-181abcd/4262	2	miR-425/425-5p/489	2	miR-31	1
chr5:107047089-107048661	Zfp644	mm9_circ_001406	const		miR-145	2	miR-302ac/520f	1	miR-93/93a/105/106a/291a-3p/294/295/302abcde/372/373/428/519a/520be/520acd-3p/1378/1420ac	1	miR-192/215	1	miR-142-3p	1
chr12:32518046-32524719	Cog5	mmu_circ_0003897	const		miR-15abc/16/16abc/195/322/424/497/1907	2	miR-214/761/3619-5p	1	miR-205/205ab	1	miR-129-5p/129ab-5p	1	-	-
chr9:54222459-54230528	Dmxl2	mmu_circ_0015679	const		miR-33a-3p/365/365-3p	2	miR-383	1	miR-223	1	miR-192/215	1	miR-205/205ab	1
chr9:65642428-65643302	Zfp609	mm9_circ_004501	up		miR-150/5127	2	miR-204/204b/211	1	miR-193/193b/193a-3p	1	miR-129-5p/129ab-5p	1	miR-15abc/16/16abc/195/322/424/497/1907	1
chr12:99728114-99757042	Kcnk10	mm9_circ_001166	const		miR-183	2	miR-199ab-5p	2	miR-124/124ab/506	1	miR-205/205ab	1	miR-196abc	1
chr18:75679392-75681523	Ctif	mmu_circ_0007518	const		miR-9/9ab	2	miR-7/7ab	2	miR-93/93a/105/106a/291a-3p/294/295/302abcde/372/373/428/519a/520be/520acd-3p/1378/1420ac	1	miR-22/22-3p	1	miR-338/338-3p	1
chr11:79197676-79209463	Nf1	mmu_circ_0003412	const		miR-9/9ab	2	miR-216b/216b-5p	1	miR-217	1	miR-216a	1	miR-218/218a	1
chr2:157861731-157884563	Rprd1b	mm9_circ_016411	const		miR-22/22-3p	2	miR-130ac/301ab/301b/301b-3p/454/721/4295/3666	1	miR-129-5p/129ab-5p	1	miR-9/9ab	1	miR-205/205ab	1
chr10:84432607-84433569	Ric8b	mmu_circ_0002510	const		miR-146ac/146b-5p	2	miR-22/22-3p	1	miR-181abcd/4262	1	miR-34ac/34bc-5p/449abc/449c-5p	1	-	-
chr6:134456213-134463437	Lrp6	mm9_circ_015535	const		miR-183	2	miR-145	2	miR-26ab/1297/4465	1	miR-203	1	miR-217	1
chr18:83124915-83126841	None	mm9_circ_017856	const		miR-218/218a	2	miR-205/205ab	2	miR-24/24ab/24-3p	2	miR-22/22-3p	1	miR-103a/107/107ab	1
chr3:126749642-126760009	None	mm9_circ_011374	const		miR-122/122a/1352	2	miR-96/507/1271	1	miR-15abc/16/16abc/195/322/424/497/1907	1	miR-214/761/3619-5p	1	miR-19ab	1
chr2:93543350-93547534	Ext2	mmu_circ_0010275	const		miR-29abcd	2	miR-203	1	miR-200bc/429/548a	1	miR-128/128ab	1	miR-103a/107/107ab	1
chr9:32054031-32058372	Arhgap32	mmu_circs_new_00001104	up		miR-214/761/3619-5p	2	miR-425/425-5p/489	2	miR-26ab/1297/4465	1	miR-192/215	1	miR-18ab/4735-3p	1
chr7:30168214-30173170	Sipa1l3	mmu_circ_0014127	const		miR-205/205ab	2	miR-130ac/301ab/301b/301b-3p/454/721/4295/3666	1	miR-218/218a	1	miR-214/761/3619-5p	1	miR-122/122a/1352	1
chr9:42245197-42252671	Tbcel	mmu_circ_0015584	const		miR-145	2	miR-216b/216b-5p	1	miR-217	1	miR-124/124ab/506	1	miR-216a	1
chr6:38411474-38420222	Ubn2	mmu_circ_0013360	const		miR-218/218a	2	miR-212-5p	2	miR-96/507/1271	1	miR-802.mpr	1	miR-199ab-5p	1
chr12:75027543-75033463	Hif1a	mmu_circ_0004175	const		miR-23abc/23b-3p	2	miR-203	1	miR-29abcd	1	miR-145	1	miR-1ab/206/613	1
chr14:67443181-67453213	Dpysl2	mmu_circ_0005389	const		miR-24/24ab/24-3p	2	miR-124/124ab/506	1	miR-214/761/3619-5p	1	miR-27abc/27a-3p	1	miR-205/205ab	1
chr2:37255106-37270332	Rc3h2	mmu_circ_0009916	const		miR-203	2	miR-26ab/1297/4465	1	miR-93/93a/105/106a/291a-3p/294/295/302abcde/372/373/428/519a/520be/520acd-3p/1378/1420ac	1	miR-217	1	miR-150/5127	1
chr11:68643416-68658926	Ndel1	mmu_circ_0003258	const		miR-128/128ab	2	miR-375	2	miR-23abc/23b-3p	1	miR-27abc/27a-3p	1	miR-133abc	1
chr6:47434742-47459102	Cul1	mm9_circ_002969	const		miR-23abc/23b-3p	2	miR-216b/216b-5p	1	miR-216a	1	miR-15abc/16/16abc/195/322/424/497/1907	1	miR-218/218a	1
chr7:53682715-53683649	Kcnc1	mmu_circ_0014221	const		miR-375	2	miR-17/17-5p/20ab/20b-5p/93/106ab/427/518a-3p/519d	1	miR-15abc/16/16abc/195/322/424/497/1907	1	miR-18ab/4735-3p	1	miR-338/338-3p	1
chr7:107072805-107104050	Rnf169	mmu_circ_0013703	up		miR-146ac/146b-5p	2	miR-217	1	miR-375	1	miR-93/93a/105/106a/291a-3p/294/295/302abcde/372/373/428/519a/520be/520acd-3p/1378/1420ac	1	miR-24/24ab/24-3p	1
chr18:23071082-23110811	Nol4	mm9_circ_018677	const		miR-33ab/33-5p	2	miR-203	1	miR-124/124ab/506	1	miR-138/138ab	1	miR-22/22-3p	1
chr6:3472682-3512358	Ccdc132	mmu_circ_0013302	const		miR-93/93a/105/106a/291a-3p/294/295/302abcde/372/373/428/519a/520be/520acd-3p/1378/1420ac	2	miR-302ac/520f	2	miR-181abcd/4262	2	miR-26ab/1297/4465	1	miR-203	1
chr7:129733558-129744344	Prkcb	mmu_circ_0013852	const		miR-205/205ab	2	miR-26ab/1297/4465	1	miR-214/761/3619-5p	1	miR-9/9ab	1	miR-302ac/520f	1
chr11:70688247-70718285	Rabep1	mmu_circ_0003308	const		miR-18ab/4735-3p	2	miR-22/22-3p	2	miR-33ab/33-5p	2	miR-216b/216b-5p	1	miR-217	1
chr7:117055428-117070528	Dennd5a	mmu_circ_0013753	const		miR-205/205ab	2	miR-425/425-5p/489	2	miR-204/204b/211	1	miR-217	1	miR-31	1
chr17:45170186-45185341	Supt3h	mm9_circ_002722	const		miR-183	2	miR-129-5p/129ab-5p	1	miR-214/761/3619-5p	1	miR-27abc/27a-3p	1	miR-302ac/520f	1
chr17:10431757-10475846	Qk	mmu_circ_0006531	const		miR-150/5127	2	miR-26ab/1297/4465	1	miR-128/128ab	1	-	-	-	-
chr6:56123596-56131791	Pde1c	mmu_circ_0013463	const		miR-130ac/301ab/301b/301b-3p/454/721/4295/3666	2	miR-124/124ab/506	1	miR-18ab/4735-3p	1	miR-218/218a	1	miR-93/93a/105/106a/291a-3p/294/295/302abcde/372/373/428/519a/520be/520acd-3p/1378/1420ac	1
chr1:130087214-130120218	R3hdm1	mmu_circs_new_00000136	const		miR-34ac/34bc-5p/449abc/449c-5p	2	miR-190/190ab	1	miR-193/193b/193a-3p	1	miR-138/138ab	1	miR-140/140-5p/876-3p/1244	1
chrY:466312-495077	Uty	mmu_circ_0016439	const		miR-194	2	miR-9/9ab	2	miR-33ab/33-5p	1	miR-129-5p/129ab-5p	1	miR-138/138ab	1
chr2:37442029-37502805	Strbp	mmu_circ_0009935	const		miR-125a-5p/125b-5p/351/670/4319	2	miR-137/137ab	2	miR-143/1721/4770	2	miR-181abcd/4262	2	miR-129-5p/129ab-5p	2
chr8:79834629-79889059	Arhgap10	mm9_circ_003169	const		miR-133abc	2	miR-34ac/34bc-5p/449abc/449c-5p	1	miR-212-5p	1	miR-24/24ab/24-3p	1	-	-
chr3:136460689-136553494	Ppp3ca	mmu_circ_0010482	const		miR-203	2	miR-124/124ab/506	2	miR-141/200a	2	miR-200bc/429/548a	2	miR-216b/216b-5p	1
chr2:119537744-119546988	Rtf1	mmu_circ_0009230	const		miR-135ab/135a-5p	2	miR-30abcdef/30abe-5p/384-5p	1	miR-129-5p/129ab-5p	1	-	-	-	-
chr10:58546195-58598944	Sh3rf3	mmu_circs_new_00000075	const		miR-22/22-3p	2	miR-34ac/34bc-5p/449abc/449c-5p	1	miR-199ab-5p	1	miR-183	1	miR-7/7ab	1
chr18:39257283-39309772	Arhgap26	mmu_circ_0007322	const		miR-129-5p/129ab-5p	2	miR-17/17-5p/20ab/20b-5p/93/106ab/427/518a-3p/519d	2	miR-203	1	miR-218/218a	1	miR-135ab/135a-5p	1
chr7:149173655-149178205	Brsk2	mm9_circ_011257	const		miR-15abc/16/16abc/195/322/424/497/1907	2	miR-214/761/3619-5p	1	miR-130ac/301ab/301b/301b-3p/454/721/4295/3666	1	miR-103a/107/107ab	1	-	-
chr3:136460689-136544504	Ppp3ca	mmu_circ_0010481	const		miR-203	2	miR-124/124ab/506	2	miR-141/200a	2	miR-200bc/429/548a	2	miR-216b/216b-5p	1
chr2:70588491-70625052	Tlk1	mmu_circ_0010151	const		miR-217	2	miR-150/5127	1	miR-9/9ab	1	miR-22/22-3p	1	miR-802.mpr	1
chr11:77377165-77389171	Taok1	mmu_circ_0003388	const		miR-135ab/135a-5p	2	miR-31	1	miR-124/124ab/506	1	miR-205/205ab	1	miR-142-3p	1
chr9:64573308-64576236	Rab11a	mmu_circ_0015782	const		miR-143/1721/4770	2	miR-124/124ab/506	1	miR-15abc/16/16abc/195/322/424/497/1907	1	miR-137/137ab	1	miR-125a-5p/125b-5p/351/670/4319	1
chr19:7530789-7542357	Rtn3	mmu_circ_0008028	const		miR-302ac/520f	2	miR-223	1	miR-24/24ab/24-3p	1	miR-199ab-5p	1	miR-145	1
chr2:18031408-18047856	Mllt10	mmu_circ_0009663	const		miR-101/101ab	2	miR-144	2	miR-96/507/1271	1	miR-192/215	1	miR-29abcd	1
chr12:3442473-3469593	Asxl2	mmu_circ_0003908	const		miR-205/205ab	2	miR-218/218a	1	miR-183	1	miR-202-5p/337-3p	1	miR-33ab/33-5p	1
chr7:140158189-140165306	Zranb1	mm9_circ_001644	const		miR-223	2	miR-26ab/1297/4465	1	miR-130ac/301ab/301b/301b-3p/454/721/4295/3666	1	miR-129-5p/129ab-5p	1	miR-132/212/212-3p	1
chr8:91229124-91243295	Cyld	mmu_circ_0015097	const		miR-27abc/27a-3p	2	miR-33ab/33-5p	2	miR-204/204b/211	1	miR-217	1	miR-31	1
chr12:45396884-45409101	Pnpla8	mmu_circ_0003985	const		miR-23abc/23b-3p	2	miR-181abcd/4262	1	miR-425/425-5p/489	1	miR-15abc/16/16abc/195/322/424/497/1907	1	miR-135ab/135a-5p	1
chr2:104310905-104312004	Hipk3	mm9_circ_013422	const		miR-338/338-3p	2	miR-130ac/301ab/301b/301b-3p/454/721/4295/3666	1	miR-124/124ab/506	1	miR-23abc/23b-3p	1	miR-132/212/212-3p	1
chr15:65661288-65669134	Efr3a	mmu_circ_0005729	const		miR-338/338-3p	2	miR-214/761/3619-5p	1	-	-	-	-	-	-
chr15:44220014-44252419	Nudcd1	mm9_circ_011631	const		miR-205/205ab	2	miR-216b/216b-5p	1	miR-130ac/301ab/301b/301b-3p/454/721/4295/3666	1	miR-216a	1	miR-27abc/27a-3p	1
chr5:23485305-23497655	Fam126a	mmu_circ_0012451	const		miR-138/138ab	2	miR-33ab/33-5p	2	miR-302ac/520f	1	miR-217	1	miR-124/124ab/506	1
chr17:64256629-64341065	Fer	mmu_circ_0006910	const		miR-129-5p/129ab-5p	2	miR-302ac/520f	2	miR-93/93a/105/106a/291a-3p/294/295/302abcde/372/373/428/519a/520be/520acd-3p/1378/1420ac	2	miR-26ab/1297/4465	2	miR-216b/216b-5p	1
chr16:33421406-33468269	Zfp148	mm9_circ_018765	const		miR-103a/107/107ab	2	miR-193/193b/193a-3p	2	miR-130ac/301ab/301b/301b-3p/454/721/4295/3666	1	miR-217	1	miR-124/124ab/506	1
chr13:77455608-77473624	2210408I21Rik	mmu_circ_0004813	const		miR-129-5p/129ab-5p	2	miR-26ab/1297/4465	1	miR-192/215	1	miR-135ab/135a-5p	1	miR-22/22-3p	1
chr13:91664189-91744060	Ssbp2	mmu_circ_0004868	const		miR-128/128ab	2	miR-27abc/27a-3p	1	miR-196abc	1	miR-22/22-3p	1	miR-101/101ab	1
chr6:39589588-39601763	Braf	mmu_circ_0013380	const		miR-129-5p/129ab-5p	2	miR-150/5127	2	miR-141/200a	2	miR-216b/216b-5p	1	miR-130ac/301ab/301b/301b-3p/454/721/4295/3666	1
chr3:115681561-115687892	Slc30a7	mmu_circ_0010378	const		miR-183	2	miR-135ab/135a-5p	2	miR-29abcd	1	miR-200bc/429/548a	1	miR-1ab/206/613	1
chr12:106886522-106889733	Atg2b	mmu_circ_0003692	const		miR-217	2	miR-23abc/23b-3p	1	miR-200bc/429/548a	1	miR-338/338-3p	1	miR-302ac/520f	1
chr1:24050952-24074817	Fam135a	mmu_circ_0008608	const		miR-218/218a	2	miR-19ab	2	miR-216b/216b-5p	1	miR-130ac/301ab/301b/301b-3p/454/721/4295/3666	1	miR-204/204b/211	1
chr6:140492240-140512169	Plekha5	mmu_circ_0013150	const		miR-15abc/16/16abc/195/322/424/497/1907	2	miR-22/22-3p	2	miR-9/9ab	2	miR-203	1	miR-129-5p/129ab-5p	1
chr1:189867212-189890336	Esrrg	mmu_circ_0008546	const		miR-150/5127	2	miR-23abc/23b-3p	2	miR-140/140-5p/876-3p/1244	1	miR-133abc	1	miR-128/128ab	1
chr3:118484753-118514185	Dpyd	mmu_circ_0010392	const		miR-490-3p	2	miR-216b/216b-5p	1	miR-129-5p/129ab-5p	1	miR-216a	1	miR-205/205ab	1
chr6:71455727-71460214	Rnf103	mmu_circ_0013506	const		miR-96/507/1271	2	miR-196abc	2	miR-145	2	miR-17/17-5p/20ab/20b-5p/93/106ab/427/518a-3p/519d	2	miR-199ab-5p	2
chr12:3865984-3873428	Dnmt3a	mmu_circ_0003954	const		miR-490-3p	2	miR-203	1	miR-193/193b/193a-3p	1	miR-15abc/16/16abc/195/322/424/497/1907	1	miR-18ab/4735-3p	1
chr19:57724747-57731728	Atrnl1	mm9_circ_001854	const		miR-181abcd/4262	2	miR-190/190ab	1	miR-96/507/1271	1	miR-499-5p	1	miR-208ab/208ab-3p	1
chr3:123304358-123337258	Ndst3	mm9_circ_006982	const		miR-129-5p/129ab-5p	2	miR-192/215	1	miR-138/138ab	1	miR-205/205ab	1	miR-302ac/520f	1
chr15:12521835-12522665	Pdzd2	mmu_circ_0005538	const		miR-338/338-3p	2	miR-96/507/1271	1	miR-214/761/3619-5p	1	miR-27abc/27a-3p	1	miR-212-5p	1
chr15:39283585-39310256	Rims2	mmu_circ_0005640	const		miR-150/5127	2	miR-204/204b/211	1	miR-129-5p/129ab-5p	1	miR-139-5p	1	miR-135ab/135a-5p	1
chr13:63134382-63169645	2010111I01Rik	mmu_circ_0004730	const		miR-96/507/1271	2	miR-182	2	miR-217	1	miR-338/338-3p	1	miR-22/22-3p	1
chr10:10452956-10466589	Grm1	mmu_circ_0001909	const		miR-183	2	miR-33ab/33-5p	1	miR-217	1	miR-205/205ab	1	miR-425/425-5p/489	1
chr1:88641255-88718025	Dis3l2	mmu_circ_0009035	const		miR-1ab/206/613	2	miR-129-5p/129ab-5p	1	miR-15abc/16/16abc/195/322/424/497/1907	1	miR-29abcd	1	miR-9/9ab	1
chr10:89249849-89257369	Uhrf1bp1l	mmu_circ_0002543	const		miR-7/7ab	2	miR-204/204b/211	1	miR-129-5p/129ab-5p	1	miR-203	1	miR-218/218a	1
chr9:3441054-3450151	Cwf19l2	mmu_circ_0015533	const		miR-375	2	miR-27abc/27a-3p	1	-	-	-	-	-	-
chr1:64968123-64969056	Plekhm3	mmu_circ_0008891	const		miR-15abc/16/16abc/195/322/424/497/1907	2	miR-214/761/3619-5p	2	miR-375	1	miR-138/138ab	1	miR-132/212/212-3p	1
chrX:13145601-13164091	Cask	mmu_circ_0016120	const		miR-203	2	miR-217	2	miR-216b/216b-5p	1	miR-216a	1	miR-338/338-3p	1
chr1:30886687-30888404	Phf3	mmu_circ_0008642	const		miR-129-5p/129ab-5p	2	miR-205/205ab	2	miR-218/218a	1	miR-27abc/27a-3p	1	miR-24/24ab/24-3p	1
chr8:93456147-93457761	Chd9	mm9_circ_003987	const		miR-203	2	miR-26ab/1297/4465	1	miR-217	1	miR-124/124ab/506	1	miR-30abcdef/30abe-5p/384-5p	1
chr15:47585260-47681366	Csmd3	mmu_circ_0005681	const		miR-203	2	miR-217	2	miR-27abc/27a-3p	2	miR-128/128ab	2	miR-193/193b/193a-3p	1
chr15:27800915-27821227	Trio	mmu_circ_0005570	const		miR-22/22-3p	2	miR-216b/216b-5p	1	miR-216a	1	miR-138/138ab	1	miR-23abc/23b-3p	1
chr4:132228810-132257025	Eya3	mmu_circs_new_00000555	const		miR-218/218a	2	miR-143/1721/4770	2	miR-130ac/301ab/301b/301b-3p/454/721/4295/3666	1	miR-96/507/1271	1	miR-192/215	1
chr5:84760252-84815308	Epha5	mmu_circ_0012832	const		miR-29abcd	2	miR-216b/216b-5p	1	miR-204/204b/211	1	miR-129-5p/129ab-5p	1	miR-192/215	1
chr7:35029984-35030997	4931406P16Rik	mm9_circ_013991	const		miR-383	2	miR-124/124ab/506	2	miR-9/9ab	2	miR-216b/216b-5p	1	miR-204/204b/211	1
chr8:81895682-81896263	Smad1	mm9_circ_001473	const		miR-27abc/27a-3p	2	miR-204/204b/211	1	miR-140/140-5p/876-3p/1244	1	miR-23abc/23b-3p	1	miR-1ab/206/613	1
chr16:30543487-30547555	Tmem44	mmu_circ_0006178	const		miR-196abc	2	miR-24/24ab/24-3p	1	miR-214/761/3619-5p	1	miR-338/338-3p	1	miR-22/22-3p	1
chr18:75239856-75286573	Dym	mmu_circ_0007510	const		miR-455-3p	2	miR-216b/216b-5p	1	miR-216a	1	miR-214/761/3619-5p	1	miR-338/338-3p	1
chr4:75748858-75779236	Ptprd	mm9_circ_004626	const		miR-24/24ab/24-3p	2	miR-29abcd	1	miR-124/124ab/506	1	miR-218/218a	1	miR-200bc/429/548a	1
chr11:53182161-53194174	Aff4	mm9_circ_010522	const		miR-9/9ab	2	miR-26ab/1297/4465	1	miR-1ab/206/613	1	miR-124/124ab/506	1	miR-135ab/135a-5p	1
chr8:85514245-85530311	Rnf150	mm9_circ_006917	const		miR-24/24ab/24-3p	2	miR-204/204b/211	1	miR-217	1	miR-135ab/135a-5p	1	miR-214/761/3619-5p	1
chr1:25544769-25616710	Bai3	mmu_circ_0008634	const		miR-15abc/16/16abc/195/322/424/497/1907	2	miR-18ab/4735-3p	2	miR-181abcd/4262	2	miR-25/32/92abc/363/363-3p/367	1	miR-190/190ab	1
chr1:52253008-52269210	Gls	mmu_circ_0008769	const		miR-203	2	miR-202-5p/337-3p	2	miR-217	1	miR-338/338-3p	1	miR-802.mpr	1
chr11:77373243-77373923	Taok1	mmu_circ_0003387	const		miR-217	2	miR-7/7ab	1	miR-141/200a	1	miR-219-5p/508/508-3p/4782-3p	1	miR-218/218a	1
chr2:91645180-91650366	Ambra1	mmu_circ_0010255	up		miR-7/7ab	2	miR-203	1	miR-214/761/3619-5p	1	miR-200bc/429/548a	1	miR-103a/107/107ab	1
chr14:32176664-32183037	Capn7	mmu_circ_0005199	const		miR-217	2	miR-200bc/429/548a	2	miR-129-5p/129ab-5p	1	miR-18ab/4735-3p	1	miR-27abc/27a-3p	1
chr6:115587616-115594660	Raf1	mm9_circ_002626	const		miR-135ab/135a-5p	2	miR-141/200a	2	miR-124/124ab/506	2	miR-216b/216b-5p	1	miR-217	1
chr3:58875736-58897617	Med12l	mmu_circ_0010739	const		miR-103a/107/107ab	2	miR-217	1	miR-124/124ab/506	1	miR-15abc/16/16abc/195/322/424/497/1907	1	miR-218/218a	1
chr19:29818022-29860939	9930021J03Rik	mmu_circ_0007682	const		miR-204/204b/211	2	miR-196abc	2	miR-31	1	miR-124/124ab/506	1	miR-214/761/3619-5p	1
chr19:48768310-48797487	Sorcs3	mmu_circ_0007872	const		miR-143/1721/4770	2	miR-130ac/301ab/301b/301b-3p/454/721/4295/3666	1	miR-193/193b/193a-3p	1	miR-148ab-3p/152	1	miR-33a-3p/365/365-3p	1
chr4:116183126-116188104	Ipp	mmu_circ_0011079	const		miR-22/22-3p	2	miR-27abc/27a-3p	2	miR-15abc/16/16abc/195/322/424/497/1907	1	miR-214/761/3619-5p	1	miR-212-5p	1
chr1:140949922-140977850	Dennd1b	mmu_circ_0008216	const		miR-103a/107/107ab	2	miR-129-5p/129ab-5p	1	miR-15abc/16/16abc/195/322/424/497/1907	1	miR-214/761/3619-5p	1	miR-200bc/429/548a	1
chr15:91617396-91645164	Lrrk2	mmu_circ_0005977	const		miR-214/761/3619-5p	2	miR-103a/107/107ab	2	miR-216b/216b-5p	1	miR-130ac/301ab/301b/301b-3p/454/721/4295/3666	1	miR-150/5127	1
chr3:88826952-88839403	Ash1l	mmu_circ_0010882	const		miR-9/9ab	2	miR-34ac/34bc-5p/449abc/449c-5p	1	miR-129-5p/129ab-5p	1	miR-219-5p/508/508-3p/4782-3p	1	-	-
chr7:89038684-89050522	Hdgfrp3	mm9_circ_002658	const		miR-205/205ab	2	miR-135ab/135a-5p	1	miR-214/761/3619-5p	1	miR-27abc/27a-3p	1	miR-22/22-3p	1
chr9:95616501-95643770	Trpc1	mmu_circ_0015991	const		miR-193/193b/193a-3p	2	miR-150/5127	2	miR-26ab/1297/4465	1	miR-130ac/301ab/301b/301b-3p/454/721/4295/3666	1	miR-1ab/206/613	1
chr8:26845187-26857425	Ddhd2	mmu_circ_0014747	const		miR-124/124ab/506	2	miR-101/101ab	2	miR-144	2	miR-203	1	miR-130ac/301ab/301b/301b-3p/454/721/4295/3666	1
chrX:23333565-23365291	Wdr44	mm9_circ_006170	const		miR-205/205ab	2	miR-383	2	miR-9/9ab	2	miR-203	1	miR-193/193b/193a-3p	1
chr3:102864123-102866456	Nras	mmu_circs_new_00000724	const		miR-183	2	miR-145	1	miR-29abcd	1	miR-182	1	miR-96/507/1271	1
chr16:96930717-96939786	Dscam	mmu_circ_0006518	const		miR-150/5127	2	miR-129-5p/129ab-5p	1	miR-212-5p	1	miR-183	1	miR-182	1
chr1:159104273-159109383	Rasal2	mm9_circ_013084	const		miR-124/124ab/506	2	miR-138/138ab	2	miR-24/24ab/24-3p	2	miR-193/193b/193a-3p	2	miR-223	1
chr15:72515712-72524087	Trappc9	mmu_circ_0005755	const		miR-22/22-3p	2	miR-217	1	miR-138/138ab	1	-	-	-	-
chr13:58960529-58962916	Ntrk2	mm9_circ_006706	const		miR-128/128ab	2	miR-203	1	miR-140/140-5p/876-3p/1244	1	miR-27abc/27a-3p	1	miR-199ab-5p	1
chr10:122219238-122248615	Ppm1h	mmu_circ_0002028	const		miR-218/218a	2	miR-214/761/3619-5p	1	miR-29abcd	1	miR-338/338-3p	1	miR-103a/107/107ab	1
chr2:148528796-148532759	Napb	mmu_circ_0009428	const		miR-214/761/3619-5p	2	miR-135ab/135a-5p	1	miR-205/205ab	1	miR-19ab	1	miR-455-3p	1
chr2:104602967-104620417	Qser1	mmu_circ_0009148	const		miR-9/9ab	2	miR-26ab/1297/4465	1	miR-129-5p/129ab-5p	1	miR-24/24ab/24-3p	1	miR-23abc/23b-3p	1
chr9:41865353-41880429	Sorl1	mmu_circ_0015581	const		miR-143/1721/4770	2	miR-146ac/146b-5p	1	miR-212-5p	1	miR-18ab/4735-3p	1	-	-
chr14:55377275-55378582	Slc7a8	mm9_circ_001412	const		miR-338/338-3p	2	miR-18ab/4735-3p	1	miR-103a/107/107ab	1	miR-183	1	miR-7/7ab	1
chr4:98722012-98749873	Dock7	mmu_circ_0011896	const		miR-26ab/1297/4465	2	miR-455-3p	2	miR-9/9ab	2	miR-183	1	miR-124/124ab/506	1
chr1:161788307-161804424	Tnr	mmu_circs_new_00000716	const		miR-9/9ab	2	miR-216b/216b-5p	1	miR-203	1	miR-217	1	miR-96/507/1271	1
chr6:38768228-38769312	Hipk2	mm9_circ_002179	const		miR-302ac/520f	2	miR-129-5p/129ab-5p	2	miR-338/338-3p	2	miR-31	1	miR-192/215	1
chr1:142247784-142279672	Kcnt2	mmu_circ_0008232	const		miR-124/124ab/506	2	miR-31	1	miR-15abc/16/16abc/195/322/424/497/1907	1	miR-196abc	1	miR-33a-3p/365/365-3p	1
chr13:14370544-14404057	Hecw1	mmu_circ_0004504	up		miR-15abc/16/16abc/195/322/424/497/1907	2	miR-103a/107/107ab	2	miR-7/7ab	2	miR-203	1	miR-217	1
chr9:55654819-55707725	Scaper	mmu_circ_0015697	const		miR-223	2	miR-204/204b/211	1	miR-150/5127	1	miR-124/124ab/506	1	miR-15abc/16/16abc/195/322/424/497/1907	1
chr15:52933239-52939126	Ext1	mmu_circ_0005699	const		miR-150/5127	2	miR-216b/216b-5p	1	miR-93/93a/105/106a/291a-3p/294/295/302abcde/372/373/428/519a/520be/520acd-3p/1378/1420ac	1	miR-216a	1	miR-17/17-5p/20ab/20b-5p/93/106ab/427/518a-3p/519d	1
chr16:45972221-45980809	Plcxd2	mmu_circ_0006309	const		miR-7/7ab	2	miR-203	1	miR-140/140-5p/876-3p/1244	1	miR-183	1	miR-133abc	1
chr19:56644905-56650774	Nhlrc2	mm9_circ_008266	const		miR-18ab/4735-3p	2	miR-221/222/222ab/1928	1	miR-200bc/429/548a	1	miR-338/338-3p	1	miR-10abc/10a-5p	1
chr4:13762779-13793179	Runx1t1	mmu_circ_0011332	const		miR-130ac/301ab/301b/301b-3p/454/721/4295/3666	2	miR-15abc/16/16abc/195/322/424/497/1907	2	miR-203	2	miR-19ab	2	miR-1ab/206/613	1
chr5:34185760-34188916	Whsc1	mm9_circ_003195	const		miR-129-5p/129ab-5p	2	miR-15abc/16/16abc/195/322/424/497/1907	1	miR-214/761/3619-5p	1	miR-22/22-3p	1	miR-103a/107/107ab	1
chr16:81490488-81590056	Ncam2	mmu_circ_0006416	const		miR-23abc/23b-3p	2	miR-203	1	miR-96/507/1271	1	miR-27abc/27a-3p	1	miR-199ab-5p	1
chr12:78424831-78466346	Fut8	mmu_circ_0004209	const		miR-9/9ab	2	miR-26ab/1297/4465	1	miR-383	1	miR-137/137ab	1	miR-455-3p	1
chr12:75330201-75339357	Syt16	mmu_circ_0004187	const		miR-103a/107/107ab	2	miR-192/215	1	miR-15abc/16/16abc/195/322/424/497/1907	1	miR-18ab/4735-3p	1	miR-214/761/3619-5p	1
chr17:66373415-66402431	Ankrd12	mm9_circ_015645	const		miR-129-5p/129ab-5p	2	miR-23abc/23b-3p	1	miR-22/22-3p	1	miR-143/1721/4770	1	miR-124/124ab/506	1
chr11:90118833-90128895	Mmd	mmu_circ_0003541	const		miR-103a/107/107ab	2	miR-15abc/16/16abc/195/322/424/497/1907	1	miR-214/761/3619-5p	1	miR-22/22-3p	1	miR-338/338-3p	1
chr1:22336373-22384029	Rims1	mm9_circ_003161	const		miR-218/218a	2	miR-26ab/1297/4465	1	miR-96/507/1271	1	miR-27abc/27a-3p	1	miR-199ab-5p	1
chr19:29828089-29829507	9930021J03Rik	mmu_circ_0007684	const		miR-196abc	2	miR-204/204b/211	1	miR-31	1	miR-124/124ab/506	1	miR-214/761/3619-5p	1
chr14:87871882-87887094	Tdrd3	mm9_circ_005369	const		miR-103a/107/107ab	2	miR-129-5p/129ab-5p	1	miR-15abc/16/16abc/195/322/424/497/1907	1	miR-214/761/3619-5p	1	miR-205/205ab	1
chr6:17784616-17805028	St7	mm9_circ_004260	const		miR-150/5127	2	miR-22/22-3p	2	miR-31	2	miR-194	2	miR-7/7ab	2
chr9:63464492-63467038	Aagab	mm9_circ_005795	const		miR-96/507/1271	2	miR-182	2	miR-216b/216b-5p	1	miR-218/218a	1	miR-27abc/27a-3p	1
chr15:35375324-35401819	Vps13b	mmu_circ_0005606	const		miR-150/5127	2	miR-223	1	miR-135ab/135a-5p	1	miR-218/218a	1	miR-802.mpr	1
chr14:19406689-19462945	Ube2e2	mmu_circ_0005088	const		miR-133abc	2	miR-192/215	1	miR-218/218a	1	miR-126-3p	1	miR-205/205ab	1
chr13:59605554-59645812	Agtpbp1	mmu_circ_0004718	const		miR-27abc/27a-3p	2	miR-103a/107/107ab	1	miR-25/32/92abc/363/363-3p/367	1	miR-194	1	miR-375	1
chr5:5092957-5135413	Cdk14	mmu_circ_0012678	const		miR-203	2	miR-103a/107/107ab	2	miR-31	1	miR-124/124ab/506	1	miR-138/138ab	1
chr4:59514181-59537348	Rod1	mmu_circ_0011723	const		miR-200bc/429/548a	2	miR-130ac/301ab/301b/301b-3p/454/721/4295/3666	1	miR-190/190ab	1	miR-223	1	miR-23abc/23b-3p	1
chr1:53273074-53338936	Pms1	mmu_circ_0008780	const		miR-214/761/3619-5p	2	miR-203	1	miR-146ac/146b-5p	1	-	-	-	-
chr13:101582602-101588168	Slc30a5	mmu_circ_0004394	const		miR-124/124ab/506	2	miR-27abc/27a-3p	2	miR-218/218a	1	miR-205/205ab	1	miR-135ab/135a-5p	1
chr12:84915581-84916086	Zfyve1	mmu_circ_0004257	const		miR-15abc/16/16abc/195/322/424/497/1907	2	miR-217	1	miR-93/93a/105/106a/291a-3p/294/295/302abcde/372/373/428/519a/520be/520acd-3p/1378/1420ac	1	miR-140/140-5p/876-3p/1244	1	miR-214/761/3619-5p	1
chr11:29605534-29608770	Rtn4	mm9_circ_014561	const		miR-214/761/3619-5p	2	miR-24/24ab/24-3p	2	miR-205/205ab	2	miR-103a/107/107ab	2	miR-23abc/23b-3p	2
chr16:44520337-44521448	Boc	mmu_circ_0006305	const		miR-128/128ab	2	miR-27abc/27a-3p	1	miR-192/215	1	-	-	-	-
chr13:93112200-93121406	Msh3	mmu_circ_0004881	const		miR-150/5127	2	miR-129-5p/129ab-5p	1	miR-214/761/3619-5p	1	miR-132/212/212-3p	1	miR-23abc/23b-3p	1
chr4:129397895-129400022	Khdrbs1	mmu_circ_0011230	const		miR-128/128ab	2	miR-27abc/27a-3p	2	miR-29abcd	1	miR-144	1	miR-101/101ab	1
chr17:86495206-86520086	Srbd1	mmu_circ_0007070	const		miR-30abcdef/30abe-5p/384-5p	2	miR-129-5p/129ab-5p	1	miR-139-5p	1	miR-140/140-5p/876-3p/1244	1	miR-34ac/34bc-5p/449abc/449c-5p	1
chr14:103651625-103675735	Mycbp2	mmu_circ_0004955	up		miR-218/218a	2	miR-27abc/27a-3p	1	miR-203	1	miR-128/128ab	1	miR-338/338-3p	1
chr18:9345191-9386807	Ccny	mmu_circ_0007587	down		miR-218/218a	2	miR-129-5p/129ab-5p	1	miR-15abc/16/16abc/195/322/424/497/1907	1	miR-103a/107/107ab	1	miR-183	1
chr5:111184415-111185785	Ep400	mm9_circ_013587	const		miR-138/138ab	2	miR-15abc/16/16abc/195/322/424/497/1907	1	miR-132/212/212-3p	1	miR-17/17-5p/20ab/20b-5p/93/106ab/427/518a-3p/519d	1	miR-22/22-3p	1
chr15:82005526-82015863	Srebf2	mmu_circ_0005888	const		miR-138/138ab	2	miR-18ab/4735-3p	2	miR-22/22-3p	2	miR-103a/107/107ab	2	miR-217	1
chr11:72631432-72639764	Zzef1	mmu_circ_0003334	const		miR-199ab-5p	2	miR-217	1	miR-96/507/1271	1	miR-214/761/3619-5p	1	miR-24/24ab/24-3p	1
chr9:45602134-45602512	Cep164	mmu_circ_0015616	up		miR-9/9ab	1	miR-212-5p	1	-	-	-	-	-	-
chr5:64182682-64185572	3110047P20Rik	mmu_circ_0012715	const		miR-15abc/16/16abc/195/322/424/497/1907	1	miR-214/761/3619-5p	1	miR-101/101ab	1	miR-133abc	1	miR-144	1
chr8:47878846-47923192	Irf2	mmu_circ_0014845	const		miR-9/9ab	1	miR-103a/107/107ab	1	miR-7/7ab	1	miR-218/218a	1	-	-
chr6:47501730-47527666	Ezh2	mmu_circ_0013416	const		miR-204/204b/211	1	miR-217	1	miR-135ab/135a-5p	1	miR-132/212/212-3p	1	miR-22/22-3p	1
chr6:29749438-29789645	Ahcyl2	mmu_circs_new_00000414	const		miR-208ab/208ab-3p	1	miR-183	1	miR-124/124ab/506	1	miR-205/205ab	1	miR-499-5p	1
chr1:130107781-130120218	R3hdm1	mmu_circ_0008147	const		miR-190/190ab	1	miR-138/138ab	1	miR-212-5p	1	miR-22/22-3p	1	miR-34ac/34bc-5p/449abc/449c-5p	1
chr14:14934115-14936021	Atxn7	mmu_circ_0005067	const		miR-302ac/520f	1	miR-9/9ab	1	miR-124/124ab/506	1	-	-	-	-
chr3:58841481-58846335	Med12l	mmu_circ_0010736	const		miR-17/17-5p/20ab/20b-5p/93/106ab/427/518a-3p/519d	1	miR-129-5p/129ab-5p	1	miR-25/32/92abc/363/363-3p/367	1	miR-802.mpr	1	-	-
chr15:100832464-100841621	Scn8a	mmu_circ_0005512	const		miR-216b/216b-5p	1	miR-96/507/1271	1	miR-216a	1	miR-135ab/135a-5p	1	miR-338/338-3p	1
chr6:93695427-93697368	Magi1	mmu_circ_0013616	const		miR-204/204b/211	1	miR-124/124ab/506	1	miR-192/215	1	miR-138/138ab	1	miR-132/212/212-3p	1
chr10:7315901-7324181	Lrp11	mmu_circ_0002391	const		miR-214/761/3619-5p	1	miR-27abc/27a-3p	1	miR-205/205ab	1	miR-129-5p/129ab-5p	1	miR-15abc/16/16abc/195/322/424/497/1907	1
chr4:46472961-46481659	Anp32b	mmu_circ_0011640	const		miR-27abc/27a-3p	1	miR-18ab/4735-3p	1	-	-	-	-	-	-
chr14:36122417-36136620	Grid1	mm9_circ_016254	const		miR-196abc	1	miR-338/338-3p	1	miR-103a/107/107ab	1	miR-199ab-5p	1	miR-143/1721/4770	1
chr13:18902300-18922662	Vps41	mm9_circ_008982	const		miR-96/507/1271	1	miR-214/761/3619-5p	1	miR-212-5p	1	miR-205/205ab	1	miR-338/338-3p	1
chr6:54144019-54170696	Chn2	mmu_circ_0013448	const		miR-133abc	1	miR-143/1721/4770	1	miR-7/7ab	1	-	-	-	-
chr8:24022131-24034128	Myst3	mmu_circ_0014731	const		miR-216b/216b-5p	1	miR-96/507/1271	1	miR-216a	1	miR-218/218a	1	miR-383	1
chr14:28296993-28300136	Ccdc66	mmu_circ_0005152	const		miR-375	1	miR-125a-5p/125b-5p/351/670/4319	1	miR-140/140-5p/876-3p/1244	1	miR-216a	1	-	-
chr12:60151254-60152695	Trappc6b	mmu_circ_0004103	const		miR-21/590-5p	1	miR-219-5p/508/508-3p/4782-3p	1	miR-30abcdef/30abe-5p/384-5p	1	-	-	-	-
chr1:52269046-52272538	Gls	mmu_circ_0008770	const		let-7/98/4458/4500	1	-	-	-	-	-	-	-	-
chr9:86265947-86334361	Ube2cbp	mmu_circ_0015959	const		miR-192/215	1	miR-138/138ab	1	miR-214/761/3619-5p	1	miR-132/212/212-3p	1	miR-15abc/16/16abc/195/322/424/497/1907	1
chr5:123017269-123061116	Ift81	mmu_circ_0012086	const		miR-216b/216b-5p	1	miR-204/204b/211	1	miR-375	1	miR-129-5p/129ab-5p	1	miR-216a	1
chr1:192695470-192723450	Rps6kc1	mm9_circ_012003	const		miR-216b/216b-5p	1	miR-96/507/1271	1	miR-216a	1	miR-15abc/16/16abc/195/322/424/497/1907	1	miR-214/761/3619-5p	1
chr1:66847622-66848742	1110028C15Rik	mmu_circ_0008912	const		miR-204/204b/211	1	miR-22/22-3p	1	miR-302ac/520f	1	miR-144	1	miR-9/9ab	1
chr16:17023544-17026582	Mapk1	mmu_circ_0006098	up		miR-129-5p/129ab-5p	1	miR-192/215	1	miR-138/138ab	1	miR-212-5p	1	miR-183	1
chr1:36239314-36249350	Uggt1	mmu_circ_0008688	const		miR-18ab/4735-3p	1	miR-338/338-3p	1	miR-455-3p	1	miR-145	1	miR-33ab/33-5p	1
chr1:60575823-60584333	Raph1	mmu_circ_0008861	const		miR-26ab/1297/4465	1	miR-15abc/16/16abc/195/322/424/497/1907	1	miR-218/218a	1	miR-128/128ab	1	miR-183	1
chr7:98598263-98598425	Dlg2	mmu_circs_new_00000206	const		let-7/98/4458/4500	1	miR-1ab/206/613	1	-	-	-	-	-	-
chr9:117869084-117923366	Zcwpw2	mmu_circ_0015371	const		miR-23abc/23b-3p	1	miR-204/204b/211	1	miR-103a/107/107ab	1	-	-	-	-
chr2:113422254-113476981	Fmn1	mmu_circ_0009191	up		miR-214/761/3619-5p	1	miR-205/205ab	1	miR-338/338-3p	1	miR-9/9ab	1	-	-
chr18:63914689-63920439	Wdr7	mm9_circ_011823	const		miR-33ab/33-5p	1	miR-193/193b/193a-3p	1	miR-21/590-5p	1	miR-140/140-5p/876-3p/1244	1	-	-
chr14:70645659-70667313	Ppp3cc	mmu_circ_0005403	const		miR-203	1	miR-138/138ab	1	miR-18ab/4735-3p	1	miR-196abc	1	miR-103a/107/107ab	1
chr4:73994303-74005432	Kdm4c	mmu_circ_0011769	const		miR-29abcd	1	miR-27abc/27a-3p	1	miR-375	1	miR-25/32/92abc/363/363-3p/367	1	-	-
chr12:4769132-4770953	A830093I24Rik	mmu_circ_0004000	const		miR-200bc/429/548a	1	miR-22/22-3p	1	miR-33ab/33-5p	1	-	-	-	-
chr19:27924200-27997756	Rfx3	mmu_circ_0007666	const		miR-216b/216b-5p	1	miR-130ac/301ab/301b/301b-3p/454/721/4295/3666	1	miR-217	1	miR-375	1	miR-216a	1
chr10:127644353-127645723	Gls2	mmu_circ_0002061	const		miR-22/22-3p	1	miR-148ab-3p/152	1	miR-210	1	-	-	-	-
chr1:192657884-192723450	Rps6kc1	mmu_circ_0008560	const		miR-216b/216b-5p	1	miR-96/507/1271	1	miR-216a	1	miR-15abc/16/16abc/195/322/424/497/1907	1	miR-214/761/3619-5p	1
chr4:44146511-44150533	Rnf38	mmu_circ_0011625	const		miR-455-3p	1	miR-217	1	miR-150/5127	1	miR-223	1	-	-
chr15:89098933-89100393	Ppp6r2	mm9_circ_013868	const		miR-214/761/3619-5p	1	miR-103a/107/107ab	1	miR-802.mpr	1	-	-	-	-
chr7:129660342-129661693	Prkcb	mmu_circ_0013844	up		miR-133abc	1	miR-138/138ab	1	-	-	-	-	-	-
chr18:81066480-81114617	Atp9b	mmu_circ_0007560	const		miR-145	1	miR-455-3p	1	miR-375	1	-	-	-	-
chr16:55980707-55982519	Rpl24	mmu_circ_0006339	const		miR-221/222/222ab/1928	1	miR-27abc/27a-3p	1	miR-9/9ab	1	miR-193/193b/193a-3p	1	miR-184	1
chr11:72459038-72486559	Ube2g1	mmu_circs_new_00000719	const		miR-205/205ab	1	miR-17/17-5p/20ab/20b-5p/93/106ab/427/518a-3p/519d	1	miR-129-5p/129ab-5p	1	miR-490-3p	1	miR-142-3p	1
chr2:155712844-155737572	Uqcc	mmu_circ_0009481	const		miR-223	1	miR-202-5p/337-3p	1	miR-135ab/135a-5p	1	-	-	-	-
chr8:123077483-123077702	Gse1	mm9_circ_010490	up		miR-138/138ab	1	-	-	-	-	-	-	-	-
chr3:116348283-116354417	Hiat1	mm9_circ_010802	const		miR-15abc/16/16abc/195/322/424/497/1907	1	miR-103a/107/107ab	1	miR-802.mpr	1	miR-29abcd	1	miR-455-3p	1
chr13:59596693-59609417	Agtpbp1	mmu_circ_0004714	const		miR-216b/216b-5p	1	miR-129-5p/129ab-5p	1	miR-216a	1	miR-27abc/27a-3p	1	miR-205/205ab	1
chr14:64483052-64497201	Pinx1	mmu_circ_0005350	const		miR-145	1	miR-31	1	miR-129-5p/129ab-5p	1	miR-138/138ab	1	-	-
chr11:86091971-86096925	Med13	mmu_circ_0003497	const		miR-140/140-5p/876-3p/1244	1	miR-214/761/3619-5p	1	miR-132/212/212-3p	1	miR-205/205ab	1	miR-103a/107/107ab	1
chr9:101027352-101056204	Ppp2r3a	mmu_circ_0015166	const		miR-24/24ab/24-3p	1	miR-153	1	miR-17/17-5p/20ab/20b-5p/93/106ab/427/518a-3p/519d	1	miR-31	1	miR-135ab/135a-5p	1
chr8:49480789-49502599	Odz3	mmu_circ_0014854	const		miR-15abc/16/16abc/195/322/424/497/1907	1	miR-140/140-5p/876-3p/1244	1	miR-132/212/212-3p	1	miR-133abc	1	miR-199ab-5p	1
chr4:124711481-124718365	Gnl2	mmu_circ_0011147	const		miR-199ab-5p	1	miR-205/205ab	1	miR-129-5p/129ab-5p	1	miR-425/425-5p/489	1	miR-203	1
chr1:60005896-60015279	Fam117b	mmu_circ_0008836	const		miR-199ab-5p	1	miR-22/22-3p	1	-	-	-	-	-	-
chr2:68101291-68152660	Stk39	mmu_circ_0010112	const		miR-214/761/3619-5p	1	miR-338/338-3p	1	miR-150/5127	1	miR-30abcdef/30abe-5p/384-5p	1	miR-18ab/4735-3p	1
chr6:83892827-83897935	Zfml	mmu_circ_0013543	const		miR-190/190ab	1	miR-375	1	miR-138/138ab	1	miR-218/218a	1	miR-1ab/206/613	1
chr14:121993557-121996972	None	mm9_circ_013999	const		miR-30abcdef/30abe-5p/384-5p	1	-	-	-	-	-	-	-	-
chr9:110420008-110423868	Kif9	mmu_circ_0015299	const		miR-216b/216b-5p	1	miR-9/9ab	1	miR-182	1	miR-96/507/1271	1	miR-216a	1
chr1:22363424-22387644	Rims1	mmu_circ_0008590	const		miR-26ab/1297/4465	1	miR-27abc/27a-3p	1	miR-218/218a	1	miR-375	1	miR-10abc/10a-5p	1
chr12:99728114-99734520	Kcnk10	mmu_circ_0004343	const		miR-124/124ab/506	1	miR-205/205ab	1	miR-338/338-3p	1	miR-183	1	miR-302ac/520f	1
chr4:149805631-149813577	Rere	mm9_circ_013483	const		miR-203	1	miR-128/128ab	1	-	-	-	-	-	-
chr17:64322413-64387013	Fer	mmu_circ_0006916	const		miR-1ab/206/613	1	miR-150/5127	1	miR-338/338-3p	1	miR-137/137ab	1	miR-802.mpr	1
chr3:132983899-133011154	Ppa2	mm9_circ_016406	const		miR-221/222/222ab/1928	1	let-7/98/4458/4500	1	miR-205/205ab	1	miR-23abc/23b-3p	1	miR-7/7ab	1
chr6:47434742-47452589	Cul1	mmu_circ_0013409	const		miR-216b/216b-5p	1	miR-216a	1	miR-15abc/16/16abc/195/322/424/497/1907	1	miR-214/761/3619-5p	1	miR-27abc/27a-3p	1
chr3:151960080-151985440	Fam73a	mmu_circ_0010539	const		miR-27abc/27a-3p	1	miR-183	1	miR-375	1	miR-425/425-5p/489	1	-	-
chr5:20425342-20433548	Rsbn1l	mmu_circ_0012415	const		miR-22/22-3p	1	miR-17/17-5p/20ab/20b-5p/93/106ab/427/518a-3p/519d	1	miR-129-5p/129ab-5p	1	miR-141/200a	1	miR-138/138ab	1
chr4:19477734-19482648	Cpne3	mmu_circ_0011513	const		miR-204/204b/211	1	miR-140/140-5p/876-3p/1244	1	miR-203	1	miR-23abc/23b-3p	1	miR-199ab-5p	1
chr17:81827521-81844933	None	mm9_circ_000947	const		miR-216b/216b-5p	1	miR-217	1	miR-216a	1	miR-138/138ab	1	miR-218/218a	1
chr1:78467657-78472880	Farsb	mmu_circ_0008976	const		miR-133abc	1	miR-146ac/146b-5p	1	miR-212-5p	1	-	-	-	-
chr19:40437691-40439656	Sorbs1	mmu_circ_0007776	const		miR-122/122a/1352	1	-	-	-	-	-	-	-	-
chr4:120855210-120862863	Rlf	mm9_circ_018293	const		miR-23abc/23b-3p	1	miR-9/9ab	1	miR-181abcd/4262	1	-	-	-	-
chr7:59143281-59152742	Gas2	mm9_circ_003692	const		miR-153	1	miR-130ac/301ab/301b/301b-3p/454/721/4295/3666	1	miR-24/24ab/24-3p	1	miR-124/124ab/506	1	miR-148ab-3p/152	1
chr9:96240620-96246312	Atp1b3	mmu_circ_0016012	const		miR-130ac/301ab/301b/301b-3p/454/721/4295/3666	1	miR-196abc	1	-	-	-	-	-	-
chr4:154901521-154917302	Gnb1	mmu_circ_0011494	const		miR-130ac/301ab/301b/301b-3p/454/721/4295/3666	1	miR-148ab-3p/152	1	miR-199ab-5p	1	-	-	-	-
chr5:130981933-130987492	Caln1	mm9_circ_004537	const		let-7/98/4458/4500	1	-	-	-	-	-	-	-	-
chr14:123991903-123999211	None	mm9_circ_014874	const		miR-183	1	miR-223	1	miR-124/124ab/506	1	miR-18ab/4735-3p	1	miR-23abc/23b-3p	1
chr2:24732974-24742589	Ehmt1	mmu_circ_0009743	const		let-7/98/4458/4500	1	miR-196abc	1	miR-22/22-3p	1	-	-	-	-
chr14:64852665-64932592	Msra	mmu_circ_0005354	const		miR-150/5127	1	-	-	-	-	-	-	-	-
chr13:100896541-100898316	Smn1	mmu_circ_0004384	const		miR-145	1	-	-	-	-	-	-	-	-
chr12:104229559-104260086	Unc79	mm9_circ_003783	const		miR-217	1	miR-192/215	1	miR-218/218a	1	miR-23abc/23b-3p	1	miR-132/212/212-3p	1
chrX:130796115-130802100	Trmt2b	mmu_circ_0016108	const		miR-129-5p/129ab-5p	1	miR-192/215	1	miR-18ab/4735-3p	1	miR-128/128ab	1	miR-455-3p	1
chr3:157747419-157798373	Lrrc7	mmu_circ_0010563	const		miR-29abcd	1	miR-194	1	miR-205/205ab	1	-	-	-	-
chr9:100658108-100703773	Stag1	mmu_circ_0015152	const		miR-93/93a/105/106a/291a-3p/294/295/302abcde/372/373/428/519a/520be/520acd-3p/1378/1420ac	1	miR-200bc/429/548a	1	miR-141/200a	1	miR-145	1	miR-153	1
chr14:48334306-48339960	Ktn1	mmu_circ_0005257	const		miR-375	1	miR-103a/107/107ab	1	-	-	-	-	-	-
chr2:142565258-142566727	Kif16b	mm9_circ_005302	const		miR-217	1	-	-	-	-	-	-	-	-
chr1:39344312-39369913	Npas2	mmu_circ_0008721	const		miR-192/215	1	miR-27abc/27a-3p	1	miR-22/22-3p	1	miR-183	1	miR-7/7ab	1
chr2:73680416-73684432	Atf2	mmu_circ_0010173	const		miR-217	1	miR-129-5p/129ab-5p	1	miR-15abc/16/16abc/195/322/424/497/1907	1	miR-200bc/429/548a	1	miR-103a/107/107ab	1
chr6:118726434-118730342	Cacna1c	mmu_circ_0012990	const		miR-9/9ab	1	miR-375	1	-	-	-	-	-	-
chr12:67587697-67607809	Mdga2	mmu_circ_0004127	const		miR-145	1	miR-203	1	miR-9/9ab	1	miR-129-5p/129ab-5p	1	-	-
chr7:96428476-96455774	Tmem135	mmu_circ_0014454	const		miR-15abc/16/16abc/195/322/424/497/1907	1	-	-	-	-	-	-	-	-
chr9:100605571-100703773	Stag1	mm9_circ_007371	const		miR-93/93a/105/106a/291a-3p/294/295/302abcde/372/373/428/519a/520be/520acd-3p/1378/1420ac	1	miR-192/215	1	miR-200bc/429/548a	1	miR-338/338-3p	1	miR-551a	1
chr8:81642073-81644439	Zfp827	mm9_circ_000610	const		miR-302ac/520f	1	miR-27abc/27a-3p	1	miR-17/17-5p/20ab/20b-5p/93/106ab/427/518a-3p/519d	1	miR-93/93a/105/106a/291a-3p/294/295/302abcde/372/373/428/519a/520be/520acd-3p/1378/1420ac	1	miR-219-5p/508/508-3p/4782-3p	1
chr8:18641564-18671254	Mcph1	mmu_circ_0014724	const		miR-214/761/3619-5p	1	miR-183	1	miR-17/17-5p/20ab/20b-5p/93/106ab/427/518a-3p/519d	1	miR-93/93a/105/106a/291a-3p/294/295/302abcde/372/373/428/519a/520be/520acd-3p/1378/1420ac	1	miR-15abc/16/16abc/195/322/424/497/1907	1
chr5:108217217-108219527	Evi5	mmu_circ_0011967	const		miR-216b/216b-5p	1	miR-33ab/33-5p	1	miR-375	1	miR-216a	1	-	-
chr9:21840755-21841304	Elavl3	mmu_circ_0015463	const		miR-122/122a/1352	1	miR-223	1	miR-133abc	1	miR-135ab/135a-5p	1	-	-
chr1:193940149-193954341	Rcor3	mmu_circ_0008569	const		miR-130ac/301ab/301b/301b-3p/454/721/4295/3666	1	miR-93/93a/105/106a/291a-3p/294/295/302abcde/372/373/428/519a/520be/520acd-3p/1378/1420ac	1	miR-182	1	miR-145	1	miR-96/507/1271	1
chr11:60083819-60093785	Tom1l2	mmu_circ_0003169	const		miR-27abc/27a-3p	1	miR-128/128ab	1	miR-9/9ab	1	miR-338/338-3p	1	miR-183	1
chr6:119774403-119775837	Erc1	mmu_circ_0013022	const		miR-124/124ab/506	1	miR-135ab/135a-5p	1	miR-200bc/429/548a	1	miR-205/205ab	1	miR-103a/107/107ab	1
chr3:120937960-120938682	Tmem56	mmu_circ_0010410	const		miR-802.mpr	1	-	-	-	-	-	-	-	-
chr12:62770466-62793653	Lrfn5	mmu_circ_0004107	const		miR-153	1	-	-	-	-	-	-	-	-
chr14:84877129-84877494	Pcdh17	mmu_circ_0005473	const		miR-214/761/3619-5p	1	miR-27abc/27a-3p	1	miR-133abc	1	-	-	-	-
chr5:111611942-111612450	Ttc28	mm9_circ_001910	const		miR-217	1	miR-193/193b/193a-3p	1	miR-22/22-3p	1	miR-212-5p	1	miR-142-3p	1
chr15:58800393-58804115	Mtss1	mm9_circ_000469	const		miR-138/138ab	1	-	-	-	-	-	-	-	-
chrX:140144190-140150691	Pak3	mm9_circ_013668	const		miR-27abc/27a-3p	1	miR-217	1	miR-146ac/146b-5p	1	miR-9/9ab	1	miR-7/7ab	1
chr17:13115507-13116180	Tcp1	mmu_circ_0006546	const		miR-383	1	miR-203	1	miR-129-5p/129ab-5p	1	miR-103a/107/107ab	1	miR-15abc/16/16abc/195/322/424/497/1907	1
chr12:35763571-35767643	Snx13	mmu_circs_new_00000151	const		miR-33a-3p/365/365-3p	1	miR-7/7ab	1	-	-	-	-	-	-
chr5:147071080-147083311	Cdk8	mmu_circ_0012323	const		let-7/98/4458/4500	1	miR-19ab	1	miR-193/193b/193a-3p	1	-	-	-	-
chr6:77064923-77093937	Ctnna2	mmu_circ_0013523	const		miR-146ac/146b-5p	1	miR-96/507/1271	1	miR-182	1	-	-	-	-
chr8:128309171-128312452	Pcnxl2	mm9_circ_005307	const		miR-145	1	miR-455-3p	1	miR-18ab/4735-3p	1	-	-	-	-
chr4:131409630-131410631	Mecr	mmu_circ_0011267	const		miR-214/761/3619-5p	1	miR-338/338-3p	1	-	-	-	-	-	-
chr13:97861772-97867666	Fam169a	mmu_circ_0004924	up		miR-302ac/520f	1	miR-93/93a/105/106a/291a-3p/294/295/302abcde/372/373/428/519a/520be/520acd-3p/1378/1420ac	1	miR-17/17-5p/20ab/20b-5p/93/106ab/427/518a-3p/519d	1	miR-338/338-3p	1	-	-
chr6:36812355-36887400	Dgki	mmu_circ_0013319	const		miR-216b/216b-5p	1	miR-130ac/301ab/301b/301b-3p/454/721/4295/3666	1	miR-31	1	miR-93/93a/105/106a/291a-3p/294/295/302abcde/372/373/428/519a/520be/520acd-3p/1378/1420ac	1	miR-216a	1
chr11:19972458-19980801	Actr2	mmu_circ_0002868	const		miR-216b/216b-5p	1	miR-203	1	miR-216a	1	miR-214/761/3619-5p	1	miR-205/205ab	1
chr5:71397345-71405875	Gabra2	mmu_circ_0012752	const		miR-124/124ab/506	1	miR-338/338-3p	1	miR-128/128ab	1	miR-182	1	miR-425/425-5p/489	1
chr3:84707422-84708001	Fbxw7	mmu_circ_0010820	const		miR-145	1	miR-338/338-3p	1	miR-212-5p	1	miR-23abc/23b-3p	1	miR-218/218a	1
chr14:35050601-35072918	Fam35a	mmu_circ_0005213	const		miR-203	1	miR-183	1	miR-129-5p/129ab-5p	1	miR-1ab/206/613	1	miR-7/7ab	1
chr10:120262163-120289148	Msrb3	mmu_circ_0002009	const		miR-205/205ab	1	-	-	-	-	-	-	-	-
chr16:33989853-33993116	Kalrn	mm9_circ_008365	const		miR-217	1	miR-9/9ab	1	-	-	-	-	-	-
chr9:70323582-70324475	Rnf111	mmu_circ_0015842	const		miR-193/193b/193a-3p	1	miR-375	1	miR-138/138ab	1	-	-	-	-
chr16:17015990-17018568	Mapk1	mmu_circ_0006095	const		miR-802.mpr	1	-	-	-	-	-	-	-	-
chr6:55226547-55234807	Fam188b	mmu_circ_0013455	const		miR-208ab/208ab-3p	1	miR-499-5p	1	-	-	-	-	-	-
chr14:70541417-70542338	2610301G19Rik	mmu_circ_0005398	const		miR-383	1	miR-24/24ab/24-3p	1	miR-214/761/3619-5p	1	miR-212-5p	1	miR-22/22-3p	1
chr13:8819108-8848915	Wdr37	mmu_circ_0004845	const		miR-203	1	miR-190/190ab	1	miR-129-5p/129ab-5p	1	miR-27abc/27a-3p	1	miR-205/205ab	1
chr5:52572220-52576142	Dhx15	mmu_circ_0012688	const		miR-217	1	miR-18ab/4735-3p	1	miR-338/338-3p	1	miR-25/32/92abc/363/363-3p/367	1	miR-155	1
chr7:35150633-35160411	Lsm14a	mmu_circ_0014154	const		miR-29abcd	1	miR-132/212/212-3p	1	miR-1ab/206/613	1	miR-24/24ab/24-3p	1	-	-
chr9:53402510-53402894	Acat1	mmu_circ_0015672	const		miR-208ab/208ab-3p	1	miR-205/205ab	1	miR-499-5p	1	miR-135ab/135a-5p	1	-	-
chr12:84192734-84234731	Rgs6	mmu_circ_0004252	const		miR-205/205ab	1	miR-218/218a	1	miR-338/338-3p	1	miR-25/32/92abc/363/363-3p/367	1	miR-135ab/135a-5p	1
chrX:158984686-159003283	Reps2	mmu_circ_0016219	const		miR-135ab/135a-5p	1	miR-24/24ab/24-3p	1	miR-200bc/429/548a	1	miR-218/218a	1	miR-103a/107/107ab	1
chr18:10004893-10016642	Usp14	mmu_circ_0007112	const		miR-216b/216b-5p	1	miR-217	1	miR-216a	1	miR-18ab/4735-3p	1	miR-802.mpr	1
chr1:163783845-163792433	AI848100	mmu_circ_0008345	const		miR-196abc	1	let-7/98/4458/4500	1	miR-122/122a/1352	1	miR-375	1	miR-9/9ab	1
chr1:25168536-25188246	Bai3	mmu_circ_0008624	const		miR-124/124ab/506	1	miR-24/24ab/24-3p	1	miR-214/761/3619-5p	1	miR-338/338-3p	1	miR-182	1
chr15:39417135-39448056	Rims2	mm9_circ_015883	const		miR-217	1	miR-138/138ab	1	miR-218/218a	1	miR-199ab-5p	1	miR-145	1
chr10:13724003-13786490	Gm8330	mmu_circ_0002087	const		miR-26ab/1297/4465	1	miR-203	1	miR-124/124ab/506	1	miR-24/24ab/24-3p	1	miR-214/761/3619-5p	1
chr14:73662335-73680071	Rb1	mmu_circ_0005425	const		miR-26ab/1297/4465	1	miR-203	1	miR-129-5p/129ab-5p	1	miR-23abc/23b-3p	1	miR-132/212/212-3p	1
chr14:119448402-119460612	Uggt2	mmu_circ_0004988	const		miR-214/761/3619-5p	1	miR-128/128ab	1	miR-196abc	1	miR-338/338-3p	1	miR-7/7ab	1
chr6:4995935-5027615	Ppp1r9a	mmu_circ_0013428	const		miR-29abcd	1	miR-338/338-3p	1	miR-212-5p	1	miR-103a/107/107ab	1	miR-15abc/16/16abc/195/322/424/497/1907	1
chr13:55152101-55171168	Uimc1	mmu_circ_0004661	const		miR-132/212/212-3p	1	miR-183	1	miR-212-5p	1	miR-25/32/92abc/363/363-3p/367	1	-	-
chr1:37858564-37876485	Tsga10	mmu_circ_0008707	const		miR-203	1	miR-129-5p/129ab-5p	1	miR-19ab	1	miR-145	1	miR-375	1
chr11:65569770-65589267	Map2k4	mmu_circ_0003240	const		miR-302ac/520f	1	miR-27abc/27a-3p	1	miR-148ab-3p/152	1	miR-30abcdef/30abe-5p/384-5p	1	-	-
chr15:68855129-68879891	Khdrbs3	mmu_circ_0005750	const		miR-33ab/33-5p	1	miR-122/122a/1352	1	miR-193/193b/193a-3p	1	miR-137/137ab	1	-	-
chr7:75148695-75149241	Igf1r	mm9_circ_010252	up		miR-15abc/16/16abc/195/322/424/497/1907	1	miR-214/761/3619-5p	1	miR-22/22-3p	1	miR-212-5p	1	miR-338/338-3p	1
chr2:70608060-70625052	Tlk1	mm9_circ_009932	down		miR-145	1	miR-217	1	miR-150/5127	1	miR-141/200a	1	miR-802.mpr	1
chr10:80771692-80771992	Pip5k1c	mmu_circ_0002482	const		miR-217	1	miR-15abc/16/16abc/195/322/424/497/1907	1	miR-18ab/4735-3p	1	miR-214/761/3619-5p	1	miR-338/338-3p	1
chr18:61999343-62016839	Ablim3	mmu_circ_0007427	const		miR-23abc/23b-3p	1	miR-128/128ab	1	miR-193/193b/193a-3p	1	-	-	-	-
chr5:124103460-124106095	Clip1	mmu_circ_0012107	const		miR-34ac/34bc-5p/449abc/449c-5p	1	miR-193/193b/193a-3p	1	miR-129-5p/129ab-5p	1	miR-218/218a	1	-	-
chr11:83761946-83763196	Ddx52	mmu_circ_0003463	const		miR-33ab/33-5p	1	miR-22/22-3p	1	-	-	-	-	-	-
chr9:7186767-7189253	Dcun1d5	mmu_circ_0015863	const		miR-153	1	miR-212-5p	1	miR-204/204b/211	1	-	-	-	-
chr15:55040285-55049828	Deptor	mmu_circ_0005704	const		miR-22/22-3p	1	miR-15abc/16/16abc/195/322/424/497/1907	1	miR-138/138ab	1	-	-	-	-
chr2:5844914-5853588	Dhtkd1	mmu_circ_0010034	const		miR-144	1	miR-128/128ab	1	miR-17/17-5p/20ab/20b-5p/93/106ab/427/518a-3p/519d	1	miR-140/140-5p/876-3p/1244	1	miR-101/101ab	1
chr10:69457119-69462246	Ank3	mm9_circ_009105	const		miR-203	1	miR-133abc	1	miR-124/124ab/506	1	miR-204/204b/211	1	-	-
chr6:136907746-136911925	Pde6h	mmu_circs_new_00000446	const		miR-214/761/3619-5p	1	-	-	-	-	-	-	-	-
chr1:24785390-24805723	Lmbrd1	mmu_circ_0008620	const		miR-23abc/23b-3p	1	miR-182	1	miR-96/507/1271	1	-	-	-	-
chr2:158652040-158658098	Dhx35	mmu_circ_0009522	const		miR-124/124ab/506	1	miR-23abc/23b-3p	1	miR-34ac/34bc-5p/449abc/449c-5p	1	miR-802.mpr	1	miR-199ab-5p	1
chr7:123531357-123534907	Pik3c2a	mmu_circ_0013805	const		miR-26ab/1297/4465	1	miR-139-5p	1	miR-22/22-3p	1	miR-338/338-3p	1	miR-101/101ab	1
chr15:98980064-98980361	Spats2	mmu_circ_0006032	up		miR-17/17-5p/20ab/20b-5p/93/106ab/427/518a-3p/519d	1	-	-	-	-	-	-	-	-
chr18:9968748-9970326	Thoc1	mmu_circ_0007594	const		miR-132/212/212-3p	1	miR-150/5127	1	-	-	-	-	-	-
chr2:5894514-5909518	Upf2	mm9_circ_015644	const		miR-26ab/1297/4465	1	miR-135ab/135a-5p	1	miR-208ab/208ab-3p	1	miR-499-5p	1	miR-338/338-3p	1
chr11:4417743-4431308	Mtmr3	mmu_circ_0003030	const		miR-203	1	miR-375	1	miR-193/193b/193a-3p	1	miR-22/22-3p	1	miR-218/218a	1
chr11:79267304-79272408	Nf1	mmu_circ_0003422	const		miR-29abcd	1	miR-183	1	miR-193/193b/193a-3p	1	miR-33a-3p/365/365-3p	1	miR-7/7ab	1
chr15:73087463-73107343	Ptk2	mmu_circ_0005768	const		miR-216b/216b-5p	1	miR-375	1	miR-216a	1	miR-15abc/16/16abc/195/322/424/497/1907	1	miR-103a/107/107ab	1
chr4:120140839-120156438	Scmh1	mm9_circ_011473	const		miR-145	1	miR-203	1	miR-128/128ab	1	miR-27abc/27a-3p	1	miR-218/218a	1
chr12:52873260-52873692	Hectd1	mm9_circ_008488	const		miR-196abc	1	miR-22/22-3p	1	miR-142-3p	1	let-7/98/4458/4500	1	miR-193/193b/193a-3p	1
chr1:120447663-120448733	Clasp1	mmu_circ_0008095	const		miR-216b/216b-5p	1	miR-9/9ab	1	miR-216a	1	-	-	-	-
chr8:109505025-109505239	Sntb2	mm9_circ_012401	const		miR-103a/107/107ab	1	miR-15abc/16/16abc/195/322/424/497/1907	1	-	-	-	-	-	-
chr12:78432882-78433316	Fut8	mm9_circ_010231	const		miR-26ab/1297/4465	1	miR-383	1	miR-455-3p	1	-	-	-	-
chr1:8404283-8438213	Sntg1	mm9_circ_001517	const		miR-153	1	miR-218/218a	1	-	-	-	-	-	-
chr1:163028393-163029416	Klhl20	mmu_circ_0008335	const		miR-31	1	miR-375	1	miR-143/1721/4770	1	-	-	-	-
chr5:19894887-19897279	Magi2	mmu_circ_0012400	const		miR-204/204b/211	1	miR-205/205ab	1	miR-129-5p/129ab-5p	1	miR-490-3p	1	-	-
chr12:109227674-109228040	Bcl11b	mm9_circ_001140	const		miR-193/193b/193a-3p	1	miR-218/218a	1	-	-	-	-	-	-
chr1:99819670-99831315	Pam	mmu_circ_0009106	const		miR-205/205ab	1	miR-802.mpr	1	miR-199ab-5p	1	miR-133abc	1	miR-202-5p/337-3p	1
chr7:70794494-70795851	Otud7a	mmu_circ_0014343	const		miR-214/761/3619-5p	1	miR-302ac/520f	1	miR-93/93a/105/106a/291a-3p/294/295/302abcde/372/373/428/519a/520be/520acd-3p/1378/1420ac	1	miR-338/338-3p	1	-	-
chr10:126827366-126837249	R3hdm2	mmu_circ_0002053	const		miR-145	1	miR-199ab-5p	1	miR-302ac/520f	1	miR-148ab-3p/152	1	-	-
chr11:29322539-29330252	Ccdc88a	mmu_circ_0002936	const		miR-217	1	miR-129-5p/129ab-5p	1	miR-140/140-5p/876-3p/1244	1	miR-22/22-3p	1	miR-182	1
chr6:42469199-42470999	Gm4877	mmu_circ_0013391	const		miR-217	1	miR-124/124ab/506	1	miR-138/138ab	1	miR-205/205ab	1	miR-22/22-3p	1
chr18:63951449-63984892	Wdr7	mm9_circ_012939	const		miR-130ac/301ab/301b/301b-3p/454/721/4295/3666	1	miR-190/190ab	1	miR-383	1	miR-128/128ab	1	let-7/98/4458/4500	1
chr19:43975559-43977548	Dnmbp	mmu_circ_0007810	const		miR-15abc/16/16abc/195/322/424/497/1907	1	miR-214/761/3619-5p	1	miR-205/205ab	1	miR-338/338-3p	1	miR-128/128ab	1
chr7:140925650-140940719	Dhx32	mmu_circ_0013964	const		miR-96/507/1271	1	miR-138/138ab	1	miR-214/761/3619-5p	1	miR-27abc/27a-3p	1	miR-205/205ab	1
chr5:123041088-123061116	Ift81	mmu_circ_0012090	const		miR-216b/216b-5p	1	miR-204/204b/211	1	miR-375	1	miR-216a	1	miR-22/22-3p	1
chr9:96102549-96174361	Tfdp2	mmu_circs_new_00000207	const		miR-23abc/23b-3p	1	miR-181abcd/4262	1	miR-217	1	miR-129-5p/129ab-5p	1	miR-203	1
chr1:56888282-56907227	Satb2	mmu_circ_0008809	const		miR-96/507/1271	1	miR-24/24ab/24-3p	1	miR-23abc/23b-3p	1	miR-212-5p	1	miR-183	1
chr1:158830716-158837909	Ralgps2	mm9_circ_015637	const		miR-22/22-3p	1	-	-	-	-	-	-	-	-
[truncated: 2,734 more rows]

## Sheet: Table_S10_cortex_up
Pos	Gene	CircID	Reg		#1 Name	#1 Count	#2 Name	#2 Count	#3 Name	#3 Count	#4 Name	#4 Count	#5 Name	#5 Count
chrX:58436422-58439349	Cdr1	CDR1as	up		miR-7/7ab	36	-	-	-	-	-	-	-	-
chr4:83937596-83939566	Bnc2	mm9_circ_017382	up		miR-24/24ab/24-3p	5	miR-1ab/206/613	3	miR-205/205ab	2	miR-203	1	miR-146ac/146b-5p	1
chr5:34753229-34787562	Fam193a	mmu_circ_0012569	up		miR-138/138ab	4	miR-212-5p	2	miR-103a/107/107ab	2	miR-217	1	miR-375	1
chr1:162630842-162671062	Rabgap1l	mmu_circ_0008327	up		miR-203	4	miR-216b/216b-5p	3	miR-216a	3	miR-27abc/27a-3p	2	miR-7/7ab	2
chr5:3722545-3772787	Ankib1	mmu_circ_0012613	up		miR-214/761/3619-5p	4	miR-96/507/1271	3	miR-205/205ab	3	miR-103a/107/107ab	3	miR-182	3
chr5:8116544-8152449	Adam22	mmu_circ_0012798	up		miR-33ab/33-5p	3	miR-217	2	miR-183	1	miR-190/190ab	1	miR-18ab/4735-3p	1
chr9:82820003-82839525	Phip	mmu_circ_0015943	up		miR-217	3	miR-214/761/3619-5p	2	miR-338/338-3p	2	miR-203	1	miR-129-5p/129ab-5p	1
chr15:89378056-89380313	Shank3	mmu_circ_0005963	up		miR-22/22-3p	3	miR-214/761/3619-5p	2	miR-27abc/27a-3p	2	miR-128/128ab	2	miR-125a-5p/125b-5p/351/670/4319	2
chr4:117255204-117322011	Eri3	mmu_circ_0011091	up		miR-139-5p	3	miR-338/338-3p	2	miR-196abc	2	miR-26ab/1297/4465	1	miR-302ac/520f	1
chr17:26873733-26880076	A930001N09Rik	mmu_circ_0006628	up		miR-218/218a	3	miR-128/128ab	3	miR-27abc/27a-3p	2	miR-101/101ab	2	miR-144	2
chr5:148299686-148342883	Pan3	mmu_circ_0012346	up		miR-338/338-3p	3	miR-124/124ab/506	2	miR-140/140-5p/876-3p/1244	2	miR-18ab/4735-3p	2	miR-214/761/3619-5p	2
chr2:129636223-129636973	Stk35	mm9_circ_002813	up		miR-15abc/16/16abc/195/322/424/497/1907	3	miR-23abc/23b-3p	2	miR-26ab/1297/4465	1	miR-129-5p/129ab-5p	1	miR-192/215	1
chr5:3747020-3772787	Ankib1	mm9_circ_000903	up		miR-205/205ab	3	miR-103a/107/107ab	2	miR-26ab/1297/4465	1	miR-203	1	miR-129-5p/129ab-5p	1
chr13:55176618-55194642	Uimc1	mmu_circ_0004664	up		miR-193/193b/193a-3p	3	miR-141/200a	3	miR-22/22-3p	2	miR-212-5p	2	miR-150/5127	2
chr5:3747020-3780509	Ankib1	mmu_circ_0012617	up		miR-205/205ab	3	miR-103a/107/107ab	2	miR-26ab/1297/4465	1	miR-203	1	miR-129-5p/129ab-5p	1
chr11:104285235-104287782	1700081L11Rik	mmu_circ_0002685	up		miR-193/193b/193a-3p	3	miR-96/507/1271	2	miR-7/7ab	2	miR-182	2	miR-223	2
chr9:122160264-122172907	Ano10	mmu_circ_0015395	up		miR-124/124ab/506	3	miR-217	2	miR-24/24ab/24-3p	1	miR-23abc/23b-3p	1	miR-22/22-3p	1
chr8:81584148-81600437	Zfp827	mmu_circ_0014999	up		miR-205/205ab	3	miR-204/204b/211	2	miR-338/338-3p	2	miR-212-5p	2	miR-802.mpr	2
chr12:3643916-3648389	Dtnb	mmu_circ_0003945	up		miR-31	2	miR-124/124ab/506	1	miR-205/205ab	1	miR-196abc	1	miR-29abcd	1
chr12:54240367-54243755	Akap6	mm9_circ_007720	up		miR-143/1721/4770	2	miR-150/5127	2	miR-21/590-5p	1	miR-130ac/301ab/301b/301b-3p/454/721/4295/3666	1	miR-129-5p/129ab-5p	1
chr9:89495879-89498232	AF529169	mm9_circ_013251	up		miR-24/24ab/24-3p	2	miR-27abc/27a-3p	2	miR-383	1	miR-31	1	miR-96/507/1271	1
chr7:7248680-7249589	Clcn4-2	mmu_circ_0014359	up		miR-338/338-3p	2	miR-214/761/3619-5p	1	miR-138/138ab	1	-	-	-	-
chr1:172717476-172749563	Atf6	mmu_circ_0008423	up		miR-29abcd	2	miR-9/9ab	1	miR-140/140-5p/876-3p/1244	1	miR-24/24ab/24-3p	1	-	-
chr7:149173655-149174341	Brsk2	mmu_circ_0013999	up		miR-15abc/16/16abc/195/322/424/497/1907	2	miR-214/761/3619-5p	1	miR-130ac/301ab/301b/301b-3p/454/721/4295/3666	1	miR-103a/107/107ab	1	-	-
chr1:91731008-91739818	Agap1	mmu_circ_0009063	up		miR-217	2	miR-193/193b/193a-3p	1	miR-93/93a/105/106a/291a-3p/294/295/302abcde/372/373/428/519a/520be/520acd-3p/1378/1420ac	1	miR-135ab/135a-5p	1	miR-17/17-5p/20ab/20b-5p/93/106ab/427/518a-3p/519d	1
chr6:118684868-118692386	Cacna1c	mmu_circ_0012985	up		miR-146ac/146b-5p	2	miR-216b/216b-5p	1	miR-204/204b/211	1	miR-216a	1	miR-196abc	1
chr9:47596053-47607613	Cadm1	mm9_circ_001598	up		miR-216b/216b-5p	2	miR-205/205ab	2	miR-216a	2	miR-25/32/92abc/363/363-3p/367	2	miR-219-5p/508/508-3p/4782-3p	1
chr16:17367496-17389550	Pi4ka	mm9_circ_004646	up		miR-7/7ab	2	miR-216b/216b-5p	1	miR-217	1	miR-216a	1	miR-138/138ab	1
chr2:142659812-142683163	Kif16b	mmu_circ_0009400	up		miR-124/124ab/506	2	miR-183	1	miR-203	1	miR-204/204b/211	1	miR-214/761/3619-5p	1
chr7:15164084-15194688	Vmn1r90	mmu_circ_0014022	up		miR-27abc/27a-3p	2	miR-145	1	miR-455-3p	1	miR-24/24ab/24-3p	1	-	-
chr1:162557345-162654320	Rabgap1l	mmu_circ_0008321	up		miR-203	2	miR-338/338-3p	2	miR-23abc/23b-3p	1	miR-802.mpr	1	miR-183	1
chr16:20106735-20107716	Klhl24	mmu_circ_0006133	up		miR-141/200a	2	miR-217	1	miR-96/507/1271	1	miR-192/215	1	miR-140/140-5p/876-3p/1244	1
chr2:37324896-37330986	Rabgap1	mmu_circ_0009920	up		miR-205/205ab	2	miR-192/215	1	miR-138/138ab	1	miR-24/24ab/24-3p	1	miR-132/212/212-3p	1
chr2:104041268-104054432	D430041D05Rik	mmu_circ_0009133	up		miR-375	2	miR-192/215	1	miR-27abc/27a-3p	1	miR-22/22-3p	1	miR-302ac/520f	1
chr5:19721136-19734269	Magi2	mmu_circ_0012399	up		miR-125a-5p/125b-5p/351/670/4319	2	-	-	-	-	-	-	-	-
chr10:17809253-17816142	Reps1	mm9_circ_017446	up		miR-221/222/222ab/1928	2	miR-139-5p	1	miR-15abc/16/16abc/195/322/424/497/1907	1	miR-135ab/135a-5p	1	miR-214/761/3619-5p	1
chr5:147563270-147574990	Usp12	mmu_circ_0012340	up		miR-218/218a	2	miR-217	1	miR-93/93a/105/106a/291a-3p/294/295/302abcde/372/373/428/519a/520be/520acd-3p/1378/1420ac	1	miR-499-5p	1	miR-208ab/208ab-3p	1
chr19:29828089-29860939	9930021J03Rik	mmu_circ_0007686	up		miR-204/204b/211	2	miR-196abc	2	miR-31	1	miR-124/124ab/506	1	miR-214/761/3619-5p	1
chr14:13244067-13290343	Cadps	mmu_circ_0005046	up		miR-129-5p/129ab-5p	2	miR-23abc/23b-3p	2	miR-9/9ab	2	miR-26ab/1297/4465	1	miR-192/215	1
chr15:39268542-39342920	Rims2	mmu_circ_0005637	up		miR-375	2	miR-150/5127	2	miR-125a-5p/125b-5p/351/670/4319	2	miR-425/425-5p/489	2	miR-204/204b/211	1
chr7:117542809-117590641	Sbf2	mmu_circ_0013764	up		miR-129-5p/129ab-5p	2	miR-33a-3p/365/365-3p	2	miR-218/218a	1	miR-1ab/206/613	1	miR-375	1
chr6:17794908-17805028	St7	mm9_circ_009098	up		miR-22/22-3p	2	miR-31	2	miR-194	2	miR-26ab/1297/4465	1	miR-150/5127	1
chr1:155316729-155325319	Dhx9	mmu_circ_0008272	up		miR-193/193b/193a-3p	2	miR-139-5p	1	miR-218/218a	1	miR-22/22-3p	1	miR-212-5p	1
chr6:115992888-115993823	Tmcc1	mm9_circ_003215	up		miR-205/205ab	2	miR-216b/216b-5p	1	miR-130ac/301ab/301b/301b-3p/454/721/4295/3666	1	miR-31	1	miR-96/507/1271	1
chr9:3441054-3460131	Cwf19l2	mmu_circ_0015534	up		miR-375	2	miR-150/5127	1	miR-135ab/135a-5p	1	miR-27abc/27a-3p	1	miR-22/22-3p	1
chr15:39398488-39448056	Rims2	mm9_circ_011266	up		miR-145	2	miR-217	1	miR-138/138ab	1	miR-218/218a	1	miR-199ab-5p	1
chr3:126741664-126760009	Ank2	mmu_circ_0010450	up		miR-122/122a/1352	2	miR-96/507/1271	1	miR-15abc/16/16abc/195/322/424/497/1907	1	miR-140/140-5p/876-3p/1244	1	miR-19ab	1
chr2:59745495-59770227	Baz2b	mmu_circ_0010052	up		miR-217	2	miR-205/205ab	2	miR-133abc	2	miR-145	2	miR-23abc/23b-3p	2
chr4:107523912-107529925	Lrp8	mm9_circ_016370	up		miR-130ac/301ab/301b/301b-3p/454/721/4295/3666	2	miR-223	2	miR-218/218a	1	miR-181abcd/4262	1	miR-24/24ab/24-3p	1
chrX:90865843-90871951	Pola1	mmu_circ_0016400	up		miR-22/22-3p	2	miR-216b/216b-5p	1	miR-124/124ab/506	1	miR-216a	1	miR-181abcd/4262	1
chr11:100895214-100901225	Atp6v0a1	mmu_circ_0002632	up		miR-33a-3p/365/365-3p	2	miR-15abc/16/16abc/195/322/424/497/1907	1	miR-27abc/27a-3p	1	miR-205/205ab	1	miR-19ab	1
chr18:36740721-36751195	Ankhd1	mmu_circ_0007286	up		miR-218/218a	2	miR-214/761/3619-5p	1	miR-338/338-3p	1	miR-205/205ab	1	miR-22/22-3p	1
chr5:72015093-72033565	Gabra4	mmu_circ_0012755	up		miR-15abc/16/16abc/195/322/424/497/1907	2	miR-203	1	miR-138/138ab	1	miR-214/761/3619-5p	1	miR-103a/107/107ab	1
chr11:61700201-61723448	Akap10	mmu_circ_0003193	up		miR-217	2	miR-103a/107/107ab	2	miR-193/193b/193a-3p	1	miR-129-5p/129ab-5p	1	miR-15abc/16/16abc/195/322/424/497/1907	1
chr5:14539409-14540801	Pclo	mmu_circ_0012310	up		miR-9/9ab	2	miR-129-5p/129ab-5p	1	miR-218/218a	1	miR-27abc/27a-3p	1	miR-135ab/135a-5p	1
chr5:142058246-142089194	Sdk1	mmu_circ_0012256	up		miR-204/204b/211	2	miR-150/5127	1	-	-	-	-	-	-
chr1:178761187-178808237	Sdccag8	mmu_circ_0008470	up		miR-22/22-3p	2	miR-194	1	miR-31	1	-	-	-	-
chr9:8634046-8658377	Trpc6	mm9_circ_013636	up		miR-218/218a	2	miR-205/205ab	2	miR-33ab/33-5p	2	miR-26ab/1297/4465	1	miR-383	1
chr2:113203992-113205986	Fmn1	mm9_circ_004229	up		miR-9/9ab	2	miR-375	2	miR-129-5p/129ab-5p	1	miR-192/215	1	miR-18ab/4735-3p	1
chr3:55823287-55862752	Nbea	mmu_circ_0010715	up		miR-214/761/3619-5p	2	miR-17/17-5p/20ab/20b-5p/93/106ab/427/518a-3p/519d	2	miR-22/22-3p	2	miR-33a-3p/365/365-3p	2	miR-26ab/1297/4465	1
chr7:72471147-72482032	Tjp1	mmu_circ_0014357	up		miR-203	2	miR-135ab/135a-5p	1	miR-27abc/27a-3p	1	miR-101/101ab	1	miR-221/222/222ab/1928	1
chr6:36950041-37008028	Dgki	mm9_circ_006949	up		miR-9/9ab	2	miR-26ab/1297/4465	1	miR-124/124ab/506	1	miR-24/24ab/24-3p	1	miR-200bc/429/548a	1
chr4:87419383-87439915	Mllt3	mmu_circ_0011828	up		miR-17/17-5p/20ab/20b-5p/93/106ab/427/518a-3p/519d	2	miR-33ab/33-5p	2	miR-181abcd/4262	2	miR-204/204b/211	1	miR-31	1
chr7:137362511-137372306	Fgfr2	mmu_circ_0013927	up		miR-145	2	miR-99ab/100	1	miR-138/138ab	1	miR-302ac/520f	1	miR-199ab-5p	1
chr8:113344606-113345490	Sf3b3	mmu_circ_0014562	up		miR-143/1721/4770	2	miR-499-5p	1	miR-208ab/208ab-3p	1	miR-27abc/27a-3p	1	miR-455-3p	1
chr12:91407359-91443258	Nrxn3	mmu_circ_0004333	up		miR-375	2	miR-135ab/135a-5p	1	miR-212-5p	1	miR-143/1721/4770	1	miR-193/193b/193a-3p	1
chr16:33434711-33468269	Zfp148	mmu_circ_0006215	up		miR-103a/107/107ab	2	miR-193/193b/193a-3p	2	miR-130ac/301ab/301b/301b-3p/454/721/4295/3666	1	miR-217	1	miR-124/124ab/506	1
chr5:90683664-90692446	Ankrd17	mmu_circ_0012852	up		miR-15abc/16/16abc/195/322/424/497/1907	2	miR-204/204b/211	1	miR-129-5p/129ab-5p	1	miR-214/761/3619-5p	1	miR-205/205ab	1
chr12:72175922-72177056	Arid4a	mmu_circ_0004158	up		miR-139-5p	2	miR-183	2	miR-204/204b/211	1	miR-93/93a/105/106a/291a-3p/294/295/302abcde/372/373/428/519a/520be/520acd-3p/1378/1420ac	1	miR-203	1
chr17:44775461-44776775	Runx2	mmu_circ_0006773	up		miR-7/7ab	2	miR-203	1	miR-223	1	miR-138/138ab	1	miR-24/24ab/24-3p	1
chr15:41629019-41657598	Oxr1	mmu_circ_0005665	up		miR-204/204b/211	2	miR-153	2	miR-124/124ab/506	1	miR-383	1	miR-302ac/520f	1
chr10:108064308-108079454	Syt1	mmu_circ_0001938	up		miR-214/761/3619-5p	2	miR-145	2	miR-204/204b/211	1	miR-129-5p/129ab-5p	1	miR-15abc/16/16abc/195/322/424/497/1907	1
chr11:108525809-108619133	Ccdc46	mm9_circ_009647	up		miR-22/22-3p	2	miR-182	2	miR-96/507/1271	2	miR-31	1	miR-129-5p/129ab-5p	1
chr10:88530844-88551038	Ano4	mmu_circ_0002535	up		miR-34ac/34bc-5p/449abc/449c-5p	2	miR-124/124ab/506	1	miR-7/7ab	1	miR-153	1	miR-223	1
chr19:37032862-37044528	Btaf1	mmu_circ_0007728	up		miR-103a/107/107ab	2	miR-302ac/520f	2	miR-217	1	miR-375	1	miR-93/93a/105/106a/291a-3p/294/295/302abcde/372/373/428/519a/520be/520acd-3p/1378/1420ac	1
chr10:89235331-89257369	Uhrf1bp1l	mmu_circ_0002541	up		miR-129-5p/129ab-5p	2	miR-7/7ab	2	miR-25/32/92abc/363/363-3p/367	2	miR-203	1	miR-204/204b/211	1
chr6:140492240-140504591	Plekha5	mmu_circ_0013148	up		miR-15abc/16/16abc/195/322/424/497/1907	2	miR-22/22-3p	2	miR-203	1	miR-129-5p/129ab-5p	1	miR-130ac/301ab/301b/301b-3p/454/721/4295/3666	1
chr16:33421406-33457087	Zfp148	mmu_circ_0006212	up		miR-193/193b/193a-3p	2	miR-130ac/301ab/301b/301b-3p/454/721/4295/3666	1	miR-217	1	miR-129-5p/129ab-5p	1	miR-103a/107/107ab	1
chr3:35708278-35738136	Atp11b	mmu_circ_0010646	up		miR-124/124ab/506	2	miR-153	2	miR-130ac/301ab/301b/301b-3p/454/721/4295/3666	1	miR-217	1	miR-138/138ab	1
chr8:55766698-55781750	Wdr17	mmu_circ_0014862	up		miR-338/338-3p	2	miR-7/7ab	2	miR-203	1	miR-219-5p/508/508-3p/4782-3p	1	miR-375	1
chr16:37200661-37216156	Stxbp5l	mmu_circ_0006253	up		miR-205/205ab	2	miR-302ac/520f	1	miR-190/190ab	1	miR-135ab/135a-5p	1	miR-126-3p	1
chr8:79882445-79937526	Arhgap10	mmu_circ_0014986	up		miR-212-5p	2	miR-15abc/16/16abc/195/322/424/497/1907	1	miR-135ab/135a-5p	1	miR-214/761/3619-5p	1	miR-196abc	1
chr11:87863478-87864834	Srsf1	mmu_circ_0003527	up		miR-203	2	miR-202-5p/337-3p	2	miR-18ab/4735-3p	1	miR-214/761/3619-5p	1	miR-132/212/212-3p	1
chr4:109556240-109608303	Faf1	mm9_circ_018615	up		miR-23abc/23b-3p	2	miR-25/32/92abc/363/363-3p/367	2	miR-18ab/4735-3p	1	miR-24/24ab/24-3p	1	miR-17/17-5p/20ab/20b-5p/93/106ab/427/518a-3p/519d	1
chr12:41347807-41376076	Dock4	mmu_circ_0003967	up		miR-205/205ab	2	miR-26ab/1297/4465	1	miR-124/124ab/506	1	miR-192/215	1	miR-34ac/34bc-5p/449abc/449c-5p	1
chr11:29748814-29806331	Eml6	mmu_circ_0002957	up		miR-129-5p/129ab-5p	2	miR-182	2	miR-96/507/1271	2	miR-124/124ab/506	2	miR-203	1
chr12:74268986-74320129	Mnat1	mmu_circ_0004170	up		miR-132/212/212-3p	2	miR-203	1	miR-204/204b/211	1	miR-101/101ab	1	miR-802.mpr	1
chrX:154326329-154348182	Cnksr2	mmu_circ_0016189	up		miR-193/193b/193a-3p	2	miR-129-5p/129ab-5p	1	miR-499-5p	1	miR-208ab/208ab-3p	1	miR-101/101ab	1
chr5:148331080-148342883	Pan3	mmu_circ_0012347	up		miR-140/140-5p/876-3p/1244	2	miR-18ab/4735-3p	2	miR-338/338-3p	2	miR-124/124ab/506	1	miR-214/761/3619-5p	1
chr9:99436213-99452038	Armc8	mmu_circ_0016040	up		miR-101/101ab	2	miR-144	2	miR-217	1	miR-31	1	miR-124/124ab/506	1
chr15:23366204-23390322	Cdh18	mmu_circ_0005557	up		miR-135ab/135a-5p	2	miR-24/24ab/24-3p	2	miR-216b/216b-5p	1	miR-31	1	miR-96/507/1271	1
chr11:29677002-29705814	Eml6	mmu_circ_0002953	up		miR-103a/107/107ab	2	miR-190/190ab	1	miR-223	1	miR-15abc/16/16abc/195/322/424/497/1907	1	miR-138/138ab	1
chr7:121649700-121679997	Pde3b	mmu_circ_0013790	up		miR-223	2	miR-145	2	miR-96/507/1271	1	miR-192/215	1	miR-22/22-3p	1
chr17:46961398-46967945	BC032203	mmu_circ_0006796	up		miR-23abc/23b-3p	2	miR-218/218a	2	miR-19ab	2	miR-133abc	2	miR-9/9ab	2
chr10:115964882-115986231	Cnot2	mmu_circ_0001981	up		miR-27abc/27a-3p	2	miR-187	2	miR-338/338-3p	1	miR-19ab	1	miR-101/101ab	1
chr14:70193710-70198131	Rhobtb2	mmu_circ_0005397	up		let-7/98/4458/4500	2	miR-217	1	miR-27abc/27a-3p	1	miR-196abc	1	miR-212-5p	1
chr9:65642428-65643302	Zfp609	mm9_circ_004501	up		miR-150/5127	2	miR-204/204b/211	1	miR-193/193b/193a-3p	1	miR-129-5p/129ab-5p	1	miR-15abc/16/16abc/195/322/424/497/1907	1
chr9:32054031-32058372	Arhgap32	mmu_circs_new_00001104	up		miR-214/761/3619-5p	2	miR-425/425-5p/489	2	miR-26ab/1297/4465	1	miR-192/215	1	miR-18ab/4735-3p	1
chr7:107072805-107104050	Rnf169	mmu_circ_0013703	up		miR-146ac/146b-5p	2	miR-217	1	miR-375	1	miR-93/93a/105/106a/291a-3p/294/295/302abcde/372/373/428/519a/520be/520acd-3p/1378/1420ac	1	miR-24/24ab/24-3p	1
chr2:91645180-91650366	Ambra1	mmu_circ_0010255	up		miR-7/7ab	2	miR-203	1	miR-214/761/3619-5p	1	miR-200bc/429/548a	1	miR-103a/107/107ab	1
chr13:14370544-14404057	Hecw1	mmu_circ_0004504	up		miR-15abc/16/16abc/195/322/424/497/1907	2	miR-103a/107/107ab	2	miR-7/7ab	2	miR-203	1	miR-217	1
chr14:103651625-103675735	Mycbp2	mmu_circ_0004955	up		miR-218/218a	2	miR-27abc/27a-3p	1	miR-203	1	miR-128/128ab	1	miR-338/338-3p	1
chr9:45602134-45602512	Cep164	mmu_circ_0015616	up		miR-9/9ab	1	miR-212-5p	1	-	-	-	-	-	-
chr16:17023544-17026582	Mapk1	mmu_circ_0006098	up		miR-129-5p/129ab-5p	1	miR-192/215	1	miR-138/138ab	1	miR-212-5p	1	miR-183	1
chr2:113422254-113476981	Fmn1	mmu_circ_0009191	up		miR-214/761/3619-5p	1	miR-205/205ab	1	miR-338/338-3p	1	miR-9/9ab	1	-	-
chr7:129660342-129661693	Prkcb	mmu_circ_0013844	up		miR-133abc	1	miR-138/138ab	1	-	-	-	-	-	-
chr8:123077483-123077702	Gse1	mm9_circ_010490	up		miR-138/138ab	1	-	-	-	-	-	-	-	-
chr13:97861772-97867666	Fam169a	mmu_circ_0004924	up		miR-302ac/520f	1	miR-93/93a/105/106a/291a-3p/294/295/302abcde/372/373/428/519a/520be/520acd-3p/1378/1420ac	1	miR-17/17-5p/20ab/20b-5p/93/106ab/427/518a-3p/519d	1	miR-338/338-3p	1	-	-
chr7:75148695-75149241	Igf1r	mm9_circ_010252	up		miR-15abc/16/16abc/195/322/424/497/1907	1	miR-214/761/3619-5p	1	miR-22/22-3p	1	miR-212-5p	1	miR-338/338-3p	1
chr15:98980064-98980361	Spats2	mmu_circ_0006032	up		miR-17/17-5p/20ab/20b-5p/93/106ab/427/518a-3p/519d	1	-	-	-	-	-	-	-	-
chr7:104801562-104813276	Rsf1	mmu_circ_0013677	up		miR-130ac/301ab/301b/301b-3p/454/721/4295/3666	1	miR-129-5p/129ab-5p	1	miR-140/140-5p/876-3p/1244	1	miR-204/204b/211	1	miR-27abc/27a-3p	1
chr2:40966273-40979253	Lrp1b	mmu_circ_0009963	up		miR-203	1	miR-217	1	miR-218/218a	1	miR-205/205ab	1	miR-17/17-5p/20ab/20b-5p/93/106ab/427/518a-3p/519d	1
chr9:77012571-77064855	2310046A06Rik	mm9_circ_016812	up		miR-22/22-3p	1	miR-212-5p	1	miR-138/138ab	1	-	-	-	-
chr1:52546764-52547599	Nab1	mmu_circ_0008772	up		miR-26ab/1297/4465	1	miR-124/124ab/506	1	miR-15abc/16/16abc/195/322/424/497/1907	1	miR-34ac/34bc-5p/449abc/449c-5p	1	miR-22/22-3p	1
chr1:176512046-176542782	Fmn2	mmu_circ_0008444	up		miR-216b/216b-5p	1	miR-196abc	1	miR-124/124ab/506	1	miR-216a	1	miR-138/138ab	1
chr3:90145577-90145916	Gatad2b	mmu_circ_0010914	up		miR-214/761/3619-5p	1	miR-455-3p	1	miR-338/338-3p	1	miR-24/24ab/24-3p	1	-	-
chr5:101234916-101241221	Fam175a	mm9_circ_001838	up		miR-15abc/16/16abc/195/322/424/497/1907	1	-	-	-	-	-	-	-	-
chr19:37403470-37405102	Ide	mmu_circ_0007747	up		miR-193/193b/193a-3p	1	-	-	-	-	-	-	-	-
chr5:147263446-147267237	Wasf3	mmu_circ_0012334	up		miR-1ab/206/613	1	miR-142-3p	1	miR-138/138ab	1	-	-	-	-
chr4:132228810-132236808	Eya3	mmu_circs_new_00000863	up		miR-130ac/301ab/301b/301b-3p/454/721/4295/3666	1	miR-218/218a	1	miR-196abc	1	miR-142-3p	1	miR-143/1721/4770	1
chr7:85392040-85395759	Ntrk3	mmu_circ_0014401	up		miR-93/93a/105/106a/291a-3p/294/295/302abcde/372/373/428/519a/520be/520acd-3p/1378/1420ac	1	miR-15abc/16/16abc/195/322/424/497/1907	1	miR-34ac/34bc-5p/449abc/449c-5p	1	miR-205/205ab	1	miR-17/17-5p/20ab/20b-5p/93/106ab/427/518a-3p/519d	1
chr10:5126036-5131349	Syne1	mmu_circs_new_00000252	up		miR-27abc/27a-3p	1	miR-187	1	-	-	-	-	-	-
chr17:88862052-88878680	Foxn2	mmu_circ_0007089	up		miR-26ab/1297/4465	1	miR-200bc/429/548a	1	miR-183	1	miR-21/590-5p	1	miR-103a/107/107ab	1
chr10:92684331-92701788	Cdk17	mm9_circ_018892	up		miR-216b/216b-5p	1	miR-26ab/1297/4465	1	miR-216a	1	miR-205/205ab	1	miR-128/128ab	1
chr2:167336375-167336826	Rnf114	mmu_circ_0009605	up		miR-144	1	miR-101/101ab	1	miR-802.mpr	1	-	-	-	-
chr15:12819373-12835456	Drosha	mmu_circ_0005542	up		miR-26ab/1297/4465	1	miR-138/138ab	1	miR-499-5p	1	miR-208ab/208ab-3p	1	miR-22/22-3p	1
chr9:79935236-79951571	Senp6	mm9_circ_016182	up		miR-205/205ab	1	-	-	-	-	-	-	-	-
chr19:34915246-34915599	Pank1	mmu_circ_0007714	up		miR-130ac/301ab/301b/301b-3p/454/721/4295/3666	1	miR-93/93a/105/106a/291a-3p/294/295/302abcde/372/373/428/519a/520be/520acd-3p/1378/1420ac	1	miR-204/204b/211	1	miR-200bc/429/548a	1	-	-
chr4:148596335-148597517	Kif1b	mmu_circ_0011422	up		miR-214/761/3619-5p	1	miR-199ab-5p	1	miR-223	1	-	-	-	-
chr5:66753956-66756359	Apbb2	mm9_circ_002581	up		miR-146ac/146b-5p	1	miR-129-5p/129ab-5p	1	-	-	-	-	-	-
chr15:43323715-43345395	Ttc35	mmu_circ_0005668	up		miR-26ab/1297/4465	1	miR-129-5p/129ab-5p	1	miR-140/140-5p/876-3p/1244	1	miR-19ab	1	miR-200bc/429/548a	1
chr13:32317003-32326266	Gmds	mmu_circ_0004572	up		miR-130ac/301ab/301b/301b-3p/454/721/4295/3666	1	miR-19ab	1	miR-223	1	miR-205/205ab	1	-	-
chr8:81584148-81585189	Zfp827	mmu_circ_0014997	up		miR-204/204b/211	1	miR-217	1	miR-15abc/16/16abc/195/322/424/497/1907	1	miR-18ab/4735-3p	1	miR-214/761/3619-5p	1
chr3:157767391-157811663	Lrrc7	mmu_circ_0010566	up		miR-29abcd	1	let-7/98/4458/4500	1	miR-194	1	miR-150/5127	1	miR-205/205ab	1
chr7:82281183-82293974	Sv2b	mm9_circ_005710	up		miR-138/138ab	1	miR-140/140-5p/876-3p/1244	1	miR-205/205ab	1	miR-101/101ab	1	miR-128/128ab	1
chr2:156350616-156351024	Epb4.1l1	mmu_circs_new_00001357	up		miR-205/205ab	1	-	-	-	-	-	-	-	-
chr14:103675005-103690579	Mycbp2	mmu_circ_0004957	up		miR-15abc/16/16abc/195/322/424/497/1907	1	miR-302ac/520f	1	miR-199ab-5p	1	miR-9/9ab	1	miR-148ab-3p/152	1
chr1:130087214-130090333	R3hdm1	mmu_circs_new_00000634	up		miR-217	1	miR-193/193b/193a-3p	1	miR-135ab/135a-5p	1	-	-	-	-
chr12:101653344-101657780	Ttc7b	mmu_circ_0003639	up		miR-145	1	miR-26ab/1297/4465	1	-	-	-	-	-	-
chr9:59273929-59284722	Arih1	mmu_circ_0015736	up		miR-26ab/1297/4465	1	miR-192/215	1	miR-338/338-3p	1	miR-153	1	miR-181abcd/4262	1
chr5:82075434-82092449	Lphn3	mmu_circ_0012811	up		miR-26ab/1297/4465	1	miR-96/507/1271	1	miR-182	1	miR-375	1	miR-135ab/135a-5p	1
chr1:192695470-192712643	Rps6kc1	mmu_circ_0008562	up		miR-216b/216b-5p	1	miR-96/507/1271	1	miR-216a	1	miR-15abc/16/16abc/195/322/424/497/1907	1	miR-214/761/3619-5p	1
chr3:137565150-137569021	Dnajb14	mm9_circ_004551	up		miR-203	1	miR-124/124ab/506	1	miR-338/338-3p	1	miR-33ab/33-5p	1	miR-150/5127	1
chrX:98409112-98410917	Snx12	mm9_circ_018166	up		miR-204/204b/211	1	miR-140/140-5p/876-3p/1244	1	miR-338/338-3p	1	miR-205/205ab	1	miR-22/22-3p	1
chr2:84442484-84443909	Ctnnd1	mmu_circ_0010217	up		miR-204/204b/211	1	miR-96/507/1271	1	miR-214/761/3619-5p	1	miR-499-5p	1	miR-208ab/208ab-3p	1
chr9:86729943-86734489	Snap91	mmu_circ_0015971	up		miR-130ac/301ab/301b/301b-3p/454/721/4295/3666	1	miR-96/507/1271	1	miR-133abc	1	miR-182	1	miR-143/1721/4770	1
chr4:48617452-48630203	Tmeff1	mm9_circ_013644	up		miR-15abc/16/16abc/195/322/424/497/1907	1	-	-	-	-	-	-	-	-
chr1:180253264-180255444	None	mm9_circ_002100	up		miR-204/204b/211	1	miR-96/507/1271	1	miR-15abc/16/16abc/195/322/424/497/1907	1	miR-126-3p	1	miR-103a/107/107ab	1
chr6:144981302-144988155	Bcat1	mmu_circ_0013174	up		miR-130ac/301ab/301b/301b-3p/454/721/4295/3666	1	miR-138/138ab	1	miR-214/761/3619-5p	1	miR-27abc/27a-3p	1	miR-205/205ab	1
chr5:20049402-20075172	Magi2	mm9_circ_011587	up		miR-27abc/27a-3p	1	miR-205/205ab	1	miR-183	1	miR-29abcd	1	miR-128/128ab	1
chr1:84908770-84909748	Slc16a14	mmu_circ_0009017	up		miR-212-5p	1	miR-22/22-3p	1	miR-7/7ab	1	miR-221/222/222ab/1928	1	miR-137/137ab	1
chr14:57377466-57390843	Pspc1	mmu_circ_0005298	up		miR-145	1	miR-9/9ab	1	miR-22/22-3p	1	-	-	-	-
chr11:49026196-49029447	Zfp62	mmu_circ_0003068	up		miR-153	1	miR-205/205ab	1	miR-181abcd/4262	1	miR-138/138ab	1	-	-
chr5:54493813-54502349	Stim2	mmu_circ_0012706	up		miR-129-5p/129ab-5p	1	miR-139-5p	1	miR-218/218a	1	miR-338/338-3p	1	miR-22/22-3p	1
chr3:152401149-152410737	Pigk	mm9_circ_000380	up		miR-203	1	miR-31	1	miR-141/200a	1	miR-150/5127	1	miR-148ab-3p/152	1
chr11:49026196-49029300	Zfp62	mmu_circ_0003067	up		miR-153	1	miR-205/205ab	1	miR-181abcd/4262	1	miR-138/138ab	1	-	-
chr4:71830125-71831804	Tle1	mmu_circ_0011763	up		miR-216b/216b-5p	1	miR-96/507/1271	1	miR-216a	1	miR-126-3p	1	miR-196abc	1
chr5:74941436-74953174	Fip1l1	mmu_circ_0012780	up		miR-27abc/27a-3p	1	miR-101/101ab	1	miR-802.mpr	1	miR-383	1	miR-128/128ab	1
chr4:24609201-24620781	Klhl32	mm9_circ_003714	up		miR-29abcd	1	miR-17/17-5p/20ab/20b-5p/93/106ab/427/518a-3p/519d	1	miR-143/1721/4770	1	-	-	-	-
chr5:110694530-110696284	Pgam5	mmu_circ_0011985	up		miR-200bc/429/548a	1	miR-212-5p	1	miR-7/7ab	1	miR-218/218a	1	-	-
chr7:70760174-70795851	Otud7a	mmu_circ_0014342	up		miR-214/761/3619-5p	1	miR-302ac/520f	1	miR-93/93a/105/106a/291a-3p/294/295/302abcde/372/373/428/519a/520be/520acd-3p/1378/1420ac	1	miR-338/338-3p	1	-	-
chr14:65444437-65447505	Hmbox1	mm9_circ_007873	up		let-7/98/4458/4500	1	miR-217	1	miR-129-5p/129ab-5p	1	miR-25/32/92abc/363/363-3p/367	1	miR-33ab/33-5p	1
chr7:106128145-106153216	Uvrag	mmu_circ_0013694	up		miR-145	1	miR-29abcd	1	miR-219-5p/508/508-3p/4782-3p	1	-	-	-	-
chr18:23633616-23728276	Dtna	mm9_circ_004928	up		miR-203	1	miR-96/507/1271	1	miR-138/138ab	1	miR-140/140-5p/876-3p/1244	1	miR-182	1
chr10:40186443-40189761	Cdk19	mm9_circ_010538	up		miR-425/425-5p/489	1	miR-33a-3p/365/365-3p	1	miR-137/137ab	1	miR-155	1	-	-
chr6:106473497-106500510	Cntn4	mmu_circ_0012913	up		miR-338/338-3p	1	miR-150/5127	1	miR-181abcd/4262	1	miR-425/425-5p/489	1	-	-
chr17:37191075-37191852	Gabbr1	mmu_circ_0006747	up		miR-122/122a/1352	1	miR-22/22-3p	1	miR-138/138ab	1	-	-	-	-
chr4:8505101-8509640	Rab2a	mmu_circ_0011812	up		miR-26ab/1297/4465	1	miR-19ab	1	miR-1ab/206/613	1	miR-140/140-5p/876-3p/1244	1	-	-
chr11:4699863-4720496	Nf2	mmu_circ_0003054	up		miR-217	1	miR-15abc/16/16abc/195/322/424/497/1907	1	miR-34ac/34bc-5p/449abc/449c-5p	1	miR-103a/107/107ab	1	miR-143/1721/4770	1
chr8:85757378-85760618	Tbc1d9	mmu_circ_0015027	up		miR-9/9ab	1	miR-138/138ab	1	miR-135ab/135a-5p	1	-	-	-	-
chr12:29544116-29552018	Tssc1	mmu_circ_0003864	up		miR-302ac/520f	1	miR-455-3p	1	miR-122/122a/1352	1	miR-140/140-5p/876-3p/1244	1	miR-138/138ab	1
chr14:28251784-28255806	D14Abb1e	mmu_circ_0005146	up		miR-23abc/23b-3p	1	miR-153	1	miR-181abcd/4262	1	-	-	-	-
chr1:44213781-44224727	Ercc5	mmu_circ_0008742	up		miR-93/93a/105/106a/291a-3p/294/295/302abcde/372/373/428/519a/520be/520acd-3p/1378/1420ac	1	miR-138/138ab	1	miR-205/205ab	1	miR-302ac/520f	1	miR-129-5p/129ab-5p	1
chr2:167332546-167336826	Rnf114	mmu_circ_0009604	up		miR-31	1	miR-101/101ab	1	miR-802.mpr	1	miR-183	1	miR-144	1
chr9:59627349-59631372	Myo9a	mmu_circ_0015742	up		miR-33ab/33-5p	1	miR-148ab-3p/152	1	-	-	-	-	-	-
chr16:13697425-13699168	Bfar	mm9_circ_009604	up		miR-145	1	miR-455-3p	1	miR-138/138ab	1	-	-	-	-
chr2:119728341-119729469	Mga	mmu_circ_0009233	up		miR-130ac/301ab/301b/301b-3p/454/721/4295/3666	1	miR-124/124ab/506	1	miR-192/215	1	miR-218/218a	1	miR-96/507/1271	1
chr17:86508566-86520086	Srbd1	mmu_circ_0007075	up		miR-129-5p/129ab-5p	1	miR-143/1721/4770	1	miR-139-5p	1	-	-	-	-
chr1:164216127-164243827	Dnm3	mmu_circ_0008354	up		miR-21/590-5p	1	miR-204/204b/211	1	miR-30abcdef/30abe-5p/384-5p	1	miR-129-5p/129ab-5p	1	miR-29abcd	1
chr6:36979762-37008028	Dgki	mm9_circ_013516	up		miR-26ab/1297/4465	1	miR-24/24ab/24-3p	1	miR-205/205ab	1	miR-22/22-3p	1	miR-143/1721/4770	1
chr2:18827855-18833155	Pip4k2a	mmu_circ_0009704	up		miR-203	1	miR-135ab/135a-5p	1	miR-24/24ab/24-3p	1	miR-34ac/34bc-5p/449abc/449c-5p	1	miR-18ab/4735-3p	1
chr4:48617452-48651917	Tmeff1	mm9_circ_014089	up		miR-23abc/23b-3p	1	miR-217	1	miR-219-5p/508/508-3p/4782-3p	1	miR-15abc/16/16abc/195/322/424/497/1907	1	-	-
chr14:120724015-120724634	Mbnl2	mmu_circ_0004992	up		miR-27abc/27a-3p	1	miR-183	1	miR-17/17-5p/20ab/20b-5p/93/106ab/427/518a-3p/519d	1	miR-33ab/33-5p	1	-	-
chr2:121061308-121069832	Trp53bp1	mmu_circ_0009262	up		miR-26ab/1297/4465	1	miR-150/5127	1	miR-18ab/4735-3p	1	miR-214/761/3619-5p	1	miR-200bc/429/548a	1
chr1:167150229-167158578	Tiprl	mmu_circ_0008378	up		miR-124/124ab/506	1	miR-214/761/3619-5p	1	miR-29abcd	1	miR-183	1	miR-187	1
chr6:148975804-148977763	Dennd5b	mmu_circ_0013201	up		miR-153	1	miR-19ab	1	miR-18ab/4735-3p	1	-	-	-	-
chr7:59143281-59181914	Gas2	mmu_circ_0014253	up		miR-216b/216b-5p	1	miR-130ac/301ab/301b/301b-3p/454/721/4295/3666	1	miR-124/124ab/506	1	miR-216a	1	miR-24/24ab/24-3p	1
chr9:8112079-8120787	AK129341	mmu_circ_0015933	up		miR-802.mpr	1	-	-	-	-	-	-	-	-
chr5:102210393-102227535	Cds1	mm9_circ_004198	up		miR-216b/216b-5p	1	miR-216a	1	-	-	-	-	-	-
chr5:151556962-151563709	Pds5b	mmu_circ_0012379	up		miR-205/205ab	1	miR-193/193b/193a-3p	1	-	-	-	-	-	-
chr8:35914674-35938347	Tnks	mmu_circ_0014804	up		miR-130ac/301ab/301b/301b-3p/454/721/4295/3666	1	miR-93/93a/105/106a/291a-3p/294/295/302abcde/372/373/428/519a/520be/520acd-3p/1378/1420ac	1	miR-135ab/135a-5p	1	miR-218/218a	1	miR-27abc/27a-3p	1
chr7:129660342-129672086	Prkcb	mmu_circ_0013845	up		miR-133abc	1	miR-138/138ab	1	-	-	-	-	-	-
chr13:64344941-64349807	Cdc14b	mm9_circ_004941	up		miR-203	1	miR-140/140-5p/876-3p/1244	1	miR-183	1	miR-802.mpr	1	miR-383	1
chr9:120362644-120374079	Myrip	mm9_circ_001874	up		miR-34ac/34bc-5p/449abc/449c-5p	1	miR-22/22-3p	1	miR-133abc	1	miR-143/1721/4770	1	miR-145	1
chr16:43569793-43577861	Zbtb20	mm9_circ_017140	up		miR-216b/216b-5p	1	miR-130ac/301ab/301b/301b-3p/454/721/4295/3666	1	miR-223	1	miR-21/590-5p	1	miR-216a	1
chr19:59064678-59084337	4930506M07Rik	mmu_circ_0007977	up		miR-204/204b/211	1	miR-375	1	miR-24/24ab/24-3p	1	miR-205/205ab	1	miR-212-5p	1
chr4:149794746-149813577	Rere	mmu_circ_0011439	up		miR-203	1	miR-128/128ab	1	-	-	-	-	-	-
chr8:18641564-18689059	Mcph1	mm9_circ_007410	up		miR-93/93a/105/106a/291a-3p/294/295/302abcde/372/373/428/519a/520be/520acd-3p/1378/1420ac	1	miR-15abc/16/16abc/195/322/424/497/1907	1	miR-214/761/3619-5p	1	miR-17/17-5p/20ab/20b-5p/93/106ab/427/518a-3p/519d	1	miR-22/22-3p	1
chr8:47188868-47190645	Snx25	mmu_circ_0014841	up		miR-103a/107/107ab	1	miR-15abc/16/16abc/195/322/424/497/1907	1	-	-	-	-	-	-
chr14:29130434-29197229	Erc2	mmu_circ_0005161	up		miR-9/9ab	1	-	-	-	-	-	-	-	-
chr9:123451461-123461935	Sacm1l	mmu_circ_0015402	up		miR-130ac/301ab/301b/301b-3p/454/721/4295/3666	1	miR-19ab	1	miR-93/93a/105/106a/291a-3p/294/295/302abcde/372/373/428/519a/520be/520acd-3p/1378/1420ac	1	miR-129-5p/129ab-5p	1	miR-219-5p/508/508-3p/4782-3p	1
chr13:18902300-18906162	Vps41	mm9_circ_008691	up		miR-96/507/1271	1	miR-214/761/3619-5p	1	miR-205/205ab	1	miR-338/338-3p	1	miR-23abc/23b-3p	1
chr13:92108551-92111893	Rasgrf2	mmu_circ_0004874	up		miR-150/5127	1	miR-25/32/92abc/363/363-3p/367	1	-	-	-	-	-	-
chr8:46844406-46861057	Sorbs2	mmu_circ_0014834	up		miR-200bc/429/548a	1	miR-133abc	1	miR-212-5p	1	miR-455-3p	1	miR-155	1
chr2:131337719-131342179	Smox	mm9_circ_000595	up		miR-128/128ab	1	miR-150/5127	1	miR-212-5p	1	miR-196abc	1	miR-18ab/4735-3p	1
chr3:88811063-88811799	Ash1l	mmu_circ_0010877	up		miR-217	1	miR-129-5p/129ab-5p	1	miR-18ab/4735-3p	1	miR-33ab/33-5p	1	miR-153	1
chr18:51462263-51463167	Prr16	mm9_circ_000042	up		miR-93/93a/105/106a/291a-3p/294/295/302abcde/372/373/428/519a/520be/520acd-3p/1378/1420ac	1	miR-140/140-5p/876-3p/1244	1	miR-17/17-5p/20ab/20b-5p/93/106ab/427/518a-3p/519d	1	miR-142-3p	1	miR-302ac/520f	1
chr5:121708707-121716414	Gm15800	mmu_circ_0012058	up		miR-93/93a/105/106a/291a-3p/294/295/302abcde/372/373/428/519a/520be/520acd-3p/1378/1420ac	1	miR-192/215	1	miR-302ac/520f	1	miR-199ab-5p	1	miR-128/128ab	1
chr15:68825481-68855269	Khdrbs3	mmu_circ_0005746	up		miR-33ab/33-5p	1	miR-129-5p/129ab-5p	1	miR-141/200a	1	miR-137/137ab	1	-	-
chr8:38000613-38001812	Dlc1	mm9_circ_011180	up		miR-217	1	miR-139-5p	1	miR-218/218a	1	miR-221/222/222ab/1928	1	miR-183	1
chr3:28453849-28476495	Tnik	mmu_circ_0010613	up		miR-129-5p/129ab-5p	1	miR-15abc/16/16abc/195/322/424/497/1907	1	miR-27abc/27a-3p	1	miR-22/22-3p	1	miR-133abc	1
chr13:105510501-105587423	Cwc27	mmu_circ_0004422	up		miR-192/215	1	-	-	-	-	-	-	-	-
chr1:38164412-38165312	Rev1	mm9_circ_012324	up		miR-96/507/1271	1	miR-182	1	miR-212-5p	1	miR-103a/107/107ab	1	-	-
chr10:80266327-80266633	Sf3a2	mm9_circ_013932	up		miR-145	1	miR-199ab-5p	1	-	-	-	-	-	-
chr1:66518549-66537705	Unc80	mm9_circ_000661	up		miR-130ac/301ab/301b/301b-3p/454/721/4295/3666	1	miR-193/193b/193a-3p	1	miR-18ab/4735-3p	1	miR-200bc/429/548a	1	miR-22/22-3p	1
chr11:59241842-59242315	Snap47	mmu_circ_0003156	up		miR-182	1	miR-96/507/1271	1	-	-	-	-	-	-
chr14:119428184-119458362	Uggt2	mmu_circ_0004985	up		miR-218/218a	1	miR-214/761/3619-5p	1	miR-22/22-3p	1	miR-338/338-3p	1	miR-128/128ab	1
chr5:151449575-151450123	N4bp2l2	mmu_circ_0012374	up		miR-202-5p/337-3p	1	-	-	-	-	-	-	-	-
chr14:57367671-57390843	Pspc1	mm9_circ_010446	up		miR-145	1	miR-9/9ab	1	miR-22/22-3p	1	-	-	-	-
chr7:53845976-53890926	Sergef	mm9_circ_003909	up		miR-217	1	miR-30abcdef/30abe-5p/384-5p	1	miR-140/140-5p/876-3p/1244	1	miR-15abc/16/16abc/195/322/424/497/1907	1	miR-218/218a	1
chr4:75644404-75705733	Ptprd	mmu_circ_0011774	up		miR-217	1	miR-96/507/1271	1	miR-135ab/135a-5p	1	miR-23abc/23b-3p	1	miR-182	1
chrX:158865584-158909788	Reps2	mmu_circ_0016213	up		miR-22/22-3p	1	miR-194	1	miR-129-5p/129ab-5p	1	miR-338/338-3p	1	miR-7/7ab	1
chr10:33728798-33731943	Rwdd1	mmu_circ_0002169	up		miR-27abc/27a-3p	1	miR-101/101ab	1	miR-802.mpr	1	miR-128/128ab	1	miR-144	1
chr4:127973638-128015941	Csmd2	mmu_circ_0011199	up		miR-33ab/33-5p	1	miR-182	1	miR-212-5p	1	miR-7/7ab	1	-	-
chr9:100605571-100638561	Stag1	mm9_circ_007796	up		miR-34ac/34bc-5p/449abc/449c-5p	1	miR-338/338-3p	1	miR-192/215	1	miR-551a	1	miR-25/32/92abc/363/363-3p/367	1
chr7:103851151-103878035	Odz4	mmu_circ_0013659	up		miR-93/93a/105/106a/291a-3p/294/295/302abcde/372/373/428/519a/520be/520acd-3p/1378/1420ac	1	miR-135ab/135a-5p	1	miR-18ab/4735-3p	1	miR-199ab-5p	1	miR-182	1
chr13:77331814-77332484	2210408I21Rik	mmu_circ_0004810	up		miR-23abc/23b-3p	1	miR-217	1	miR-129-5p/129ab-5p	1	-	-	-	-
chr18:31840022-31858534	Sap130	mmu_circ_0007224	up		miR-103a/107/107ab	1	miR-15abc/16/16abc/195/322/424/497/1907	1	-	-	-	-	-	-
chr6:31116475-31131149	None	mm9_circ_004791	up		miR-124/124ab/506	1	-	-	-	-	-	-	-	-
chr4:115928772-115959604	Pik3r3	mmu_circ_0011075	up		miR-216b/216b-5p	1	miR-204/204b/211	1	miR-217	1	miR-140/140-5p/876-3p/1244	1	miR-205/205ab	1
chrX:100791269-100800958	B230206F22Rik	mmu_circ_0016046	up		miR-203	1	miR-129-5p/129ab-5p	1	miR-214/761/3619-5p	1	miR-23abc/23b-3p	1	miR-128/128ab	1
chr11:104217997-104240140	1700081L11Rik	mm9_circ_017714	up		miR-375	1	miR-22/22-3p	1	miR-135ab/135a-5p	1	-	-	-	-
chr17:80049641-80058813	Fam82a1	mmu_circ_0007033	up		-	-	-	-	-	-	-	-	-	-
chr3:66798438-66811567	Rsrc1	mmu_circ_0010762	up		-	-	-	-	-	-	-	-	-	-
chr3:66798438-66800512	Rsrc1	mm9_circ_005202	up		-	-	-	-	-	-	-	-	-	-
chr8:9676479-9676611	n-R5s95	mmu_circs_new_00000751	up		-	-	-	-	-	-	-	-	-	-
chr17:33518143-33519531	Zfp101	mmu_circ_0006703	up		-	-	-	-	-	-	-	-	-	-
chr4:141966371-141967531	None	mmu_circ_0011384	up		-	-	-	-	-	-	-	-	-	-
chr4:141966371-141967259	None	mm9_circ_017175	up		-	-	-	-	-	-	-	-	-	-
chrX:140781224-140783962	Alg13	mmu_circ_0016141	up		-	-	-	-	-	-	-	-	-	-
chr18:84575950-84577185	Zfp407	mmu_circ_0007575	up		-	-	-	-	-	-	-	-	-	-
chr18:31184387-31184923	Rit2	mmu_circ_0007214	up		-	-	-	-	-	-	-	-	-	-
chr11:5229881-5238766	Znrf3	mm9_circ_007732	up		-	-	-	-	-	-	-	-	-	-
chr5:43557157-43582643	None	mmu_circ_0012647	up		-	-	-	-	-	-	-	-	-	-
chr9:77077291-77078761	2310046A06Rik	mmu_circ_0015900	up		-	-	-	-	-	-	-	-	-	-
chr18:62240091-62242477	None	mmu_circ_0007428	up		-	-	-	-	-	-	-	-	-	-
chr3:75162268-75186001	None	mmu_circ_0010786	up		-	-	-	-	-	-	-	-	-	-
chr13:63291787-63311475	2010111I01Rik	mmu_circ_0004737	up		-	-	-	-	-	-	-	-	-	-
chr15:99946275-99972578	Dip2b	mmu_circ_0006045	up		-	-	-	-	-	-	-	-	-	-
chr4:137638807-137640285	Eif4g3	mmu_circ_0011333	up		-	-	-	-	-	-	-	-	-	-
chr2:158208239-158208899	Snhg11	mm9_circ_017587	up		-	-	-	-	-	-	-	-	-	-
chr10:41214324-41227365	Ppil6	mmu_circ_0002200	up		-	-	-	-	-	-	-	-	-	-
chr5:139057793-139058282	Zfp68	mmu_circ_0012233	up		-	-	-	-	-	-	-	-	-	-
chr5:72151622-72155948	Gabrb1	mmu_circ_0012756	up		-	-	-	-	-	-	-	-	-	-
chr10:8500316-8509399	Sash1	mmu_circ_0002514	up		-	-	-	-	-	-	-	-	-	-
chr7:68217602-68261845	A230006K03Rik	mmu_circ_0014310	up		-	-	-	-	-	-	-	-	-	-
chrX:68072733-68083803	None	mmu_circ_0016335	up		-	-	-	-	-	-	-	-	-	-
chr15:65862080-65863032	Kcnq3	mmu_circ_0005730	up		-	-	-	-	-	-	-	-	-	-

## Sheet: Table_S11_cortex_down
Pos	Gene	CircID	Reg		#1 Name	#1 Count	#2 Name	#2 Count	#3 Name	#3 Count	#4 Name	#4 Count	#5 Name	#5 Count
chr19:22771911-22867944	Trpm3	mmu_circ_0007629	down		miR-145	3	miR-212-5p	2	miR-204/204b/211	1	miR-150/5127	1	miR-138/138ab	1
chr2:18043871-18068499	Mllt10	mmu_circ_0009667	down		miR-101/101ab	2	miR-144	2	miR-192/215	1	miR-132/212/212-3p	1	miR-29abcd	1
chr3:55657692-55677705	Nbea	mmu_circ_0010705	down		miR-205/205ab	2	miR-103a/107/107ab	2	miR-15abc/16/16abc/195/322/424/497/1907	1	miR-214/761/3619-5p	1	miR-183	1
chr14:14919796-14922623	Atxn7	mmu_circ_0005066	down		miR-9/9ab	2	miR-216b/216b-5p	1	miR-31	1	miR-124/124ab/506	1	miR-216a	1
chr9:64882681-64914303	Dpp8	mmu_circ_0015791	down		miR-27abc/27a-3p	2	miR-145	2	miR-216b/216b-5p	1	miR-203	1	miR-216a	1
chr18:34427951-34466033	Apc	mmu_circ_0007252	down		miR-141/200a	2	miR-192/215	1	miR-140/140-5p/876-3p/1244	1	miR-142-3p	1	miR-193/193b/193a-3p	1
chr5:82153086-82170171	Lphn3	mmu_circ_0012816	down		miR-7/7ab	2	miR-23abc/23b-3p	1	miR-338/338-3p	1	miR-22/22-3p	1	miR-133abc	1
chr17:70865293-70866336	Dlgap1	mmu_circ_0006954	down		miR-205/205ab	2	miR-140/140-5p/876-3p/1244	1	miR-18ab/4735-3p	1	miR-214/761/3619-5p	1	miR-22/22-3p	1
chr18:9345191-9386807	Ccny	mmu_circ_0007587	down		miR-218/218a	2	miR-129-5p/129ab-5p	1	miR-15abc/16/16abc/195/322/424/497/1907	1	miR-103a/107/107ab	1	miR-183	1
chr2:70608060-70625052	Tlk1	mm9_circ_009932	down		miR-145	1	miR-217	1	miR-150/5127	1	miR-141/200a	1	miR-802.mpr	1
chr3:132983899-132993476	Ppa2	mm9_circ_017159	down		let-7/98/4458/4500	1	miR-205/205ab	1	miR-7/7ab	1	-	-	-	-
chr12:67898614-67969793	Mdga2	mmu_circ_0004131	down		miR-130ac/301ab/301b/301b-3p/454/721/4295/3666	1	miR-212-5p	1	miR-101/101ab	1	miR-802.mpr	1	miR-133abc	1
chr1:166309489-166333208	Nme7	mm9_circ_000733	down		miR-33a-3p/365/365-3p	1	-	-	-	-	-	-	-	-
chr17:87408142-87423253	Pigf	mmu_circ_0007081	down		miR-133abc	1	miR-217	1	-	-	-	-	-	-
chr7:135823230-135834212	Inpp5f	mmu_circ_0013917	down		miR-129-5p/129ab-5p	1	miR-338/338-3p	1	miR-212-5p	1	miR-802.mpr	1	miR-27abc/27a-3p	1
chr5:29613930-29619489	Lmbr1	mmu_circ_0012509	down		miR-302ac/520f	1	miR-122/122a/1352	1	-	-	-	-	-	-
chr13:59626506-59645812	Agtpbp1	mm9_circ_012190	down		miR-27abc/27a-3p	1	miR-194	1	miR-9/9ab	1	miR-25/32/92abc/363/363-3p/367	1	-	-
chr6:54165655-54170696	Chn2	mmu_circ_0013449	down		miR-133abc	1	miR-143/1721/4770	1	miR-7/7ab	1	-	-	-	-
chr15:7969588-8032582	Wdr70	mmu_circ_0005847	down		let-7/98/4458/4500	1	miR-212-5p	1	miR-338/338-3p	1	miR-33a-3p/365/365-3p	1	-	-
chr6:87003744-87013904	Gfpt1	mmu_circ_0013580	down		miR-26ab/1297/4465	1	miR-96/507/1271	1	miR-199ab-5p	1	miR-182	1	miR-145	1
chr2:32037977-32038820	Prrc2b	mm9_circ_016530	down		miR-203	1	miR-212-5p	1	-	-	-	-	-	-
chr15:30548976-30549694	Ctnnd2	mm9_circ_007387	down		miR-129-5p/129ab-5p	1	-	-	-	-	-	-	-	-
chr3:57583304-57611049	Rnf13	mmu_circ_0010728	down		miR-26ab/1297/4465	1	miR-33ab/33-5p	1	miR-1ab/206/613	1	miR-7/7ab	1	miR-135ab/135a-5p	1
chr15:85195706-85223936	Atxn10	mmu_circ_0005923	down		miR-132/212/212-3p	1	miR-217	1	miR-129-5p/129ab-5p	1	miR-25/32/92abc/363/363-3p/367	1	miR-490-3p	1
chr1:169164822-169167779	Uck2	mm9_circ_006877	down		miR-29abcd	1	miR-204/204b/211	1	miR-9/9ab	1	miR-124/124ab/506	1	miR-24/24ab/24-3p	1
chr14:79325068-79349384	1300010F03Rik	mmu_circs_new_00000103	down		miR-216b/216b-5p	1	miR-203	1	miR-217	1	miR-375	1	miR-216a	1
chr10:7530159-7534609	Ppil4	mmu_circ_0002417	down		miR-203	1	miR-129-5p/129ab-5p	1	-	-	-	-	-	-
chr9:14376066-14379883	Amotl1	mm9_circ_000340	down		miR-130ac/301ab/301b/301b-3p/454/721/4295/3666	1	miR-22/22-3p	1	miR-124/124ab/506	1	miR-125a-5p/125b-5p/351/670/4319	1	-	-
chr2:144081075-144081340	Snx5	mm9_circ_015622	down		miR-129-5p/129ab-5p	1	-	-	-	-	-	-	-	-
chr6:97943120-97956191	Mitf	mmu_circ_0013636	down		miR-26ab/1297/4465	1	miR-204/204b/211	1	miR-138/138ab	1	miR-140/140-5p/876-3p/1244	1	miR-27abc/27a-3p	1
chr5:135097818-135103645	Eif4h	mmu_circ_0012190	down		miR-125a-5p/125b-5p/351/670/4319	1	-	-	-	-	-	-	-	-
chr5:15668810-15718823	Cacna2d1	mm9_circ_015187	down		miR-24/24ab/24-3p	1	-	-	-	-	-	-	-	-
chr9:7101073-7103785	Dync2h1	mmu_circ_0015858	down		miR-140/140-5p/876-3p/1244	1	miR-499-5p	1	miR-208ab/208ab-3p	1	miR-218/218a	1	miR-103a/107/107ab	1
chr15:91152001-91180561	Slc2a13	mmu_circ_0005975	down		miR-203	1	miR-31	1	miR-17/17-5p/20ab/20b-5p/93/106ab/427/518a-3p/519d	1	miR-302ac/520f	1	miR-425/425-5p/489	1
chr3:120475599-120502665	None	mm9_circ_011031	down		-	-	-	-	-	-	-	-	-	-
chr15:5272243-5273612	None	mmu_circ_0005697	down		-	-	-	-	-	-	-	-	-	-
chr12:3749469-3751907	Dtnb	mm9_circ_016441	down		-	-	-	-	-	-	-	-	-	-
chr13:84012260-84023840	None	mm9_circ_004498	down		-	-	-	-	-	-	-	-	-	-
chr4:76328118-76329023	Ptprd	mmu_circ_0011784	down		-	-	-	-	-	-	-	-	-	-
chr2:24574564-24575576	Cacna1b	mm9_circ_010312	down		-	-	-	-	-	-	-	-	-	-

## Sheet: Table_S12_hipp_all
Pos	Gene	CircID	Reg		#1 Name	#1 Count	#2 Name	#2 Count	#3 Name	#3 Count	#4 Name	#4 Count	#5 Name	#5 Count
chrX:58436422-58439349	Cdr1	CDR1as	const		miR-7/7ab	36	-	-	-	-	-	-	-	-
chr15:12066150-12113921	Zfr	mmu_circ_0005528	const		miR-214/761/3619-5p	9	miR-15abc/16/16abc/195/322/424/497/1907	8	miR-103a/107/107ab	6	miR-138/138ab	3	miR-22/22-3p	3
chr15:12066150-12101609	Mir1898	mmu_circs_new_00000219	const		miR-214/761/3619-5p	9	miR-15abc/16/16abc/195/322/424/497/1907	8	miR-103a/107/107ab	6	miR-138/138ab	3	miR-22/22-3p	3
chr15:12066154-12080223	Zfr	mmu_circs_new_00000306	const		miR-214/761/3619-5p	8	miR-15abc/16/16abc/195/322/424/497/1907	7	miR-103a/107/107ab	5	miR-221/222/222ab/1928	3	miR-138/138ab	3
chr5:90707267-90733090	Ankrd17	mmu_circ_0012853	const		miR-15abc/16/16abc/195/322/424/497/1907	8	miR-103a/107/107ab	6	miR-214/761/3619-5p	6	miR-33ab/33-5p	5	miR-338/338-3p	3
chr16:94624920-94689667	None	mm9_circ_013002	const		miR-129-5p/129ab-5p	7	miR-24/24ab/24-3p	3	miR-23abc/23b-3p	3	miR-338/338-3p	3	miR-145	2
chr9:66263990-66315780	Herc1	mmu_circs_new_00000545	const		miR-214/761/3619-5p	7	miR-103a/107/107ab	5	miR-150/5127	5	miR-338/338-3p	5	miR-218/218a	4
chr18:62571825-62597605	Htr4	mmu_circ_0007429	down		miR-338/338-3p	6	miR-214/761/3619-5p	5	miR-15abc/16/16abc/195/322/424/497/1907	2	miR-103a/107/107ab	2	miR-29abcd	2
chr1:43088796-43090271	Gpr45	mmu_circ_0008733	const		miR-214/761/3619-5p	6	miR-15abc/16/16abc/195/322/424/497/1907	3	miR-103a/107/107ab	3	miR-338/338-3p	2	miR-212-5p	1
chr1:75493582-75510857	Obsl1	mm9_circ_016902	down		miR-29abcd	6	miR-218/218a	4	miR-212-5p	4	miR-15abc/16/16abc/195/322/424/497/1907	4	miR-150/5127	4
chr15:12066150-12070407	Zfr	mmu_circ_0005527	const		miR-214/761/3619-5p	6	miR-15abc/16/16abc/195/322/424/497/1907	5	miR-103a/107/107ab	3	miR-221/222/222ab/1928	3	miR-138/138ab	2
chr4:130224839-130310093	Pum1	mmu_circ_0011248	const		miR-22/22-3p	6	miR-138/138ab	3	miR-133abc	3	miR-96/507/1271	2	miR-31	2
chr10:39514669-39548411	Rev3l	mmu_circs_new_00000681	const		miR-218/218a	6	miR-214/761/3619-5p	6	miR-15abc/16/16abc/195/322/424/497/1907	5	miR-129-5p/129ab-5p	5	miR-145	4
chr18:36791720-36817792	Ankhd1	mmu_circ_0007294	const		miR-33ab/33-5p	6	miR-103a/107/107ab	4	miR-15abc/16/16abc/195/322/424/497/1907	4	miR-130ac/301ab/301b/301b-3p/454/721/4295/3666	2	miR-124/124ab/506	2
chr5:33162514-33178337	C330019G07Rik	mm9_circ_006147	const		miR-124/124ab/506	5	miR-1ab/206/613	4	miR-31	3	miR-9/9ab	3	miR-93/93a/105/106a/291a-3p/294/295/302abcde/372/373/428/519a/520be/520acd-3p/1378/1420ac	2
chr5:34185760-34214283	Whsc1	mmu_circs_new_00001125	const		miR-214/761/3619-5p	5	miR-103a/107/107ab	4	miR-129-5p/129ab-5p	4	miR-205/205ab	3	miR-15abc/16/16abc/195/322/424/497/1907	3
chr2:37436192-37502805	Strbp	mmu_circ_0009934	const		miR-135ab/135a-5p	5	miR-181abcd/4262	4	miR-137/137ab	4	miR-190/190ab	3	miR-139-5p	3
chr4:130283912-130330519	Pum1	mmu_circ_0011256	const		miR-138/138ab	5	miR-22/22-3p	4	miR-15abc/16/16abc/195/322/424/497/1907	3	miR-96/507/1271	2	miR-218/218a	2
chr12:112134296-112193032	Tecpr2	mmu_circs_new_00001159	const		miR-22/22-3p	5	miR-15abc/16/16abc/195/322/424/497/1907	3	miR-199ab-5p	3	miR-212-5p	2	miR-145	2
chr8:93456147-93513572	Chd9	mmu_circs_new_00000235	const		miR-129-5p/129ab-5p	5	miR-125a-5p/125b-5p/351/670/4319	3	miR-30abcdef/30abe-5p/384-5p	2	miR-22/22-3p	2	miR-137/137ab	2
chr18:64545998-64548474	Onecut2	mmu_circ_0007448	const		miR-218/218a	5	miR-9/9ab	5	miR-15abc/16/16abc/195/322/424/497/1907	2	miR-18ab/4735-3p	2	miR-128/128ab	2
chr5:107063849-107095864	Zfp644	mm9_circ_011865	const		miR-129-5p/129ab-5p	5	miR-221/222/222ab/1928	3	miR-218/218a	2	miR-205/205ab	2	miR-26ab/1297/4465	2
chr14:28251784-28295816	D14Abb1e	mmu_circ_0005151	const		miR-129-5p/129ab-5p	5	miR-181abcd/4262	4	miR-217	2	miR-192/215	2	miR-205/205ab	2
chrX:154291026-154357824	Cnksr2	mmu_circ_0016187	const		miR-193/193b/193a-3p	5	miR-218/218a	2	miR-802.mpr	2	miR-130ac/301ab/301b/301b-3p/454/721/4295/3666	1	miR-138/138ab	1
chr15:57652586-57655306	Zhx2	mmu_circs_new_00000212	const		miR-9/9ab	5	miR-129-5p/129ab-5p	3	miR-138/138ab	2	miR-182	2	miR-96/507/1271	2
chr6:98953193-98966659	Foxp1	mmu_circ_0013639	const		miR-22/22-3p	5	miR-122/122a/1352	2	miR-204/204b/211	1	miR-193/193b/193a-3p	1	miR-129-5p/129ab-5p	1
chr5:107061943-107067654	Zfp644	mmu_circ_0011957	const		miR-129-5p/129ab-5p	5	miR-221/222/222ab/1928	3	miR-218/218a	2	miR-205/205ab	2	miR-26ab/1297/4465	2
chr5:14668964-14682387	Pclo	mmu_circs_new_00000744	const		miR-129-5p/129ab-5p	5	miR-140/140-5p/876-3p/1244	3	miR-203	3	miR-141/200a	3	miR-18ab/4735-3p	3
chr2:37436192-37483046	Strbp	mmu_circ_0009933	const		miR-135ab/135a-5p	5	miR-137/137ab	4	miR-190/190ab	3	miR-139-5p	3	miR-181abcd/4262	3
chr5:107047089-107095864	Zfp644	mm9_circ_006194	const		miR-129-5p/129ab-5p	5	miR-221/222/222ab/1928	3	miR-218/218a	2	miR-142-3p	2	miR-7/7ab	2
chr19:58338401-58375068	Gfra1	mmu_circ_0007973	const		miR-34ac/34bc-5p/449abc/449c-5p	5	miR-140/140-5p/876-3p/1244	2	miR-375	2	miR-204/204b/211	1	miR-218/218a	1
chr5:90716273-90727159	Ankrd17	mmu_circ_0012856	const		miR-15abc/16/16abc/195/322/424/497/1907	5	miR-103a/107/107ab	3	miR-33ab/33-5p	3	miR-29abcd	2	miR-124/124ab/506	1
chr18:37836454-37909152	Gm16882	mmu_circ_0007309	const		miR-7/7ab	5	miR-425/425-5p/489	5	miR-144	3	miR-203	3	miR-101/101ab	3
chr5:107047089-107067654	Zfp644	mm9_circ_003748	const		miR-129-5p/129ab-5p	5	miR-221/222/222ab/1928	3	miR-218/218a	2	miR-142-3p	2	miR-7/7ab	2
chr18:79053222-79056670	None	mm9_circ_003022	const		miR-138/138ab	5	miR-124/124ab/506	3	miR-218/218a	3	miR-129-5p/129ab-5p	3	miR-9/9ab	3
chr2:104616328-104635451	Qser1	mmu_circ_0009152	const		miR-143/1721/4770	5	miR-9/9ab	4	miR-7/7ab	2	miR-22/22-3p	2	miR-208ab/208ab-3p	2
chr5:107063849-107067654	Zfp644	mm9_circ_014393	const		miR-129-5p/129ab-5p	5	miR-221/222/222ab/1928	3	miR-218/218a	2	miR-205/205ab	2	miR-26ab/1297/4465	2
chr5:107048558-107067654	Zfp644	mmu_circ_0011956	const		miR-129-5p/129ab-5p	5	miR-221/222/222ab/1928	3	miR-218/218a	2	miR-205/205ab	2	miR-29abcd	2
chr3:5241669-5245645	Zfhx4	mmu_circ_0010682	const		miR-9/9ab	5	miR-200bc/429/548a	3	let-7/98/4458/4500	3	miR-27abc/27a-3p	3	miR-140/140-5p/876-3p/1244	2
chr2:49127560-49169245	Mbd5	mmu_circs_new_00000782	const		miR-15abc/16/16abc/195/322/424/497/1907	5	miR-183	5	miR-140/140-5p/876-3p/1244	3	miR-22/22-3p	3	miR-142-3p	3
chr13:67355815-67361179	Zfp458	mmu_circ_0004754	const		miR-23abc/23b-3p	5	miR-181abcd/4262	3	-	-	-	-	-	-
chr5:107048558-107095864	Zfp644	mm9_circ_009389	const		miR-129-5p/129ab-5p	5	miR-221/222/222ab/1928	3	miR-218/218a	2	miR-205/205ab	2	miR-29abcd	2
chr6:134456213-134492063	Lrp6	mmu_circ_0013117	const		miR-145	5	miR-96/507/1271	2	miR-203	2	miR-183	2	miR-182	2
chr15:78502285-78505170	Elfn2	mm9_circ_015928	down		miR-212-5p	5	miR-24/24ab/24-3p	3	miR-103a/107/107ab	3	miR-338/338-3p	3	miR-217	2
chrX:154291026-154348182	Cnksr2	mmu_circ_0016186	up		miR-193/193b/193a-3p	5	miR-218/218a	2	miR-129-5p/129ab-5p	1	miR-499-5p	1	miR-135ab/135a-5p	1
chr3:88768595-88811799	Ash1l	mmu_circ_0010871	const		miR-142-3p	4	miR-143/1721/4770	4	miR-129-5p/129ab-5p	4	miR-217	3	miR-218/218a	3
chr8:79432168-79433927	Nr3c2	mmu_circ_0014977	const		miR-29abcd	4	miR-205/205ab	2	miR-216b/216b-5p	1	miR-204/204b/211	1	miR-217	1
chr3:88769733-88789712	Ash1l	mm9_circ_002357	const		miR-142-3p	4	miR-143/1721/4770	4	miR-218/218a	3	miR-96/507/1271	3	miR-182	3
chr4:126554872-126588528	Zmym4	mmu_circ_0011171	const		miR-217	4	miR-212-5p	3	miR-23abc/23b-3p	3	miR-375	2	miR-132/212/212-3p	2
chr19:40386158-40414636	Sorbs1	mmu_circ_0007771	const		miR-7/7ab	4	miR-204/204b/211	2	miR-218/218a	2	miR-24/24ab/24-3p	2	miR-22/22-3p	2
chr1:60491086-60527683	Abi2	mmu_circs_new_00000568	const		miR-214/761/3619-5p	4	miR-338/338-3p	4	miR-15abc/16/16abc/195/322/424/497/1907	2	miR-27abc/27a-3p	2	miR-122/122a/1352	2
chr2:59786143-59800687	Baz2b	mm9_circ_009319	up		miR-33ab/33-5p	4	miR-17/17-5p/20ab/20b-5p/93/106ab/427/518a-3p/519d	2	miR-26ab/1297/4465	1	miR-130ac/301ab/301b/301b-3p/454/721/4295/3666	1	miR-217	1
chr7:66539395-66573343	C230091D08Rik	mmu_circ_0014283	const		miR-17/17-5p/20ab/20b-5p/93/106ab/427/518a-3p/519d	4	miR-96/507/1271	3	miR-182	3	miR-129-5p/129ab-5p	3	miR-130ac/301ab/301b/301b-3p/454/721/4295/3666	2
chr9:95661304-95696285	Pls1	mmu_circ_0015994	const		miR-145	4	miR-216b/216b-5p	2	miR-204/204b/211	2	miR-216a	2	miR-135ab/135a-5p	1
chr2:139736268-139777315	Tasp1	mmu_circ_0009384	const		miR-15abc/16/16abc/195/322/424/497/1907	4	miR-214/761/3619-5p	3	miR-17/17-5p/20ab/20b-5p/93/106ab/427/518a-3p/519d	2	miR-103a/107/107ab	2	miR-181abcd/4262	2
chrX:101278492-101284345	C77370	mmu_circ_0016049	const		miR-204/204b/211	4	miR-129-5p/129ab-5p	3	miR-17/17-5p/20ab/20b-5p/93/106ab/427/518a-3p/519d	3	miR-183	2	miR-143/1721/4770	2
chr1:60500828-60510606	Abi2	mmu_circ_0008855	const		miR-214/761/3619-5p	4	miR-338/338-3p	3	miR-15abc/16/16abc/195/322/424/497/1907	2	miR-27abc/27a-3p	2	miR-122/122a/1352	2
chr6:38411474-38441931	Ubn2	mmu_circ_0013362	const		miR-199ab-5p	4	miR-218/218a	3	miR-193/193b/193a-3p	3	miR-212-5p	3	miR-145	3
chr7:66560188-66586040	C230091D08Rik	mmu_circ_0014287	const		miR-17/17-5p/20ab/20b-5p/93/106ab/427/518a-3p/519d	4	miR-130ac/301ab/301b/301b-3p/454/721/4295/3666	2	miR-96/507/1271	2	miR-218/218a	2	miR-219-5p/508/508-3p/4782-3p	2
chr12:83441648-83464118	Sipa1l1	mmu_circ_0004243	const		miR-9/9ab	4	miR-145	3	miR-204/204b/211	2	miR-135ab/135a-5p	2	miR-27abc/27a-3p	2
chr6:83352660-83354818	Tet3	mmu_circ_0013536	const		miR-212-5p	4	miR-193/193b/193a-3p	2	miR-192/215	2	miR-214/761/3619-5p	2	miR-125a-5p/125b-5p/351/670/4319	2
chr2:40570891-40606536	Lrp1b	mmu_circ_0009958	const		miR-128/128ab	4	miR-217	1	miR-129-5p/129ab-5p	1	miR-24/24ab/24-3p	1	miR-199ab-5p	1
chr9:20151747-20158693	Zfp560	mmu_circ_0015425	const		miR-181abcd/4262	4	miR-23abc/23b-3p	1	miR-199ab-5p	1	miR-128/128ab	1	-	-
chr1:56888282-56948109	Satb2	mmu_circ_0008811	const		miR-138/138ab	4	miR-96/507/1271	2	miR-135ab/135a-5p	2	miR-24/24ab/24-3p	2	miR-182	2
chr2:139772905-139777315	Tasp1	mm9_circ_000708	const		miR-15abc/16/16abc/195/322/424/497/1907	4	miR-214/761/3619-5p	3	miR-17/17-5p/20ab/20b-5p/93/106ab/427/518a-3p/519d	2	miR-103a/107/107ab	2	miR-204/204b/211	1
chr6:134429526-134436689	Lrp6	mmu_circ_0013113	const		miR-145	4	miR-455-3p	3	miR-199ab-5p	2	miR-148ab-3p/152	2	miR-130ac/301ab/301b/301b-3p/454/721/4295/3666	1
chr6:28192976-28206526	Zfp800	mmu_circ_0013250	const		miR-129-5p/129ab-5p	4	miR-96/507/1271	2	miR-375	2	miR-93/93a/105/106a/291a-3p/294/295/302abcde/372/373/428/519a/520be/520acd-3p/1378/1420ac	2	miR-181abcd/4262	2
chrX:45164334-45240375	Smarca1	mm9_circ_018341	const		miR-216b/216b-5p	4	miR-145	4	miR-203	4	miR-216a	4	miR-200bc/429/548a	3
chr7:66539395-66589436	C230091D08Rik	mmu_circ_0014285	const		miR-17/17-5p/20ab/20b-5p/93/106ab/427/518a-3p/519d	4	miR-96/507/1271	3	miR-182	3	miR-129-5p/129ab-5p	3	miR-130ac/301ab/301b/301b-3p/454/721/4295/3666	2
chr6:38390454-38452408	Ubn2	mmu_circ_0013357	const		miR-199ab-5p	4	miR-218/218a	3	miR-193/193b/193a-3p	3	miR-212-5p	3	miR-145	3
chr17:28942873-28958537	Brpf3	mmu_circ_0006664	const		miR-214/761/3619-5p	4	miR-217	2	miR-15abc/16/16abc/195/322/424/497/1907	2	miR-139-5p	2	miR-205/205ab	2
chr18:73808538-73837693	Smad4	mmu_circ_0007492	const		miR-205/205ab	4	miR-455-3p	3	miR-23abc/23b-3p	2	miR-1ab/206/613	2	miR-26ab/1297/4465	1
chr12:4944192-4997864	Atad2b	mmu_circ_0004008	const		miR-17/17-5p/20ab/20b-5p/93/106ab/427/518a-3p/519d	4	miR-93/93a/105/106a/291a-3p/294/295/302abcde/372/373/428/519a/520be/520acd-3p/1378/1420ac	3	miR-29abcd	2	miR-302ac/520f	2	miR-129-5p/129ab-5p	2
chr17:10406223-10410668	Qk	mmu_circ_0006528	const		miR-124/124ab/506	4	miR-19ab	4	miR-214/761/3619-5p	4	miR-144	3	miR-25/32/92abc/363/363-3p/367	3
chr1:56928155-56928628	Satb2	mmu_circ_0008817	const		miR-138/138ab	4	miR-135ab/135a-5p	2	miR-210	1	miR-24/24ab/24-3p	1	miR-147/147b	1
chr5:34753229-34787562	Fam193a	mmu_circ_0012569	up		miR-138/138ab	4	miR-212-5p	2	miR-103a/107/107ab	2	miR-217	1	miR-375	1
chr19:54061943-54077636	Shoc2	mm9_circ_000800	const		miR-9/9ab	4	miR-26ab/1297/4465	2	miR-216b/216b-5p	1	miR-204/204b/211	1	miR-217	1
chr11:93897913-93909872	Spag9	mmu_circ_0003554	const		miR-15abc/16/16abc/195/322/424/497/1907	4	miR-214/761/3619-5p	4	miR-26ab/1297/4465	3	miR-22/22-3p	3	miR-103a/107/107ab	3
chr15:82655660-82687714	Tcf20	mm9_circ_000890	const		miR-212-5p	4	miR-15abc/16/16abc/195/322/424/497/1907	4	miR-214/761/3619-5p	4	miR-217	3	miR-218/218a	3
chr9:106832350-106909210	Dock3	mmu_circ_0015222	const		miR-455-3p	4	miR-130ac/301ab/301b/301b-3p/454/721/4295/3666	2	miR-142-3p	2	miR-132/212/212-3p	2	miR-148ab-3p/152	2
chr18:84722261-84732438	None	mm9_circ_001339	const		miR-200bc/429/548a	4	miR-9/9ab	3	miR-93/93a/105/106a/291a-3p/294/295/302abcde/372/373/428/519a/520be/520acd-3p/1378/1420ac	2	miR-183	2	miR-141/200a	2
chr11:106904946-106939112	Bptf	mmu_circ_0002726	const		miR-129-5p/129ab-5p	4	miR-193/193b/193a-3p	3	miR-1ab/206/613	3	miR-490-3p	3	miR-218/218a	2
chr1:63125526-63152333	Ino80d	mmu_circ_0008872	const		miR-128/128ab	4	miR-205/205ab	2	miR-216b/216b-5p	1	miR-204/204b/211	1	miR-196abc	1
chr2:168725284-168752433	Zfp64	mmu_circ_0009622	const		miR-218/218a	4	miR-22/22-3p	2	miR-26ab/1297/4465	1	miR-130ac/301ab/301b/301b-3p/454/721/4295/3666	1	miR-96/507/1271	1
chr11:4972814-4988149	Ewsr1	mmu_circ_0003072	const		miR-22/22-3p	4	miR-193/193b/193a-3p	3	miR-200bc/429/548a	3	miR-219-5p/508/508-3p/4782-3p	2	miR-204/204b/211	2
chr5:34762646-34809096	Fam193a	mmu_circs_new_00000263	const		miR-138/138ab	4	miR-18ab/4735-3p	2	miR-15abc/16/16abc/195/322/424/497/1907	2	miR-103a/107/107ab	2	miR-22/22-3p	2
chr1:60506914-60510606	Abi2	mmu_circ_0008857	const		miR-214/761/3619-5p	4	miR-338/338-3p	3	miR-15abc/16/16abc/195/322/424/497/1907	2	miR-34ac/34bc-5p/449abc/449c-5p	1	miR-103a/107/107ab	1
chr2:40552869-40606536	Lrp1b	mmu_circ_0009957	const		miR-128/128ab	4	miR-203	1	miR-217	1	miR-129-5p/129ab-5p	1	miR-24/24ab/24-3p	1
chr6:108326755-108390681	Itpr1	mmu_circ_0012919	const		miR-29abcd	4	miR-23abc/23b-3p	4	miR-375	3	miR-138/138ab	3	miR-205/205ab	3
chr6:135682531-135691100	Grin2b	mmu_circ_0013127	const		miR-22/22-3p	4	miR-375	3	miR-27abc/27a-3p	2	miR-145	2	miR-143/1721/4770	2
chr12:3469477-3502368	Asxl2	mmu_circs_new_00000573	const		miR-218/218a	4	miR-135ab/135a-5p	3	miR-22/22-3p	2	miR-1ab/206/613	2	miR-216b/216b-5p	2
chr8:108187653-108194251	Ctcf	mmu_circ_0014510	const		miR-129-5p/129ab-5p	4	miR-217	3	miR-138/138ab	1	miR-135ab/135a-5p	1	miR-27abc/27a-3p	1
chr8:115365604-115406116	Cntnap4	mmu_circ_0014602	const		miR-217	4	miR-31	2	miR-129-5p/129ab-5p	2	miR-15abc/16/16abc/195/322/424/497/1907	2	miR-183	2
chr14:22441176-22456862	Kat6b	mmu_circs_new_00001061	const		miR-9/9ab	4	miR-96/507/1271	2	miR-182	2	miR-153	2	miR-130ac/301ab/301b/301b-3p/454/721/4295/3666	1
chr6:92088980-92114287	Nr2c2	mm9_circ_007094	const		miR-138/138ab	4	miR-93/93a/105/106a/291a-3p/294/295/302abcde/372/373/428/519a/520be/520acd-3p/1378/1420ac	2	miR-205/205ab	2	miR-199ab-5p	2	miR-130ac/301ab/301b/301b-3p/454/721/4295/3666	1
chr3:88769733-88811799	Ash1l	mmu_circ_0010873	const		miR-142-3p	4	miR-143/1721/4770	4	miR-129-5p/129ab-5p	4	miR-217	3	miR-218/218a	3
chr12:52734565-52762700	Strn3	mmu_circ_0004029	up		miR-205/205ab	4	miR-192/215	3	miR-383	2	miR-214/761/3619-5p	2	miR-15abc/16/16abc/195/322/424/497/1907	1
chr14:22438112-22456862	Myst4	mm9_circ_015449	const		miR-9/9ab	4	miR-96/507/1271	3	miR-182	3	miR-27abc/27a-3p	2	miR-153	2
chr2:75696955-75715655	Agps	mmu_circ_0010182	const		miR-375	4	miR-192/215	1	miR-137/137ab	1	-	-	-	-
chr19:26694173-26729001	Smarca2	mmu_circ_0007643	const		miR-9/9ab	4	miR-93/93a/105/106a/291a-3p/294/295/302abcde/372/373/428/519a/520be/520acd-3p/1378/1420ac	1	miR-218/218a	1	miR-200bc/429/548a	1	miR-205/205ab	1
chr4:49783290-49805904	Grin3a	mmu_circ_0011672	const		miR-145	4	miR-15abc/16/16abc/195/322/424/497/1907	2	miR-214/761/3619-5p	2	miR-425/425-5p/489	2	miR-199ab-5p	2
chr5:73539255-73612311	Fryl	mmu_circ_0012767	const		miR-214/761/3619-5p	4	miR-103a/107/107ab	4	miR-15abc/16/16abc/195/322/424/497/1907	3	miR-128/128ab	2	miR-135ab/135a-5p	1
chr1:180253264-180259538	Hnrnpu	mmu_circ_0008490	const		miR-155	4	miR-181abcd/4262	2	miR-23abc/23b-3p	2	miR-217	1	miR-96/507/1271	1
chr15:82681942-82687714	Tcf20	mm9_circ_001424	const		miR-212-5p	4	miR-214/761/3619-5p	4	miR-217	3	miR-218/218a	3	miR-7/7ab	3
chr19:58338401-58344653	Gfra1	mmu_circ_0007972	const		miR-34ac/34bc-5p/449abc/449c-5p	4	miR-140/140-5p/876-3p/1244	2	miR-23abc/23b-3p	1	miR-33ab/33-5p	1	miR-375	1
chr1:60491086-60510606	Abi2	mmu_circ_0008851	const		miR-214/761/3619-5p	4	miR-338/338-3p	4	miR-15abc/16/16abc/195/322/424/497/1907	2	miR-27abc/27a-3p	2	miR-122/122a/1352	2
chrX:154010790-154029487	Mbtps2	mmu_circ_0016184	const		miR-7/7ab	4	miR-22/22-3p	2	miR-183	1	miR-375	1	-	-
chr14:55281004-55285998	Acin1	mmu_circ_0005278	up		miR-9/9ab	4	miR-138/138ab	2	miR-96/507/1271	1	miR-24/24ab/24-3p	1	miR-18ab/4735-3p	1
chr18:55049467-55106462	Zfp608	mmu_circ_0007386	const		miR-138/138ab	4	miR-218/218a	4	miR-204/204b/211	4	miR-27abc/27a-3p	4	miR-143/1721/4770	3
chr5:121703869-121716414	Gm15800	mmu_circ_0012057	const		miR-214/761/3619-5p	4	miR-15abc/16/16abc/195/322/424/497/1907	2	miR-103a/107/107ab	2	miR-133abc	2	miR-204/204b/211	1
chr8:108187653-108190692	Ctcf	mmu_circ_0014509	const		miR-129-5p/129ab-5p	4	miR-217	1	miR-138/138ab	1	miR-135ab/135a-5p	1	miR-27abc/27a-3p	1
chr8:16211699-16234181	Csmd1	mmu_circ_0014712	const		miR-27abc/27a-3p	4	miR-128/128ab	2	miR-31	1	miR-140/140-5p/876-3p/1244	1	miR-18ab/4735-3p	1
chr18:62587676-62597605	Htr4	mmu_circ_0007430	const		miR-214/761/3619-5p	4	miR-338/338-3p	3	miR-124/124ab/506	1	miR-138/138ab	1	miR-15abc/16/16abc/195/322/424/497/1907	1
chr14:28251784-28279497	D14Abb1e	mmu_circ_0005148	up		miR-129-5p/129ab-5p	4	miR-217	2	miR-153	2	miR-181abcd/4262	2	miR-21/590-5p	1
chr4:126570538-126588528	Zmym4	mmu_circ_0011176	const		miR-217	4	miR-23abc/23b-3p	3	miR-132/212/212-3p	2	miR-33ab/33-5p	2	miR-22/22-3p	1
chr4:8678470-8712910	Chd7	mmu_circ_0011822	const		miR-138/138ab	4	miR-125a-5p/125b-5p/351/670/4319	3	miR-218/218a	2	miR-212-5p	2	miR-181abcd/4262	2
chr19:26721510-26729001	Smarca2	mmu_circ_0007644	const		miR-9/9ab	4	miR-93/93a/105/106a/291a-3p/294/295/302abcde/372/373/428/519a/520be/520acd-3p/1378/1420ac	1	miR-218/218a	1	miR-200bc/429/548a	1	miR-302ac/520f	1
chr12:52720800-52762700	Strn3	mm9_circ_006696	const		miR-205/205ab	4	miR-192/215	3	miR-93/93a/105/106a/291a-3p/294/295/302abcde/372/373/428/519a/520be/520acd-3p/1378/1420ac	2	miR-383	2	miR-214/761/3619-5p	2
chr2:23362428-23401099	Spopl	mmu_circ_0009720	const		miR-130ac/301ab/301b/301b-3p/454/721/4295/3666	4	miR-204/204b/211	3	miR-205/205ab	3	miR-19ab	3	miR-129-5p/129ab-5p	3
chr12:41429447-41526337	Dock4	mmu_circ_0003974	const		miR-455-3p	4	let-7/98/4458/4500	3	miR-338/338-3p	3	miR-103a/107/107ab	2	miR-145	2
chr1:60493899-60510606	Abi2	mmu_circ_0008854	const		miR-214/761/3619-5p	4	miR-338/338-3p	3	miR-15abc/16/16abc/195/322/424/497/1907	2	miR-27abc/27a-3p	2	miR-122/122a/1352	2
chr6:38390454-38441931	Ubn2	mmu_circ_0013356	const		miR-199ab-5p	4	miR-218/218a	3	miR-193/193b/193a-3p	3	miR-212-5p	3	miR-145	3
chr5:107064628-107067654	Zfp644	mmu_circ_0011959	const		miR-129-5p/129ab-5p	4	miR-218/218a	2	miR-205/205ab	2	miR-203	2	miR-221/222/222ab/1928	2
chr14:28251784-28293277	D14Abb1e	mmu_circ_0005150	const		miR-181abcd/4262	4	miR-129-5p/129ab-5p	4	miR-217	2	miR-192/215	2	miR-200bc/429/548a	2
chr18:36806344-36808394	Ankhd1	mmu_circ_0007296	const		miR-33ab/33-5p	4	miR-194	2	miR-103a/107/107ab	2	miR-15abc/16/16abc/195/322/424/497/1907	2	miR-27abc/27a-3p	2
chr3:88705499-88712711	Gon4l	mmu_circ_0010868	const		miR-22/22-3p	4	miR-455-3p	2	miR-204/204b/211	1	miR-124/124ab/506	1	miR-192/215	1
chr5:124826106-124864536	Sbno1	mmu_circ_0012125	const		miR-96/507/1271	4	miR-182	4	miR-802.mpr	3	miR-217	2	miR-193/193b/193a-3p	2
chr9:22448188-22483508	Bbs9	mm9_circ_006404	const		miR-214/761/3619-5p	4	miR-338/338-3p	3	miR-192/215	2	miR-129-5p/129ab-5p	1	miR-15abc/16/16abc/195/322/424/497/1907	1
chr2:37324896-37398751	Rabgap1	mmu_circ_0009926	const		miR-183	4	miR-124/124ab/506	3	miR-7/7ab	3	miR-1ab/206/613	2	miR-193/193b/193a-3p	2
chr3:88785154-88789712	Ash1l	mmu_circs_new_00000800	const		miR-142-3p	4	miR-143/1721/4770	4	miR-218/218a	3	miR-96/507/1271	3	miR-182	3
chr8:79430491-79433927	Nr3c2	mmu_circs_new_00001210	const		miR-29abcd	4	miR-205/205ab	2	miR-216b/216b-5p	1	miR-204/204b/211	1	miR-217	1
chr4:126559458-126588528	Zmym4	mmu_circ_0011173	const		miR-217	4	miR-212-5p	3	miR-23abc/23b-3p	3	miR-375	2	miR-132/212/212-3p	2
chr7:66531971-66586040	C230091D08Rik	mmu_circ_0014282	const		miR-17/17-5p/20ab/20b-5p/93/106ab/427/518a-3p/519d	4	miR-96/507/1271	3	miR-182	3	miR-129-5p/129ab-5p	3	miR-130ac/301ab/301b/301b-3p/454/721/4295/3666	2
chrX:38941640-38951837	Gria3	mmu_circs_new_00000347	const		miR-145	4	miR-204/204b/211	2	miR-140/140-5p/876-3p/1244	1	miR-214/761/3619-5p	1	miR-205/205ab	1
chr6:28192976-28197284	Zfp800	mmu_circ_0013249	const		miR-129-5p/129ab-5p	4	miR-96/507/1271	2	miR-375	2	miR-93/93a/105/106a/291a-3p/294/295/302abcde/372/373/428/519a/520be/520acd-3p/1378/1420ac	2	miR-181abcd/4262	2
chr9:22459668-22483508	Bbs9	mm9_circ_009232	const		miR-214/761/3619-5p	4	miR-338/338-3p	3	miR-192/215	2	miR-129-5p/129ab-5p	1	miR-15abc/16/16abc/195/322/424/497/1907	1
chr12:52722766-52762700	Strn3	mm9_circ_011824	const		miR-205/205ab	4	miR-192/215	3	miR-93/93a/105/106a/291a-3p/294/295/302abcde/372/373/428/519a/520be/520acd-3p/1378/1420ac	2	miR-383	2	miR-214/761/3619-5p	2
chr11:104369660-104390046	Cdc27	mmu_circ_0002686	const		miR-129-5p/129ab-5p	4	miR-203	3	miR-24/24ab/24-3p	3	miR-135ab/135a-5p	2	miR-7/7ab	2
chr1:162630842-162671062	Rabgap1l	mmu_circ_0008327	const		miR-203	4	miR-216b/216b-5p	3	miR-216a	3	miR-27abc/27a-3p	2	miR-7/7ab	2
chr2:104626676-104635451	Qser1	mmu_circ_0009154	const		miR-143/1721/4770	4	miR-22/22-3p	2	miR-125a-5p/125b-5p/351/670/4319	2	miR-499-5p	2	miR-208ab/208ab-3p	2
chr11:93874936-93909872	Spag9	mmu_circs_new_00000888	const		miR-15abc/16/16abc/195/322/424/497/1907	4	miR-214/761/3619-5p	4	miR-26ab/1297/4465	3	miR-22/22-3p	3	miR-103a/107/107ab	3
chr12:52724162-52762700	Strn3	mmu_circ_0004027	const		miR-205/205ab	4	miR-192/215	3	miR-93/93a/105/106a/291a-3p/294/295/302abcde/372/373/428/519a/520be/520acd-3p/1378/1420ac	2	miR-383	2	miR-214/761/3619-5p	2
chr12:30496237-30527474	Myt1l	mmu_circs_new_00000382	const		miR-135ab/135a-5p	4	miR-212-5p	3	miR-129-5p/129ab-5p	2	miR-133abc	2	miR-216b/216b-5p	1
chr2:139772892-139810944	Tasp1	mmu_circ_0009385	const		miR-15abc/16/16abc/195/322/424/497/1907	4	miR-214/761/3619-5p	3	miR-17/17-5p/20ab/20b-5p/93/106ab/427/518a-3p/519d	2	miR-103a/107/107ab	2	miR-204/204b/211	1
chr5:14674954-14682387	Pclo	mmu_circ_0012320	const		miR-129-5p/129ab-5p	4	miR-140/140-5p/876-3p/1244	3	miR-203	3	miR-141/200a	3	miR-18ab/4735-3p	3
chr19:54061943-54092169	Shoc2	mmu_circ_0007898	const		miR-9/9ab	4	miR-26ab/1297/4465	3	miR-217	2	miR-375	2	miR-130ac/301ab/301b/301b-3p/454/721/4295/3666	1
chr2:139709507-139777315	Tasp1	mmu_circ_0009383	const		miR-15abc/16/16abc/195/322/424/497/1907	4	miR-214/761/3619-5p	3	miR-17/17-5p/20ab/20b-5p/93/106ab/427/518a-3p/519d	2	miR-103a/107/107ab	2	miR-181abcd/4262	2
chr14:28251784-28280751	D14Abb1e	mmu_circ_0005149	const		miR-129-5p/129ab-5p	4	miR-217	2	miR-153	2	miR-181abcd/4262	2	miR-21/590-5p	1
chr8:93456147-93480613	Chd9	mmu_circ_0015101	const		miR-129-5p/129ab-5p	4	miR-30abcdef/30abe-5p/384-5p	2	miR-203	2	miR-217	1	miR-124/124ab/506	1
chr2:75689550-75715655	Agps	mmu_circs_new_00000807	const		miR-375	4	miR-192/215	1	miR-137/137ab	1	-	-	-	-
chr8:113475279-113504993	Ddx19a	mmu_circ_0014567	down		miR-196abc	4	miR-138/138ab	3	miR-103a/107/107ab	2	miR-26ab/1297/4465	2	miR-338/338-3p	2
chr12:52728096-52762700	Strn3	mmu_circ_0004028	const		miR-205/205ab	4	miR-192/215	3	miR-383	2	miR-214/761/3619-5p	2	miR-26ab/1297/4465	1
chr17:82047148-82048978	None	mm9_circ_014302	const		miR-128/128ab	4	miR-205/205ab	2	miR-101/101ab	2	miR-144	2	miR-216b/216b-5p	1
chr5:3722545-3772787	Ankib1	mmu_circ_0012613	up		miR-214/761/3619-5p	4	miR-96/507/1271	3	miR-205/205ab	3	miR-103a/107/107ab	3	miR-182	3
chr10:28916070-28919086	6330407J23Rik	mmu_circ_0002150	const		miR-205/205ab	4	miR-15abc/16/16abc/195/322/424/497/1907	2	miR-22/22-3p	2	miR-145	2	miR-217	1
chr3:88785154-88811799	Ash1l	mmu_circ_0010874	const		miR-142-3p	4	miR-143/1721/4770	4	miR-129-5p/129ab-5p	4	miR-217	3	miR-218/218a	3
chr1:63132241-63152333	Ino80d	mmu_circ_0008875	const		miR-128/128ab	4	miR-205/205ab	2	miR-216b/216b-5p	1	miR-204/204b/211	1	miR-196abc	1
chr12:52711346-52762700	Strn3	mmu_circ_0004025	up		miR-205/205ab	4	miR-192/215	3	miR-194	2	miR-93/93a/105/106a/291a-3p/294/295/302abcde/372/373/428/519a/520be/520acd-3p/1378/1420ac	2	miR-383	2
chr12:83441648-83443486	Sipa1l1	mm9_circ_007155	const		miR-9/9ab	4	miR-135ab/135a-5p	2	miR-218/218a	2	miR-204/204b/211	1	miR-124/124ab/506	1
chr4:8678470-8680295	Chd7	mmu_circ_0011821	const		miR-138/138ab	4	miR-125a-5p/125b-5p/351/670/4319	3	miR-135ab/135a-5p	2	miR-218/218a	2	miR-212-5p	2
chr7:99794499-99814375	Pcf11	mmu_circ_0014479	const		miR-9/9ab	4	miR-216b/216b-5p	3	miR-375	3	miR-205/205ab	3	miR-26ab/1297/4465	3
chr3:152503107-152509634	St6galnac5	mmu_circ_0010547	const		miR-103a/107/107ab	3	miR-130ac/301ab/301b/301b-3p/454/721/4295/3666	1	miR-217	1	miR-138/138ab	1	miR-218/218a	1
chr12:41429447-41492920	Dock4	mmu_circs_new_00000006	const		miR-338/338-3p	3	miR-214/761/3619-5p	2	miR-103a/107/107ab	2	miR-455-3p	2	miR-145	2
chr9:47605489-47622028	Cadm1	mmu_circ_0015634	const		miR-27abc/27a-3p	3	miR-216b/216b-5p	1	miR-204/204b/211	1	miR-216a	1	miR-135ab/135a-5p	1
chr18:42679021-42697710	Tcerg1	mmu_circ_0007344	const		let-7/98/4458/4500	3	miR-96/507/1271	2	miR-214/761/3619-5p	2	miR-490-3p	2	miR-302ac/520f	1
chr19:41306832-41330830	Tm9sf3	mmu_circ_0007783	const		miR-135ab/135a-5p	3	miR-101/101ab	2	miR-144	2	miR-1ab/206/613	2	miR-26ab/1297/4465	1
chr2:136372553-136381624	Ankrd5	mmu_circ_0009380	const		miR-183	3	miR-26ab/1297/4465	2	miR-33ab/33-5p	1	miR-129-5p/129ab-5p	1	miR-140/140-5p/876-3p/1244	1
chr9:47596053-47626900	Cadm1	mmu_circs_new_00001216	const		miR-27abc/27a-3p	3	miR-216b/216b-5p	2	miR-205/205ab	2	miR-144	2	miR-15abc/16/16abc/195/322/424/497/1907	2
chrX:82350482-82355439	Dmd	mmu_circ_0016385	const		miR-138/138ab	3	miR-218/218a	3	miR-23abc/23b-3p	1	miR-24/24ab/24-3p	1	miR-15abc/16/16abc/195/322/424/497/1907	1
chr2:72784602-72809571	Sp3	mm9_circ_008379	const		miR-490-3p	3	miR-96/507/1271	2	miR-22/22-3p	2	miR-103a/107/107ab	2	miR-19ab	2
chr18:5705040-5773092	Zeb1	mmu_circ_0007403	up		miR-93/93a/105/106a/291a-3p/294/295/302abcde/372/373/428/519a/520be/520acd-3p/1378/1420ac	3	miR-302ac/520f	3	miR-181abcd/4262	3	miR-23abc/23b-3p	3	miR-141/200a	3
chr10:66679730-66703689	Jmjd1c	mmu_circs_new_00001169	const		miR-138/138ab	3	miR-194	3	miR-27abc/27a-3p	3	miR-22/22-3p	3	miR-214/761/3619-5p	3
chr17:26876487-26880076	A930001N09Rik	mm9_circ_004122	const		miR-218/218a	3	miR-128/128ab	3	miR-27abc/27a-3p	2	miR-101/101ab	2	miR-144	2
chr4:48649711-48685076	Tmeff1	mmu_circ_0011664	const		miR-23abc/23b-3p	3	miR-132/212/212-3p	2	miR-181abcd/4262	2	miR-128/128ab	2	miR-217	1
chr17:6137210-6185298	Tulp4	mmu_circ_0006895	const		miR-153	3	miR-26ab/1297/4465	2	miR-203	1	miR-129-5p/129ab-5p	1	miR-135ab/135a-5p	1
chr11:107454019-107481528	Helz	mmu_circ_0002734	const		miR-27abc/27a-3p	3	miR-218/218a	2	miR-204/204b/211	2	miR-22/22-3p	2	miR-130ac/301ab/301b/301b-3p/454/721/4295/3666	1
chr4:9557919-9566494	Asph	mmu_circ_0011874	const		miR-9/9ab	3	miR-203	1	miR-96/507/1271	1	miR-133abc	1	miR-182	1
chr13:104612890-104635705	Erbb2ip	mmu_circ_0004407	const		miR-129-5p/129ab-5p	3	miR-138/138ab	2	miR-205/205ab	2	miR-375	2	miR-216b/216b-5p	1
chr5:34185760-34207427	Whsc1	mmu_circ_0012556	const		miR-129-5p/129ab-5p	3	miR-15abc/16/16abc/195/322/424/497/1907	2	miR-214/761/3619-5p	2	miR-33a-3p/365/365-3p	2	miR-204/204b/211	1
chr17:51907216-51924965	Satb1	mmu_circ_0006822	const		miR-153	3	miR-216b/216b-5p	1	miR-203	1	miR-217	1	miR-375	1
chr2:160803194-160840075	Chd6	mmu_circ_0009536	const		miR-196abc	3	miR-22/22-3p	2	miR-9/9ab	2	miR-124/124ab/506	1	miR-140/140-5p/876-3p/1244	1
chr17:5242827-5279382	Arid1b	mmu_circ_0006830	const		miR-193/193b/193a-3p	3	miR-24/24ab/24-3p	2	-	-	-	-	-	-
chr11:51085301-51087128	Clk4	mmu_circ_0003091	const		miR-29abcd	3	miR-31	2	miR-17/17-5p/20ab/20b-5p/93/106ab/427/518a-3p/519d	2	miR-183	1	miR-203	1
chr6:35139854-35142038	Nup205	mmu_circ_0013313	const		miR-132/212/212-3p	3	miR-31	2	miR-218/218a	1	miR-193/193b/193a-3p	1	miR-144	1
chr9:50584648-50630820	Alg9	mmu_circ_0015652	const		miR-22/22-3p	3	miR-1ab/206/613	3	miR-183	2	miR-338/338-3p	2	miR-130ac/301ab/301b/301b-3p/454/721/4295/3666	1
chr18:34963103-34973215	Kdm3b	mmu_circ_0007267	const		miR-193/193b/193a-3p	3	miR-7/7ab	3	miR-139-5p	2	miR-22/22-3p	2	miR-122/122a/1352	2
chr17:26876487-26896894	A930001N09Rik	mmu_circ_0006631	const		miR-218/218a	3	miR-128/128ab	3	miR-205/205ab	2	miR-101/101ab	2	miR-27abc/27a-3p	2
chr1:40060601-40071542	Map4k4	mmu_circ_0008731	const		miR-135ab/135a-5p	3	miR-1ab/206/613	2	miR-27abc/27a-3p	2	miR-212-5p	2	miR-143/1721/4770	2
chr18:22533633-22593176	Asxl3	mm9_circ_002563	const		miR-7/7ab	3	miR-205/205ab	2	miR-216b/216b-5p	1	miR-129-5p/129ab-5p	1	miR-216a	1
chr12:3617605-3648389	Dtnb	mm9_circ_018538	const		miR-205/205ab	3	miR-31	2	miR-124/124ab/506	1	miR-196abc	1	miR-338/338-3p	1
chr6:92089773-92102411	Nr2c2	mmu_circ_0013609	const		miR-138/138ab	3	miR-144	1	miR-128/128ab	1	miR-101/101ab	1	-	-
chr18:73816848-73822521	Smad4	mmu_circ_0007494	const		miR-205/205ab	3	miR-455-3p	3	miR-1ab/206/613	2	miR-135ab/135a-5p	1	miR-132/212/212-3p	1
chr12:35058742-35116854	Hdac9	mmu_circ_0003922	const		miR-375	3	miR-138/138ab	2	miR-18ab/4735-3p	2	miR-205/205ab	2	miR-26ab/1297/4465	1
chr5:148299686-148342883	Pan3	mmu_circ_0012346	const		miR-338/338-3p	3	miR-124/124ab/506	2	miR-140/140-5p/876-3p/1244	2	miR-18ab/4735-3p	2	miR-214/761/3619-5p	2
chr14:28824821-28853722	Erc2	mmu_circs_new_00000049	const		miR-375	3	miR-204/204b/211	1	miR-192/215	1	miR-135ab/135a-5p	1	miR-338/338-3p	1
chr1:191970830-191986192	Prox1	mmu_circ_0008551	down		miR-138/138ab	3	miR-24/24ab/24-3p	3	miR-1ab/206/613	2	miR-218/218a	2	miR-22/22-3p	2
chr5:15805746-15839643	Cacna2d1	mm9_circ_006797	const		miR-25/32/92abc/363/363-3p/367	3	miR-137/137ab	2	miR-802.mpr	1	miR-133abc	1	miR-425/425-5p/489	1
chr15:73134249-73173789	Ptk2	mmu_circ_0005773	const		miR-200bc/429/548a	3	miR-802.mpr	2	miR-383	2	miR-30abcdef/30abe-5p/384-5p	2	miR-26ab/1297/4465	1
chrX:68370655-68374643	Mamld1	mmu_circ_0016338	const		miR-31	3	miR-124/124ab/506	2	miR-34ac/34bc-5p/449abc/449c-5p	2	miR-183	2	miR-138/138ab	1
chr3:87333145-87359070	Etv3	mm9_circ_006117	const		miR-96/507/1271	3	miR-182	3	miR-217	2	miR-124/124ab/506	2	miR-138/138ab	2
chr2:49127560-49135303	Mbd5	mmu_circ_0009988	const		miR-140/140-5p/876-3p/1244	3	miR-22/22-3p	3	miR-142-3p	3	miR-223	3	miR-183	3
chr15:12075903-12090445	Zfr	mmu_circ_0005529	const		miR-214/761/3619-5p	3	miR-103a/107/107ab	3	miR-15abc/16/16abc/195/322/424/497/1907	2	miR-22/22-3p	2	miR-96/507/1271	1
chr15:39366383-39448056	Rims2	mm9_circ_012733	const		miR-145	3	miR-124/124ab/506	2	miR-204/204b/211	1	miR-217	1	miR-375	1
chrX:45204821-45237380	Smarca1	mmu_circ_0016281	const		miR-216b/216b-5p	3	miR-216a	3	miR-145	3	miR-18ab/4735-3p	2	miR-200bc/429/548a	2
chr6:119002618-119007533	Cacna1c	mm9_circ_006741	const		miR-96/507/1271	3	miR-182	3	miR-218/218a	1	miR-802.mpr	1	miR-143/1721/4770	1
chr6:65831042-65851853	Prdm5	mmu_circ_0013498	const		miR-205/205ab	3	miR-18ab/4735-3p	1	miR-27abc/27a-3p	1	miR-199ab-5p	1	miR-128/128ab	1
chr6:47490675-47508293	Ezh2	mmu_circ_0013413	const		miR-181abcd/4262	3	miR-1ab/206/613	2	miR-132/212/212-3p	2	miR-196abc	2	miR-200bc/429/548a	2
chr14:28824821-28838359	Erc2	mmu_circs_new_00001099	const		miR-375	3	miR-204/204b/211	1	miR-192/215	1	miR-135ab/135a-5p	1	miR-133abc	1
chr9:45476071-45482806	Dscaml1	mmu_circ_0015610	const		miR-103a/107/107ab	3	miR-214/761/3619-5p	2	miR-192/215	1	miR-15abc/16/16abc/195/322/424/497/1907	1	miR-18ab/4735-3p	1
chr8:108620063-108633029	Nfatc3	mmu_circ_0014525	const		miR-7/7ab	3	miR-130ac/301ab/301b/301b-3p/454/721/4295/3666	1	miR-217	1	miR-124/124ab/506	1	miR-138/138ab	1
chr4:142721612-142732137	Prdm2	mmu_circ_0011386	const		miR-218/218a	3	miR-205/205ab	3	miR-22/22-3p	3	miR-7/7ab	2	miR-144	2
chr11:61959807-61975412	Specc1	mm9_circ_001346	const		miR-214/761/3619-5p	3	miR-15abc/16/16abc/195/322/424/497/1907	2	miR-338/338-3p	1	miR-103a/107/107ab	1	-	-
chr13:59555895-59647744	Agtpbp1	mmu_circ_0004701	const		miR-194	3	miR-27abc/27a-3p	3	miR-30abcdef/30abe-5p/384-5p	2	miR-223	2	miR-129-5p/129ab-5p	2
chr4:149842803-149874160	Rere	mmu_circ_0011446	const		miR-103a/107/107ab	3	miR-15abc/16/16abc/195/322/424/497/1907	2	miR-192/215	1	miR-218/218a	1	miR-214/761/3619-5p	1
chr13:63116385-63117323	2010111I01Rik	mmu_circ_0004728	const		miR-214/761/3619-5p	3	miR-27abc/27a-3p	2	miR-216b/216b-5p	1	miR-138/138ab	1	miR-15abc/16/16abc/195/322/424/497/1907	1
chr5:9417984-9463034	9330182L06Rik	mmu_circ_0012871	const		miR-150/5127	3	miR-142-3p	2	miR-31	2	miR-145	2	miR-33ab/33-5p	2
chr8:87125287-87135647	Cacna1a	mmu_circs_new_00000808	const		miR-7/7ab	3	miR-217	1	miR-10abc/10a-5p	1	-	-	-	-
chr19:22771911-22824335	Trpm3	mmu_circs_new_00000437	const		miR-145	3	miR-212-5p	2	miR-9/9ab	1	miR-383	1	miR-199ab-5p	1
chr13:14273486-14287743	Arid4b	mmu_circs_new_00001175	const		miR-129-5p/129ab-5p	3	miR-96/507/1271	2	miR-125a-5p/125b-5p/351/670/4319	2	miR-214/761/3619-5p	2	miR-182	2
chr4:103606721-103624598	None	mmu_circs_new_00000632	const		miR-192/215	3	miR-338/338-3p	2	miR-199ab-5p	1	miR-128/128ab	1	miR-96/507/1271	1
chr12:3835026-3873428	Dnmt3a	mmu_circ_0003951	const		miR-490-3p	3	miR-214/761/3619-5p	3	miR-22/22-3p	2	miR-30abcdef/30abe-5p/384-5p	2	miR-192/215	1
chr15:34043778-34053521	Mtdh	mmu_circ_0005596	const		miR-205/205ab	3	miR-124/124ab/506	2	miR-200bc/429/548a	2	miR-33a-3p/365/365-3p	2	miR-17/17-5p/20ab/20b-5p/93/106ab/427/518a-3p/519d	1
chr14:100386649-100422387	Klf12	mmu_circ_0004944	const		miR-23abc/23b-3p	3	miR-193/193b/193a-3p	1	miR-96/507/1271	1	miR-139-5p	1	miR-18ab/4735-3p	1
chr15:50653650-50678488	Trps1	mmu_circ_0005693	const		miR-217	3	miR-93/93a/105/106a/291a-3p/294/295/302abcde/372/373/428/519a/520be/520acd-3p/1378/1420ac	3	miR-212-5p	3	miR-142-3p	2	miR-204/204b/211	2
chr15:66435588-66468594	Phf20l1	mmu_circs_new_00000360	const		miR-9/9ab	3	miR-96/507/1271	2	miR-22/22-3p	2	miR-182	2	miR-143/1721/4770	2
chr13:63116385-63134549	2010111I01Rik	mmu_circ_0004729	const		miR-214/761/3619-5p	3	miR-27abc/27a-3p	2	miR-183	2	miR-216b/216b-5p	1	miR-96/507/1271	1
chr17:6121827-6139156	Tulp4	mmu_circs_new_00000581	const		miR-153	3	miR-26ab/1297/4465	2	miR-9/9ab	2	miR-129-5p/129ab-5p	1	miR-18ab/4735-3p	1
chr9:108435917-108444917	Qrich1	mmu_circs_new_00000522	const		miR-1ab/206/613	3	miR-338/338-3p	2	miR-22/22-3p	2	miR-223	1	miR-138/138ab	1
chr4:108151477-108159222	Zcchc11	mmu_circ_0011030	const		miR-9/9ab	3	miR-26ab/1297/4465	1	miR-217	1	miR-96/507/1271	1	miR-132/212/212-3p	1
chr17:26873733-26900393	A930001N09Rik	mmu_circ_0006629	const		miR-218/218a	3	miR-128/128ab	3	miR-205/205ab	2	miR-101/101ab	2	miR-27abc/27a-3p	2
chr17:5040579-5127024	Arid1b	mmu_circ_0006811	const		miR-135ab/135a-5p	3	miR-138/138ab	2	miR-26ab/1297/4465	1	miR-203	1	miR-217	1
chr4:149842803-149851577	Rere	mm9_circ_007057	up		miR-103a/107/107ab	3	miR-15abc/16/16abc/195/322/424/497/1907	2	miR-214/761/3619-5p	1	miR-425/425-5p/489	1	miR-143/1721/4770	1
chr2:29965724-29966852	Zer1	mmu_circ_0009814	const		miR-143/1721/4770	3	miR-29abcd	1	miR-27abc/27a-3p	1	miR-18ab/4735-3p	1	-	-
chr2:25793465-25796989	Camsap1	mmu_circ_0009760	const		miR-138/138ab	3	miR-205/205ab	3	miR-22/22-3p	3	miR-218/218a	1	miR-126-3p	1
chr17:51914530-51948612	Satb1	mmu_circ_0006824	const		miR-153	3	miR-138/138ab	2	miR-217	1	miR-124/124ab/506	1	miR-210	1
chr14:28824821-28893453	Erc2	mmu_circ_0005156	const		miR-375	3	miR-204/204b/211	1	miR-192/215	1	miR-135ab/135a-5p	1	miR-338/338-3p	1
chr2:20781930-20803478	Arhgap21	mmu_circ_0009711	const		miR-145	3	miR-182	3	miR-96/507/1271	2	miR-19ab	2	miR-214/761/3619-5p	2
chr6:134456213-134470611	Lrp6	mmu_circ_0013116	const		miR-145	3	miR-203	2	miR-183	2	miR-182	2	miR-96/507/1271	2
chr8:81867552-81896263	Smad1	mmu_circ_0015011	const		miR-27abc/27a-3p	3	miR-204/204b/211	1	miR-124/124ab/506	1	miR-138/138ab	1	miR-140/140-5p/876-3p/1244	1
chr19:42637041-42638831	D19Ertd386e	mm9_circ_011137	const		miR-129-5p/129ab-5p	3	miR-181abcd/4262	2	miR-217	1	miR-218/218a	1	miR-214/761/3619-5p	1
chr19:54061943-54062873	Shoc2	mm9_circ_009715	const		miR-9/9ab	3	miR-26ab/1297/4465	1	miR-204/204b/211	1	miR-217	1	miR-129-5p/129ab-5p	1
chr5:131948128-131952893	Auts2	mmu_circ_0012171	const		miR-138/138ab	3	miR-218/218a	2	miR-132/212/212-3p	1	miR-196abc	1	miR-29abcd	1
chr6:65812908-65851853	Prdm5	mm9_circ_006547	const		miR-205/205ab	3	miR-18ab/4735-3p	1	miR-27abc/27a-3p	1	miR-199ab-5p	1	miR-128/128ab	1
chr17:6137210-6207057	Tulp4	mmu_circ_0006897	const		miR-153	3	miR-26ab/1297/4465	2	miR-203	1	miR-129-5p/129ab-5p	1	miR-135ab/135a-5p	1
chr16:81432953-81465949	Ncam2	mmu_circ_0006414	const		miR-205/205ab	3	miR-203	1	miR-96/507/1271	1	miR-192/215	1	miR-23abc/23b-3p	1
chr15:57883778-57886637	Zhx1	mmu_circ_0005709	const		miR-219-5p/508/508-3p/4782-3p	3	miR-26ab/1297/4465	3	miR-96/507/1271	2	miR-218/218a	2	miR-30abcdef/30abe-5p/384-5p	2
chr12:79691520-79738566	Gphn	mm9_circ_008029	const		miR-29abcd	3	miR-216b/216b-5p	1	miR-26ab/1297/4465	1	miR-217	1	miR-216a	1
chr2:130704696-130708066	A730017L22Rik	mmu_circ_0009345	const		miR-22/22-3p	3	miR-15abc/16/16abc/195/322/424/497/1907	2	miR-9/9ab	2	miR-193/193b/193a-3p	2	miR-25/32/92abc/363/363-3p/367	2
chr3:14545495-14559391	Lrrcc1	mmu_circ_0010511	up		miR-133abc	3	miR-129-5p/129ab-5p	2	miR-383	1	miR-132/212/212-3p	1	-	-
chr17:5264031-5279382	Arid1b	mmu_circ_0006832	const		miR-193/193b/193a-3p	3	miR-24/24ab/24-3p	2	-	-	-	-	-	-
chr12:3596648-3648389	Dtnb	mm9_circ_003139	const		miR-205/205ab	3	miR-31	2	miR-124/124ab/506	1	miR-196abc	1	miR-338/338-3p	1
chr10:115929347-115944244	Cnot2	mmu_circ_0001976	const		miR-125a-5p/125b-5p/351/670/4319	3	miR-33a-3p/365/365-3p	2	miR-96/507/1271	1	miR-140/140-5p/876-3p/1244	1	miR-194	1
chr9:54231463-54252028	Dmxl2	mmu_circ_0015681	const		miR-124/124ab/506	3	miR-23abc/23b-3p	3	miR-145	2	miR-129-5p/129ab-5p	2	miR-138/138ab	1
chr5:34185760-34198385	Whsc1	mmu_circs_new_00000867	const		miR-129-5p/129ab-5p	3	miR-15abc/16/16abc/195/322/424/497/1907	2	miR-214/761/3619-5p	2	miR-33a-3p/365/365-3p	2	miR-204/204b/211	1
chr4:108390393-108392417	Zfyve9	mm9_circ_014815	up		miR-9/9ab	3	miR-135ab/135a-5p	2	miR-199ab-5p	2	miR-124/124ab/506	1	miR-138/138ab	1
chr6:88456734-88457363	Sec61a1	mmu_circ_0013588	const		miR-338/338-3p	3	miR-217	1	miR-96/507/1271	1	miR-490-3p	1	miR-214/761/3619-5p	1
chr16:94624920-94641967	Ttc3	mmu_circ_0006485	const		miR-129-5p/129ab-5p	3	miR-130ac/301ab/301b/301b-3p/454/721/4295/3666	1	miR-31	1	miR-205/205ab	1	miR-338/338-3p	1
chr18:23741584-23789929	Dtna	mmu_circ_0007179	const		miR-138/138ab	3	miR-146ac/146b-5p	3	miR-375	2	miR-205/205ab	2	miR-181abcd/4262	2
chr3:103573320-103582222	Hipk1	mmu_circ_0010319	const		miR-103a/107/107ab	3	miR-29abcd	2	miR-133abc	2	miR-124/124ab/506	2	miR-9/9ab	2
chr17:6137210-6176957	Tulp4	mmu_circ_0006894	const		miR-153	3	miR-26ab/1297/4465	2	miR-129-5p/129ab-5p	1	miR-338/338-3p	1	miR-19ab	1
chr5:147071080-147111426	Cdk8	mmu_circ_0012325	const		miR-203	3	let-7/98/4458/4500	3	miR-217	1	miR-140/140-5p/876-3p/1244	1	miR-138/138ab	1
chr19:42637041-42650691	D19Ertd386e	mmu_circ_0007799	const		miR-129-5p/129ab-5p	3	miR-217	2	miR-181abcd/4262	2	miR-218/218a	1	miR-214/761/3619-5p	1
chr11:117575439-117584864	Tnrc6c	mmu_circ_0002792	const		miR-96/507/1271	3	miR-205/205ab	3	miR-182	3	miR-455-3p	3	miR-10abc/10a-5p	3
chr11:77505043-77506756	Nufip2	mm9_circ_013703	const		miR-375	3	miR-29abcd	2	miR-15abc/16/16abc/195/322/424/497/1907	2	miR-153	2	miR-338/338-3p	2
chr2:169709025-169712086	Tshz2	mm9_circ_006476	const		miR-217	3	miR-138/138ab	3	miR-124/124ab/506	2	miR-218/218a	2	miR-205/205ab	2
chr19:40424388-40439656	Sorbs1	mmu_circ_0007774	const		miR-122/122a/1352	3	miR-129-5p/129ab-5p	1	miR-133abc	1	-	-	-	-
chr10:62478549-62482275	Hnrnph3	mmu_circ_0002346	const		miR-150/5127	3	miR-217	2	miR-26ab/1297/4465	1	miR-375	1	miR-124/124ab/506	1
chr6:65819174-65836172	Prdm5	mmu_circ_0013496	const		miR-205/205ab	3	miR-18ab/4735-3p	1	miR-199ab-5p	1	miR-1ab/206/613	1	miR-181abcd/4262	1
chr4:108151477-108164069	Zcchc11	mmu_circ_0011031	const		miR-9/9ab	3	miR-26ab/1297/4465	1	miR-217	1	miR-96/507/1271	1	miR-132/212/212-3p	1
chr17:32357105-32362658	Brd4	mmu_circ_0006692	const		miR-27abc/27a-3p	3	miR-96/507/1271	1	miR-218/218a	1	miR-194	1	miR-375	1
chr17:5264031-5291283	Arid1b	mmu_circ_0006833	const		miR-193/193b/193a-3p	3	miR-24/24ab/24-3p	2	miR-96/507/1271	1	miR-15abc/16/16abc/195/322/424/497/1907	1	miR-135ab/135a-5p	1
chr10:62478549-62480358	Hnrnph3	mmu_circ_0002345	const		miR-150/5127	3	miR-217	1	miR-124/124ab/506	1	miR-23abc/23b-3p	1	miR-183	1
chr1:40060607-40071542	Map4k4	mmu_circs_new_00000239	const		miR-135ab/135a-5p	3	miR-1ab/206/613	2	miR-27abc/27a-3p	2	miR-212-5p	2	miR-143/1721/4770	2
chr10:7638911-7644670	Tab2	mmu_circ_0002428	const		miR-203	3	let-7/98/4458/4500	2	miR-26ab/1297/4465	1	miR-190/190ab	1	miR-124/124ab/506	1
chr15:50653650-50663504	Trps1	mmu_circ_0005692	const		miR-212-5p	3	miR-217	2	miR-142-3p	2	miR-93/93a/105/106a/291a-3p/294/295/302abcde/372/373/428/519a/520be/520acd-3p/1378/1420ac	2	miR-27abc/27a-3p	2
chr8:77522733-77554021	Hmgxb4	mmu_circ_0014976	const		miR-9/9ab	3	miR-218/218a	2	miR-204/204b/211	2	miR-22/22-3p	2	miR-302ac/520f	2
chr18:77335987-77374690	Pias2	mmu_circs_new_00001013	const		miR-217	3	miR-219-5p/508/508-3p/4782-3p	2	miR-124/124ab/506	1	miR-96/507/1271	1	miR-1ab/206/613	1
chr3:88826952-88847565	Ash1l	mmu_circs_new_00000559	const		miR-9/9ab	3	miR-31	1	miR-129-5p/129ab-5p	1	miR-140/140-5p/876-3p/1244	1	miR-27abc/27a-3p	1
chr1:38110460-38142497	Rev1	mm9_circ_016062	const		miR-129-5p/129ab-5p	3	miR-214/761/3619-5p	2	miR-205/205ab	2	miR-103a/107/107ab	2	miR-200bc/429/548a	1
chr4:149813451-149909054	Rere	mm9_circ_000881	const		miR-103a/107/107ab	3	miR-15abc/16/16abc/195/322/424/497/1907	2	miR-26ab/1297/4465	1	miR-140/140-5p/876-3p/1244	1	miR-218/218a	1
chr2:169709025-169711959	Tshz2	mmu_circ_0009625	const		miR-217	3	miR-138/138ab	3	miR-135ab/135a-5p	2	miR-218/218a	2	miR-205/205ab	2
chr5:28684813-28721210	Rbm33	mmu_circ_0012505	const		miR-138/138ab	3	miR-212-5p	2	miR-130ac/301ab/301b/301b-3p/454/721/4295/3666	1	miR-217	1	miR-93/93a/105/106a/291a-3p/294/295/302abcde/372/373/428/519a/520be/520acd-3p/1378/1420ac	1
chr11:20625687-20627642	Aftph	mm9_circ_005474	const		miR-181abcd/4262	3	miR-96/507/1271	2	miR-9/9ab	2	miR-182	2	miR-216b/216b-5p	1
chr12:35058742-35078270	Hdac9	mmu_circ_0003919	const		miR-375	3	miR-138/138ab	2	miR-18ab/4735-3p	2	miR-203	1	miR-15abc/16/16abc/195/322/424/497/1907	1
chr9:56105333-56108569	C230081A13Rik	mm9_circ_014667	const		miR-135ab/135a-5p	3	miR-130ac/301ab/301b/301b-3p/454/721/4295/3666	2	miR-375	2	miR-27abc/27a-3p	2	miR-205/205ab	2
chr7:137339691-137372306	Fgfr2	mmu_circ_0013925	const		miR-133abc	3	miR-338/338-3p	2	miR-199ab-5p	2	miR-145	2	miR-216b/216b-5p	1
chr17:50745619-50750520	Plcl2	mm9_circ_016423	const		miR-135ab/135a-5p	3	miR-9/9ab	3	miR-217	2	miR-96/507/1271	2	miR-182	2
chr4:58874396-58892006	AI314180	mmu_circ_0011715	const		miR-214/761/3619-5p	3	miR-183	2	miR-15abc/16/16abc/195/322/424/497/1907	2	miR-204/204b/211	1	miR-217	1
chr11:95610313-95615369	Zfp652	mmu_circ_0003572	const		miR-27abc/27a-3p	3	miR-204/204b/211	2	miR-138/138ab	2	miR-9/9ab	2	miR-193/193b/193a-3p	2
chr4:11121072-11129494	Ccne2	mmu_circs_new_00000297	const		let-7/98/4458/4500	3	miR-26ab/1297/4465	1	miR-217	1	miR-135ab/135a-5p	1	miR-214/761/3619-5p	1
chr18:36734672-36740869	Ankhd1	mmu_circ_0007282	const		miR-214/761/3619-5p	3	miR-223	2	miR-130ac/301ab/301b/301b-3p/454/721/4295/3666	1	miR-15abc/16/16abc/195/322/424/497/1907	1	miR-205/205ab	1
chr4:17923340-17938942	Mmp16	mmu_circ_0011510	const		miR-9/9ab	3	miR-135ab/135a-5p	2	miR-124/124ab/506	1	miR-140/140-5p/876-3p/1244	1	miR-24/24ab/24-3p	1
chr12:83018651-83020367	Pcnx	mmu_circ_0004239	const		miR-182	3	miR-96/507/1271	3	miR-26ab/1297/4465	1	miR-204/204b/211	1	miR-129-5p/129ab-5p	1
chr11:61959807-61970142	Specc1	mmu_circ_0003197	const		miR-214/761/3619-5p	3	miR-15abc/16/16abc/195/322/424/497/1907	2	miR-338/338-3p	1	miR-103a/107/107ab	1	-	-
chr1:162652263-162671062	Rabgap1l	mmu_circ_0008330	const		miR-216b/216b-5p	3	miR-203	3	miR-216a	3	miR-27abc/27a-3p	2	miR-7/7ab	2
chr13:14356331-14404057	Hecw1	mmu_circ_0004501	up		miR-7/7ab	3	miR-103a/107/107ab	2	miR-15abc/16/16abc/195/322/424/497/1907	2	miR-18ab/4735-3p	2	miR-217	1
chr5:15805746-15848561	Cacna2d1	mmu_circ_0012385	const		miR-25/32/92abc/363/363-3p/367	3	miR-137/137ab	2	miR-205/205ab	1	miR-802.mpr	1	miR-133abc	1
chr2:160495835-160531057	Top1	mmu_circ_0009525	up		miR-24/24ab/24-3p	3	miR-129-5p/129ab-5p	2	miR-139-5p	2	miR-203	1	miR-31	1
chr14:17110312-17127187	Ngly1	mmu_circ_0005074	const		miR-27abc/27a-3p	3	miR-128/128ab	2	miR-193/193b/193a-3p	1	miR-24/24ab/24-3p	1	miR-23abc/23b-3p	1
chr9:108430919-108447308	Qrich1	mmu_circ_0015257	const		miR-1ab/206/613	3	miR-490-3p	3	miR-205/205ab	2	miR-22/22-3p	2	miR-338/338-3p	2
chr9:108430919-108436949	Qrich1	mm9_circ_007090	const		miR-1ab/206/613	3	miR-22/22-3p	2	miR-490-3p	2	miR-338/338-3p	2	miR-199ab-5p	2
chr2:156571570-156575092	Dlgap4	mm9_circ_015028	const		miR-193/193b/193a-3p	3	miR-217	2	miR-96/507/1271	2	miR-375	2	miR-182	2
chr8:108409987-108414317	Edc4	mmu_circ_0014517	const		miR-24/24ab/24-3p	3	miR-103a/107/107ab	3	miR-214/761/3619-5p	2	miR-34ac/34bc-5p/449abc/449c-5p	2	miR-130ac/301ab/301b/301b-3p/454/721/4295/3666	1
chr12:86381522-86391322	Ylpm1	mmu_circs_new_00000551	const		miR-138/138ab	3	miR-129-5p/129ab-5p	2	miR-216b/216b-5p	1	miR-204/204b/211	1	miR-216a	1
chr14:124378415-124383189	Fgf14	mmu_circ_0005033	const		miR-27abc/27a-3p	3	miR-124/124ab/506	2	miR-218/218a	2	miR-31	2	miR-33ab/33-5p	2
chr12:30496237-30512702	Myt1l	mmu_circs_new_00000318	const		miR-135ab/135a-5p	3	miR-129-5p/129ab-5p	2	miR-133abc	2	miR-212-5p	1	miR-455-3p	1
chr4:117255204-117322011	Eri3	mmu_circ_0011091	const		miR-139-5p	3	miR-338/338-3p	2	miR-196abc	2	miR-26ab/1297/4465	1	miR-302ac/520f	1
chr1:55752588-55755063	Plcl1	mmu_circ_0008805	const		miR-124/124ab/506	3	miR-183	3	miR-96/507/1271	2	miR-182	2	miR-181abcd/4262	2
chr5:3747020-3772787	Ankib1	mm9_circ_000903	const		miR-205/205ab	3	miR-103a/107/107ab	2	miR-26ab/1297/4465	1	miR-203	1	miR-129-5p/129ab-5p	1
chrX:45207742-45237380	Smarca1	mmu_circ_0016282	const		miR-216b/216b-5p	3	miR-216a	3	miR-145	3	miR-18ab/4735-3p	2	miR-200bc/429/548a	2
chr13:55152101-55194642	Uimc1	mmu_circ_0004662	up		miR-193/193b/193a-3p	3	miR-212-5p	3	miR-141/200a	3	miR-22/22-3p	2	miR-183	2
chr10:119366956-119423540	Grip1	mmu_circs_new_00000489	const		let-7/98/4458/4500	3	miR-192/215	2	miR-138/138ab	2	miR-214/761/3619-5p	2	miR-196abc	2
chr19:3786388-3807421	Suv420h1	mmu_circs_new_00001092	const		miR-27abc/27a-3p	3	miR-223	1	miR-129-5p/129ab-5p	1	miR-140/140-5p/876-3p/1244	1	miR-214/761/3619-5p	1
chr2:160508386-160531057	Top1	mmu_circs_new_00000879	const		miR-24/24ab/24-3p	3	miR-129-5p/129ab-5p	2	miR-139-5p	2	miR-203	1	miR-31	1
chr8:81584148-81615965	Zfp827	mm9_circ_001200	const		miR-205/205ab	3	miR-204/204b/211	2	miR-212-5p	2	miR-338/338-3p	2	miR-802.mpr	2
chr18:55105934-55106462	Zfp608	mmu_circ_0007389	const		miR-27abc/27a-3p	3	miR-204/204b/211	1	-	-	-	-	-	-
chr17:6137210-6139151	Tulp4	mmu_circ_0006893	const		miR-153	3	miR-26ab/1297/4465	2	miR-129-5p/129ab-5p	1	miR-19ab	1	miR-124/124ab/506	1
chr17:6137210-6139156	Tulp4	mm9_circ_008009	const		miR-153	3	miR-26ab/1297/4465	2	miR-129-5p/129ab-5p	1	miR-19ab	1	miR-124/124ab/506	1
chr12:4620048-4680413	Itsn2	mmu_circ_0003995	const		miR-124/124ab/506	3	miR-9/9ab	3	miR-375	2	miR-125a-5p/125b-5p/351/670/4319	2	miR-223	2
chr9:47596053-47656381	Cadm1	mmu_circ_0015631	const		miR-27abc/27a-3p	3	miR-216b/216b-5p	2	miR-205/205ab	2	miR-145	2	miR-144	2
chr4:149813451-149874160	Rere	mm9_circ_017894	const		miR-103a/107/107ab	3	miR-15abc/16/16abc/195/322/424/497/1907	2	miR-192/215	1	miR-218/218a	1	miR-214/761/3619-5p	1
chr4:28862853-28878562	Epha7	mmu_circs_new_00000878	const		miR-217	3	miR-194	2	miR-196abc	2	miR-219-5p/508/508-3p/4782-3p	2	miR-218/218a	1
chr2:160605136-160608115	Zhx3	mmu_circ_0009533	const		miR-27abc/27a-3p	3	miR-129-5p/129ab-5p	3	miR-192/215	2	miR-218/218a	2	miR-219-5p/508/508-3p/4782-3p	2
chr5:124067344-124085287	Clip1	mmu_circ_0012104	const		miR-205/205ab	3	miR-138/138ab	2	miR-145	2	miR-9/9ab	2	miR-375	1
chr19:3793067-3807421	Suv420h1	mmu_circ_0007759	const		miR-27abc/27a-3p	3	miR-375	1	miR-129-5p/129ab-5p	1	miR-140/140-5p/876-3p/1244	1	miR-214/761/3619-5p	1
chr12:86369719-86374984	Ylpm1	mm9_circ_015402	const		miR-216b/216b-5p	3	miR-216a	3	miR-18ab/4735-3p	2	miR-205/205ab	2	miR-7/7ab	2
chr11:104285235-104286607	1700081L11Rik	mm9_circ_017136	const		miR-193/193b/193a-3p	3	miR-96/507/1271	2	miR-7/7ab	2	miR-182	2	miR-223	2
chr4:58874396-58898370	AI314180	mm9_circ_009074	const		miR-214/761/3619-5p	3	miR-183	2	miR-15abc/16/16abc/195/322/424/497/1907	2	miR-204/204b/211	1	miR-217	1
chr19:40424388-40448107	Sorbs1	mmu_circ_0007775	const		miR-122/122a/1352	3	miR-129-5p/129ab-5p	1	miR-133abc	1	miR-7/7ab	1	-	-
chr4:120140839-120180817	Scmh1	mmu_circs_new_00000132	const		miR-9/9ab	3	miR-203	1	miR-138/138ab	1	miR-218/218a	1	miR-23abc/23b-3p	1
chr7:26518034-26536009	Hnrnpul1	mmu_circ_0014101	const		miR-214/761/3619-5p	3	miR-15abc/16/16abc/195/322/424/497/1907	2	miR-338/338-3p	2	miR-103a/107/107ab	1	miR-383	1
chr13:94204927-94212636	Jmy	mmu_circ_0004887	const		miR-199ab-5p	3	miR-26ab/1297/4465	2	miR-218/218a	2	miR-145	2	miR-193/193b/193a-3p	1
chr6:52671291-52708349	Tax1bp1	mmu_circs_new_00000570	const		miR-217	3	miR-15abc/16/16abc/195/322/424/497/1907	2	miR-33ab/33-5p	2	miR-203	1	miR-190/190ab	1
chr10:74453678-74454885	Gnaz	mmu_circ_0002400	const		miR-214/761/3619-5p	3	miR-138/138ab	2	miR-15abc/16/16abc/195/322/424/497/1907	2	miR-338/338-3p	2	miR-196abc	1
chr3:55657692-55695596	Nbea	mm9_circ_005357	const		miR-103a/107/107ab	3	miR-15abc/16/16abc/195/322/424/497/1907	2	miR-205/205ab	2	miR-218/218a	1	miR-214/761/3619-5p	1
chr10:12159424-12175362	Utrn	mm9_circ_004868	const		miR-22/22-3p	3	miR-15abc/16/16abc/195/322/424/497/1907	1	miR-24/24ab/24-3p	1	miR-218/218a	1	miR-183	1
chr7:133695488-133695852	Eif3c	mm9_circ_002440	const		miR-214/761/3619-5p	3	miR-212-5p	2	miR-103a/107/107ab	2	miR-15abc/16/16abc/195/322/424/497/1907	2	miR-338/338-3p	1
chr9:30860824-30861898	Zbtb44	mmu_circ_0015512	const		miR-7/7ab	3	miR-217	2	miR-31	1	miR-218/218a	1	miR-23abc/23b-3p	1
chr3:133148475-133151681	Tet2	mmu_circ_0010472	const		miR-29abcd	3	miR-133abc	2	miR-143/1721/4770	2	miR-216b/216b-5p	1	miR-204/204b/211	1
chr11:61332988-61336695	Epn2	mmu_circ_0003184	const		miR-138/138ab	3	miR-199ab-5p	1	-	-	-	-	-	-
chr3:55771833-55862752	Nbea	mmu_circ_0010711	const		miR-1ab/206/613	3	miR-214/761/3619-5p	3	miR-17/17-5p/20ab/20b-5p/93/106ab/427/518a-3p/519d	3	miR-96/507/1271	2	miR-7/7ab	2
chr9:42463569-42496180	Grik4	mmu_circ_0015589	const		miR-212-5p	3	miR-216b/216b-5p	1	miR-96/507/1271	1	miR-216a	1	miR-15abc/16/16abc/195/322/424/497/1907	1
chr10:12156078-12175362	Utrn	mm9_circ_009056	const		miR-22/22-3p	3	miR-15abc/16/16abc/195/322/424/497/1907	1	miR-24/24ab/24-3p	1	miR-218/218a	1	miR-183	1
chr6:82680761-82689668	Hk2	mm9_circ_001832	const		miR-205/205ab	3	miR-375	2	miR-15abc/16/16abc/195/322/424/497/1907	1	miR-135ab/135a-5p	1	miR-214/761/3619-5p	1
chr8:81584148-81600437	Zfp827	mmu_circ_0014999	const		miR-205/205ab	3	miR-204/204b/211	2	miR-212-5p	2	miR-338/338-3p	2	miR-802.mpr	2
chr4:149842803-149909054	Rere	mm9_circ_016824	const		miR-103a/107/107ab	3	miR-15abc/16/16abc/195/322/424/497/1907	2	miR-26ab/1297/4465	1	miR-140/140-5p/876-3p/1244	1	miR-218/218a	1
chr17:91487294-91488945	Nrxn1	mmu_circ_0007108	const		miR-15abc/16/16abc/195/322/424/497/1907	3	miR-214/761/3619-5p	2	miR-103a/107/107ab	2	miR-192/215	1	miR-338/338-3p	1
chr16:43609439-43611044	Zbtb20	mmu_circ_0006298	const		miR-138/138ab	3	miR-218/218a	2	miR-196abc	2	miR-103a/107/107ab	2	miR-130ac/301ab/301b/301b-3p/454/721/4295/3666	1
chr4:17914718-17981725	Mmp16	mmu_circ_0011509	const		miR-9/9ab	3	miR-24/24ab/24-3p	2	miR-181abcd/4262	2	miR-135ab/135a-5p	2	miR-217	1
chr1:60005896-60039166	Fam117b	mmu_circs_new_00001016	const		miR-204/204b/211	3	miR-140/140-5p/876-3p/1244	2	miR-205/205ab	2	miR-199ab-5p	2	miR-9/9ab	2
chr16:94624920-94640348	None	mm9_circ_009300	const		miR-129-5p/129ab-5p	3	miR-130ac/301ab/301b/301b-3p/454/721/4295/3666	1	miR-205/205ab	1	miR-338/338-3p	1	miR-33ab/33-5p	1
chr18:59568537-59576093	Chsy3	mmu_circ_0007411	const		miR-9/9ab	3	miR-216b/216b-5p	1	miR-204/204b/211	1	miR-193/193b/193a-3p	1	miR-96/507/1271	1
chr12:73884669-73887776	Ppm1a	mmu_circ_0004167	const		miR-27abc/27a-3p	3	miR-96/507/1271	2	miR-26ab/1297/4465	2	miR-182	2	miR-9/9ab	2
chr17:51907216-51948612	Satb1	mmu_circ_0006823	const		miR-153	3	miR-138/138ab	2	miR-375	2	miR-217	1	miR-124/124ab/506	1
chr13:55176618-55194642	Uimc1	mmu_circ_0004664	const		miR-193/193b/193a-3p	3	miR-141/200a	3	miR-22/22-3p	2	miR-212-5p	2	miR-150/5127	2
chr8:87295682-87296214	Nfix	mm9_circ_002886	const		miR-214/761/3619-5p	3	miR-103a/107/107ab	2	miR-15abc/16/16abc/195/322/424/497/1907	1	miR-34ac/34bc-5p/449abc/449c-5p	1	miR-205/205ab	1
chr17:6118295-6139156	Tulp4	mmu_circ_0006892	const		miR-153	3	miR-26ab/1297/4465	2	miR-18ab/4735-3p	2	miR-143/1721/4770	2	miR-150/5127	2
chr19:22771911-22807661	Trpm3	mmu_circ_0007628	const		miR-145	3	miR-212-5p	2	miR-9/9ab	1	miR-383	1	miR-199ab-5p	1
chr1:64081105-64089011	Klf7	mmu_circ_0008883	const		miR-18ab/4735-3p	3	miR-130ac/301ab/301b/301b-3p/454/721/4295/3666	2	miR-146ac/146b-5p	2	miR-190/190ab	1	miR-193/193b/193a-3p	1
chr15:39268542-39367527	Rims2	mmu_circ_0005638	const		miR-375	3	miR-124/124ab/506	2	miR-204/204b/211	2	miR-125a-5p/125b-5p/351/670/4319	2	miR-150/5127	2
chr12:79691520-79728247	Gphn	mm9_circ_007871	const		miR-29abcd	3	miR-216b/216b-5p	1	miR-26ab/1297/4465	1	miR-217	1	miR-216a	1
chr12:107037860-107067487	Papola	mmu_circ_0003697	const		miR-33ab/33-5p	3	miR-33a-3p/365/365-3p	3	miR-218/218a	2	miR-212-5p	2	miR-129-5p/129ab-5p	2
chr5:29945767-29964310	Ube3c	mmu_circs_new_00000750	const		miR-124/124ab/506	3	miR-203	1	miR-217	1	miR-192/215	1	miR-140/140-5p/876-3p/1244	1
chr12:30496237-30512696	Myt1l	mmu_circ_0003873	up		miR-135ab/135a-5p	3	miR-129-5p/129ab-5p	2	miR-133abc	2	miR-212-5p	1	miR-455-3p	1
chr2:113266678-113319120	Fmn1	mmu_circ_0009189	const		miR-15abc/16/16abc/195/322/424/497/1907	3	miR-26ab/1297/4465	1	miR-129-5p/129ab-5p	1	miR-214/761/3619-5p	1	miR-17/17-5p/20ab/20b-5p/93/106ab/427/518a-3p/519d	1
chr14:35504867-35508291	Wapal	mm9_circ_002816	const		miR-129-5p/129ab-5p	3	miR-139-5p	2	miR-33ab/33-5p	2	miR-216b/216b-5p	1	miR-26ab/1297/4465	1
chr4:149780304-149851577	Rere	mmu_circ_0011438	const		miR-103a/107/107ab	3	miR-15abc/16/16abc/195/322/424/497/1907	2	miR-203	1	miR-214/761/3619-5p	1	miR-196abc	1
chr18:36907001-36910921	Ik	mmu_circ_0007297	const		miR-96/507/1271	3	miR-182	3	miR-212-5p	2	miR-216b/216b-5p	1	miR-204/204b/211	1
chr1:84772891-84790902	Trip12	mmu_circ_0009014	const		miR-214/761/3619-5p	3	miR-375	2	miR-7/7ab	2	miR-217	1	miR-15abc/16/16abc/195/322/424/497/1907	1
chr3:52148960-52152169	Foxo1	mmu_circ_0010681	const		miR-145	3	miR-128/128ab	3	miR-27abc/27a-3p	2	miR-9/9ab	2	miR-96/507/1271	1
chr2:24703463-24733146	Ehmt1	mmu_circ_0009736	const		miR-22/22-3p	3	miR-217	1	miR-31	1	miR-124/124ab/506	1	miR-200bc/429/548a	1
chr11:79239014-79289385	Nf1	mmu_circ_0003417	const		miR-183	3	miR-218/218a	2	miR-375	2	miR-219-5p/508/508-3p/4782-3p	2	miR-31	2
chr15:34043778-34047865	Mtdh	mmu_circ_0005595	const		miR-205/205ab	3	miR-124/124ab/506	2	miR-200bc/429/548a	2	miR-17/17-5p/20ab/20b-5p/93/106ab/427/518a-3p/519d	1	miR-1ab/206/613	1
chr2:113266681-113319120	Fmn1	mmu_circ_0009190	const		miR-15abc/16/16abc/195/322/424/497/1907	3	miR-26ab/1297/4465	1	miR-129-5p/129ab-5p	1	miR-214/761/3619-5p	1	miR-17/17-5p/20ab/20b-5p/93/106ab/427/518a-3p/519d	1
chr12:53617065-53643623	Arhgap5	mmu_circ_0004047	const		miR-216b/216b-5p	3	miR-205/205ab	3	miR-216a	3	miR-217	2	miR-124/124ab/506	2
chr2:49127560-49154249	Mbd5	mmu_circ_0009989	const		miR-140/140-5p/876-3p/1244	3	miR-22/22-3p	3	miR-142-3p	3	miR-223	3	miR-183	3
chr19:42637041-42658033	D19Ertd386e	mmu_circ_0007800	const		miR-129-5p/129ab-5p	3	miR-217	2	miR-1ab/206/613	2	miR-181abcd/4262	2	miR-9/9ab	2
chr1:161780116-161782564	Tnr	mmu_circs_new_00000900	const		miR-455-3p	3	miR-214/761/3619-5p	2	miR-132/212/212-3p	2	miR-27abc/27a-3p	2	miR-217	1
chr10:62096724-62106120	Ddx50	mmu_circ_0002331	const		miR-9/9ab	3	miR-204/204b/211	2	miR-190/190ab	2	miR-205/205ab	2	miR-31	1
chr2:129636223-129636973	Stk35	mm9_circ_002813	const		miR-15abc/16/16abc/195/322/424/497/1907	3	miR-23abc/23b-3p	2	miR-26ab/1297/4465	1	miR-129-5p/129ab-5p	1	miR-192/215	1
chr1:53883719-53971476	Hecw2	mmu_circ_0008783	up		miR-194	3	miR-7/7ab	3	miR-375	2	miR-219-5p/508/508-3p/4782-3p	2	miR-217	1
chr4:103589785-103624598	Dab1	mmu_circ_0010996	const		miR-192/215	3	miR-338/338-3p	2	miR-199ab-5p	1	miR-128/128ab	1	miR-96/507/1271	1
chr4:149842803-149884147	Rere	mm9_circ_014984	const		miR-103a/107/107ab	3	miR-15abc/16/16abc/195/322/424/497/1907	2	miR-26ab/1297/4465	1	miR-140/140-5p/876-3p/1244	1	miR-218/218a	1
chr10:109253309-109340919	Nav3	mmu_circ_0001948	const		miR-153	3	miR-124/124ab/506	2	miR-214/761/3619-5p	2	miR-129-5p/129ab-5p	2	miR-9/9ab	2
chr13:104623577-104635705	Erbb2ip	mmu_circ_0004411	const		miR-129-5p/129ab-5p	3	miR-216b/216b-5p	1	miR-203	1	miR-216a	1	miR-23abc/23b-3p	1
chr11:104285235-104287782	1700081L11Rik	mmu_circ_0002685	up		miR-193/193b/193a-3p	3	miR-96/507/1271	2	miR-7/7ab	2	miR-182	2	miR-223	2
chr7:38264299-38265868	Zfp536	mmu_circ_0014161	const		miR-212-5p	3	miR-15abc/16/16abc/195/322/424/497/1907	1	miR-18ab/4735-3p	1	miR-27abc/27a-3p	1	miR-218/218a	1
chr6:52671291-52689723	Tax1bp1	mmu_circ_0013439	const		miR-217	3	miR-15abc/16/16abc/195/322/424/497/1907	2	miR-33ab/33-5p	2	miR-203	1	miR-190/190ab	1
chr1:84779401-84790902	Trip12	mmu_circ_0009015	const		miR-214/761/3619-5p	3	miR-217	1	miR-15abc/16/16abc/195/322/424/497/1907	1	miR-218/218a	1	miR-22/22-3p	1
chr18:61316996-61325237	Hmgxb3	mmu_circ_0007422	const		miR-9/9ab	3	miR-150/5127	1	miR-140/140-5p/876-3p/1244	1	miR-223	1	-	-
chr9:47597779-47637492	Cadm1	mmu_circ_0015632	const		miR-27abc/27a-3p	3	miR-205/205ab	2	miR-15abc/16/16abc/195/322/424/497/1907	2	miR-101/101ab	2	miR-144	2
chr1:30886687-30894111	Phf3	mmu_circ_0008643	const		miR-205/205ab	3	miR-129-5p/129ab-5p	2	miR-218/218a	1	miR-27abc/27a-3p	1	miR-24/24ab/24-3p	1
chr18:23741584-23761175	Dtna	mm9_circ_003801	down		miR-138/138ab	3	miR-146ac/146b-5p	2	miR-200bc/429/548a	1	miR-205/205ab	1	miR-19ab	1
chr17:26873760-26880076	A930001N09Rik	mmu_circ_0006630	const		miR-218/218a	3	miR-128/128ab	3	miR-27abc/27a-3p	2	miR-101/101ab	2	miR-144	2
chr2:24695049-24733146	Ehmt1	mmu_circ_0009733	const		miR-22/22-3p	3	miR-128/128ab	2	miR-9/9ab	2	miR-217	1	miR-31	1
chr6:118952594-119007533	Cacna1c	mmu_circ_0012993	const		miR-96/507/1271	3	miR-182	3	miR-218/218a	1	miR-802.mpr	1	miR-143/1721/4770	1
chr11:61931201-61932784	Specc1	mmu_circ_0003196	const		miR-205/205ab	3	miR-302ac/520f	1	miR-375	1	miR-138/138ab	1	miR-139-5p	1
chr5:15805746-15833862	Cacna2d1	mmu_circ_0012384	const		miR-25/32/92abc/363/363-3p/367	3	miR-137/137ab	2	miR-802.mpr	1	miR-133abc	1	miR-425/425-5p/489	1
chr14:31874654-31902808	Pbrm1	mmu_circ_0005194	const		miR-22/22-3p	3	miR-129-5p/129ab-5p	3	miR-138/138ab	2	miR-205/205ab	2	miR-128/128ab	2
chr16:9644191-9670003	Grin2a	mmu_circ_0006512	const		miR-133abc	3	miR-103a/107/107ab	2	miR-183	1	miR-204/204b/211	1	miR-138/138ab	1
chr13:55171082-55194642	Uimc1	mmu_circ_0004663	const		miR-193/193b/193a-3p	3	miR-212-5p	3	miR-141/200a	3	miR-22/22-3p	2	miR-150/5127	2
chr9:108435917-108436949	Qrich1	mm9_circ_007356	const		miR-1ab/206/613	3	miR-338/338-3p	2	miR-22/22-3p	2	miR-223	1	miR-138/138ab	1
chr8:81584148-81660562	Zfp827	mmu_circ_0015000	const		miR-205/205ab	3	miR-103a/107/107ab	3	miR-219-5p/508/508-3p/4782-3p	3	miR-204/204b/211	2	miR-93/93a/105/106a/291a-3p/294/295/302abcde/372/373/428/519a/520be/520acd-3p/1378/1420ac	2
chr12:53617065-53620954	Arhgap5	mm9_circ_011007	const		miR-216b/216b-5p	3	miR-205/205ab	3	miR-216a	3	miR-217	2	miR-124/124ab/506	2
chr4:17914718-17938942	Mmp16	mmu_circ_0011508	const		miR-9/9ab	3	miR-135ab/135a-5p	2	miR-181abcd/4262	2	miR-217	1	miR-124/124ab/506	1
chr6:65819174-65851853	Prdm5	mm9_circ_017142	const		miR-205/205ab	3	miR-18ab/4735-3p	1	miR-27abc/27a-3p	1	miR-199ab-5p	1	miR-128/128ab	1
chr2:72808211-72809571	Sp3	mmu_circ_0010164	const		miR-490-3p	3	miR-96/507/1271	2	miR-103a/107/107ab	2	miR-125a-5p/125b-5p/351/670/4319	2	miR-182	2
chr12:41429447-41482452	Dock4	mmu_circs_new_00000093	const		miR-338/338-3p	3	miR-214/761/3619-5p	2	miR-31	1	miR-129-5p/129ab-5p	1	miR-15abc/16/16abc/195/322/424/497/1907	1
chr12:100089591-100120284	Eml5	mmu_circ_0003620	const		miR-455-3p	3	miR-27abc/27a-3p	2	miR-145	2	miR-200bc/429/548a	2	miR-130ac/301ab/301b/301b-3p/454/721/4295/3666	1
chr5:3747020-3780509	Ankib1	mmu_circ_0012617	const		miR-205/205ab	3	miR-103a/107/107ab	2	miR-26ab/1297/4465	1	miR-203	1	miR-129-5p/129ab-5p	1
chr12:3617605-3686862	Dtnb	mm9_circ_001407	const		miR-205/205ab	3	miR-31	2	miR-26ab/1297/4465	1	miR-29abcd	1	miR-124/124ab/506	1
chr13:59561829-59645812	Agtpbp1	mmu_circ_0004707	const		miR-194	3	miR-27abc/27a-3p	3	miR-30abcdef/30abe-5p/384-5p	2	miR-223	2	miR-129-5p/129ab-5p	2
[truncated: 5,116 more rows]

## Sheet: Table_S13_hipp_up
Pos	Gene	CircID	Reg		#1 Name	#1 Count	#2 Name	#2 Count	#3 Name	#3 Count	#4 Name	#4 Count	#5 Name	#5 Count
[truncated: 250 more rows]

[truncated: 1 more sheets: Table_S14_hipp_down]
