# Supplementary material for: CircRNA accumulation in the aging mouse brain
Source: Sci Rep. 2016 Dec 13;6:38907. doi: 10.1038/srep38907 (PMC5153657; doi:10.1038/srep38907)
Supplement: Supplementary Tables S15–S17 [file srep38907-s7.xls]

## Sheet: Table_S15_Cortex_mRNA
gene_id	gene	locus	sample_1	sample_2	status	FPKM_1M	FPKM_22M	log2(fold_change)	test_stat	p_value	q_value	significant	FC
ENSMUSG00000069306.3	Hist1h4m	chr13:21903614-21904016	1-m	22-m	OK	0	2.75449	inf	NA	5e-05	0.0018206	yes	inf
ENSMUSG00000090015.2	Gm15446	chr5:110351667-110372955	1-m	22-m	OK	0.108503	6.09315	5.81138	2.09908	5e-05	0.0018206	yes	56.1565
ENSMUSG00000090338.1	Gm17081	chr4:42110447-42110925	1-m	22-m	OK	0.126923	4.22188	5.05586	2.93172	0.0026	0.0408652	yes	33.2633
ENSMUSG00000005547.8	Cyp2a5	chr7:27620323-27628567	1-m	22-m	OK	0.0174333	0.412128	4.56317	0.412157	0.00315	0.0463647	yes	23.6402
ENSMUSG00000083929.2	Gm13301	chr4:42077720-42107058	1-m	22-m	OK	0.0767643	1.75604	4.51574	8.88017	5e-05	0.0018206	yes	22.8756
ENSMUSG00000074060.4	Fbxw15	chr9:109455117-109470776	1-m	22-m	OK	0.0425514	0.693215	4.02603	1.81042	5e-05	0.0018206	yes	16.2913
ENSMUSG00000085092.1	Gm16867	chr14:69955207-70166920	1-m	22-m	OK	0.168839	2.15877	3.67649	4.07501	5e-05	0.0018206	yes	12.786
ENSMUSG00000040170.7	Fmo2	chr1:164804447-164828857	1-m	22-m	OK	0.122112	1.21967	3.32021	2.3087	5e-05	0.0018206	yes	9.9881
ENSMUSG00000003477.5	Inmt	chr6:55120619-55125037	1-m	22-m	OK	0.116841	1.09074	3.22268	2.65	0.00195	0.0332828	yes	9.33519
ENSMUSG00000090667.1	Gm765	chr6:98188007-98292748	1-m	22-m	OK	0.385316	2.84987	2.88678	3.44425	5e-05	0.0018206	yes	7.39618
ENSMUSG00000024066.7	Xdh	chr17:74233247-74299522	1-m	22-m	OK	0.27865	1.96127	2.81526	4.4411	5e-05	0.0018206	yes	7.03846
ENSMUSG00000073418.4	C4b	chr17:34865324-34880827	1-m	22-m	OK	0.954704	6.30257	2.72282	8.79167	5e-05	0.0018206	yes	6.60162
ENSMUSG00000079293.1	Clec7a	chr6:129411610-129422790	1-m	22-m	OK	0.0878814	0.455452	2.37367	2.81483	0.0006	0.0140089	yes	5.18258
ENSMUSG00000041828.8	Abca8a	chr11:109886947-109957292	1-m	22-m	OK	0.909272	4.57314	2.3304	1.90054	5e-05	0.0018206	yes	5.02945
ENSMUSG00000092274.1	Neat1	chr19:5824707-5845478	1-m	22-m	OK	2.43413	11.8515	2.28359	6.96092	5e-05	0.0018206	yes	4.86888
ENSMUSG00000002831.7	Plin4	chr17:56219056-56249225	1-m	22-m	OK	0.268608	1.21314	2.17517	2.78942	5e-05	0.0018206	yes	4.51639
ENSMUSG00000036523.9	Greb1	chr12:16677420-16807692	1-m	22-m	OK	0.144498	0.629085	2.1222	0.959564	0.0006	0.0140089	yes	4.35357
ENSMUSG00000044726.7	BC030476	chr15:34383066-34403647	1-m	22-m	OK	0.114694	0.47673	2.05539	2.86087	0.00035	0.00939044	yes	4.15656
ENSMUSG00000037727.6	Avp	chr2:130406355-130408290	1-m	22-m	OK	0.744183	2.85176	1.93812	3.23842	0.00015	0.004672	yes	3.83206
ENSMUSG00000041596.5	Vmn1r90	chr7:15116002-15208415	1-m	22-m	OK	2.6054	9.57314	1.87749	5.8768	5e-05	0.0018206	yes	3.67435
ENSMUSG00000024810.9	Il33	chr19:29999603-30035194	1-m	22-m	OK	5.25911	19.2857	1.87464	8.10396	5e-05	0.0018206	yes	3.6671
ENSMUSG00000034460.6	Six4	chr12:74201245-74214401	1-m	22-m	OK	0.147525	0.54067	1.87379	4.44588	5e-05	0.0018206	yes	3.66494
ENSMUSG00000073590.2	3222401L13Rik	chr18:37815560-37818391	1-m	22-m	OK	0.307791	1.10089	1.83864	4.87192	5e-05	0.0018206	yes	3.57673
ENSMUSG00000029816.7	Gpnmb	chr6:48986516-49020928	1-m	22-m	OK	0.323062	1.14507	1.82556	4.31298	5e-05	0.0018206	yes	3.54445
ENSMUSG00000086844.1	B230206H07Rik	chr7:148524778-148551009	1-m	22-m	OK	0.218914	0.751243	1.77891	3.98665	5e-05	0.0018206	yes	3.43167
ENSMUSG00000051599.3	Pcdhb2	chr18:37454493-37457267	1-m	22-m	OK	0.518632	1.77558	1.77551	5.58237	5e-05	0.0018206	yes	3.42359
ENSMUSG00000021280.7	1200009I06Rik	chr12:112655227-112669393	1-m	22-m	OK	0.153512	0.52448	1.77254	3.2237	5e-05	0.0018206	yes	3.41655
ENSMUSG00000039891.5	Txlnb	chr10:17516024-17565469	1-m	22-m	OK	0.190753	0.61741	1.69452	3.43603	5e-05	0.0018206	yes	3.23669
ENSMUSG00000070564.5	Ntn5	chr7:52933058-52949924	1-m	22-m	OK	0.387897	1.24643	1.68406	3.06019	5e-05	0.0018206	yes	3.21331
ENSMUSG00000054545.10	Ugt1a6a	chr1:89951962-90116577	1-m	22-m	OK	0.33841	1.08492	1.68075	2.1859	0.00015	0.004672	yes	3.20595
ENSMUSG00000015850.5	Adamtsl4	chr3:95480123-95491840	1-m	22-m	OK	0.342814	1.09894	1.68061	1.34344	0.0001	0.00331017	yes	3.20563
ENSMUSG00000028943.10	Espn	chr4:151494439-151526480	1-m	22-m	OK	0.151444	0.470797	1.63632	0.991547	0.0001	0.00331017	yes	3.10872
ENSMUSG00000034768.4	Asb16	chr11:102130056-102140776	1-m	22-m	OK	0.153182	0.453911	1.56716	2.95077	5e-05	0.0018206	yes	2.96321
ENSMUSG00000029307.5	Dmp1	chr5:104631631-104643121	1-m	22-m	OK	0.442662	1.27299	1.52394	4.31286	5e-05	0.0018206	yes	2.87575
ENSMUSG00000025213.5	Kazald1	chr19:45149730-45153779	1-m	22-m	OK	0.709401	2.02022	1.50984	3.71754	5e-05	0.0018206	yes	2.84778
ENSMUSG00000045991.9	Onecut2	chr18:64500001-64560641	1-m	22-m	OK	0.29334	0.827417	1.49604	4.9305	5e-05	0.0018206	yes	2.82067
ENSMUSG00000028487.10	Bnc2	chr4:83918445-84320990	1-m	22-m	OK	0.350575	0.950681	1.43924	2.37742	5e-05	0.0018206	yes	2.71178
ENSMUSG00000040364.6	Sec1	chr7:52933058-52949924	1-m	22-m	OK	0.145368	0.393978	1.43841	1.70178	0.003	0.045335	yes	2.71022
ENSMUSG00000033249.3	Hsf4	chr8:107793700-107799745	1-m	22-m	OK	1.2446	3.36904	1.43666	4.57775	5e-05	0.0018206	yes	2.70693
ENSMUSG00000051678.2	Pcdhb6	chr18:37493681-37497087	1-m	22-m	OK	0.647493	1.75078	1.43506	4.84748	5e-05	0.0018206	yes	2.70393
ENSMUSG00000017400.4	Stac2	chr11:97897936-97914776	1-m	22-m	OK	3.77086	10.1624	1.43027	6.48478	5e-05	0.0018206	yes	2.69497
ENSMUSG00000063681.7	Crb1	chr1:141093632-141273677	1-m	22-m	OK	0.157838	0.424039	1.42576	1.17318	0.003	0.045335	yes	2.68656
ENSMUSG00000074252.2	Gm10654	chr8:73455303-73456936	1-m	22-m	OK	0.26137	0.696639	1.41432	2.57089	0.0004	0.0104389	yes	2.66534
ENSMUSG00000032327.8	Stra6	chr9:57876483-58001803	1-m	22-m	OK	0.329052	0.845344	1.36122	1.12534	0.00045	0.0112817	yes	2.56902
ENSMUSG00000041577.5	Prelp	chr1:135793772-135817991	1-m	22-m	OK	1.47856	3.73565	1.33716	3.65838	5e-05	0.0018206	yes	2.52653
ENSMUSG00000052415.5	Tchh	chr3:93246251-93252999	1-m	22-m	OK	0.331388	0.835894	1.3348	4.44893	5e-05	0.0018206	yes	2.52241
ENSMUSG00000047759.6	Hs3st3a1	chr11:64248634-64336343	1-m	22-m	OK	0.176435	0.418868	1.24736	2.06392	0.0014	0.026238	yes	2.37407
ENSMUSG00000073119.2	Speer4a	chr5:26359385-26366046	1-m	22-m	OK	0.284028	0.670924	1.24011	3.6141	5e-05	0.0018206	yes	2.36217
ENSMUSG00000051977.7	Prdm9	chr17:15680042-15701318	1-m	22-m	OK	0.314175	0.736592	1.2293	1.23327	0.00185	0.0320772	yes	2.34453
ENSMUSG00000020891.5	Alox8	chr11:68997433-69011345	1-m	22-m	OK	0.626896	1.46743	1.22699	2.59032	5e-05	0.0018206	yes	2.34078
ENSMUSG00000050377.6	Il31ra	chr13:113313017-113370870	1-m	22-m	OK	0.545614	1.25703	1.20407	2.69432	0.00025	0.00717308	yes	2.30389
ENSMUSG00000074896.3	Ifit3	chr19:34658020-34663221	1-m	22-m	OK	2.22615	5.10346	1.19692	4.68448	5e-05	0.0018206	yes	2.2925
ENSMUSG00000028174.8	Rpe65	chr3:159262196-159287763	1-m	22-m	OK	0.37279	0.853639	1.19526	2.04309	0.0008	0.0173784	yes	2.28986
ENSMUSG00000090799.1	Klhl33	chr14:51511063-51512930	1-m	22-m	OK	0.424719	0.970097	1.19162	2.49219	0.0001	0.00331017	yes	2.28409
ENSMUSG00000090664.1	Gm17568	chr13:100286682-100291715	1-m	22-m	OK	0.175434	0.40054	1.19102	2.25391	0.00015	0.004672	yes	2.28314
ENSMUSG00000042644.8	Itpr3	chr17:27194248-27259168	1-m	22-m	OK	0.195144	0.444702	1.1883	3.71415	5e-05	0.0018206	yes	2.27884
ENSMUSG00000030699.10	Tbx6	chr7:133924996-133929074	1-m	22-m	OK	0.177495	0.39955	1.17059	1.60287	0.00245	0.039029	yes	2.25104
ENSMUSG00000026414.6	Tnnt2	chr1:137737451-137748837	1-m	22-m	OK	1.20934	2.71943	1.16909	2.95385	5e-05	0.0018206	yes	2.2487
ENSMUSG00000016496.7	Cd274	chr19:29441944-29462585	1-m	22-m	OK	0.200473	0.449646	1.16538	2.27343	0.0013	0.0249447	yes	2.24292
ENSMUSG00000002028.6	Mll1	chr9:44611437-44689379	1-m	22-m	OK	3.70238	8.15195	1.13869	3.26684	5e-05	0.0018206	yes	2.20181
ENSMUSG00000081436.1	Gm5912	chr8:98101370-98102808	1-m	22-m	OK	0.289968	0.636757	1.13485	1.94282	0.0031	0.0460722	yes	2.19596
ENSMUSG00000007594.9	Hapln4	chr8:72607427-72614761	1-m	22-m	OK	5.66159	12.3813	1.12889	5.83198	5e-05	0.0018206	yes	2.1869
ENSMUSG00000038550.4	Gm129	chr3:95675444-95695928	1-m	22-m	OK	3.50827	7.63394	1.12167	2.26069	0.00025	0.00717308	yes	2.17599
ENSMUSG00000086003.1	B230206L02Rik	chr11:93994798-94017090	1-m	22-m	OK	1.35321	2.94426	1.12151	1.72389	0.00305	0.0458189	yes	2.17575
ENSMUSG00000028871.7	Rspo1	chr4:124634890-124686343	1-m	22-m	OK	1.77915	3.87006	1.12117	2.26396	5e-05	0.0018206	yes	2.17523
ENSMUSG00000040524.8	Zfp609	chr9:65539390-65675371	1-m	22-m	OK	5.4756	11.8116	1.10911	1.75156	0.00125	0.0241978	yes	2.15713
ENSMUSG00000029826.8	Zc3hav1	chr6:38255285-38304603	1-m	22-m	OK	0.892255	1.91752	1.10371	3.79131	5e-05	0.0018206	yes	2.14907
ENSMUSG00000062488.8	I830012O16Rik	chr19:34682420-34687891	1-m	22-m	OK	0.960721	2.05365	1.096	3.50363	5e-05	0.0018206	yes	2.13761
ENSMUSG00000032807.5	Alox12b	chr11:68970490-68983294	1-m	22-m	OK	0.535486	1.14358	1.09463	2.97868	5e-05	0.0018206	yes	2.13558
ENSMUSG00000051242.1	Pcdhb9	chr18:37560508-37563563	1-m	22-m	OK	2.55904	5.37496	1.07065	4.96575	5e-05	0.0018206	yes	2.10038
ENSMUSG00000001663.4	Gstt1	chr10:75246557-75261329	1-m	22-m	OK	2.36715	4.92873	1.05806	2.64232	5e-05	0.0018206	yes	2.08213
ENSMUSG00000043822.11	Adamtsl5	chr10:79801854-79811157	1-m	22-m	OK	0.633991	1.3161	1.05373	1.38019	0.00255	0.0402447	yes	2.07589
ENSMUSG00000020467.8	Efemp1	chr11:28753203-28826743	1-m	22-m	OK	2.93525	6.06022	1.04589	3.26108	5e-05	0.0018206	yes	2.06464
ENSMUSG00000030256.5	Bhlhe41	chr6:145806762-145814078	1-m	22-m	OK	5.09889	10.4469	1.03483	2.89461	5e-05	0.0018206	yes	2.04887
ENSMUSG00000079654.3	Prrt4	chr6:29119231-29129584	1-m	22-m	OK	0.200579	0.409205	1.02865	2.35426	5e-05	0.0018206	yes	2.04011
ENSMUSG00000046687.4	Gm5424	chr10:61533870-61535109	1-m	22-m	OK	7.55308	15.3654	1.02455	4.8189	5e-05	0.0018206	yes	2.03432
ENSMUSG00000078164.1	Gm4392	chr3:127201580-127201919	1-m	22-m	OK	2.6656	5.41389	1.0222	1.95987	0.00155	0.0282529	yes	2.03101
ENSMUSG00000032300.5	1700017B05Rik	chr9:57100128-57110406	1-m	22-m	OK	0.748759	1.51806	1.01965	2.37504	0.0003	0.00831141	yes	2.02743
ENSMUSG00000091049.1	Gm1979	chr5:26324590-26331338	1-m	22-m	OK	0.425854	0.862619	1.01837	3.51844	5e-05	0.0018206	yes	2.02563
ENSMUSG00000017417.8	Plxdc1	chr11:97784551-97847758	1-m	22-m	OK	1.60984	3.2563	1.01631	2.68003	5e-05	0.0018206	yes	2.02274
ENSMUSG00000024339.6	Tap2	chr17:34334665-34353266	1-m	22-m	OK	0.840039	1.69371	1.01166	1.53415	0.001	0.0208352	yes	2.01623
ENSMUSG00000026452.9	Syt2	chr1:136605876-136649726	1-m	22-m	OK	2.66041	5.3313	1.00284	5.11441	5e-05	0.0018206	yes	2.00394
ENSMUSG00000029313.11	Aff1	chr5:104121392-104284341	1-m	22-m	OK	1.37159	2.74692	1.00197	2.78777	5e-05	0.0018206	yes	2.00273
ENSMUSG00000074591.3	Gm410	chr3:57470406-57496459	1-m	22-m	OK	0.323613	0.64759	1.00081	2.19755	0.0002	0.00596218	yes	2.00112
ENSMUSG00000050063.10	Klk6	chr7:51079868-51087397	1-m	22-m	OK	1.43091	2.84293	0.990446	2.79282	5e-05	0.0018206	yes	1.9868
ENSMUSG00000022066.8	Entpd4	chr14:69955207-70166920	1-m	22-m	OK	17.0309	33.6247	0.98137	3.07684	5e-05	0.0018206	yes	1.97434
ENSMUSG00000034706.9	Dnaic2	chr11:114588721-114619203	1-m	22-m	OK	0.443411	0.874126	0.979196	1.55273	0.0006	0.0140089	yes	1.97137
ENSMUSG00000045498.1	Pcdhb3	chr18:37460452-37464239	1-m	22-m	OK	0.764944	1.50771	0.978931	3.58711	5e-05	0.0018206	yes	1.971
ENSMUSG00000004894.4	Hapln2	chr3:87825671-87831505	1-m	22-m	OK	3.28994	6.46874	0.975424	3.53644	5e-05	0.0018206	yes	1.96622
ENSMUSG00000014599.4	Csf1	chr3:107543965-107563387	1-m	22-m	OK	2.59272	5.09659	0.975063	2.59236	5e-05	0.0018206	yes	1.96573
ENSMUSG00000055866.7	Per2	chr1:93312560-93355907	1-m	22-m	OK	3.06027	5.98247	0.967082	3.7086	5e-05	0.0018206	yes	1.95488
ENSMUSG00000069516.6	Lyz2	chr10:116714389-116719377	1-m	22-m	OK	2.62561	5.11958	0.963372	3.56612	5e-05	0.0018206	yes	1.94986
ENSMUSG00000006411.6	Pvrl4	chr1:173300229-173318729	1-m	22-m	OK	0.475045	0.923744	0.95943	2.68342	5e-05	0.0018206	yes	1.94454
ENSMUSG00000037280.6	Galnt6	chr15:100522243-100559807	1-m	22-m	OK	1.45804	2.82676	0.95512	3.56389	5e-05	0.0018206	yes	1.93874
ENSMUSG00000073117.2	Gm7347	chr5:26378422-26385121	1-m	22-m	OK	0.229317	0.443932	0.952996	2.28837	5e-05	0.0018206	yes	1.93589
ENSMUSG00000040483.9	Xaf1	chr11:72115130-72127235	1-m	22-m	OK	1.44045	2.78322	0.950242	1.62648	0.00315	0.0463647	yes	1.9322
ENSMUSG00000033590.7	Myo5c	chr9:75079820-75153258	1-m	22-m	OK	0.359171	0.693254	0.948711	2.60068	5e-05	0.0018206	yes	1.93015
ENSMUSG00000058441.6	Panx2	chr15:88890155-88917507	1-m	22-m	OK	3.66555	7.07126	0.947938	1.88551	0.00085	0.0182315	yes	1.92911
ENSMUSG00000025366.6	Esyt1	chr10:127947303-127962926	1-m	22-m	OK	0.958348	1.84459	0.944675	3.22807	5e-05	0.0018206	yes	1.92476
ENSMUSG00000053024.7	Cntn2	chr1:134406001-134439517	1-m	22-m	OK	6.06556	11.6654	0.943524	3.95158	5e-05	0.0018206	yes	1.92322
ENSMUSG00000034522.8	Zfp395	chr14:65977512-66017767	1-m	22-m	OK	0.210526	0.404076	0.940627	1.726	0.00135	0.0256148	yes	1.91936
ENSMUSG00000034282.3	Evpl	chr11:116081872-116099391	1-m	22-m	OK	0.362323	0.694924	0.939576	3.12379	5e-05	0.0018206	yes	1.91796
ENSMUSG00000034459.8	Ifit1	chr19:34715360-34724499	1-m	22-m	OK	0.730264	1.3968	0.935633	2.91484	5e-05	0.0018206	yes	1.91273
ENSMUSG00000035504.10	Reep6	chr10:79792697-79799186	1-m	22-m	OK	1.25899	2.3891	0.924197	2.96154	5e-05	0.0018206	yes	1.89763
ENSMUSG00000074634.3	Gm7120	chr13:120281510-120284277	1-m	22-m	OK	4.60525	8.72439	0.921775	3.00852	5e-05	0.0018206	yes	1.89444
ENSMUSG00000024521.7	Pmaip1	chr18:66618257-66625204	1-m	22-m	OK	0.368969	0.695605	0.914769	2.37648	0.00025	0.00717308	yes	1.88527
ENSMUSG00000045876.2	Pcdhb8	chr18:37514725-37517264	1-m	22-m	OK	0.993207	1.86854	0.911744	3.15387	5e-05	0.0018206	yes	1.88132
ENSMUSG00000027199.8	Gatm	chr2:122420202-122437039	1-m	22-m	OK	16.0281	30.1061	0.909447	4.05122	5e-05	0.0018206	yes	1.87833
ENSMUSG00000028444.11	Cntfr	chr4:41604528-41644121	1-m	22-m	OK	3.73702	7.01024	0.907578	3.05609	5e-05	0.0018206	yes	1.87589
ENSMUSG00000020131.8	Pcsk4	chr10:79784027-79792243	1-m	22-m	OK	0.582615	1.09155	0.905761	1.62313	0.00185	0.0320772	yes	1.87353
ENSMUSG00000045980.7	Tmem104	chr11:115044145-115108337	1-m	22-m	OK	0.909508	1.69625	0.899192	1.55678	0.0026	0.0408652	yes	1.86502
ENSMUSG00000040035.7	Disp2	chr2:118605454-118637029	1-m	22-m	OK	15.0917	28.1373	0.898727	3.91819	5e-05	0.0018206	yes	1.86442
ENSMUSG00000021091.8	Serpina3n	chr12:105644938-105652539	1-m	22-m	OK	2.27479	4.23469	0.896522	3.64712	5e-05	0.0018206	yes	1.86157
ENSMUSG00000061601.7	Pclo	chr5:14514917-14863457	1-m	22-m	OK	13.634	25.1996	0.886193	2.26151	0.0001	0.00331017	yes	1.84829
ENSMUSG00000039304.5	Tnfsf10	chr3:27215949-27241349	1-m	22-m	OK	0.216226	0.399452	0.885485	1.6527	0.0019	0.032648	yes	1.84739
ENSMUSG00000074622.3	Mafb	chr2:160189412-160192801	1-m	22-m	OK	0.872565	1.61025	0.883949	3.22618	5e-05	0.0018206	yes	1.84542
ENSMUSG00000005667.6	Mthfd2	chr6:83255684-83267600	1-m	22-m	OK	1.03361	1.89825	0.876981	1.8828	0.0003	0.00831141	yes	1.83653
ENSMUSG00000038872.7	Zfhx3	chr8:111238543-111485521	1-m	22-m	OK	0.275128	0.502912	0.870205	2.40035	5e-05	0.0018206	yes	1.82792
ENSMUSG00000040264.7	Gbp5	chr3:142159863-142185308	1-m	22-m	OK	0.348135	0.633069	0.862715	1.84334	0.00175	0.0307972	yes	1.81846
ENSMUSG00000032554.9	Trf	chr9:103090362-103132774	1-m	22-m	OK	54.5841	99.2205	0.862156	2.98336	5e-05	0.0018206	yes	1.81775
ENSMUSG00000032714.6	Syde1	chr10:78047247-78054709	1-m	22-m	OK	1.15047	2.07902	0.853683	3.3214	5e-05	0.0018206	yes	1.80711
ENSMUSG00000045689.2	Pcdhb4	chr18:37467108-37470827	1-m	22-m	OK	0.712654	1.28577	0.85136	3.01791	5e-05	0.0018206	yes	1.8042
ENSMUSG00000031997.7	Trpc6	chr9:8544431-8680565	1-m	22-m	OK	4.5324	8.17445	0.850847	2.63711	5e-05	0.0018206	yes	1.80356
ENSMUSG00000043987.10	Cep164	chr9:45575028-45636774	1-m	22-m	OK	2.1203	3.80685	0.844331	1.81332	0.00125	0.0241978	yes	1.79543
ENSMUSG00000025020.5	Slit1	chr19:41674746-41818155	1-m	22-m	OK	4.50985	8.05917	0.837552	2.58723	5e-05	0.0018206	yes	1.78702
ENSMUSG00000016028.8	Celsr1	chr15:85729187-85864207	1-m	22-m	OK	0.24726	0.439945	0.831295	2.74613	5e-05	0.0018206	yes	1.77928
ENSMUSG00000040249.9	Lrp1	chr10:126975216-127058204	1-m	22-m	OK	13.5364	24.0727	0.830553	1.85738	5e-05	0.0018206	yes	1.77837
ENSMUSG00000022565.8	Plec	chr15:76001403-76073871	1-m	22-m	OK	7.07735	12.561	0.82767	1.92013	5e-05	0.0018206	yes	1.77482
ENSMUSG00000035168.9	Tanc1	chr2:59450098-59684206	1-m	22-m	OK	2.78983	4.94752	0.826526	1.73932	5e-05	0.0018206	yes	1.77341
ENSMUSG00000036098.8	Gm98	chr19:10282761-10315238	1-m	22-m	OK	1.81327	3.21097	0.824417	3.41659	5e-05	0.0018206	yes	1.77082
ENSMUSG00000020893.11	Per1	chr11:68908718-68923462	1-m	22-m	OK	6.99827	12.3893	0.824031	1.93058	0.0003	0.00831141	yes	1.77035
ENSMUSG00000056742.2	Gm10008	chr18:39663209-39666336	1-m	22-m	OK	0.246089	0.43386	0.81805	1.90379	0.00175	0.0307972	yes	1.76302
ENSMUSG00000064215.7	Ifi27l1	chr12:104672420-104678449	1-m	22-m	OK	8.05941	14.1996	0.817109	2.76478	5e-05	0.0018206	yes	1.76187
ENSMUSG00000047307.1	Pcdhb13	chr18:37602170-37605863	1-m	22-m	OK	1.1292	1.9815	0.811295	3.23084	5e-05	0.0018206	yes	1.75479
ENSMUSG00000029843.4	Slc13a4	chr6:35217956-35258131	1-m	22-m	OK	1.90675	3.34222	0.809692	2.81743	5e-05	0.0018206	yes	1.75284
ENSMUSG00000000282.6	Mnt	chr11:74644421-74659227	1-m	22-m	OK	1.91592	3.35528	0.808393	2.04035	0.0004	0.0104389	yes	1.75126
ENSMUSG00000027313.3	Chac1	chr2:119176964-119180117	1-m	22-m	OK	1.67761	2.93387	0.806401	2.83014	5e-05	0.0018206	yes	1.74884
ENSMUSG00000040136.8	Abcc8	chr7:53359892-53435403	1-m	22-m	OK	1.84362	3.19264	0.79221	2.74477	5e-05	0.0018206	yes	1.73173
ENSMUSG00000054072.5	Iigp1	chr18:60535682-60552281	1-m	22-m	OK	0.377298	0.65334	0.792128	1.87117	0.00145	0.0269439	yes	1.73163
ENSMUSG00000005045.9	Chd5	chr4:151712759-151764303	1-m	22-m	OK	13.7885	23.8049	0.787797	1.3606	0.00025	0.00717308	yes	1.72644
ENSMUSG00000018822.7	Sfrp5	chr19:42272460-42276742	1-m	22-m	OK	0.386509	0.666587	0.78629	1.72256	0.00345	0.0495407	yes	1.72463
ENSMUSG00000033880.5	Lgals3bp	chr11:118254064-118263406	1-m	22-m	OK	2.33952	4.02503	0.782788	1.68672	0.00305	0.0458189	yes	1.72045
ENSMUSG00000020387.8	Phf15	chr11:51626956-51671155	1-m	22-m	OK	4.63402	7.95597	0.779774	3.57723	5e-05	0.0018206	yes	1.71686
ENSMUSG00000011877.7	Git1	chr11:77307063-77321288	1-m	22-m	OK	24.7081	42.3647	0.777878	3.80502	5e-05	0.0018206	yes	1.71461
ENSMUSG00000070733.6	Fryl	chr5:73411429-73647857	1-m	22-m	OK	4.34332	7.44667	0.777798	1.94837	5e-05	0.0018206	yes	1.71451
ENSMUSG00000039059.4	Hrh3	chr2:179834169-179839193	1-m	22-m	OK	6.18278	10.5842	0.775586	2.7939	5e-05	0.0018206	yes	1.71189
ENSMUSG00000079160.2	Gm17608	chr3:97088830-97101701	1-m	22-m	OK	0.233196	0.398522	0.773115	2.06595	0.0008	0.0173784	yes	1.70896
ENSMUSG00000058975.6	Kcnc1	chr7:53651866-53693745	1-m	22-m	OK	6.8234	11.5527	0.759663	2.63468	5e-05	0.0018206	yes	1.6931
ENSMUSG00000076612.2	Ighg2c	chr12:114523535-114527141	1-m	22-m	OK	0.942613	1.59176	0.755886	1.8148	0.0029	0.0444832	yes	1.68867
ENSMUSG00000043251.4	Exoc3l	chr8:107813823-107819998	1-m	22-m	OK	0.44105	0.744298	0.754936	2.45841	5e-05	0.0018206	yes	1.68756
ENSMUSG00000041298.9	Katnal1	chr5:149685907-149827389	1-m	22-m	OK	16.5051	27.7821	0.751237	3.11142	5e-05	0.0018206	yes	1.68324
ENSMUSG00000024593.9	Megf10	chr18:57292743-57457121	1-m	22-m	OK	2.05276	3.45429	0.750823	3.17476	5e-05	0.0018206	yes	1.68275
ENSMUSG00000056656.4	Apol8	chr15:77578228-77585678	1-m	22-m	OK	0.613123	1.03043	0.748998	2.16532	0.0005	0.0121181	yes	1.68063
ENSMUSG00000027254.7	Mtap1a	chr2:121115335-121181132	1-m	22-m	OK	38.0459	63.9381	0.748936	1.44464	0.00055	0.0131219	yes	1.68055
ENSMUSG00000030513.7	Pcsk6	chr7:73007056-73195220	1-m	22-m	OK	1.63071	2.72943	0.743099	2.6073	5e-05	0.0018206	yes	1.67377
ENSMUSG00000030683.4	Sez6l2	chr7:134072392-134114120	1-m	22-m	OK	32.6355	54.4694	0.739006	2.0284	0.0006	0.0140089	yes	1.66903
ENSMUSG00000021366.7	Hivep1	chr13:42147389-42280395	1-m	22-m	OK	5.64768	9.42144	0.738289	2.93992	5e-05	0.0018206	yes	1.6682
ENSMUSG00000027985.8	Lef1	chr3:130813388-130927274	1-m	22-m	OK	0.818359	1.35987	0.732661	1.70403	0.00335	0.0485147	yes	1.6617
ENSMUSG00000074892.3	B3galt5	chr16:96457407-96541466	1-m	22-m	OK	5.03219	8.35447	0.731362	1.76773	0.00235	0.0379099	yes	1.66021
ENSMUSG00000000120.6	Ngfr	chr11:95430131-95449049	1-m	22-m	OK	0.340841	0.565022	0.729208	1.87842	0.00115	0.0229595	yes	1.65773
ENSMUSG00000030607.6	Acan	chr7:86198368-86259985	1-m	22-m	OK	0.309579	0.512657	0.727685	2.25725	0.0001	0.00331017	yes	1.65598
ENSMUSG00000074001.2	Kbtbd5	chr9:121686724-121692937	1-m	22-m	OK	0.788894	1.30613	0.727393	2.25488	0.0001	0.00331017	yes	1.65564
ENSMUSG00000024887.8	Asah2	chr19:32059143-32135959	1-m	22-m	OK	2.62039	4.33248	0.725414	2.96369	5e-05	0.0018206	yes	1.65338
ENSMUSG00000084289.1	Gm6977	chrX:87989884-87990401	1-m	22-m	OK	2.55862	4.22976	0.725212	1.81419	0.00195	0.0332828	yes	1.65314
ENSMUSG00000039313.7	AF529169	chr9:89484875-89517824	1-m	22-m	OK	1.09051	1.80079	0.723628	2.81276	5e-05	0.0018206	yes	1.65133
ENSMUSG00000030103.5	Bhlhe40	chr6:108527032-108616919	1-m	22-m	OK	14.4519	23.8258	0.721262	3.35136	5e-05	0.0018206	yes	1.64862
ENSMUSG00000031026.8	Trim66	chr7:116592519-116651648	1-m	22-m	OK	2.45235	4.00689	0.708316	3.06296	5e-05	0.0018206	yes	1.6339
ENSMUSG00000048249.7	A930001N09Rik	chr17:26852594-26913580	1-m	22-m	OK	32.6687	53.2031	0.703601	2.23292	0.0002	0.00596218	yes	1.62856
ENSMUSG00000027087.5	Itgav	chr2:83564553-83647073	1-m	22-m	OK	10.7155	17.3887	0.698452	1.81295	0.0034	0.049053	yes	1.62276
ENSMUSG00000042404.9	Dennd4b	chr3:90069106-90084591	1-m	22-m	OK	3.01035	4.88295	0.697822	2.02409	0.00135	0.0256148	yes	1.62205
ENSMUSG00000026247.7	Ecel1	chr1:89044229-89053096	1-m	22-m	OK	1.45206	2.34793	0.693283	1.82781	0.00025	0.00717308	yes	1.61696
ENSMUSG00000030739.9	Myh14	chr7:51861172-51926213	1-m	22-m	OK	2.16813	3.50288	0.692089	2.14674	0.0001	0.00331017	yes	1.61562
ENSMUSG00000075514.4	Gm13375	chr2:20890680-20891624	1-m	22-m	OK	2.21418	3.56607	0.687564	2.07982	0.00045	0.0112817	yes	1.61056
ENSMUSG00000048385.8	Scrt1	chr15:76346632-76352559	1-m	22-m	OK	4.41478	7.10814	0.68713	3.47841	5e-05	0.0018206	yes	1.61008
ENSMUSG00000061232.8	H2-K1	chr17:34132961-34137278	1-m	22-m	OK	4.35712	7.01277	0.686611	2.72885	5e-05	0.0018206	yes	1.6095
ENSMUSG00000038507.6	Parp12	chr6:39036408-39068348	1-m	22-m	OK	2.10291	3.38344	0.686102	1.95607	0.00065	0.0148809	yes	1.60893
ENSMUSG00000032741.8	Tpcn1	chr5:120984168-121038622	1-m	22-m	OK	1.81185	2.90495	0.681047	2.59645	5e-05	0.0018206	yes	1.6033
ENSMUSG00000049493.7	Pls1	chr9:95653060-95745730	1-m	22-m	OK	2.14143	3.43162	0.680311	1.68773	0.001	0.0208352	yes	1.60249
ENSMUSG00000025255.9	Zfhx4	chr3:5177821-5415855	1-m	22-m	OK	1.11139	1.78069	0.680071	1.93127	0.0011	0.022193	yes	1.60222
ENSMUSG00000019232.8	Agxt2l1	chr3:130320365-130338668	1-m	22-m	OK	5.83229	9.32303	0.676738	2.42485	5e-05	0.0018206	yes	1.59852
ENSMUSG00000051940.2	5031410I06Rik	chr5:26425207-26431902	1-m	22-m	OK	0.801159	1.27779	0.673486	1.99114	0.0012	0.023649	yes	1.59492
ENSMUSG00000030701.10	Plekhb1	chr7:107791405-107810928	1-m	22-m	OK	54.6204	87.0257	0.672001	3.11358	5e-05	0.0018206	yes	1.59328
ENSMUSG00000091971.1	Hspa1a	chr17:35106143-35109081	1-m	22-m	OK	0.761404	1.21279	0.671593	2.08646	0.00055	0.0131219	yes	1.59283
ENSMUSG00000067480.6	Gm14403	chr2:177282919-177297014	1-m	22-m	OK	3.55654	5.66354	0.671228	2.18046	0.0001	0.00331017	yes	1.59243
ENSMUSG00000032890.10	Rims3	chr4:120527420-120569184	1-m	22-m	OK	11.2803	17.939	0.669293	3.30875	5e-05	0.0018206	yes	1.59029
ENSMUSG00000036777.7	Anln	chr9:22135657-22193650	1-m	22-m	OK	4.72005	7.50512	0.669073	3.10839	5e-05	0.0018206	yes	1.59005
ENSMUSG00000009035.6	Tmem184b	chr15:79191113-79233733	1-m	22-m	OK	5.44216	8.64859	0.668285	2.77392	5e-05	0.0018206	yes	1.58918
ENSMUSG00000061436.8	Hipk2	chr6:38644388-39034584	1-m	22-m	OK	9.1832	14.5746	0.666391	1.81876	0.00125	0.0241978	yes	1.5871
ENSMUSG00000026380.9	Tcfcp2l1	chr1:120524521-120581744	1-m	22-m	OK	0.708335	1.12321	0.665127	2.85347	5e-05	0.0018206	yes	1.58571
ENSMUSG00000022548.8	Apod	chr16:31296277-31314894	1-m	22-m	OK	87.2392	137.668	0.65815	3.06647	5e-05	0.0018206	yes	1.57806
ENSMUSG00000003545.2	Fosb	chr7:19888069-19895394	1-m	22-m	OK	0.55368	0.873596	0.657913	2.10989	0.00015	0.004672	yes	1.5778
ENSMUSG00000047787.7	Flrt1	chr19:7131257-7272551	1-m	22-m	OK	2.42308	3.80734	0.651943	2.05802	0.0004	0.0104389	yes	1.57128
ENSMUSG00000060012.6	Kif13b	chr14:65271438-65425133	1-m	22-m	OK	3.59266	5.63843	0.650243	2.06717	0.0006	0.0140089	yes	1.56943
ENSMUSG00000021061.8	Spnb1	chr12:77681474-77811534	1-m	22-m	OK	7.17462	11.2534	0.649384	2.92308	5e-05	0.0018206	yes	1.5685
ENSMUSG00000029304.8	Spp1	chr5:104864136-104870069	1-m	22-m	OK	2.99447	4.68677	0.646296	2.18679	0.0001	0.00331017	yes	1.56514
ENSMUSG00000039262.9	Prrc2b	chr2:32006601-32091902	1-m	22-m	OK	13.8813	21.7208	0.645931	2.61615	5e-05	0.0018206	yes	1.56475
ENSMUSG00000090671.1	Gm5067	chr5:26333566-26334575	1-m	22-m	OK	2.30202	3.59278	0.642199	2.08793	0.0004	0.0104389	yes	1.56071
ENSMUSG00000022521.7	Crebbp	chr16:4084047-4213404	1-m	22-m	OK	8.21034	12.7953	0.640103	2.02362	0.0003	0.00831141	yes	1.55844
ENSMUSG00000047021.8	Ccdc108	chr1:74948644-74982173	1-m	22-m	OK	0.400252	0.62044	0.632385	1.76855	0.00205	0.0344892	yes	1.55013
ENSMUSG00000016256.9	Ctsz	chr2:174241304-174264540	1-m	22-m	OK	10.8904	16.8761	0.631926	2.26623	0.0001	0.00331017	yes	1.54963
ENSMUSG00000048546.7	Tob2	chr15:81678699-81689226	1-m	22-m	OK	2.03707	3.1562	0.63169	2.66389	5e-05	0.0018206	yes	1.54938
ENSMUSG00000092035.1	Peg10	chr6:4697305-4710514	1-m	22-m	OK	2.28182	3.53338	0.630861	3.10771	5e-05	0.0018206	yes	1.54849
ENSMUSG00000047810.7	Ccdc88b	chr19:6919112-6932701	1-m	22-m	OK	0.298894	0.46282	0.630816	1.71807	0.0029	0.0444832	yes	1.54844
ENSMUSG00000027796.2	Smad9	chr3:54559503-54605179	1-m	22-m	OK	1.49371	2.31235	0.630463	2.48989	5e-05	0.0018206	yes	1.54806
ENSMUSG00000051537.8	Gm5124	chrX:20937990-20941748	1-m	22-m	OK	2.65966	4.11677	0.630272	1.7062	0.00235	0.0379099	yes	1.54786
ENSMUSG00000047777.9	Phf13	chr4:151363741-151370367	1-m	22-m	OK	1.04952	1.62259	0.628569	2.30535	5e-05	0.0018206	yes	1.54603
ENSMUSG00000062785.6	Kcnc3	chr7:51846033-51860124	1-m	22-m	OK	3.01445	4.64768	0.624615	2.89273	5e-05	0.0018206	yes	1.5418
ENSMUSG00000006342.8	Susd2	chr10:75099363-75106753	1-m	22-m	OK	1.59119	2.44716	0.621006	2.48141	5e-05	0.0018206	yes	1.53795
ENSMUSG00000021585.7	Cast	chr13:74831690-74945958	1-m	22-m	OK	1.7865	2.74693	0.620686	1.91576	0.0008	0.0173784	yes	1.53761
ENSMUSG00000039395.7	Mreg	chr1:72205806-72258881	1-m	22-m	OK	0.86544	1.32787	0.61761	1.75213	0.0024	0.0383524	yes	1.53433
ENSMUSG00000076617.2	Ighm	chr12:114659077-114660941	1-m	22-m	OK	9.76929	14.9356	0.612428	3.01024	5e-05	0.0018206	yes	1.52883
ENSMUSG00000025888.5	Casp1	chr9:5298516-5307265	1-m	22-m	OK	1.04427	1.59642	0.612353	1.723	0.003	0.045335	yes	1.52875
ENSMUSG00000040797.9	Iqsec3	chr6:121322947-121423696	1-m	22-m	OK	7.09016	10.8313	0.611322	2.43223	5e-05	0.0018206	yes	1.52766
ENSMUSG00000053411.9	Cbx7	chr15:79746236-79801549	1-m	22-m	OK	6.92114	10.5619	0.609784	2.0109	0.00045	0.0112817	yes	1.52603
ENSMUSG00000021702.7	Thbs4	chr13:93521544-93564773	1-m	22-m	OK	0.992178	1.51322	0.608955	1.51441	0.00295	0.0449346	yes	1.52515
ENSMUSG00000037771.10	Slc32a1	chr2:158436493-158441484	1-m	22-m	OK	5.7203	8.71663	0.607681	3.0581	5e-05	0.0018206	yes	1.52381
ENSMUSG00000007880.9	Arid1a	chr4:133234922-133312684	1-m	22-m	OK	5.10737	7.78173	0.607512	1.79345	0.00035	0.00939044	yes	1.52363
ENSMUSG00000048602.7	Morc2b	chr17:33272532-33276628	1-m	22-m	OK	1.16552	1.77487	0.606745	2.26442	5e-05	0.0018206	yes	1.52282
ENSMUSG00000020747.11	2310067B10Rik	chr11:115626746-115674953	1-m	22-m	OK	4.28842	6.52275	0.605036	1.67913	0.00205	0.0344892	yes	1.52102
ENSMUSG00000046311.5	Zfp62	chr11:49016793-49032318	1-m	22-m	OK	29.1241	44.2144	0.602304	1.75695	0.0021	0.0350221	yes	1.51814
ENSMUSG00000041313.8	Slc7a1	chr5:149138985-149211480	1-m	22-m	OK	2.639	4.0047	0.601702	2.54674	5e-05	0.0018206	yes	1.51751
ENSMUSG00000042817.9	Flt3	chr5:148142316-148213493	1-m	22-m	OK	1.02556	1.55436	0.599914	1.88636	0.00155	0.0282529	yes	1.51563
ENSMUSG00000052566.6	Hook2	chr8:87514493-87527263	1-m	22-m	OK	1.3346	2.02105	0.598698	1.92382	0.00105	0.021525	yes	1.51435
ENSMUSG00000055523.6	Gucy2g	chr19:55272786-55315726	1-m	22-m	OK	0.854947	1.29084	0.594406	1.92814	0.00125	0.0241978	yes	1.50985
ENSMUSG00000018076.8	Med13l	chr5:119010727-119215444	1-m	22-m	OK	5.78827	8.72741	0.592421	1.87427	0.00155	0.0282529	yes	1.50777
ENSMUSG00000044043.3	Pcdhb14	chr18:37607310-37610748	1-m	22-m	OK	3.07621	4.63349	0.590946	2.82854	5e-05	0.0018206	yes	1.50623
ENSMUSG00000040225.7	Prrc2c	chr1:164603532-164670681	1-m	22-m	OK	14.7172	22.1261	0.588249	2.44316	5e-05	0.0018206	yes	1.50342
ENSMUSG00000041757.8	Plekha6	chr1:135142673-135200012	1-m	22-m	OK	4.7571	7.15134	0.58813	2.65281	5e-05	0.0018206	yes	1.5033
ENSMUSG00000072825.3	AW555464	chr12:113960384-113984802	1-m	22-m	OK	12.27	18.429	0.586839	2.90404	5e-05	0.0018206	yes	1.50195
ENSMUSG00000031652.9	N4bp1	chr8:89365037-89409157	1-m	22-m	OK	8.95382	13.4436	0.58634	1.92895	0.0009	0.0190369	yes	1.50143
ENSMUSG00000006390.9	Elovl1	chr4:118100697-118109957	1-m	22-m	OK	6.03349	4.02208	-0.585053	-1.94743	0.0007	0.0156966	yes	0.666625
ENSMUSG00000005699.8	Pard6a	chr8:108225053-108227393	1-m	22-m	OK	7.44381	4.95856	-0.586122	-2.47298	5e-05	0.0018206	yes	0.666131
ENSMUSG00000007207.4	Stx1a	chr5:135499351-135526970	1-m	22-m	OK	76.9674	51.239	-0.587005	-2.07269	0.0003	0.00831141	yes	0.665723
ENSMUSG00000038690.9	Atp5j2	chr5:145944566-145952931	1-m	22-m	OK	81.4662	54.2005	-0.587896	-2.6466	5e-05	0.0018206	yes	0.665312
ENSMUSG00000020601.7	Trib2	chr12:15798532-15823683	1-m	22-m	OK	9.71859	6.46445	-0.58822	-2.81949	5e-05	0.0018206	yes	0.665163
ENSMUSG00000056749.7	Nfil3	chr13:53062577-53076442	1-m	22-m	OK	2.61723	1.7406	-0.588456	-1.94322	0.0009	0.0190369	yes	0.665054
ENSMUSG00000031239.5	Itm2a	chrX:104592437-104598715	1-m	22-m	OK	13.2598	8.81062	-0.589746	-2.90188	5e-05	0.0018206	yes	0.66446
ENSMUSG00000092048.2	Vmn2r85	chr10:129854827-129866668	1-m	22-m	OK	0.600262	0.398517	-0.59095	-1.86224	0.00105	0.021525	yes	0.663906
ENSMUSG00000073591.2	Pcdhb22	chr18:37678006-37681073	1-m	22-m	OK	3.03928	2.01767	-0.591037	-2.54956	5e-05	0.0018206	yes	0.663866
ENSMUSG00000041571.7	Sepw1	chr7:16502556-16507751	1-m	22-m	OK	413.474	274.196	-0.592589	-2.64607	5e-05	0.0018206	yes	0.663152
ENSMUSG00000055202.7	Zfp811	chr17:32934350-32937883	1-m	22-m	OK	2.07745	1.37533	-0.595038	-1.89905	0.00125	0.0241978	yes	0.662027
ENSMUSG00000032540.8	Abhd5	chr9:122260725-122290642	1-m	22-m	OK	6.34856	4.202	-0.595354	-1.99183	0.00075	0.0165748	yes	0.661882
ENSMUSG00000041378.1	Cldn5	chr16:18776939-18778353	1-m	22-m	OK	10.6421	7.0357	-0.597014	-2.78971	5e-05	0.0018206	yes	0.661121
ENSMUSG00000048355.2	Arxes1	chrX:132567905-132569485	1-m	22-m	OK	4.24981	2.80961	-0.597029	-2.33638	5e-05	0.0018206	yes	0.661114
ENSMUSG00000045733.7	Sprn	chr7:147323462-147340776	1-m	22-m	OK	51.3396	33.9405	-0.597065	-2.76278	5e-05	0.0018206	yes	0.661098
ENSMUSG00000022865.7	Cxadr	chr16:78301740-78360030	1-m	22-m	OK	6.24611	4.11789	-0.601053	-2.47587	5e-05	0.0018206	yes	0.659273
ENSMUSG00000063415.5	Cyp26b1	chr6:84521937-84543740	1-m	22-m	OK	1.33599	0.880773	-0.601064	-2.18789	0.0001	0.00331017	yes	0.659268
ENSMUSG00000036949.8	Slc39a12	chr2:14309942-14416602	1-m	22-m	OK	16.0995	10.6116	-0.601363	-2.22837	0.00025	0.00717308	yes	0.659131
ENSMUSG00000050912.9	Tmem123	chr9:7764040-7794333	1-m	22-m	OK	4.67471	3.07934	-0.602257	-2.40888	5e-05	0.0018206	yes	0.658723
ENSMUSG00000029175.10	4930471M23Rik	chr5:30950305-30962104	1-m	22-m	OK	9.95765	6.55764	-0.602629	-2.23185	0.0002	0.00596218	yes	0.658553
ENSMUSG00000025821.8	Zfp282	chr6:47827202-47858484	1-m	22-m	OK	3.92433	2.58287	-0.603467	-2.26332	0.00015	0.004672	yes	0.65817
ENSMUSG00000045752.5	Tssc4	chr7:150255057-150280547	1-m	22-m	OK	11.0713	7.28093	-0.604636	-2.50254	5e-05	0.0018206	yes	0.657637
ENSMUSG00000015852.7	Fcrls	chr3:87054679-87067660	1-m	22-m	OK	8.30062	5.45581	-0.605426	-2.06002	0.00065	0.0148809	yes	0.657277
ENSMUSG00000053581.7	Zfand2a	chr5:139947164-139960503	1-m	22-m	OK	13.2127	8.68009	-0.606138	-2.24857	0.0004	0.0104389	yes	0.656953
ENSMUSG00000082029.1	H3f3c	chr2:119491361-119491772	1-m	22-m	OK	11.7303	7.70401	-0.606561	-1.96813	0.00105	0.021525	yes	0.65676
ENSMUSG00000040767.4	Snrnp25	chr11:32105414-32108984	1-m	22-m	OK	4.46104	2.92471	-0.609083	-1.73611	0.00145	0.0269439	yes	0.655613
ENSMUSG00000015484.3	Fam163a	chr1:157923095-158135156	1-m	22-m	OK	1.96397	1.28682	-0.609962	-2.10366	0.00045	0.0112817	yes	0.655214
ENSMUSG00000060467.2	Gm10080	chr9:44182823-44183278	1-m	22-m	OK	16.9074	11.0663	-0.611476	-2.27874	0.0002	0.00596218	yes	0.654527
ENSMUSG00000053093.9	Myh7	chr14:55589524-55613471	1-m	22-m	OK	1.75489	1.14605	-0.614708	-2.10318	5e-05	0.0018206	yes	0.653062
ENSMUSG00000020163.6	Uqcr11	chr10:79865741-79869575	1-m	22-m	OK	51.5127	33.6315	-0.615115	-2.65147	5e-05	0.0018206	yes	0.652878
ENSMUSG00000022372.8	Sla	chr15:66502314-66682283	1-m	22-m	OK	4.04081	2.62701	-0.621223	-1.77191	0.0025	0.0395782	yes	0.65012
ENSMUSG00000090122.2	Kcne1l	chrX:138739294-138740837	1-m	22-m	OK	1.88061	1.22217	-0.621757	-1.69927	0.00315	0.0463647	yes	0.649879
ENSMUSG00000036634.8	Mag	chr7:31684201-31699851	1-m	22-m	OK	55.837	36.2745	-0.622266	-3.01519	5e-05	0.0018206	yes	0.64965
ENSMUSG00000069274.3	Hist1h4f	chr13:23643126-23643517	1-m	22-m	OK	29.0085	18.8365	-0.622943	-2.5082	5e-05	0.0018206	yes	0.649345
ENSMUSG00000055334.4	Snupn	chr9:56798684-56831013	1-m	22-m	OK	6.56773	4.26273	-0.623615	-2.15176	0.0002	0.00596218	yes	0.649043
ENSMUSG00000037362.8	Nov	chr15:54577256-54585594	1-m	22-m	OK	32.7245	21.2284	-0.624376	-3.24412	5e-05	0.0018206	yes	0.6487
ENSMUSG00000022122.7	Ednrb	chr14:104213841-104243390	1-m	22-m	OK	13.7931	8.94597	-0.624637	-3.1377	5e-05	0.0018206	yes	0.648583
ENSMUSG00000078958.2	Atp6ap1l	chr13:91023064-91044960	1-m	22-m	OK	5.88205	3.81443	-0.62485	-1.86396	0.00125	0.0241978	yes	0.648487
ENSMUSG00000091478.1	Gm10039	chr11:100222931-100223465	1-m	22-m	OK	100.111	64.8703	-0.625968	-3.16024	5e-05	0.0018206	yes	0.647985
ENSMUSG00000026750.5	Psmb7	chr2:38367162-38499607	1-m	22-m	OK	53.4249	34.5992	-0.626776	-2.1642	0.00045	0.0112817	yes	0.647622
ENSMUSG00000091269.1	Gm6682	chr12:4789020-4789317	1-m	22-m	OK	39.1672	25.3605	-0.627064	-2.38854	0.0001	0.00331017	yes	0.647493
ENSMUSG00000029838.7	Ptn	chr6:36665662-36761361	1-m	22-m	OK	144.777	93.7151	-0.627481	-1.82537	0.0019	0.032648	yes	0.647306
ENSMUSG00000031502.9	Col4a1	chr8:11187754-11449287	1-m	22-m	OK	5.8042	3.7548	-0.628362	-1.81291	0.0014	0.026238	yes	0.64691
ENSMUSG00000024258.3	Polr2d	chr18:31948812-31956296	1-m	22-m	OK	7.63006	4.93049	-0.629963	-2.20031	0.00045	0.0112817	yes	0.646193
ENSMUSG00000030235.9	Slco1c1	chr6:141472906-141518241	1-m	22-m	OK	15.5889	10.0683	-0.630696	-2.3746	5e-05	0.0018206	yes	0.645865
ENSMUSG00000025950.9	Idh1	chr1:65205189-65233053	1-m	22-m	OK	17.5487	11.3314	-0.631032	-2.92102	5e-05	0.0018206	yes	0.645714
ENSMUSG00000035228.8	Ccdc106	chr7:5002331-5012387	1-m	22-m	OK	17.7341	11.4496	-0.631234	-1.7083	0.00215	0.0355459	yes	0.645624
ENSMUSG00000050821.7	Fam131a	chr16:20693354-20722340	1-m	22-m	OK	69.1708	44.5466	-0.634848	-2.51558	5e-05	0.0018206	yes	0.644009
ENSMUSG00000020571.6	Pdia6	chr12:17273350-17336165	1-m	22-m	OK	34.1532	21.9577	-0.637293	-2.69931	5e-05	0.0018206	yes	0.642918
ENSMUSG00000050347.4	Gm9844	chr7:25647220-25647696	1-m	22-m	OK	65.5222	42.1189	-0.637515	-3.17533	5e-05	0.0018206	yes	0.642819
ENSMUSG00000039372.5	March4	chr1:72473685-72583504	1-m	22-m	OK	3.21697	2.06597	-0.638884	-1.93718	0.0007	0.0156966	yes	0.64221
ENSMUSG00000024736.8	Tmem132a	chr19:10914216-10944430	1-m	22-m	OK	35.3084	22.6591	-0.639918	-3.18128	5e-05	0.0018206	yes	0.641749
ENSMUSG00000042462.4	Dctpp1	chr7:134400472-134404223	1-m	22-m	OK	7.88206	5.0572	-0.640233	-2.10185	0.00055	0.0131219	yes	0.641609
ENSMUSG00000079523.2	Tmsb10	chr6:72907340-72908742	1-m	22-m	OK	33.8926	21.7099	-0.642621	-2.9716	5e-05	0.0018206	yes	0.640548
ENSMUSG00000022965.7	Ifngr2	chr16:91547316-91565414	1-m	22-m	OK	11.2105	7.17837	-0.643118	-1.98233	0.0006	0.0140089	yes	0.640328
ENSMUSG00000054850.3	Ncrna00086	chrX:53624796-53630976	1-m	22-m	OK	5.64396	3.61232	-0.643782	-2.84392	5e-05	0.0018206	yes	0.640033
ENSMUSG00000040699.7	Limd2	chr11:106017569-106022472	1-m	22-m	OK	18.2851	11.6996	-0.644216	-2.12694	0.00035	0.00939044	yes	0.63984
ENSMUSG00000031938.7	4931406C07Rik	chr9:15087782-15106000	1-m	22-m	OK	2.71593	1.73555	-0.646055	-2.16039	0.00035	0.00939044	yes	0.639025
ENSMUSG00000017144.2	Rnd3	chr2:50985957-51004631	1-m	22-m	OK	5.58684	3.56931	-0.646386	-2.64614	5e-05	0.0018206	yes	0.638879
ENSMUSG00000022797.9	Tfrc	chr16:32609005-32632880	1-m	22-m	OK	31.7477	20.281	-0.646524	-2.04846	0.00025	0.00717308	yes	0.638818
ENSMUSG00000018589.8	Glra2	chrX:161566948-161765325	1-m	22-m	OK	4.57331	2.91916	-0.647685	-1.74093	0.00305	0.0458189	yes	0.638304
ENSMUSG00000049539.1	Hist1h1a	chr13:23855536-23856283	1-m	22-m	OK	8.88103	5.66604	-0.648386	-2.42691	5e-05	0.0018206	yes	0.637994
ENSMUSG00000042460.4	C1galt1	chr6:7794841-7822047	1-m	22-m	OK	6.44569	4.11192	-0.648523	-2.49407	5e-05	0.0018206	yes	0.637933
ENSMUSG00000027852.7	Nras	chr3:102862151-102871837	1-m	22-m	OK	11.9645	7.62595	-0.649766	-3.28617	5e-05	0.0018206	yes	0.637384
ENSMUSG00000041046.7	Ramp3	chr11:6550150-6577478	1-m	22-m	OK	2.79427	1.78063	-0.650086	-1.98192	0.00075	0.0165748	yes	0.637242
ENSMUSG00000041355.8	Ssr2	chr3:88383592-88392319	1-m	22-m	OK	28.6821	18.2662	-0.650974	-3.26078	5e-05	0.0018206	yes	0.63685
ENSMUSG00000047881.8	Rell1	chr5:64300134-64360144	1-m	22-m	OK	3.76093	2.39036	-0.653862	-2.02856	0.00025	0.00717308	yes	0.635577
ENSMUSG00000036578.6	Fxyd7	chr7:31827535-31836481	1-m	22-m	OK	36.9566	23.4875	-0.65394	-2.71228	5e-05	0.0018206	yes	0.635542
ENSMUSG00000046719.7	Nxph3	chr11:95371158-95375884	1-m	22-m	OK	7.81112	4.96389	-0.654058	-3.09215	5e-05	0.0018206	yes	0.63549
ENSMUSG00000031740.7	Mmp2	chr8:95351226-95377316	1-m	22-m	OK	0.725697	0.460332	-0.656691	-1.77925	0.0029	0.0444832	yes	0.634332
ENSMUSG00000032135.8	Mcam	chr9:43931850-43950810	1-m	22-m	OK	5.05207	3.20426	-0.656881	-2.60318	5e-05	0.0018206	yes	0.634248
ENSMUSG00000003657.7	Calb2	chr8:112661401-112692110	1-m	22-m	OK	12.1229	7.68748	-0.657151	-3.09531	5e-05	0.0018206	yes	0.634129
ENSMUSG00000039016.4	Timm8b	chr9:50412005-50433105	1-m	22-m	OK	92.9495	58.8441	-0.659549	-2.56781	5e-05	0.0018206	yes	0.633076
ENSMUSG00000040254.6	Sema3d	chr5:12383165-12588943	1-m	22-m	OK	1.80943	1.14517	-0.659967	-1.66575	0.00325	0.0475165	yes	0.632893
ENSMUSG00000014813.7	Stc1	chr14:69647294-69659861	1-m	22-m	OK	0.775215	0.490606	-0.660033	-2.09551	0.0004	0.0104389	yes	0.632864
ENSMUSG00000015341.10	Golga7	chr8:24351824-24367546	1-m	22-m	OK	20.4931	12.9661	-0.660392	-3.1283	5e-05	0.0018206	yes	0.632706
ENSMUSG00000071847.5	Apcdd1	chr18:63081980-63112849	1-m	22-m	OK	3.89749	2.46323	-0.661994	-2.37967	5e-05	0.0018206	yes	0.632004
ENSMUSG00000069662.4	Marcks	chr10:36853048-36858732	1-m	22-m	OK	29.2489	18.485	-0.66203	-3.37644	5e-05	0.0018206	yes	0.631988
ENSMUSG00000085611.1	Ap3s1-ps1	chrX:36038765-36039347	1-m	22-m	OK	6.21025	3.92426	-0.662233	-2.04449	0.00055	0.0131219	yes	0.631899
ENSMUSG00000021591.7	Glrx	chr13:75977315-75987599	1-m	22-m	OK	9.98818	6.30664	-0.66335	-2.75147	5e-05	0.0018206	yes	0.63141
ENSMUSG00000049164.5	Zfp518a	chr19:40985982-40992437	1-m	22-m	OK	3.09322	1.94798	-0.667132	-3.2923	5e-05	0.0018206	yes	0.629757
ENSMUSG00000029581.8	Fscn1	chr5:143722021-143734864	1-m	22-m	OK	41.4922	26.111	-0.668182	-2.63967	5e-05	0.0018206	yes	0.629299
ENSMUSG00000047003.7	Zfp41	chr15:75447108-75455730	1-m	22-m	OK	1.7007	1.069	-0.669867	-1.98027	0.0003	0.00831141	yes	0.628565
ENSMUSG00000031274.9	Col4a5	chrX:137909927-138123778	1-m	22-m	OK	0.718465	0.450852	-0.672266	-1.52393	0.00275	0.0428266	yes	0.62752
ENSMUSG00000007987.8	Rabl5	chr5:137384019-137389114	1-m	22-m	OK	20.8966	13.112	-0.672377	-3.04209	5e-05	0.0018206	yes	0.627472
ENSMUSG00000021203.8	Otub2	chr12:104626891-104644555	1-m	22-m	OK	9.94387	6.23598	-0.67319	-1.68309	0.00305	0.0458189	yes	0.627119
ENSMUSG00000030638.6	Sh3gl3	chr7:89319727-89455923	1-m	22-m	OK	19.3196	12.1055	-0.674398	-2.173	0.0005	0.0121181	yes	0.626594
ENSMUSG00000057469.6	E2f6	chr12:16817770-16833549	1-m	22-m	OK	9.4168	5.89909	-0.674745	-2.90389	5e-05	0.0018206	yes	0.626443
ENSMUSG00000023259.9	Slc26a6	chr9:108756367-108764472	1-m	22-m	OK	1.5773	0.986914	-0.676463	-2.07148	0.00045	0.0112817	yes	0.625697
ENSMUSG00000025739.7	Gng13	chr17:25854115-25864364	1-m	22-m	OK	128.354	80.2772	-0.677068	-3.25931	5e-05	0.0018206	yes	0.625435
ENSMUSG00000027669.6	Gnb4	chr3:32479253-32515507	1-m	22-m	OK	10.5768	6.60851	-0.678504	-2.73506	5e-05	0.0018206	yes	0.624813
ENSMUSG00000052593.8	Adam17	chr12:21322252-21379493	1-m	22-m	OK	4.52912	2.8295	-0.678683	-1.5938	0.00165	0.029582	yes	0.624735
ENSMUSG00000026344.3	Lypd1	chr1:127573571-127809678	1-m	22-m	OK	36.3662	22.6988	-0.67998	-2.18256	5e-05	0.0018206	yes	0.624174
ENSMUSG00000000202.3	Btbd17	chr11:114652530-114657259	1-m	22-m	OK	4.77743	2.97794	-0.681919	-2.17227	0.0001	0.00331017	yes	0.623336
ENSMUSG00000039217.5	Il18	chr9:50383377-50389942	1-m	22-m	OK	10.8525	6.75963	-0.683009	-2.20556	0.0002	0.00596218	yes	0.622865
ENSMUSG00000072568.3	Fam84b	chr15:60650550-60663348	1-m	22-m	OK	1.43748	0.895298	-0.683097	-2.68133	5e-05	0.0018206	yes	0.622827
ENSMUSG00000033491.6	Prss35	chr9:86636433-86650680	1-m	22-m	OK	1.46257	0.910252	-0.684163	-1.92932	0.0012	0.023649	yes	0.622367
ENSMUSG00000006403.6	Adamts4	chr1:173180551-173190768	1-m	22-m	OK	3.98584	2.47936	-0.684916	-3.25275	5e-05	0.0018206	yes	0.622042
ENSMUSG00000001700.8	Gramd3	chr18:56559990-56663446	1-m	22-m	OK	4.57366	2.83688	-0.689044	-2.37096	5e-05	0.0018206	yes	0.620265
ENSMUSG00000053192.5	Mllt11	chr3:94985687-95032599	1-m	22-m	OK	92.4592	57.3149	-0.689907	-2.91454	5e-05	0.0018206	yes	0.619894
ENSMUSG00000020635.7	Fkbp1b	chr12:4839980-4848401	1-m	22-m	OK	14.3843	8.91271	-0.690557	-2.92842	5e-05	0.0018206	yes	0.619615
ENSMUSG00000078495.3	Gm13157	chr4:147128082-147183895	1-m	22-m	OK	1.66316	1.02888	-0.692861	-1.85543	0.0015	0.0275384	yes	0.618626
ENSMUSG00000074280.4	Gm6166	chr9:57331719-57332392	1-m	22-m	OK	13.4997	8.35035	-0.693017	-2.79446	5e-05	0.0018206	yes	0.618559
ENSMUSG00000034098.8	Fstl5	chr3:75878191-76513941	1-m	22-m	OK	7.75325	4.78362	-0.696699	-1.79089	0.00315	0.0463647	yes	0.616982
ENSMUSG00000037139.9	Myom3	chr4:135315629-135371479	1-m	22-m	OK	0.960313	0.591801	-0.698394	-1.76787	0.0016	0.0289572	yes	0.616258
ENSMUSG00000005397.7	Nid1	chr13:13529868-13604542	1-m	22-m	OK	1.26909	0.781994	-0.69857	-2.71229	5e-05	0.0018206	yes	0.616183
ENSMUSG00000037031.8	Tspan15	chr10:61648143-61693974	1-m	22-m	OK	2.85727	1.75715	-0.7014	-2.73512	5e-05	0.0018206	yes	0.614975
ENSMUSG00000047786.11	Lix1	chr17:17539635-17596351	1-m	22-m	OK	14.6128	8.98421	-0.701766	-3.21991	5e-05	0.0018206	yes	0.614819
ENSMUSG00000051107.4	Gm15440	chr13:51780897-51796410	1-m	22-m	OK	4.91492	3.02049	-0.702387	-2.02211	0.0007	0.0156966	yes	0.614555
ENSMUSG00000031538.5	Plat	chr8:23868215-23893319	1-m	22-m	OK	9.07127	5.57218	-0.703064	-2.98744	5e-05	0.0018206	yes	0.614266
ENSMUSG00000027533.9	Fabp5	chr3:10012547-10016607	1-m	22-m	OK	38.1175	23.3606	-0.706379	-3.22912	5e-05	0.0018206	yes	0.612856
ENSMUSG00000007872.3	Id3	chr4:135699411-135701670	1-m	22-m	OK	10.0586	6.16053	-0.707302	-2.6994	5e-05	0.0018206	yes	0.612464
ENSMUSG00000026614.6	Slc30a10	chr1:187270994-187292641	1-m	22-m	OK	2.08326	1.26242	-0.722652	-2.73739	5e-05	0.0018206	yes	0.605982
ENSMUSG00000035431.4	Sstr1	chr12:59312758-59315431	1-m	22-m	OK	4.45313	2.69536	-0.72434	-3.11518	5e-05	0.0018206	yes	0.605274
ENSMUSG00000070532.3	1700084C01Rik	chr1:171858778-171864784	1-m	22-m	OK	4.21445	2.54079	-0.730067	-2.52917	5e-05	0.0018206	yes	0.602876
ENSMUSG00000043773.4	1700048O20Rik	chr9:121847252-121856132	1-m	22-m	OK	2.4739	1.49143	-0.730093	-2.15565	0.00045	0.0112817	yes	0.602865
ENSMUSG00000054855.7	Rnd1	chr15:98493851-98507892	1-m	22-m	OK	6.94162	4.18008	-0.731743	-2.93874	5e-05	0.0018206	yes	0.602176
ENSMUSG00000063632.5	Sox11	chr12:28025561-28027574	1-m	22-m	OK	2.03412	1.22434	-0.7324	-2.50399	0.0001	0.00331017	yes	0.601902
ENSMUSG00000037960.9	1110007C09Rik	chr13:49298319-49311395	1-m	22-m	OK	3.96212	2.38476	-0.732428	-1.8601	0.0012	0.023649	yes	0.60189
ENSMUSG00000083670.1	Gm6829	chrX:8904874-8905234	1-m	22-m	OK	50.9735	30.6613	-0.733327	-3.22646	5e-05	0.0018206	yes	0.601515
ENSMUSG00000055415.6	Atp10b	chr11:42963378-43124590	1-m	22-m	OK	0.454889	0.273135	-0.735904	-1.68642	0.0024	0.0383524	yes	0.600442
ENSMUSG00000007944.7	Ttc9b	chr7:28438933-28441227	1-m	22-m	OK	46.6056	27.9563	-0.737331	-3.79927	5e-05	0.0018206	yes	0.599848
ENSMUSG00000007877.2	Tcap	chr11:98245124-98246267	1-m	22-m	OK	2.39995	1.43835	-0.738591	-2.03562	0.0011	0.022193	yes	0.599324
ENSMUSG00000045871.4	Slitrk6	chr14:111147799-111154371	1-m	22-m	OK	0.541627	0.323307	-0.744393	-2.15684	0.00045	0.0112817	yes	0.596919
ENSMUSG00000027570.8	Col9a3	chr2:180332494-180377413	1-m	22-m	OK	2.48743	1.48324	-0.745905	-1.80377	0.00295	0.0449346	yes	0.596294
ENSMUSG00000020737.6	Hn1	chr11:115358666-115375701	1-m	22-m	OK	26.5547	15.8182	-0.747383	-3.58563	5e-05	0.0018206	yes	0.595683
ENSMUSG00000084830.1	Gm14539	chrX:20158263-20158440	1-m	22-m	OK	67.6443	40.2929	-0.747443	-1.86204	0.00125	0.0241978	yes	0.595658
ENSMUSG00000024937.8	Ehbp1l1	chr19:5707375-5726317	1-m	22-m	OK	3.03256	1.80334	-0.749868	-3.12937	5e-05	0.0018206	yes	0.594658
ENSMUSG00000079598.2	Clec2l	chr6:38613068-38630863	1-m	22-m	OK	22.1095	13.1415	-0.750541	-3.44637	5e-05	0.0018206	yes	0.594381
ENSMUSG00000035561.5	Aldh1b1	chr4:45811893-45817476	1-m	22-m	OK	2.43131	1.44483	-0.750833	-2.29244	5e-05	0.0018206	yes	0.59426
ENSMUSG00000046607.5	Hrk	chr5:118619772-118639487	1-m	22-m	OK	6.59823	3.91707	-0.752304	-3.84631	5e-05	0.0018206	yes	0.593655
ENSMUSG00000025823.8	Pdia4	chr6:47746140-47763511	1-m	22-m	OK	21.9758	13.0402	-0.752947	-3.6961	5e-05	0.0018206	yes	0.59339
ENSMUSG00000047228.8	BC048546	chr6:128489839-128531624	1-m	22-m	OK	0.395405	0.234618	-0.753016	-1.97182	0.0016	0.0289572	yes	0.593362
ENSMUSG00000032902.1	Slc16a1	chr3:104442590-104462385	1-m	22-m	OK	8.53069	5.05185	-0.755849	-3.74975	5e-05	0.0018206	yes	0.592198
ENSMUSG00000006057.8	Atp5g1	chr11:95930165-95936984	1-m	22-m	OK	64.3306	38.0123	-0.759039	-3.27538	5e-05	0.0018206	yes	0.59089
ENSMUSG00000033849.2	B3galt2	chr1:145445926-145550023	1-m	22-m	OK	17.3049	10.2093	-0.761302	-2.343	5e-05	0.0018206	yes	0.589964
ENSMUSG00000021803.9	Cdhr1	chr14:37891035-37911497	1-m	22-m	OK	1.62943	0.955885	-0.76946	-2.91446	5e-05	0.0018206	yes	0.586637
ENSMUSG00000027962.9	Vcam1	chr3:115812937-115832606	1-m	22-m	OK	6.95975	4.07544	-0.772079	-3.75788	5e-05	0.0018206	yes	0.585573
ENSMUSG00000022656.9	Pvrl3	chr16:46387818-46498638	1-m	22-m	OK	11.7061	6.84828	-0.773447	-1.641	0.00285	0.0439809	yes	0.585018
ENSMUSG00000025453.9	Nnt	chr13:120124254-120197804	1-m	22-m	OK	6.83811	3.98788	-0.777978	-2.73093	5e-05	0.0018206	yes	0.583184
ENSMUSG00000024517.9	Grp	chr18:66032473-66046232	1-m	22-m	OK	5.271	3.06397	-0.782674	-2.42195	5e-05	0.0018206	yes	0.581288
ENSMUSG00000083829.1	Gm2199	chr5:81329774-81330648	1-m	22-m	OK	1.75481	1.02003	-0.782697	-1.80888	0.00235	0.0379099	yes	0.581279
ENSMUSG00000015149.7	Sirt2	chr7:29543269-29573684	1-m	22-m	OK	41.8999	24.3461	-0.783259	-3.3266	5e-05	0.0018206	yes	0.581053
ENSMUSG00000050953.8	Gja1	chr10:56097105-56110225	1-m	22-m	OK	51.5455	29.8812	-0.786609	-3.62682	5e-05	0.0018206	yes	0.579705
ENSMUSG00000050121.8	Opalin	chr19:41136963-41151603	1-m	22-m	OK	7.95395	4.60763	-0.787647	-3.13122	5e-05	0.0018206	yes	0.579288
ENSMUSG00000038530.5	Rgs4	chr1:171671607-171677773	1-m	22-m	OK	160.596	93.0258	-0.787735	-3.10264	5e-05	0.0018206	yes	0.579253
ENSMUSG00000045107.4	1810063B07Rik	chr14:20894867-20902394	1-m	22-m	OK	1.66804	0.964332	-0.790549	-2.22087	0.00035	0.00939044	yes	0.578124
ENSMUSG00000015882.10	Lcorl	chr5:46061160-46248854	1-m	22-m	OK	6.81562	3.93247	-0.793409	-1.64417	0.0029	0.0444832	yes	0.576979
ENSMUSG00000072235.5	Tuba1a	chr15:98780271-98783982	1-m	22-m	OK	535.722	308.144	-0.797881	-2.76001	5e-05	0.0018206	yes	0.575193
ENSMUSG00000063564.7	Col23a1	chr11:51103421-51397420	1-m	22-m	OK	2.10381	1.20874	-0.799507	-1.80218	0.00045	0.0112817	yes	0.574545
ENSMUSG00000037169.8	Mycn	chr12:12942901-12948720	1-m	22-m	OK	1.72476	0.990689	-0.799893	-2.36295	0.0001	0.00331017	yes	0.574392
ENSMUSG00000081176.1	H3f3a-ps2	chr16:91114433-91114844	1-m	22-m	OK	24.4838	14.0386	-0.802433	-3.10673	5e-05	0.0018206	yes	0.573381
ENSMUSG00000058672.6	Tubb2a	chr13:34166169-34169877	1-m	22-m	OK	186.495	106.863	-0.803381	-3.65616	5e-05	0.0018206	yes	0.573005
ENSMUSG00000025889.7	Snca	chr6:60681566-60779849	1-m	22-m	OK	164.717	94.3168	-0.804406	-2.94164	5e-05	0.0018206	yes	0.572598
ENSMUSG00000033933.7	Vhl	chr6:113573952-113581627	1-m	22-m	OK	13.214	7.55485	-0.806596	-2.95724	5e-05	0.0018206	yes	0.571729
ENSMUSG00000030905.5	Crym	chr7:127329893-127345625	1-m	22-m	OK	23.7642	13.54	-0.81156	-3.5635	5e-05	0.0018206	yes	0.569765
ENSMUSG00000022061.8	Nkx3-1	chr14:69808694-69812719	1-m	22-m	OK	0.438581	0.249621	-0.813106	-1.89453	0.00165	0.029582	yes	0.569155
ENSMUSG00000082809.2	Gm14150	chr2:151284691-151286045	1-m	22-m	OK	46.7672	26.506	-0.819178	-2.95074	5e-05	0.0018206	yes	0.566765
ENSMUSG00000016194.8	Hsd11b1	chr1:195029232-195090248	1-m	22-m	OK	7.13651	4.00322	-0.834058	-3.03415	5e-05	0.0018206	yes	0.560949
ENSMUSG00000050666.7	E130203B14Rik	chr14:33669941-33752673	1-m	22-m	OK	1.13503	0.636635	-0.834191	-2.00848	0.00095	0.0199018	yes	0.560897
ENSMUSG00000024647.8	Cbln2	chr18:86880501-86887675	1-m	22-m	OK	13.0783	7.33548	-0.834212	-4.09206	5e-05	0.0018206	yes	0.560889
ENSMUSG00000022512.2	Cldn1	chr16:26356727-26371927	1-m	22-m	OK	0.824744	0.461749	-0.836838	-2.27541	0.0002	0.00596218	yes	0.559869
ENSMUSG00000000957.8	Mmp14	chr14:55050440-55060095	1-m	22-m	OK	2.29099	1.27747	-0.842681	-3.05545	5e-05	0.0018206	yes	0.557606
ENSMUSG00000048583.9	Igf2	chr7:149836672-149856261	1-m	22-m	OK	7.66682	4.25645	-0.848977	-3.60619	5e-05	0.0018206	yes	0.555178
ENSMUSG00000019890.3	Nts	chr10:101944393-101953052	1-m	22-m	OK	4.89615	2.71015	-0.853274	-3.04235	5e-05	0.0018206	yes	0.553527
ENSMUSG00000021643.8	Serf1	chr13:100877951-100884526	1-m	22-m	OK	14.3838	7.94046	-0.857149	-2.8844	5e-05	0.0018206	yes	0.552042
ENSMUSG00000040653.5	Ppp1r14c	chr10:6881565-6982468	1-m	22-m	OK	3.50468	1.93452	-0.857312	-1.93878	0.0019	0.032648	yes	0.55198
ENSMUSG00000028597.8	Gpx7	chr4:108072994-108079566	1-m	22-m	OK	1.92311	1.05809	-0.861972	-1.88858	0.0007	0.0156966	yes	0.5502
ENSMUSG00000021276.8	Cinp	chr12:112110831-112127325	1-m	22-m	OK	29.6258	16.2845	-0.863349	-2.25945	5e-05	0.0018206	yes	0.549675
ENSMUSG00000021123.6	Rdh12	chr12:80309900-80323652	1-m	22-m	OK	1.05717	0.579406	-0.867557	-1.6988	0.0021	0.0350221	yes	0.548074
ENSMUSG00000059412.5	Fxyd2	chr9:45207956-45218361	1-m	22-m	OK	5.4337	2.97727	-0.867946	-2.13017	0.00105	0.021525	yes	0.547926
ENSMUSG00000021835.8	Bmp4	chr14:46999088-47010344	1-m	22-m	OK	1.45724	0.796697	-0.871134	-1.97767	0.00135	0.0256148	yes	0.546717
ENSMUSG00000026655.7	Fam107b	chr2:3621284-3699414	1-m	22-m	OK	3.52929	1.92879	-0.871682	-3.42394	5e-05	0.0018206	yes	0.546509
ENSMUSG00000026864.7	Hspa5	chr2:34627489-34632051	1-m	22-m	OK	93.1929	50.8776	-0.87319	-4.02105	5e-05	0.0018206	yes	0.545938
ENSMUSG00000048495.9	1110034B05Rik	chr1:57445080-57474797	1-m	22-m	OK	8.86975	4.80987	-0.882895	-1.72097	0.002	0.0340222	yes	0.542278
ENSMUSG00000020186.5	Csrp2	chr10:110357231-110376678	1-m	22-m	OK	2.36646	1.28074	-0.885757	-1.85178	0.0016	0.0289572	yes	0.541203
ENSMUSG00000082160.1	Gm11578	chr1:60649094-60649553	1-m	22-m	OK	13.3657	7.22497	-0.887475	-3.00932	5e-05	0.0018206	yes	0.540559
ENSMUSG00000058385.6	Hist1h2bg	chr13:23663264-23663882	1-m	22-m	OK	6.32646	3.41291	-0.890398	-2.76832	5e-05	0.0018206	yes	0.539465
ENSMUSG00000055723.5	Rras2	chr7:121190298-121261295	1-m	22-m	OK	6.67867	3.59236	-0.894631	-2.29907	0.0001	0.00331017	yes	0.537885
ENSMUSG00000048562.5	Sp8	chr12:120084801-120091051	1-m	22-m	OK	0.52794	0.282763	-0.90078	-2.20922	5e-05	0.0018206	yes	0.535597
ENSMUSG00000024501.13	Dpysl3	chr18:43480632-43597940	1-m	22-m	OK	14.9714	8.01054	-0.90224	-1.85228	0.0008	0.0173784	yes	0.535055
ENSMUSG00000036036.9	Zfp57	chr17:37138107-37147580	1-m	22-m	OK	4.20826	2.24329	-0.907611	-1.89506	0.00015	0.004672	yes	0.533067
ENSMUSG00000026712.2	Mrc1	chr2:14151040-14253684	1-m	22-m	OK	1.27831	0.680222	-0.910165	-2.68869	5e-05	0.0018206	yes	0.532124
ENSMUSG00000060962.6	Dmkn	chr7:31548774-31566085	1-m	22-m	OK	2.46673	1.30825	-0.91496	-1.89952	0.0024	0.0383524	yes	0.530359
ENSMUSG00000061086.6	Myl4	chr11:104411976-104457067	1-m	22-m	OK	17.2788	9.15295	-0.916693	-3.31241	5e-05	0.0018206	yes	0.529722
ENSMUSG00000021613.8	Hapln1	chr13:89680240-89751437	1-m	22-m	OK	5.5681	2.94028	-0.921231	-3.54338	5e-05	0.0018206	yes	0.528058
ENSMUSG00000059991.6	Nptx2	chr5:145306755-145318347	1-m	22-m	OK	12.0204	6.33519	-0.924029	-4.39403	5e-05	0.0018206	yes	0.527035
ENSMUSG00000044847.7	Lsm11	chr11:45741770-45758437	1-m	22-m	OK	3.98092	2.09478	-0.926306	-4.49175	5e-05	0.0018206	yes	0.526204
ENSMUSG00000069132.3	Nxph2	chr2:23176765-23257493	1-m	22-m	OK	1.32438	0.695575	-0.929035	-2.16544	0.00025	0.00717308	yes	0.52521
ENSMUSG00000049112.7	Oxtr	chr6:112423677-112440884	1-m	22-m	OK	1.75915	0.921093	-0.933461	-3.52335	5e-05	0.0018206	yes	0.523601
ENSMUSG00000036131.5	Frmd7	chrX:48247302-48295887	1-m	22-m	OK	1.41544	0.739623	-0.936386	-1.92313	0.00095	0.0199018	yes	0.52254
ENSMUSG00000007039.6	Ddah2	chr17:35195979-35199040	1-m	22-m	OK	5.13671	2.66581	-0.946273	-2.51401	5e-05	0.0018206	yes	0.518971
ENSMUSG00000034000.8	Neu4	chr1:95917069-95924903	1-m	22-m	OK	1.72447	0.891614	-0.951663	-2.7482	5e-05	0.0018206	yes	0.517036
ENSMUSG00000029086.8	Prom1	chr5:44384863-44493752	1-m	22-m	OK	4.43437	2.29122	-0.952614	-3.72596	5e-05	0.0018206	yes	0.516695
ENSMUSG00000069763.3	Tmem100	chr11:89891661-89897822	1-m	22-m	OK	6.21041	3.20246	-0.955507	-4.03868	5e-05	0.0018206	yes	0.51566
ENSMUSG00000022769.7	Sdf2l1	chr16:17130230-17132476	1-m	22-m	OK	4.07912	2.10245	-0.956188	-3.21663	5e-05	0.0018206	yes	0.515417
ENSMUSG00000049721.8	Gal3st1	chr11:3883638-3899329	1-m	22-m	OK	5.38194	2.76809	-0.959237	-3.03424	5e-05	0.0018206	yes	0.514329
ENSMUSG00000017386.4	Traf4	chr11:77972000-77979091	1-m	22-m	OK	3.08565	1.58348	-0.962475	-3.00915	5e-05	0.0018206	yes	0.513176
ENSMUSG00000082743.1	Gm12988	chr4:135312132-135312610	1-m	22-m	OK	3.74022	1.91561	-0.965323	-2.08493	0.00095	0.0199018	yes	0.512164
ENSMUSG00000070436.5	Serpinh1	chr7:106493884-106501740	1-m	22-m	OK	7.03949	3.56192	-0.982817	-4.48143	5e-05	0.0018206	yes	0.505991
ENSMUSG00000092235.1	Gm20393	chr9:120091681-120092315	1-m	22-m	OK	6.47976	3.27077	-0.986312	-3.06461	5e-05	0.0018206	yes	0.504766
ENSMUSG00000029661.9	Col1a2	chr6:4454813-4491543	1-m	22-m	OK	3.04047	1.51937	-1.00082	-2.77204	5e-05	0.0018206	yes	0.499716
ENSMUSG00000044519.7	Zfp488	chr14:34780255-34791950	1-m	22-m	OK	0.742764	0.36889	-1.00971	-2.8526	5e-05	0.0018206	yes	0.496646
ENSMUSG00000006782.10	Cnp	chr11:100436217-100565585	1-m	22-m	OK	93.5417	46.232	-1.01672	-3.23502	5e-05	0.0018206	yes	0.494239
ENSMUSG00000052565.5	Hist1h1d	chr13:23646900-23650721	1-m	22-m	OK	2.50507	1.22862	-1.02781	-4.2738	5e-05	0.0018206	yes	0.490454
ENSMUSG00000022076.9	Klhl1	chr14:96504477-96918321	1-m	22-m	OK	1.48889	0.72733	-1.03355	-2.13334	0.00045	0.0112817	yes	0.488507
ENSMUSG00000075031.2	Hist1h2bb	chr13:23838602-23839071	1-m	22-m	OK	8.41881	4.08163	-1.04447	-3.05117	5e-05	0.0018206	yes	0.484823
ENSMUSG00000075296.4	Aldh3b2	chr19:3972327-3981645	1-m	22-m	OK	0.534953	0.256824	-1.05864	-2.08547	0.00075	0.0165748	yes	0.480084
ENSMUSG00000057457.5	Phex	chrX:153596617-153853244	1-m	22-m	OK	0.406956	0.194631	-1.06413	-1.72427	0.0018	0.0314599	yes	0.478261
ENSMUSG00000043091.8	Tuba1c	chr15:98860321-98868536	1-m	22-m	OK	0.940201	0.44927	-1.06539	-2.58824	5e-05	0.0018206	yes	0.477843
ENSMUSG00000076439.5	Mog	chr17:37147690-37160343	1-m	22-m	OK	23.8548	11.2765	-1.08096	-4.38031	5e-05	0.0018206	yes	0.472714
ENSMUSG00000020150.7	Gamt	chr10:79720895-79723757	1-m	22-m	OK	6.97738	3.29016	-1.08453	-3.68094	5e-05	0.0018206	yes	0.471546
ENSMUSG00000042834.8	D0H4S114	chr18:33596672-33623683	1-m	22-m	OK	24.9423	11.6485	-1.09845	-4.89038	5e-05	0.0018206	yes	0.467018
ENSMUSG00000049929.7	Lpar4	chrX:104115963-104129239	1-m	22-m	OK	0.433436	0.202369	-1.09883	-2.66194	5e-05	0.0018206	yes	0.466895
ENSMUSG00000010797.2	Wnt2	chr6:17938939-17980585	1-m	22-m	OK	1.98954	0.925539	-1.10407	-2.77015	5e-05	0.0018206	yes	0.465202
ENSMUSG00000015202.7	Cnksr3	chr10:3134303-3227478	1-m	22-m	OK	1.17335	0.545824	-1.10412	-2.17705	0.00115	0.0229595	yes	0.465186
ENSMUSG00000032854.8	Ugt8a	chr3:125568276-125641468	1-m	22-m	OK	22.6453	10.4852	-1.11085	-4.36682	5e-05	0.0018206	yes	0.463021
ENSMUSG00000041261.8	Car8	chr4:8070513-8166188	1-m	22-m	OK	2.97762	1.36312	-1.12725	-4.29995	5e-05	0.0018206	yes	0.457788
ENSMUSG00000034164.10	Emid1	chr11:5006267-5052260	1-m	22-m	OK	1.85389	0.845781	-1.1322	-1.64564	0.00105	0.021525	yes	0.456219
ENSMUSG00000022665.8	Ccdc80	chr16:45093514-45128037	1-m	22-m	OK	3.27867	1.48952	-1.13826	-2.19035	5e-05	0.0018206	yes	0.454307
ENSMUSG00000027858.7	Tspan2	chr3:102524153-102576215	1-m	22-m	OK	28.1251	12.7504	-1.14131	-5.20695	5e-05	0.0018206	yes	0.453348
ENSMUSG00000069919.6	Hba-a1	chr11:32183510-32184465	1-m	22-m	OK	32.835	14.8732	-1.14252	-4.79715	5e-05	0.0018206	yes	0.452968
ENSMUSG00000028364.8	Tnc	chr4:63620818-63810958	1-m	22-m	OK	1.27927	0.571114	-1.16347	-3.85327	5e-05	0.0018206	yes	0.446437
ENSMUSG00000009628.8	Tex15	chr8:34627209-34696054	1-m	22-m	OK	0.691373	0.308617	-1.16365	-2.02874	5e-05	0.0018206	yes	0.446382
ENSMUSG00000055612.9	Cdca7	chr2:72314215-72324950	1-m	22-m	OK	1.65285	0.736307	-1.16658	-1.75026	0.00095	0.0199018	yes	0.445476
ENSMUSG00000033585.4	Ndn	chr7:69493162-69494814	1-m	22-m	OK	64.8154	28.8075	-1.16989	-6.09738	5e-05	0.0018206	yes	0.444455
ENSMUSG00000037625.6	Cldn11	chr3:31048867-31063246	1-m	22-m	OK	58.6569	25.9546	-1.17631	-5.82501	5e-05	0.0018206	yes	0.442482
ENSMUSG00000091520.1	Gm17419	chr13:29034916-29045582	1-m	22-m	OK	3.64317	1.61192	-1.17641	-3.14222	5e-05	0.0018206	yes	0.442451
ENSMUSG00000031111.9	Igsf1	chrX:47135712-47150926	1-m	22-m	OK	1.94697	0.85763	-1.1828	-2.54597	5e-05	0.0018206	yes	0.440496
ENSMUSG00000069917.6	Hba-a2	chr11:32196488-32197301	1-m	22-m	OK	16.0252	6.91016	-1.21355	-4.30358	5e-05	0.0018206	yes	0.431206
ENSMUSG00000007682.5	Dio2	chr12:91962993-91989133	1-m	22-m	OK	22.1718	9.54156	-1.21643	-5.89011	5e-05	0.0018206	yes	0.430346
ENSMUSG00000027375.8	Mal	chr2:127458961-127482431	1-m	22-m	OK	111.35	47.6813	-1.22361	-5.41011	5e-05	0.0018206	yes	0.42821
ENSMUSG00000026042.9	Col5a2	chr1:45431165-45560127	1-m	22-m	OK	1.43916	0.613276	-1.23061	-2.0635	5e-05	0.0018206	yes	0.426137
ENSMUSG00000032679.6	Cd59a	chr2:103935957-103955511	1-m	22-m	OK	3.27743	1.38353	-1.24421	-4.00134	5e-05	0.0018206	yes	0.422139
ENSMUSG00000030225.8	Dera	chr6:137703062-137786410	1-m	22-m	OK	0.731746	0.306351	-1.25616	-1.86149	0.0025	0.0395782	yes	0.418657
ENSMUSG00000039676.3	Capsl	chr15:9365782-9395790	1-m	22-m	OK	1.23718	0.516163	-1.26115	-1.86978	0.0017	0.0302655	yes	0.417211
ENSMUSG00000069268.4	Hist1h2bf	chr13:23665604-23666065	1-m	22-m	OK	3.25312	1.34776	-1.27126	-2.32078	0.00065	0.0148809	yes	0.414298
ENSMUSG00000029084.4	Cd38	chr5:44260047-44303614	1-m	22-m	OK	1.10359	0.453404	-1.28334	-3.22914	5e-05	0.0018206	yes	0.410843
ENSMUSG00000028111.3	Ctsk	chr3:95303207-95313284	1-m	22-m	OK	2.24358	0.918794	-1.28799	-3.57092	5e-05	0.0018206	yes	0.409521
ENSMUSG00000031425.8	Plp1	chrX:133357209-133374272	1-m	22-m	OK	538.11	219.012	-1.29689	-2.43633	5e-05	0.0018206	yes	0.407003
ENSMUSG00000022686.8	B3gnt5	chr16:19760300-19772846	1-m	22-m	OK	0.522124	0.211985	-1.30043	-1.09983	0.00185	0.0320772	yes	0.406005
ENSMUSG00000026683.7	Nuf2	chr1:171428064-171461595	1-m	22-m	OK	0.491345	0.199162	-1.30279	-1.90687	0.00125	0.0241978	yes	0.405342
ENSMUSG00000015405.9	Ace2	chrX:160577263-160626352	1-m	22-m	OK	0.567807	0.229355	-1.30782	-2.61349	0.0001	0.00331017	yes	0.403931
ENSMUSG00000026879.7	Gsn	chr2:35111926-35163420	1-m	22-m	OK	31.6569	12.5795	-1.33144	-5.03251	5e-05	0.0018206	yes	0.397371
ENSMUSG00000012443.3	Kif11	chr19:37450892-37496349	1-m	22-m	OK	0.685137	0.264157	-1.375	-3.9145	5e-05	0.0018206	yes	0.385553
ENSMUSG00000076498.1	Trbc2	chr6:41496728-41498180	1-m	22-m	OK	5.81107	2.24003	-1.37529	-3.35147	5e-05	0.0018206	yes	0.385475
ENSMUSG00000022464.6	Slc38a4	chr15:96825253-96886387	1-m	22-m	OK	0.477237	0.183479	-1.37909	-2.56599	5e-05	0.0018206	yes	0.384461
ENSMUSG00000022090.4	Pdlim2	chr14:70564024-70577488	1-m	22-m	OK	8.56684	3.27586	-1.38689	-4.28011	5e-05	0.0018206	yes	0.382388
ENSMUSG00000052305.5	Hbb-b1	chr7:110975047-110976610	1-m	22-m	OK	132.939	50.5176	-1.39591	-6.80976	5e-05	0.0018206	yes	0.380005
ENSMUSG00000091795.1	Gm17692	chr17:6310546-6582266	1-m	22-m	OK	0.417898	0.158658	-1.39723	-3.45388	5e-05	0.0018206	yes	0.379657
ENSMUSG00000045382.6	Cxcr4	chr1:130484775-130488870	1-m	22-m	OK	0.980005	0.3717	-1.39865	-2.29495	0.0001	0.00331017	yes	0.379284
ENSMUSG00000024871.4	Doc2g	chr19:4000579-4007005	1-m	22-m	OK	2.87788	1.08796	-1.40338	-2.67682	5e-05	0.0018206	yes	0.378042
ENSMUSG00000057337.6	Chst3	chr10:59644279-59682008	1-m	22-m	OK	0.459532	0.173151	-1.40813	-3.06496	5e-05	0.0018206	yes	0.3768
ENSMUSG00000021760.3	Gpx8	chr13:113825586-113881343	1-m	22-m	OK	3.48645	1.29741	-1.42612	-3.80246	5e-05	0.0018206	yes	0.37213
ENSMUSG00000032323.7	Cyp11a1	chr9:57862819-57874827	1-m	22-m	OK	1.04457	0.386731	-1.4335	-2.96482	5e-05	0.0018206	yes	0.370232
ENSMUSG00000062778.6	Chia	chr3:105916146-105935038	1-m	22-m	OK	0.700778	0.257144	-1.44638	-1.49409	0.0025	0.0395782	yes	0.366941
ENSMUSG00000076431.3	Sox4	chr13:29034916-29045582	1-m	22-m	OK	3.43869	1.24378	-1.46713	-4.67302	5e-05	0.0018206	yes	0.361701
ENSMUSG00000091267.1	Gm17322	chr9:57845847-57855258	1-m	22-m	OK	3.03499	1.0769	-1.49481	-5.07094	5e-05	0.0018206	yes	0.354828
ENSMUSG00000053181.1	A830005F24Rik	chr13:48608938-48610228	1-m	22-m	OK	1.08329	0.381895	-1.50417	-2.13327	0.00215	0.0355459	yes	0.352533
ENSMUSG00000079733.2	Tmem181b-ps	chr17:6310546-6582266	1-m	22-m	OK	16.1213	5.62017	-1.52029	-2.93307	5e-05	0.0018206	yes	0.348616
ENSMUSG00000015134.8	Aldh1a3	chr7:73535777-73572403	1-m	22-m	OK	0.553986	0.192986	-1.52135	-1.33967	0.00215	0.0355459	yes	0.34836
ENSMUSG00000027750.9	Postn	chr3:54165030-54194961	1-m	22-m	OK	1.38809	0.476553	-1.54239	-2.61562	5e-05	0.0018206	yes	0.343316
ENSMUSG00000029177.3	Cenpa	chr5:30969149-30977200	1-m	22-m	OK	0.74417	0.255001	-1.54513	-1.3828	0.0005	0.0121181	yes	0.342665
ENSMUSG00000048327.6	Ckap2l	chr2:129072111-129122948	1-m	22-m	OK	0.45395	0.155197	-1.54844	-2.97087	5e-05	0.0018206	yes	0.34188
ENSMUSG00000075555.5	Gm10863	chr15:78996470-79057954	1-m	22-m	OK	1.50538	0.513129	-1.55274	-1.64383	0.00225	0.0368802	yes	0.340862
ENSMUSG00000073125.4	Xlr3b	chrX:70437545-70448269	1-m	22-m	OK	1.17983	0.400821	-1.55755	-3.60654	5e-05	0.0018206	yes	0.339728
ENSMUSG00000000560.5	Gabra2	chr5:71352295-71487088	1-m	22-m	OK	20.6277	6.96355	-1.56669	-2.87845	5e-05	0.0018206	yes	0.337582
ENSMUSG00000029675.9	Eln	chr5:135179650-135223111	1-m	22-m	OK	0.839032	0.281941	-1.57333	-2.94624	5e-05	0.0018206	yes	0.336032
ENSMUSG00000025930.5	Msc	chr1:14743426-14748454	1-m	22-m	OK	0.576115	0.192403	-1.58223	-2.46796	0.0001	0.00331017	yes	0.333965
ENSMUSG00000038173.8	Enpp6	chr8:48072278-48180249	1-m	22-m	OK	4.40559	1.45989	-1.59348	-3.50144	5e-05	0.0018206	yes	0.331371
ENSMUSG00000047139.8	Cd24a	chr10:43298974-43304068	1-m	22-m	OK	6.4393	2.10084	-1.61594	-6.51581	5e-05	0.0018206	yes	0.326252
ENSMUSG00000047945.6	Marcksl1	chr4:129190824-129193229	1-m	22-m	OK	42.4939	13.746	-1.62825	-8.45956	5e-05	0.0018206	yes	0.32348
ENSMUSG00000069305.3	Hist1h4n	chr13:21923635-21924065	1-m	22-m	OK	4.98778	1.61194	-1.6296	-3.0992	5e-05	0.0018206	yes	0.323178
ENSMUSG00000073940.3	Hbb-b2	chr7:110961037-110962510	1-m	22-m	OK	3.15214	1.01531	-1.63441	-3.50421	5e-05	0.0018206	yes	0.322102
ENSMUSG00000002289.9	Angptl4	chr17:33910694-33918520	1-m	22-m	OK	0.761015	0.243667	-1.64301	-1.77944	0.0001	0.00331017	yes	0.320188
ENSMUSG00000037725.7	Ckap2	chr8:23278623-23296291	1-m	22-m	OK	0.426128	0.131588	-1.69526	-2.46878	0.00045	0.0112817	yes	0.308799
ENSMUSG00000010021.7	Kif19a	chr11:114626701-114652053	1-m	22-m	OK	1.12756	0.343735	-1.71384	-2.00702	5e-05	0.0018206	yes	0.304848
ENSMUSG00000082691.4	Dynlt1-ps1	chr6:135299425-135299767	1-m	22-m	OK	32.8893	9.96329	-1.72292	-6.00219	5e-05	0.0018206	yes	0.302935
ENSMUSG00000073643.4	Wdfy1	chr1:79698836-79778020	1-m	22-m	OK	7.30372	2.15503	-1.76092	-4.26503	5e-05	0.0018206	yes	0.29506
ENSMUSG00000052229.5	Gpr17	chr18:32091160-32118273	1-m	22-m	OK	11.3243	3.18381	-1.83059	-8.04021	5e-05	0.0018206	yes	0.28115
ENSMUSG00000052688.6	5430435G22Rik	chr1:133585271-133610119	1-m	22-m	OK	1.73106	0.474582	-1.86693	-2.43027	5e-05	0.0018206	yes	0.274156
ENSMUSG00000019874.5	Fabp7	chr10:57504686-57508256	1-m	22-m	OK	26.9616	7.11442	-1.92209	-8.13206	5e-05	0.0018206	yes	0.263872
ENSMUSG00000009376.8	Met	chr6:17413799-17523980	1-m	22-m	OK	3.24327	0.828504	-1.96887	-4.69563	5e-05	0.0018206	yes	0.255453
ENSMUSG00000031004.7	Mki67	chr7:142881470-142908062	1-m	22-m	OK	0.809043	0.18827	-2.10341	-6.38286	5e-05	0.0018206	yes	0.232708
ENSMUSG00000039328.9	Rnf122	chr8:32222291-32241954	1-m	22-m	OK	1.58318	0.34525	-2.19711	-5.96962	5e-05	0.0018206	yes	0.218074
ENSMUSG00000023505.7	Cdca3	chr6:124779564-124783719	1-m	22-m	OK	0.695061	0.141858	-2.29269	-1.51936	0.00045	0.0112817	yes	0.204095
ENSMUSG00000001506.9	Col1a1	chr11:94797537-94814356	1-m	22-m	OK	2.26804	0.366194	-2.63077	-3.20895	5e-05	0.0018206	yes	0.161458
ENSMUSG00000026043.11	Col3a1	chr1:45368382-45406551	1-m	22-m	OK	1.63389	0.240013	-2.76712	-4.97178	5e-05	0.0018206	yes	0.146897
ENSMUSG00000020914.10	Top2a	chr11:98854256-98885503	1-m	22-m	OK	1.08428	0.15903	-2.76937	-2.02568	5e-05	0.0018206	yes	0.146668
ENSMUSG00000064398.1	U2	chrX:20191648-20191821	1-m	22-m	OK	1.7501	0	-inf	NA	0.00135	0.0256148	yes	-inf
ENSMUSG00000075538.2	Gm10855	chr2:6460750-7002359	1-m	22-m	OK	0.589369	0	-inf	NA	0.001	0.0208351	yes	-inf

## Sheet: Table_S16_Hippocampus_mRNA
gene_id	gene	locus	sample_1	sample_2	status	FPKM_1M	FPKM_22M	log2(fold_change)	test_stat	p_value	q_value	significant	FC
ENSMUSG00000091434.1	1010001B22Rik	chr5:110424529-110425417	1-m	22-m	OK	0	0.312085	inf	NA	5e-05	0.00149275	yes	inf
ENSMUSG00000069306.3	Hist1h4m	chr13:21903614-21904016	1-m	22-m	OK	0	0.727779	inf	NA	5e-05	0.00149275	yes	inf
ENSMUSG00000090015.2	Gm15446	chr5:110351667-110372955	1-m	22-m	OK	0.136883	6.26873	5.51716	3.82009	5e-05	0.00149275	yes	45.7963
ENSMUSG00000064360.1	mt-Nd3	chrM:9458-9806	1-m	22-m	OK	0.430814	11.2934	4.71227	5.96005	0.0001	0.00270991	yes	26.2141
ENSMUSG00000074060.4	Fbxw15	chr9:109455117-109470776	1-m	22-m	OK	0.026491	0.646383	4.60881	2.4933	5e-05	0.00149275	yes	24.4
ENSMUSG00000083929.2	Gm13301	chr4:42077720-42107058	1-m	22-m	OK	0.0499908	0.775265	3.95496	6.20557	5e-05	0.00149275	yes	15.5082
ENSMUSG00000040170.7	Fmo2	chr1:164804447-164828857	1-m	22-m	OK	0.0810307	0.944159	3.54249	2.56479	5e-05	0.00149275	yes	11.6519
ENSMUSG00000085092.1	Gm16867	chr14:69955207-70166920	1-m	22-m	OK	0.155691	1.70951	3.45682	4.26078	5e-05	0.00149275	yes	10.9801
ENSMUSG00000003477.5	Inmt	chr6:55120619-55125037	1-m	22-m	OK	0.102308	0.919033	3.16719	3.13816	0.00015	0.00382923	yes	8.98295
ENSMUSG00000073418.4	C4b	chr17:34865324-34880827	1-m	22-m	OK	0.999636	7.64582	2.9352	9.41522	5e-05	0.00149275	yes	7.64862
ENSMUSG00000025479.7	Cyp2e1	chr7:147949637-147960874	1-m	22-m	OK	0.0536952	0.407795	2.92498	1.41614	0.00325	0.0406007	yes	7.59463
ENSMUSG00000024164.8	C3	chr17:57343396-57367559	1-m	22-m	OK	0.0902735	0.661533	2.87344	6.64063	5e-05	0.00149275	yes	7.3281
ENSMUSG00000043013.7	Onecut1	chr9:74696243-74739282	1-m	22-m	OK	0.142211	1.02848	2.8544	2.90807	5e-05	0.00149275	yes	7.23203
ENSMUSG00000075437.4	Gm11681	chr11:112654044-112660322	1-m	22-m	OK	0.569175	3.29353	2.53269	5.53553	5e-05	0.00149275	yes	5.7865
ENSMUSG00000066477.6	Gm16551	chr9:74696243-74739282	1-m	22-m	OK	0.195937	0.989908	2.33691	3.06203	5e-05	0.00149275	yes	5.05219
ENSMUSG00000029816.7	Gpnmb	chr6:48986516-49020928	1-m	22-m	OK	0.929459	4.58157	2.30138	7.26482	5e-05	0.00149275	yes	4.92929
ENSMUSG00000024810.9	Il33	chr19:29999603-30035194	1-m	22-m	OK	4.81714	22.1119	2.19858	8.80229	5e-05	0.00149275	yes	4.59027
ENSMUSG00000050063.10	Klk6	chr7:51079868-51087397	1-m	22-m	OK	0.255674	1.17239	2.19707	3.40176	5e-05	0.00149275	yes	4.58547
ENSMUSG00000037708.9	BC061194	chr2:18615658-18682489	1-m	22-m	OK	0.181433	0.831317	2.19596	2.03806	0.00205	0.029384	yes	4.58194
ENSMUSG00000062593.8	Lilrb4	chr10:51200437-51216419	1-m	22-m	OK	0.0923374	0.4209	2.18849	2.00533	0.00025	0.00585414	yes	4.55828
ENSMUSG00000029762.6	Akr1b8	chr6:34304118-34318463	1-m	22-m	OK	0.097857	0.445915	2.18802	1.98744	0.003	0.0386344	yes	4.5568
ENSMUSG00000028971.4	Cort	chr4:148499142-148500872	1-m	22-m	OK	2.36759	10.6855	2.17417	6.65152	5e-05	0.00149275	yes	4.51326
ENSMUSG00000049436.4	Upk1b	chr16:38773296-38800316	1-m	22-m	OK	0.204638	0.915456	2.16141	3.46515	5e-05	0.00149275	yes	4.47352
ENSMUSG00000024066.7	Xdh	chr17:74233247-74299522	1-m	22-m	OK	0.243904	1.03551	2.08595	2.53087	0.0001	0.00270991	yes	4.24555
ENSMUSG00000041828.8	Abca8a	chr11:109886947-109957292	1-m	22-m	OK	0.880662	3.68356	2.06444	3.59712	5e-05	0.00149275	yes	4.18272
ENSMUSG00000035948.6	Acss3	chr10:106373219-106560724	1-m	22-m	OK	0.103027	0.42431	2.04209	1.95533	0.0027	0.0357288	yes	4.11842
ENSMUSG00000039891.5	Txlnb	chr10:17516024-17565469	1-m	22-m	OK	0.260734	1.06704	2.03296	4.99671	5e-05	0.00149275	yes	4.09244
ENSMUSG00000054545.10	Ugt1a6a	chr1:89951962-90116577	1-m	22-m	OK	0.163582	0.651203	1.9931	1.96502	0.0007	0.0130401	yes	3.98091
ENSMUSG00000086615.2	Gm16862	chr17:45871454-45925543	1-m	22-m	OK	0.0853425	0.332824	1.96343	2.55434	0.0001	0.00270991	yes	3.89988
ENSMUSG00000001665.4	Gstt3	chr10:75233974-75244159	1-m	22-m	OK	0.297142	1.15009	1.95252	2.19175	0.0003	0.00680386	yes	3.8705
ENSMUSG00000002831.7	Plin4	chr17:56219056-56249225	1-m	22-m	OK	0.321763	1.21525	1.91718	2.33858	0.0011	0.0183948	yes	3.77684
ENSMUSG00000051599.3	Pcdhb2	chr18:37454493-37457267	1-m	22-m	OK	1.0263	3.7757	1.87929	6.99381	5e-05	0.00149275	yes	3.67894
ENSMUSG00000031382.8	Asb11	chrX:160874925-160897102	1-m	22-m	OK	0.318418	1.14854	1.8508	2.94488	5e-05	0.00149275	yes	3.607
ENSMUSG00000023882.8	Zfp54	chr17:21560190-21572604	1-m	22-m	OK	0.284392	0.990181	1.79981	1.59003	0.00065	0.0123259	yes	3.48174
ENSMUSG00000006445.3	Epha2	chr4:140857154-140885299	1-m	22-m	OK	0.13196	0.451352	1.77415	1.45977	0.0002	0.0048929	yes	3.42036
ENSMUSG00000019232.8	Agxt2l1	chr3:130320365-130338668	1-m	22-m	OK	3.36989	11.3852	1.75638	5.96381	5e-05	0.00149275	yes	3.37849
ENSMUSG00000092274.1	Neat1	chr19:5824707-5845478	1-m	22-m	OK	3.14228	10.5788	1.75129	5.75542	5e-05	0.00149275	yes	3.36659
ENSMUSG00000073590.2	3222401L13Rik	chr18:37815560-37818391	1-m	22-m	OK	0.223222	0.741532	1.73203	4.21983	5e-05	0.00149275	yes	3.32195
ENSMUSG00000051678.2	Pcdhb6	chr18:37493681-37497087	1-m	22-m	OK	0.838064	2.59418	1.63014	5.97763	5e-05	0.00149275	yes	3.09543
ENSMUSG00000029307.5	Dmp1	chr5:104631631-104643121	1-m	22-m	OK	0.371853	1.1452	1.62279	4.48116	5e-05	0.00149275	yes	3.0797
ENSMUSG00000069516.6	Lyz2	chr10:116714389-116719377	1-m	22-m	OK	1.45698	4.40055	1.5947	5.18965	5e-05	0.00149275	yes	3.02032
ENSMUSG00000035352.3	Ccl12	chr11:81915346-81916902	1-m	22-m	OK	0.336554	1.00663	1.58063	1.76136	0.00115	0.01909	yes	2.991
ENSMUSG00000068129.4	Cst7	chr2:150396150-150404680	1-m	22-m	OK	0.234499	0.684321	1.54509	2.47093	5e-05	0.00149275	yes	2.91822
ENSMUSG00000086677.1	Gm12284	chr11:62732580-62735094	1-m	22-m	OK	0.125521	0.36473	1.5389	1.71321	0.0026	0.0348418	yes	2.90573
ENSMUSG00000037868.8	Egr2	chr10:66998222-67004936	1-m	22-m	OK	0.846494	2.43538	1.52458	2.58164	5e-05	0.00149275	yes	2.87703
ENSMUSG00000057596.7	Trim30d	chr7:111618527-111656363	1-m	22-m	OK	0.470606	1.34781	1.51802	2.66061	5e-05	0.00149275	yes	2.86398
ENSMUSG00000026822.9	Lcn2	chr2:32240152-32243317	1-m	22-m	OK	0.286747	0.810899	1.49975	2.10136	0.00025	0.00585414	yes	2.82794
ENSMUSG00000029826.8	Zc3hav1	chr6:38255285-38304603	1-m	22-m	OK	1.20146	3.34169	1.47579	5.81301	5e-05	0.00149275	yes	2.78136
ENSMUSG00000061835.2	Olfr316	chr11:58571105-58572116	1-m	22-m	OK	0.181053	0.499719	1.46471	1.95036	0.0027	0.0357288	yes	2.76008
ENSMUSG00000062488.8	I830012O16Rik	chr19:34682420-34687891	1-m	22-m	OK	0.46707	1.28768	1.46307	3.71926	5e-05	0.00149275	yes	2.75694
ENSMUSG00000090486.1	BC035947	chr1:78494380-78534748	1-m	22-m	OK	0.120816	0.329283	1.44651	1.85064	0.00315	0.0396325	yes	2.72548
ENSMUSG00000074896.3	Ifit3	chr19:34658020-34663221	1-m	22-m	OK	1.2322	3.34173	1.43937	4.80927	5e-05	0.00149275	yes	2.71202
ENSMUSG00000063804.6	Lin28b	chr10:45096425-45206201	1-m	22-m	OK	0.361	0.970598	1.42687	2.10896	0.00015	0.00382923	yes	2.68863
ENSMUSG00000030790.7	Adm	chr7:117771174-117773331	1-m	22-m	OK	0.293721	0.778037	1.40539	2.80702	5e-05	0.00149275	yes	2.64889
ENSMUSG00000021680.7	Crhbp	chr13:96201325-96214786	1-m	22-m	OK	5.39329	14.183	1.39493	5.83009	5e-05	0.00149275	yes	2.62976
ENSMUSG00000074634.3	Gm7120	chr13:120281510-120284277	1-m	22-m	OK	3.77859	9.82012	1.37789	4.39913	5e-05	0.00149275	yes	2.59888
ENSMUSG00000032372.7	Plscr2	chr9:92170439-92192573	1-m	22-m	OK	0.271366	0.699145	1.36535	2.30194	5e-05	0.00149275	yes	2.57639
ENSMUSG00000066037.6	Hnrnpr	chr4:135866856-135896596	1-m	22-m	OK	39.197	99.1641	1.33908	2.82269	5e-05	0.00149275	yes	2.5299
ENSMUSG00000004894.4	Hapln2	chr3:87825671-87831505	1-m	22-m	OK	1.75534	4.3822	1.3199	4.42478	5e-05	0.00149275	yes	2.49649
ENSMUSG00000037686.5	Aspg	chr12:113344893-113365784	1-m	22-m	OK	0.103386	0.257114	1.31436	2.07858	0.001	0.017083	yes	2.48692
ENSMUSG00000045498.1	Pcdhb3	chr18:37460452-37464239	1-m	22-m	OK	0.912937	2.25975	1.30758	4.94838	5e-05	0.00149275	yes	2.47526
ENSMUSG00000030256.5	Bhlhe41	chr6:145806762-145814078	1-m	22-m	OK	11.1829	27.5684	1.30172	3.30897	5e-05	0.00149275	yes	2.46523
ENSMUSG00000000759.8	Tubgcp3	chr8:12614276-12679229	1-m	22-m	OK	20.8693	51.2605	1.29646	2.00191	0.0035	0.0426156	yes	2.45625
ENSMUSG00000074591.3	Gm410	chr3:57470406-57496459	1-m	22-m	OK	0.253296	0.6116	1.27176	2.36977	5e-05	0.00149275	yes	2.41456
ENSMUSG00000026380.9	Tcfcp2l1	chr1:120524521-120581744	1-m	22-m	OK	0.299384	0.714827	1.2556	4.29004	5e-05	0.00149275	yes	2.38766
ENSMUSG00000034459.8	Ifit1	chr19:34715360-34724499	1-m	22-m	OK	0.677278	1.59937	1.23968	3.7573	5e-05	0.00149275	yes	2.36146
ENSMUSG00000021280.7	1200009I06Rik	chr12:112655227-112669393	1-m	22-m	OK	0.137475	0.320647	1.22181	2.27305	0.0003	0.00680386	yes	2.33239
ENSMUSG00000073427.3	Gm4924	chr10:81841337-81843982	1-m	22-m	OK	0.414128	0.958769	1.21111	3.36416	5e-05	0.00149275	yes	2.31516
ENSMUSG00000034647.8	Ankrd12	chr17:66316840-66426429	1-m	22-m	OK	29.5435	68.2176	1.2073	3.36436	5e-05	0.00149275	yes	2.30905
ENSMUSG00000075015.2	Gm10801	chr2:98502393-98504240	1-m	22-m	OK	0.503487	1.16079	1.20508	2.14165	0.00055	0.0109951	yes	2.3055
ENSMUSG00000029304.8	Spp1	chr5:104864136-104870069	1-m	22-m	OK	0.952592	2.15645	1.17873	2.84126	5e-05	0.00149275	yes	2.26377
ENSMUSG00000020216.5	Jsrp1	chr10:80271245-80276240	1-m	22-m	OK	0.366895	0.828592	1.17529	1.96934	0.00355	0.0429604	yes	2.25838
ENSMUSG00000079293.1	Clec7a	chr6:129411610-129422790	1-m	22-m	OK	0.165011	0.371292	1.16999	2.18446	0.00085	0.0150896	yes	2.2501
ENSMUSG00000045876.2	Pcdhb8	chr18:37514725-37517264	1-m	22-m	OK	0.885859	1.98947	1.16723	3.94996	5e-05	0.00149275	yes	2.2458
ENSMUSG00000051242.1	Pcdhb9	chr18:37560508-37563563	1-m	22-m	OK	3.08397	6.91234	1.16438	5.23193	5e-05	0.00149275	yes	2.24137
ENSMUSG00000048249.7	A930001N09Rik	chr17:26852594-26913580	1-m	22-m	OK	21.599	48.1788	1.15744	3.52446	5e-05	0.00149275	yes	2.23061
ENSMUSG00000063687.2	Pcdhb5	chr18:37480034-37483567	1-m	22-m	OK	1.3102	2.91954	1.15595	4.61244	5e-05	0.00149275	yes	2.22831
ENSMUSG00000055523.6	Gucy2g	chr19:55272786-55315726	1-m	22-m	OK	0.272715	0.607545	1.1556	2.61284	5e-05	0.00149275	yes	2.22777
ENSMUSG00000076617.2	Ighm	chr12:114659077-114660941	1-m	22-m	OK	4.19139	9.33558	1.15531	4.71045	5e-05	0.00149275	yes	2.22732
ENSMUSG00000047844.3	Bex4	chrX:132673534-132674982	1-m	22-m	OK	9.45522	20.966	1.14887	4.81725	5e-05	0.00149275	yes	2.2174
ENSMUSG00000074771.3	Ankrd5	chr2:136327645-136387827	1-m	22-m	OK	0.416472	0.922702	1.14765	1.80169	0.0001	0.00270991	yes	2.21553
ENSMUSG00000035910.9	Dcdc2a	chr13:25147872-25302575	1-m	22-m	OK	8.27741	18.332	1.14712	2.82925	5e-05	0.00149275	yes	2.21471
ENSMUSG00000026098.7	Pms1	chr1:53246030-53353862	1-m	22-m	OK	4.91856	10.8908	1.14681	2.16312	0.00025	0.00585414	yes	2.21424
ENSMUSG00000040740.7	Slc25a34	chr4:141174738-141179736	1-m	22-m	OK	0.692907	1.53055	1.14332	3.63214	5e-05	0.00149275	yes	2.20889
ENSMUSG00000027555.8	Car13	chr3:14641726-14663002	1-m	22-m	OK	0.120834	0.266337	1.14022	1.80439	0.0042	0.0484942	yes	2.20415
ENSMUSG00000000682.7	Cd52	chr4:133621826-133650997	1-m	22-m	OK	1.61724	3.56196	1.13913	2.21198	0.0007	0.0130401	yes	2.20248
ENSMUSG00000020467.8	Efemp1	chr11:28753203-28826743	1-m	22-m	OK	2.66726	5.86532	1.13685	3.45148	5e-05	0.00149275	yes	2.199
ENSMUSG00000023034.6	Nr4a1	chr15:101097276-101105223	1-m	22-m	OK	9.19516	20.1988	1.13532	5.36257	5e-05	0.00149275	yes	2.19667
ENSMUSG00000075010.3	AW112010	chr19:11122102-11125056	1-m	22-m	OK	0.395897	0.867568	1.13185	1.91064	0.0027	0.0357288	yes	2.1914
ENSMUSG00000020553.8	Pctp	chr11:89843978-89864208	1-m	22-m	OK	0.215109	0.468848	1.12405	2.03664	0.0017	0.0254968	yes	2.17958
ENSMUSG00000040564.7	Apoc1	chr7:20274832-20278007	1-m	22-m	OK	1.11281	2.41553	1.11813	1.97429	0.0014	0.0220181	yes	2.17065
ENSMUSG00000029290.5	Zfp326	chr5:106305583-106344837	1-m	22-m	OK	14.8465	32.1603	1.11516	2.2144	0.0003	0.00680386	yes	2.16619
ENSMUSG00000060802.8	B2m	chr2:121945843-122011925	1-m	22-m	OK	166.378	358.901	1.10912	5.57425	5e-05	0.00149275	yes	2.15714
ENSMUSG00000034460.6	Six4	chr12:74201245-74214401	1-m	22-m	OK	0.225795	0.486759	1.1082	3.08484	5e-05	0.00149275	yes	2.15577
ENSMUSG00000020932.8	Gfap	chr11:102699786-102962972	1-m	22-m	OK	79.8827	172.123	1.10749	3.55345	5e-05	0.00149275	yes	2.1547
ENSMUSG00000061762.4	Tac1	chr6:7505070-7512973	1-m	22-m	OK	2.25714	4.84782	1.10284	3.51707	5e-05	0.00149275	yes	2.14777
ENSMUSG00000033383.6	Rtp1	chr16:23429205-23434033	1-m	22-m	OK	0.181455	0.389604	1.1024	2.42822	0.0002	0.0048929	yes	2.14712
ENSMUSG00000035799.5	Twist1	chr12:34642535-34644682	1-m	22-m	OK	0.187005	0.400704	1.09946	1.86988	0.003	0.0386344	yes	2.14274
ENSMUSG00000084113.1	Gm14277	chr2:156971628-157030270	1-m	22-m	OK	7.06049	15.1268	1.09926	2.18789	0.0004	0.00847754	yes	2.14245
ENSMUSG00000081026.1	Gm11855	chr4:15746220-15748517	1-m	22-m	OK	0.243554	0.519625	1.09323	2.29765	0.0004	0.00847754	yes	2.13351
ENSMUSG00000047307.1	Pcdhb13	chr18:37602170-37605863	1-m	22-m	OK	1.5005	3.1863	1.08644	4.45864	5e-05	0.00149275	yes	2.12349
ENSMUSG00000081871.1	Gm11488	chr4:73158648-73159511	1-m	22-m	OK	4.60076	9.71102	1.07775	3.96479	5e-05	0.00149275	yes	2.11074
ENSMUSG00000081400.1	Gm13680	chr2:83193313-83194106	1-m	22-m	OK	18.3139	38.5711	1.07458	4.86483	5e-05	0.00149275	yes	2.10611
ENSMUSG00000022123.7	Scel	chr14:103912557-104012563	1-m	22-m	OK	0.471935	0.990103	1.06899	2.39142	5e-05	0.00149275	yes	2.09796
ENSMUSG00000022548.8	Apod	chr16:31296277-31314894	1-m	22-m	OK	60.2422	126.236	1.06728	5.14838	5e-05	0.00149275	yes	2.09548
ENSMUSG00000042133.10	Ppig	chr2:69560601-69592069	1-m	22-m	OK	31.3008	65.4216	1.06357	2.39596	5e-05	0.00149275	yes	2.0901
ENSMUSG00000028943.10	Espn	chr4:151494439-151526480	1-m	22-m	OK	0.15804	0.32962	1.06051	0.945654	0.00145	0.0225804	yes	2.08567
ENSMUSG00000047910.5	Pcdhb16	chr18:37637421-37642689	1-m	22-m	OK	2.6747	5.578	1.06037	5.00776	5e-05	0.00149275	yes	2.08547
ENSMUSG00000022146.5	Osmr	chr15:6763576-6824313	1-m	22-m	OK	1.02351	2.12869	1.05644	3.8241	5e-05	0.00149275	yes	2.07979
ENSMUSG00000045689.2	Pcdhb4	chr18:37467108-37470827	1-m	22-m	OK	0.925489	1.92171	1.0541	3.94934	5e-05	0.00149275	yes	2.07642
ENSMUSG00000090170.3	Tnfsf12	chr11:69495639-69509600	1-m	22-m	OK	2.92859	6.05824	1.04869	2.9039	5e-05	0.00149275	yes	2.06865
ENSMUSG00000004366.3	Sst	chr16:23889666-23890930	1-m	22-m	OK	201.536	415.984	1.04549	5.31446	5e-05	0.00149275	yes	2.06407
ENSMUSG00000035692.6	Isg15	chr4:155573532-155574927	1-m	22-m	OK	0.348484	0.716946	1.04077	1.77952	0.00355	0.0429604	yes	2.05733
ENSMUSG00000014599.4	Csf1	chr3:107543965-107563387	1-m	22-m	OK	6.42044	13.1819	1.03781	3.11189	5e-05	0.00149275	yes	2.05311
ENSMUSG00000012640.9	Zfp715	chr7:50551566-50568664	1-m	22-m	OK	11.2752	23.1443	1.0375	2.06143	0.0013	0.0209227	yes	2.05267
ENSMUSG00000072620.3	Slfn2	chr11:82878613-82884180	1-m	22-m	OK	0.311387	0.638935	1.03696	2.20513	0.0004	0.00847754	yes	2.0519
ENSMUSG00000085609.1	1700016P03Rik	chr11:74986061-75004743	1-m	22-m	OK	3.68675	7.51861	1.02812	1.80048	0.0026	0.0348418	yes	2.03936
ENSMUSG00000024610.8	Cd74	chr18:60963501-60972300	1-m	22-m	OK	0.364881	0.744022	1.02792	1.95427	0.001	0.017083	yes	2.03908
ENSMUSG00000048572.4	E030010A14Rik	chr19:24748497-24754151	1-m	22-m	OK	0.402829	0.820803	1.02687	2.48016	0.0001	0.00270991	yes	2.0376
ENSMUSG00000031370.5	Zrsr2	chrX:160373374-160396593	1-m	22-m	OK	30.1863	61.3688	1.02361	2.48056	5e-05	0.00149275	yes	2.033
ENSMUSG00000040612.7	Ildr2	chr1:168184269-168246954	1-m	22-m	OK	14.4009	29.0762	1.01368	2.61312	0.00025	0.00585414	yes	2.01905
ENSMUSG00000078867.3	Gm14418	chr2:177171828-177183025	1-m	22-m	OK	1.60239	3.22813	1.01047	2.70754	5e-05	0.00149275	yes	2.01457
ENSMUSG00000067297.4	2010002M12Rik	chr19:34691538-34715233	1-m	22-m	OK	0.341645	0.685384	1.00441	2.32998	0.0002	0.0048929	yes	2.00612
ENSMUSG00000039313.7	AF529169	chr9:89484875-89517824	1-m	22-m	OK	0.449719	0.895318	0.993374	3.08966	5e-05	0.00149275	yes	1.99084
ENSMUSG00000034768.4	Asb16	chr11:102130056-102140776	1-m	22-m	OK	0.199915	0.396196	0.986825	2.19466	0.0002	0.0048929	yes	1.98182
ENSMUSG00000028150.7	Rorc	chr3:94176715-94208423	1-m	22-m	OK	0.364015	0.721173	0.986346	1.91163	0.00105	0.0177648	yes	1.98116
ENSMUSG00000035929.10	H2-Q4	chr17:35513965-35522235	1-m	22-m	OK	0.352681	0.697577	0.983989	2.05631	0.00035	0.00770632	yes	1.97793
ENSMUSG00000038007.8	Acer2	chr4:86520299-86580726	1-m	22-m	OK	0.983941	1.94486	0.983022	2.12621	0.0007	0.0130401	yes	1.9766
ENSMUSG00000064345.1	mt-Nd2	chrM:3913-5016	1-m	22-m	OK	2697.44	5328.26	0.982071	2.3362	0.0002	0.0048929	yes	1.9753
ENSMUSG00000019970.9	Sgk1	chr10:21601989-21719709	1-m	22-m	OK	25.6814	50.6983	0.98121	2.55899	5e-05	0.00149275	yes	1.97412
ENSMUSG00000022329.8	Stk3	chr15:34805250-35085561	1-m	22-m	OK	18.6664	36.8208	0.980077	2.18561	5e-05	0.00149275	yes	1.97257
ENSMUSG00000068220.5	Lgals1	chr15:78757154-78760895	1-m	22-m	OK	5.99895	11.7479	0.969616	3.65663	5e-05	0.00149275	yes	1.95832
ENSMUSG00000022066.8	Entpd4	chr14:69955207-70166920	1-m	22-m	OK	14.9371	29.2459	0.969332	3.29905	5e-05	0.00149275	yes	1.95793
ENSMUSG00000029819.6	Npy	chr6:49772708-49779506	1-m	22-m	OK	92.234	180.565	0.969145	4.91532	5e-05	0.00149275	yes	1.95768
ENSMUSG00000067367.3	Lyar	chr5:38611708-38625545	1-m	22-m	OK	8.96517	17.5093	0.965718	3.02109	5e-05	0.00149275	yes	1.95304
ENSMUSG00000044377.3	Gm13080	chr4:143201560-143201980	1-m	22-m	OK	13.1941	25.7587	0.965161	3.58372	5e-05	0.00149275	yes	1.95228
ENSMUSG00000063428.6	Ddo	chr10:40349816-40401653	1-m	22-m	OK	1.51237	2.94901	0.963425	2.85035	5e-05	0.00149275	yes	1.94993
ENSMUSG00000020863.9	Luc7l3	chr11:94149203-94183302	1-m	22-m	OK	94.063	182.612	0.957084	1.91514	0.00425	0.0488935	yes	1.94138
ENSMUSG00000092094.1	Zfp804b	chr5:6769029-6876523	1-m	22-m	OK	0.474257	0.919619	0.955367	2.58836	5e-05	0.00149275	yes	1.93907
ENSMUSG00000040552.8	C3ar1	chr6:122797155-122806179	1-m	22-m	OK	0.426469	0.825605	0.953011	3.02206	5e-05	0.00149275	yes	1.93591
ENSMUSG00000043458.5	Pcdhb12	chr18:37595274-37598308	1-m	22-m	OK	3.29306	6.36295	0.950269	4.27349	5e-05	0.00149275	yes	1.93223
ENSMUSG00000021098.8	4930447C04Rik	chr12:73982095-74045886	1-m	22-m	OK	2.7866	5.38321	0.949962	1.88062	0.00075	0.0136821	yes	1.93182
ENSMUSG00000001663.4	Gstt1	chr10:75246557-75261329	1-m	22-m	OK	1.83618	3.5468	0.949807	2.33555	5e-05	0.00149275	yes	1.93161
ENSMUSG00000003559.7	As3mt	chr19:46781932-46815585	1-m	22-m	OK	1.55261	2.99166	0.946245	2.68999	0.00015	0.00382923	yes	1.92685
ENSMUSG00000086022.1	Rad51ap2	chr12:11462884-11469734	1-m	22-m	OK	0.304289	0.581376	0.934028	2.39984	0.0001	0.00270991	yes	1.9106
ENSMUSG00000028312.12	Smc2	chr4:52452114-52501237	1-m	22-m	OK	2.8719	5.48669	0.93393	2.09186	0.0021	0.0298577	yes	1.91047
ENSMUSG00000027907.4	S100a11	chr3:93324409-93330209	1-m	22-m	OK	3.04683	5.81132	0.931555	2.56259	5e-05	0.00149275	yes	1.90733
ENSMUSG00000046311.5	Zfp62	chr11:49016793-49032318	1-m	22-m	OK	31.7163	60.2579	0.925927	2.9188	5e-05	0.00149275	yes	1.8999
ENSMUSG00000039457.3	Ppl	chr16:5086383-5132574	1-m	22-m	OK	0.293183	0.556529	0.924655	2.51654	5e-05	0.00149275	yes	1.89823
ENSMUSG00000069892.3	9930111J21Rik2	chr11:48718157-48948889	1-m	22-m	OK	0.446338	0.845743	0.922082	1.77856	0.00205	0.029384	yes	1.89485
ENSMUSG00000031403.8	Dkc1	chrX:72341192-72376355	1-m	22-m	OK	13.3599	25.3102	0.92181	1.86092	0.0016	0.0244127	yes	1.89449
ENSMUSG00000030268.10	Bcat1	chr6:144942354-145024704	1-m	22-m	OK	46.1368	87.3851	0.921468	2.16411	0.0006	0.0116281	yes	1.89404
ENSMUSG00000073452.4	Zfp97	chr17:17258378-17283795	1-m	22-m	OK	0.763131	1.44463	0.920701	2.46865	0.0001	0.00270991	yes	1.89303
ENSMUSG00000044043.3	Pcdhb14	chr18:37607310-37610748	1-m	22-m	OK	3.2969	6.22333	0.916578	4.19606	5e-05	0.00149275	yes	1.88763
ENSMUSG00000020925.9	Ccdc43	chr11:102545999-102559096	1-m	22-m	OK	12.7929	24.1427	0.916245	2.42639	5e-05	0.00149275	yes	1.8872
ENSMUSG00000059395.3	Nkapl	chr13:21558915-21560370	1-m	22-m	OK	0.37206	0.700696	0.913252	1.94767	0.0013	0.0209227	yes	1.88329
ENSMUSG00000035208.9	Slfn8	chr11:82815659-82834312	1-m	22-m	OK	0.283623	0.534011	0.912897	1.79368	0.00115	0.01909	yes	1.88282
ENSMUSG00000026414.6	Tnnt2	chr1:137737451-137748837	1-m	22-m	OK	0.54614	1.02554	0.909039	1.78207	0.00125	0.0203452	yes	1.87779
ENSMUSG00000052415.5	Tchh	chr3:93246251-93252999	1-m	22-m	OK	0.298584	0.560449	0.908447	2.80125	5e-05	0.00149275	yes	1.87702
ENSMUSG00000084067.3	Gm14269	chr2:170289013-170289319	1-m	22-m	OK	111.467	208.772	0.905308	4.24393	5e-05	0.00149275	yes	1.87294
ENSMUSG00000041577.5	Prelp	chr1:135793772-135817991	1-m	22-m	OK	4.60829	8.60943	0.901688	2.6309	5e-05	0.00149275	yes	1.86825
ENSMUSG00000026896.7	Ifih1	chr2:62433849-62484312	1-m	22-m	OK	0.467757	0.873437	0.900945	2.70749	5e-05	0.00149275	yes	1.86729
ENSMUSG00000041596.5	Vmn1r90	chr7:15116002-15208415	1-m	22-m	OK	2.1426	3.9994	0.900418	2.72328	5e-05	0.00149275	yes	1.86661
ENSMUSG00000024899.6	Papss2	chr19:32694494-32741677	1-m	22-m	OK	5.04212	9.40313	0.899112	3.86694	5e-05	0.00149275	yes	1.86492
ENSMUSG00000038642.4	Ctss	chr3:95330707-95360325	1-m	22-m	OK	21.1414	39.4254	0.899058	4.41271	5e-05	0.00149275	yes	1.86485
ENSMUSG00000030413.6	Pglyrp1	chr7:19470038-19475787	1-m	22-m	OK	3.97699	7.4042	0.896668	2.62814	5e-05	0.00149275	yes	1.86176
ENSMUSG00000005667.6	Mthfd2	chr6:83255684-83267600	1-m	22-m	OK	0.741429	1.37904	0.895283	1.57626	0.00375	0.0447319	yes	1.85997
ENSMUSG00000024521.7	Pmaip1	chr18:66618257-66625204	1-m	22-m	OK	0.16504	0.306272	0.891998	1.77969	0.00315	0.0396325	yes	1.85574
ENSMUSG00000048482.7	Bdnf	chr2:109514856-109567204	1-m	22-m	OK	6.12241	11.3558	0.891253	3.51961	5e-05	0.00149275	yes	1.85479
ENSMUSG00000029561.10	Oasl2	chr5:115346942-115362243	1-m	22-m	OK	0.971647	1.80072	0.890067	2.17742	0.0001	0.00270991	yes	1.85326
ENSMUSG00000073424.3	Cyp4f15	chr17:32822571-32840297	1-m	22-m	OK	5.61807	10.4019	0.888703	1.79483	0.00215	0.0302163	yes	1.85151
ENSMUSG00000032554.9	Trf	chr9:103090362-103132774	1-m	22-m	OK	38.7893	71.3964	0.880193	3.37481	5e-05	0.00149275	yes	1.84062
ENSMUSG00000045573.9	Penk	chr4:4060677-4115850	1-m	22-m	OK	15.3411	28.1831	0.877425	3.59177	5e-05	0.00149275	yes	1.83709
ENSMUSG00000042353.8	Frem3	chr8:83134937-83219370	1-m	22-m	OK	0.145735	0.267583	0.876642	1.9644	0.0007	0.0130401	yes	1.8361
ENSMUSG00000040029.7	Ipo8	chr6:148719204-148779989	1-m	22-m	OK	13.548	24.7783	0.870998	1.94048	0.00125	0.0203452	yes	1.82893
ENSMUSG00000046410.8	Kcnk6	chr7:30006946-30017541	1-m	22-m	OK	0.50308	0.919619	0.87025	2.55499	5e-05	0.00149275	yes	1.82798
ENSMUSG00000021870.10	Slmap	chr14:27232653-27354417	1-m	22-m	OK	29.4211	53.7517	0.869459	1.89011	0.00155	0.0238796	yes	1.82698
ENSMUSG00000029328.8	Hnrpdl	chr5:100462595-100468683	1-m	22-m	OK	48.6769	88.9132	0.869159	3.76021	5e-05	0.00149275	yes	1.8266
ENSMUSG00000070564.5	Ntn5	chr7:52933058-52949924	1-m	22-m	OK	0.737188	1.34404	0.86647	1.66458	0.00425	0.0488935	yes	1.8232
ENSMUSG00000021377.7	Dek	chr13:47180143-47201589	1-m	22-m	OK	17.4013	31.7189	0.866149	3.10969	5e-05	0.00149275	yes	1.82279
ENSMUSG00000000120.6	Ngfr	chr11:95430131-95449049	1-m	22-m	OK	0.186956	0.340582	0.865304	1.94788	0.00175	0.0260985	yes	1.82172
ENSMUSG00000020891.5	Alox8	chr11:68997433-69011345	1-m	22-m	OK	1.79663	3.27115	0.864507	3.10449	5e-05	0.00149275	yes	1.82072
ENSMUSG00000028069.9	Gpatch4	chr3:87847029-87859915	1-m	22-m	OK	7.71143	14.0388	0.864354	3.24672	5e-05	0.00149275	yes	1.82052
ENSMUSG00000081228.1	Gm16089	chr5:138046330-138070230	1-m	22-m	OK	45.2083	82.0075	0.859169	3.0829	5e-05	0.00149275	yes	1.81399
ENSMUSG00000071415.6	Rpl23	chr11:97638840-97643751	1-m	22-m	OK	5.23563	9.49607	0.858967	2.47048	5e-05	0.00149275	yes	1.81374
ENSMUSG00000058835.7	Abi1	chr2:22750840-22895761	1-m	22-m	OK	134.15	243.294	0.85885	1.82557	0.00265	0.0353326	yes	1.81359
ENSMUSG00000087580.2	Gm16869	chr9:3000281-3038316	1-m	22-m	OK	7.67669	13.8866	0.855142	2.59875	0.00015	0.00382923	yes	1.80894
ENSMUSG00000000290.7	Itgb2	chr10:76992996-77028453	1-m	22-m	OK	0.959874	1.73621	0.855022	2.27324	5e-05	0.00149275	yes	1.80879
ENSMUSG00000020077.8	Srgn	chr10:61956580-61990199	1-m	22-m	OK	7.79253	14.0503	0.850435	3.4343	5e-05	0.00149275	yes	1.80304
ENSMUSG00000031997.7	Trpc6	chr9:8544431-8680565	1-m	22-m	OK	6.57158	11.8453	0.850005	2.09468	0.0011	0.0183948	yes	1.80251
ENSMUSG00000090698.1	Apold1	chr6:134932018-134936854	1-m	22-m	OK	0.611968	1.10235	0.849061	2.74634	5e-05	0.00149275	yes	1.80133
ENSMUSG00000030717.3	Nupr1	chr7:133766762-133770524	1-m	22-m	OK	2.77959	4.99773	0.846398	2.63985	5e-05	0.00149275	yes	1.79801
ENSMUSG00000030921.9	Trim30a	chr7:111557538-111613707	1-m	22-m	OK	0.462318	0.830871	0.845738	1.53891	0.00375	0.0447319	yes	1.79718
ENSMUSG00000075014.1	Gm10800	chr2:98506703-98507458	1-m	22-m	OK	35.398	63.2375	0.837113	3.3552	5e-05	0.00149275	yes	1.78647
ENSMUSG00000087334.1	AW495222	chr13:94444387-94522786	1-m	22-m	OK	1.78382	3.18165	0.83481	1.7748	0.00205	0.029384	yes	1.78362
ENSMUSG00000035299.9	Mid1	chrX:166123128-166443668	1-m	22-m	OK	1.84678	3.29053	0.833311	1.51136	0.00205	0.029384	yes	1.78177
ENSMUSG00000022219.8	Cideb	chr14:56364529-56377295	1-m	22-m	OK	1.48353	2.64251	0.832874	1.83449	0.0025	0.0339029	yes	1.78123
ENSMUSG00000028609.6	Magoh	chr4:107552359-107560029	1-m	22-m	OK	22.222	39.4655	0.828602	2.81712	5e-05	0.00149275	yes	1.77596
ENSMUSG00000026315.7	Serpinb8	chr1:109486582-109505486	1-m	22-m	OK	0.521323	0.923931	0.825607	1.6083	0.0018	0.0267185	yes	1.77228
ENSMUSG00000037280.6	Galnt6	chr15:100522243-100559807	1-m	22-m	OK	1.09217	1.93192	0.822844	2.72233	5e-05	0.00149275	yes	1.76889
ENSMUSG00000059355.7	BC056474	chr8:87595655-87606238	1-m	22-m	OK	30.5306	53.9105	0.820309	2.41774	0.00015	0.00382923	yes	1.76578
ENSMUSG00000064215.7	Ifi27l1	chr12:104672420-104678449	1-m	22-m	OK	7.38361	13.0369	0.8202	2.71411	5e-05	0.00149275	yes	1.76565
ENSMUSG00000049796.4	Crh	chr3:19593400-19595396	1-m	22-m	OK	0.449748	0.791212	0.814946	1.76903	0.0032	0.0401978	yes	1.75923
ENSMUSG00000036769.8	Wdr44	chrX:23270176-23383151	1-m	22-m	OK	11.0484	19.4299	0.814446	1.85842	0.00245	0.0334538	yes	1.75862
ENSMUSG00000082394.1	Gm4596	chr3:116215987-116252894	1-m	22-m	OK	48.5213	85.2905	0.813766	2.42265	5e-05	0.00149275	yes	1.75779
ENSMUSG00000063297.6	Luzp2	chr7:62091328-62520736	1-m	22-m	OK	56.467	99.1927	0.812824	2.14389	0.0006	0.0116281	yes	1.75665
ENSMUSG00000015749.6	Anp32e	chr3:95733168-95751313	1-m	22-m	OK	19.3283	33.9288	0.811797	2.72029	5e-05	0.00149275	yes	1.7554
ENSMUSG00000067480.6	Gm14403	chr2:177282919-177297014	1-m	22-m	OK	4.88373	8.56645	0.810714	2.63553	5e-05	0.00149275	yes	1.75408
ENSMUSG00000037958.7	Ccdc55	chr11:76857793-76891937	1-m	22-m	OK	7.02457	12.2895	0.806949	3.02834	5e-05	0.00149275	yes	1.74951
ENSMUSG00000003545.2	Fosb	chr7:19888069-19895394	1-m	22-m	OK	0.423126	0.739337	0.805145	2.38452	5e-05	0.00149275	yes	1.74732
ENSMUSG00000038550.4	Gm129	chr3:95675444-95695928	1-m	22-m	OK	2.65951	4.64039	0.803085	2.10087	0.0006	0.0116281	yes	1.74483
ENSMUSG00000039405.6	Prss23	chr7:96656294-96666096	1-m	22-m	OK	2.27344	3.96029	0.800727	3.20215	5e-05	0.00149275	yes	1.74198
ENSMUSG00000002477.4	Snrpd1	chr18:10617793-10628228	1-m	22-m	OK	17.5561	30.5358	0.798533	3.32892	5e-05	0.00149275	yes	1.73933
ENSMUSG00000047361.8	Gm973	chr1:59573107-59691352	1-m	22-m	OK	1.2702	2.20857	0.798063	2.04182	0.00055	0.0109951	yes	1.73877
ENSMUSG00000062284.4	Gm6030	chr16:45205212-45205614	1-m	22-m	OK	2.97885	5.17641	0.797198	1.91169	0.00215	0.0302163	yes	1.73772
ENSMUSG00000062309.7	Rpp25	chr9:57351908-57353254	1-m	22-m	OK	4.97734	8.6289	0.793803	3.27988	5e-05	0.00149275	yes	1.73364
ENSMUSG00000031245.8	Hmgn5	chrX:106199872-106208743	1-m	22-m	OK	2.69073	4.64994	0.789214	3.03687	5e-05	0.00149275	yes	1.72813
ENSMUSG00000091387.1	Gcnt4	chr13:97694643-97720867	1-m	22-m	OK	0.721657	1.24414	0.785758	2.57649	5e-05	0.00149275	yes	1.724
ENSMUSG00000035775.2	Krt20	chr11:99289716-99299464	1-m	22-m	OK	0.160774	0.276999	0.78485	2.16415	0.0001	0.00270991	yes	1.72291
ENSMUSG00000047216.7	Cdh19	chr1:112785771-112873949	1-m	22-m	OK	1.3713	2.36178	0.784332	1.73352	0.00185	0.0272566	yes	1.72229
ENSMUSG00000026471.8	Mr1	chr1:156975007-156993910	1-m	22-m	OK	1.61225	2.77336	0.78256	2.84962	5e-05	0.00149275	yes	1.72018
ENSMUSG00000016918.8	Sulf1	chr1:12708625-12850452	1-m	22-m	OK	0.75868	1.30489	0.782368	2.25454	0.00015	0.00382923	yes	1.71995
ENSMUSG00000046561.7	Arsj	chr3:126066744-126143292	1-m	22-m	OK	0.892117	1.53416	0.782139	1.78337	0.0021	0.0298577	yes	1.71968
ENSMUSG00000054034.4	Tceal5	chrX:132735486-132738415	1-m	22-m	OK	47.4355	81.5311	0.781385	2.29068	0.00025	0.00585414	yes	1.71878
ENSMUSG00000051486.4	Pcdhb11	chr18:37581071-37584686	1-m	22-m	OK	1.40901	2.41513	0.777421	3.09924	5e-05	0.00149275	yes	1.71406
ENSMUSG00000025608.8	Podxl	chr6:31469487-31513981	1-m	22-m	OK	7.87041	13.4814	0.776457	2.63077	5e-05	0.00149275	yes	1.71292
ENSMUSG00000045534.2	Kcna5	chr6:126482570-126485573	1-m	22-m	OK	0.267124	0.457266	0.775522	1.90713	0.00165	0.0249119	yes	1.71181
ENSMUSG00000033880.5	Lgals3bp	chr11:118254064-118263406	1-m	22-m	OK	3.77061	6.44909	0.774296	3.12709	5e-05	0.00149275	yes	1.71036
ENSMUSG00000047606.1	Ankrd34c	chr9:89623086-89633313	1-m	22-m	OK	0.649852	1.11063	0.773196	2.28071	0.00015	0.00382923	yes	1.70905
ENSMUSG00000048602.7	Morc2b	chr17:33272532-33276628	1-m	22-m	OK	1.10809	1.89105	0.771105	2.86362	5e-05	0.00149275	yes	1.70658
ENSMUSG00000053117.4	E330013P04Rik	chr19:60220591-60238163	1-m	22-m	OK	0.831435	1.41658	0.768738	1.85667	0.00165	0.0249119	yes	1.70378
ENSMUSG00000036905.8	C1qb	chr4:136436043-136442102	1-m	22-m	OK	23.696	40.3659	0.768491	3.74561	5e-05	0.00149275	yes	1.70349
ENSMUSG00000021250.7	Fos	chr12:86814839-86818223	1-m	22-m	OK	1.94921	3.32005	0.768314	2.27669	0.0002	0.0048929	yes	1.70328
ENSMUSG00000024228.6	Nudt12	chr17:59135673-59164404	1-m	22-m	OK	1.8137	3.08589	0.766747	2.28495	5e-05	0.00149275	yes	1.70143
ENSMUSG00000031283.8	Chrdl1	chrX:139720216-139828805	1-m	22-m	OK	0.783696	1.33265	0.765933	2.21249	0.00035	0.00770632	yes	1.70047
ENSMUSG00000047867.5	Gimap6	chr6:48651580-48658224	1-m	22-m	OK	1.57072	2.67069	0.765787	1.67083	0.00285	0.0370945	yes	1.7003
ENSMUSG00000086851.1	A430108G06Rik	chr11:53378189-53380815	1-m	22-m	OK	0.622677	1.05839	0.76531	1.86578	0.00125	0.0203452	yes	1.69974
ENSMUSG00000027162.7	Lin7c	chr2:109731009-109741160	1-m	22-m	OK	63.1939	107.256	0.763199	2.22856	0.00035	0.00770632	yes	1.69725
ENSMUSG00000029798.8	Herc6	chr6:57530985-57615130	1-m	22-m	OK	0.690542	1.17024	0.760998	1.78174	0.00275	0.0362392	yes	1.69466
ENSMUSG00000068739.7	Sars	chr3:108227782-108248127	1-m	22-m	OK	100.063	169.533	0.760654	2.71021	5e-05	0.00149275	yes	1.69426
ENSMUSG00000005148.7	Klf5	chr14:99697909-99712624	1-m	22-m	OK	2.40511	4.07387	0.760301	2.55151	5e-05	0.00149275	yes	1.69384
ENSMUSG00000045314.5	Ankrd56	chr5:93470148-93474048	1-m	22-m	OK	0.257442	0.435971	0.759985	2.0067	0.00085	0.0150896	yes	1.69347
ENSMUSG00000028270.6	Gbp2	chr3:142283565-142300972	1-m	22-m	OK	0.650615	1.10136	0.759416	2.06937	0.0001	0.00270991	yes	1.69281
ENSMUSG00000035456.5	Prdm8	chr5:98609887-98616467	1-m	22-m	OK	12.5862	21.2761	0.757394	3.6796	5e-05	0.00149275	yes	1.69043
ENSMUSG00000016256.9	Ctsz	chr2:174241304-174264540	1-m	22-m	OK	9.66728	16.297	0.753426	2.52533	5e-05	0.00149275	yes	1.68579
ENSMUSG00000053475.5	Tnfaip6	chr2:51893528-51912206	1-m	22-m	OK	1.14132	1.92343	0.752975	2.02407	0.0006	0.0116281	yes	1.68526
ENSMUSG00000083364.2	Gm14535	chrX:12795048-12795782	1-m	22-m	OK	19.4762	32.7666	0.750517	2.89795	5e-05	0.00149275	yes	1.6824
ENSMUSG00000082674.1	Gm11914	chr4:27794295-27794802	1-m	22-m	OK	3.08996	5.19059	0.748309	1.99957	0.00095	0.0164774	yes	1.67982
ENSMUSG00000030432.6	Rpl28	chr7:4744475-4746164	1-m	22-m	OK	5.33291	8.95821	0.748286	2.58595	5e-05	0.00149275	yes	1.6798
ENSMUSG00000030579.9	Tyrobp	chr7:31198806-31202596	1-m	22-m	OK	13.1813	22.1371	0.747969	3.01025	5e-05	0.00149275	yes	1.67943
ENSMUSG00000049493.7	Pls1	chr9:95653060-95745730	1-m	22-m	OK	2.00218	3.36222	0.747842	2.11916	5e-05	0.00149275	yes	1.67928
ENSMUSG00000062861.6	Zfp28	chr7:6336079-6347755	1-m	22-m	OK	2.15048	3.60562	0.74559	2.63857	5e-05	0.00149275	yes	1.67666
ENSMUSG00000021938.5	Pspc1	chr14:57341277-57397153	1-m	22-m	OK	24.736	41.4678	0.745382	1.76056	0.0014	0.0220181	yes	1.67642
ENSMUSG00000089417.1	snoU90	chr3:68871070-68931035	1-m	22-m	OK	549.764	920.558	0.743695	2.16518	0.00025	0.00585414	yes	1.67446
ENSMUSG00000025666.10	Tmem47	chrX:78316032-78343211	1-m	22-m	OK	89.6548	150.103	0.743497	1.90368	0.00235	0.03248	yes	1.67423
ENSMUSG00000031026.8	Trim66	chr7:116592519-116651648	1-m	22-m	OK	1.43157	2.39323	0.741365	3.04835	5e-05	0.00149275	yes	1.67176
ENSMUSG00000030701.10	Plekhb1	chr7:107791405-107810928	1-m	22-m	OK	71.2122	119.024	0.741059	3.32179	5e-05	0.00149275	yes	1.6714
ENSMUSG00000026649.8	1700009P17Rik	chr1:173044048-173057098	1-m	22-m	OK	1.55066	2.58866	0.739325	1.67378	0.0028	0.0365939	yes	1.66939
ENSMUSG00000063558.4	Aox1	chr1:58086774-58163257	1-m	22-m	OK	0.827188	1.38059	0.739001	2.17623	0.0002	0.0048929	yes	1.66902
ENSMUSG00000034810.7	Scn7a	chr2:66511481-66622971	1-m	22-m	OK	0.517646	0.863567	0.738341	2.55952	5e-05	0.00149275	yes	1.66826
ENSMUSG00000019997.4	Ctgf	chr10:24269246-24318489	1-m	22-m	OK	1.54169	2.56724	0.735703	1.95442	0.003	0.0386344	yes	1.66521
ENSMUSG00000031207.10	Msn	chrX:93291380-93363891	1-m	22-m	OK	5.18441	8.61673	0.732961	3.35209	5e-05	0.00149275	yes	1.66205
ENSMUSG00000024190.6	Dusp1	chr17:26642534-26645464	1-m	22-m	OK	5.01993	8.33912	0.732228	3.15143	5e-05	0.00149275	yes	1.6612
ENSMUSG00000068014.4	Gm14648	chrX:45253495-45254036	1-m	22-m	OK	2.84372	4.71942	0.730831	1.98407	0.00085	0.0150896	yes	1.65959
ENSMUSG00000028156.8	Eif4e	chr3:138189154-138220563	1-m	22-m	OK	19.7863	32.8231	0.730213	3.23095	5e-05	0.00149275	yes	1.65888
ENSMUSG00000017858.6	Ift52	chr2:162843089-162871877	1-m	22-m	OK	9.61055	15.9347	0.729478	2.05206	0.00055	0.0109951	yes	1.65804
ENSMUSG00000027881.8	Prpf38b	chr3:108705584-108714645	1-m	22-m	OK	24.3533	40.3552	0.72864	2.49543	0.0001	0.00270991	yes	1.65708
ENSMUSG00000050103.10	Agmo	chr12:37968225-38308789	1-m	22-m	OK	2.01781	3.33556	0.725142	1.64568	0.00385	0.04565	yes	1.65306
ENSMUSG00000054302.9	Eapp	chr12:55771326-55796884	1-m	22-m	OK	12.9933	21.4511	0.723282	3.1679	5e-05	0.00149275	yes	1.65093
ENSMUSG00000051428.5	Gm5644	chrX:142036379-142036844	1-m	22-m	OK	115.387	190.428	0.722759	3.63553	5e-05	0.00149275	yes	1.65034
ENSMUSG00000005687.8	Bcas2	chr3:102975577-102983089	1-m	22-m	OK	21.0552	34.7	0.72076	2.76382	5e-05	0.00149275	yes	1.64805
ENSMUSG00000020399.8	Havcr2	chr11:46268436-46294757	1-m	22-m	OK	0.578341	0.952105	0.719201	1.80068	0.0028	0.0365939	yes	1.64627
ENSMUSG00000058745.3	Gm9174	chr14:70759993-70760251	1-m	22-m	OK	13.1668	21.6757	0.719174	2.03383	0.00075	0.0136821	yes	1.64624
ENSMUSG00000032501.8	Trib1	chr15:59479904-59488105	1-m	22-m	OK	1.25994	2.07305	0.718397	2.55517	5e-05	0.00149275	yes	1.64535
ENSMUSG00000031297.8	Slc7a3	chrX:98274548-98281359	1-m	22-m	OK	0.861265	1.41425	0.715507	1.6235	0.0011	0.0183948	yes	1.64206
ENSMUSG00000022375.6	Lrrc6	chr15:66211419-66332472	1-m	22-m	OK	1.26944	2.07898	0.711683	1.75263	0.00225	0.0313438	yes	1.63771
ENSMUSG00000026393.3	Nek7	chr1:140381290-140516273	1-m	22-m	OK	8.73839	14.3098	0.71156	2.76997	5e-05	0.00149275	yes	1.63757
ENSMUSG00000044258.9	Ctla2a	chr13:61035515-61037986	1-m	22-m	OK	1.39165	2.27865	0.71138	2.191	0.0001	0.00270991	yes	1.63737
ENSMUSG00000021709.7	Erbb2ip	chr13:104608866-104710594	1-m	22-m	OK	15.5101	25.3743	0.710158	3.00179	5e-05	0.00149275	yes	1.63598
ENSMUSG00000061983.5	Rps12	chr10:23504989-23507015	1-m	22-m	OK	1.82167	2.97764	0.708906	2.51448	5e-05	0.00149275	yes	1.63456
ENSMUSG00000056656.4	Apol8	chr15:77578228-77585678	1-m	22-m	OK	0.582128	0.951495	0.708859	2.03963	0.0005	0.0102542	yes	1.63451
ENSMUSG00000021838.10	Samd4	chr14:47502528-47735836	1-m	22-m	OK	2.9756	4.85954	0.707639	2.03954	0.0004	0.00847754	yes	1.63313
ENSMUSG00000046434.8	Hnrnpa1	chr15:103070944-103074445	1-m	22-m	OK	1.75102	2.85918	0.707404	1.91607	0.00075	0.0136821	yes	1.63286
ENSMUSG00000036777.7	Anln	chr9:22135657-22193650	1-m	22-m	OK	4.56208	7.44458	0.706499	3.25835	5e-05	0.00149275	yes	1.63184
ENSMUSG00000024887.8	Asah2	chr19:32059143-32135959	1-m	22-m	OK	1.8785	3.06327	0.705497	2.65966	5e-05	0.00149275	yes	1.63071
ENSMUSG00000030966.6	Trim21	chr7:109706435-109713983	1-m	22-m	OK	0.468453	0.762811	0.70342	1.93349	0.0018	0.0267185	yes	1.62836
ENSMUSG00000019897.8	Ccdc59	chr10:105200240-105284889	1-m	22-m	OK	16.9455	27.5906	0.703275	1.83847	0.00115	0.01909	yes	1.6282
ENSMUSG00000090812.1	Samd15	chr12:88541699-88542893	1-m	22-m	OK	1.4653	2.37947	0.699445	2.08941	0.00045	0.00934974	yes	1.62388
ENSMUSG00000050071.8	Bex1	chrX:132748510-132760639	1-m	22-m	OK	22.8221	36.9944	0.696873	3.17696	5e-05	0.00149275	yes	1.62099
ENSMUSG00000045903.8	Npas4	chr19:4984354-4989971	1-m	22-m	OK	1.45513	2.35802	0.696429	2.54331	5e-05	0.00149275	yes	1.62049
ENSMUSG00000018446.7	C1qbp	chr11:70791337-70796528	1-m	22-m	OK	14.713	23.8311	0.695757	2.56854	5e-05	0.00149275	yes	1.61973
ENSMUSG00000044726.7	BC030476	chr15:34383066-34403647	1-m	22-m	OK	0.826227	1.33758	0.695011	2.02509	0.0007	0.0130401	yes	1.6189
ENSMUSG00000027714.5	Exosc9	chr3:36451527-36471072	1-m	22-m	OK	17.5559	28.4023	0.694051	2.11568	5e-05	0.00149275	yes	1.61782
ENSMUSG00000020664.8	Dld	chr12:32016428-32036302	1-m	22-m	OK	34.2775	55.4418	0.693713	3.40164	5e-05	0.00149275	yes	1.61744
ENSMUSG00000034936.2	Arl4d	chr11:101526854-101529146	1-m	22-m	OK	1.20177	1.9411	0.691716	2.0673	0.00075	0.0136821	yes	1.6152
ENSMUSG00000002428.6	Hltf	chr3:19957810-20018376	1-m	22-m	OK	7.03136	11.3525	0.691129	2.35208	5e-05	0.00149275	yes	1.61455
ENSMUSG00000031099.9	Smarca1	chrX:45162546-45246151	1-m	22-m	OK	13.4976	21.7759	0.690032	2.93126	5e-05	0.00149275	yes	1.61332
ENSMUSG00000078866.3	Gm14420	chr2:177249437-177262834	1-m	22-m	OK	9.80311	15.8054	0.689106	2.46668	5e-05	0.00149275	yes	1.61228
ENSMUSG00000052726.9	Kcnt2	chr1:142142792-142508640	1-m	22-m	OK	11.9247	19.1923	0.686574	1.64721	0.00435	0.0496834	yes	1.60946
ENSMUSG00000022013.3	Dnajc15	chr14:78226023-78274724	1-m	22-m	OK	28.0146	45.0675	0.685906	2.39775	5e-05	0.00149275	yes	1.60871
ENSMUSG00000050243.5	Gm5446	chr13:20086889-20087672	1-m	22-m	OK	11.676	18.7689	0.684803	2.887	5e-05	0.00149275	yes	1.60748
ENSMUSG00000087635.1	Gm13414	chr2:34505031-34505760	1-m	22-m	OK	21.4456	34.4171	0.682446	3.08847	5e-05	0.00149275	yes	1.60486
ENSMUSG00000030111.8	A2m	chr6:121586190-121629255	1-m	22-m	OK	0.448887	0.719904	0.681451	2.10644	0.0006	0.0116281	yes	1.60375
ENSMUSG00000038507.6	Parp12	chr6:39036408-39068348	1-m	22-m	OK	2.06436	3.30219	0.677728	1.88928	0.00075	0.0136821	yes	1.59962
ENSMUSG00000021645.9	Smn1	chr13:100894806-100907645	1-m	22-m	OK	14.4535	23.0869	0.675656	1.79256	0.0028	0.0365939	yes	1.59732
ENSMUSG00000016496.7	Cd274	chr19:29441944-29462585	1-m	22-m	OK	0.301795	0.48196	0.675341	1.69324	0.0028	0.0365939	yes	1.59697
ENSMUSG00000085611.1	Ap3s1-ps1	chrX:36038765-36039347	1-m	22-m	OK	7.78057	12.4253	0.675334	2.40919	5e-05	0.00149275	yes	1.59697
ENSMUSG00000079351.2	9930021J03Rik	chr19:29828219-29879819	1-m	22-m	OK	17.646	28.1612	0.674371	2.4918	5e-05	0.00149275	yes	1.5959
ENSMUSG00000026307.6	Scly	chr1:93193779-93217678	1-m	22-m	OK	3.24714	5.18043	0.673902	1.96288	0.0004	0.00847754	yes	1.59538
ENSMUSG00000038070.8	Cntln	chr4:84530212-84777825	1-m	22-m	OK	3.11667	4.96336	0.671313	2.02226	0.00035	0.00770632	yes	1.59252
ENSMUSG00000048334.6	Gm8258	chr5:105204929-105205843	1-m	22-m	OK	4.97633	7.91836	0.670119	2.49854	5e-05	0.00149275	yes	1.5912
ENSMUSG00000025255.9	Zfhx4	chr3:5177821-5415855	1-m	22-m	OK	1.33355	2.12126	0.66965	2.14603	0.00015	0.00382923	yes	1.59069
ENSMUSG00000032377.7	Plscr4	chr9:92352215-92388348	1-m	22-m	OK	0.917077	1.45638	0.667271	1.76182	0.00235	0.03248	yes	1.58807
ENSMUSG00000039634.6	Zfp189	chr4:49534047-49544389	1-m	22-m	OK	7.40215	11.7399	0.665398	2.95893	5e-05	0.00149275	yes	1.58601
ENSMUSG00000059447.7	Hadhb	chr5:30481787-30511133	1-m	22-m	OK	1.99925	3.16847	0.66433	1.59434	0.00355	0.0429604	yes	1.58483
ENSMUSG00000031671.4	Setd6	chr8:98239814-98242910	1-m	22-m	OK	4.8052	7.6132	0.663907	1.9651	0.00025	0.00585414	yes	1.58437
ENSMUSG00000018672.9	Copz2	chr11:96711183-96722517	1-m	22-m	OK	9.79138	15.512	0.663804	2.42225	5e-05	0.00149275	yes	1.58425
ENSMUSG00000087676.2	9230114K14Rik	chr5:52581919-52589223	1-m	22-m	OK	1.25042	1.98065	0.663562	2.2188	0.0001	0.00270991	yes	1.58399
ENSMUSG00000028560.5	Usp1	chr4:98590500-98602234	1-m	22-m	OK	5.15891	8.16875	0.663048	2.94895	5e-05	0.00149275	yes	1.58342
ENSMUSG00000036887.5	C1qa	chr4:136451831-136454718	1-m	22-m	OK	16.3667	25.9026	0.662329	3.09987	5e-05	0.00149275	yes	1.58264
ENSMUSG00000028034.8	Fubp1	chr3:151873421-151899794	1-m	22-m	OK	39.6502	62.7228	0.661662	2.44735	5e-05	0.00149275	yes	1.5819
ENSMUSG00000046952.7	Gm5815	chr17:58733213-58733921	1-m	22-m	OK	12.3944	19.5913	0.660521	2.79335	5e-05	0.00149275	yes	1.58065
ENSMUSG00000083283.3	Gm15361	chrX:71739717-71740161	1-m	22-m	OK	48.9691	77.4028	0.660514	3.04547	5e-05	0.00149275	yes	1.58065
ENSMUSG00000071042.4	Rasgrp3	chr17:75835244-75928383	1-m	22-m	OK	2.43786	3.85072	0.659512	2.49641	5e-05	0.00149275	yes	1.57955
ENSMUSG00000029402.8	Snrnp35	chr5:124933142-124941133	1-m	22-m	OK	5.08038	8.02112	0.658868	2.28552	0.0001	0.00270991	yes	1.57884
ENSMUSG00000026834.7	Acvr1c	chr2:58119863-58210306	1-m	22-m	OK	2.86073	4.50665	0.655672	1.37262	0.00355	0.0429604	yes	1.57535
ENSMUSG00000028180.10	Zranb2	chr3:157197123-157211354	1-m	22-m	OK	48.0416	75.3638	0.649587	3.00769	5e-05	0.00149275	yes	1.56872
ENSMUSG00000015961.8	Adss	chr1:179693092-179726642	1-m	22-m	OK	15.727	24.6622	0.649054	2.95863	5e-05	0.00149275	yes	1.56814
ENSMUSG00000037174.9	Elf2	chr3:51059152-51144580	1-m	22-m	OK	12.4532	19.5155	0.648108	2.0041	0.00055	0.0109951	yes	1.56711
ENSMUSG00000029911.8	Ssbp1	chr6:40421350-40431822	1-m	22-m	OK	6.66751	10.4358	0.646325	1.88351	0.0019	0.0277866	yes	1.56518
ENSMUSG00000026192.7	Atic	chr1:71603723-71626205	1-m	22-m	OK	5.77136	9.03107	0.645987	1.8914	0.00365	0.0438028	yes	1.56481
ENSMUSG00000045657.2	Pcdhb10	chr18:37571327-37574168	1-m	22-m	OK	2.1252	3.31912	0.643203	2.6201	5e-05	0.00149275	yes	1.56179
ENSMUSG00000005583.8	Mef2c	chr13:83643032-83806684	1-m	22-m	OK	26.1064	40.7105	0.640998	1.7551	0.0025	0.0339029	yes	1.55941
ENSMUSG00000079510.2	Mdga2	chr12:67571622-67572045	1-m	22-m	OK	4.4279	6.90201	0.640392	1.76222	0.00325	0.0406007	yes	1.55875
ENSMUSG00000046879.5	Irgm1	chr11:48675469-48685185	1-m	22-m	OK	1.94781	3.03495	0.639823	1.75175	0.00315	0.0396325	yes	1.55814
ENSMUSG00000029843.4	Slc13a4	chr6:35217956-35258131	1-m	22-m	OK	0.947319	1.47499	0.638777	1.88469	0.0022	0.0307825	yes	1.55701
ENSMUSG00000048706.3	D4Bwg0951e	chr4:80556549-80601532	1-m	22-m	OK	4.76581	7.41815	0.638338	1.57047	0.00435	0.0496834	yes	1.55653
ENSMUSG00000083093.1	Gm15385	chrX:72705301-72731092	1-m	22-m	OK	0.190957	0.296728	0.63589	1.49578	0.0027	0.0357288	yes	1.5539
ENSMUSG00000078877.4	Gm14295	chr2:176583316-176595928	1-m	22-m	OK	5.89304	9.15378	0.635355	2.49689	5e-05	0.00149275	yes	1.55332
ENSMUSG00000074884.5	Serf2	chr2:121264745-121284408	1-m	22-m	OK	33.5052	51.937	0.632379	1.98185	0.0006	0.0116281	yes	1.55012
ENSMUSG00000046182.7	Gsg1l	chr7:133021932-133225925	1-m	22-m	OK	3.93059	6.08598	0.630745	2.25113	0.00015	0.00382923	yes	1.54836
ENSMUSG00000009687.8	Fxyd5	chr7:31817740-31827500	1-m	22-m	OK	7.30276	11.2989	0.62967	2.16104	0.0002	0.0048929	yes	1.54721
ENSMUSG00000024515.7	Smad4	chr18:73798662-73863434	1-m	22-m	OK	29.306	45.3312	0.629308	1.63867	0.0043	0.0493613	yes	1.54682
ENSMUSG00000037029.7	Zfp146	chr7:30946292-30954746	1-m	22-m	OK	14.0459	21.6937	0.627129	2.9394	5e-05	0.00149275	yes	1.54449
ENSMUSG00000051978.7	Erich1	chr8:14027564-14090327	1-m	22-m	OK	3.04304	4.69853	0.626696	1.89571	0.0014	0.0220181	yes	1.54402
ENSMUSG00000032212.8	Sltm	chr9:70390665-70440044	1-m	22-m	OK	16.8624	26.0294	0.626329	2.03192	0.0004	0.00847754	yes	1.54363
ENSMUSG00000070697.3	Utp3	chr5:88983507-88985108	1-m	22-m	OK	12.5994	19.4437	0.625947	2.97536	5e-05	0.00149275	yes	1.54322
ENSMUSG00000054162.8	Spock3	chr8:65429805-65835900	1-m	22-m	OK	15.246	23.5118	0.624955	1.81765	0.002	0.0288761	yes	1.54216
ENSMUSG00000071266.7	Zfp946	chr17:22561188-22593656	1-m	22-m	OK	4.3975	6.77643	0.623843	2.05922	0.00055	0.0109951	yes	1.54097
ENSMUSG00000032397.6	Tipin	chr9:64129413-64152599	1-m	22-m	OK	4.61243	7.10514	0.623335	2.08684	0.0004	0.00847754	yes	1.54043
ENSMUSG00000061232.8	H2-K1	chr17:34132961-34137278	1-m	22-m	OK	3.3608	5.17397	0.622468	2.29483	5e-05	0.00149275	yes	1.53951
ENSMUSG00000030057.9	Cnbp	chr6:87792608-87801100	1-m	22-m	OK	60.9473	93.7642	0.621477	3.01923	5e-05	0.00149275	yes	1.53845
ENSMUSG00000061024.7	Rrs1	chr1:9535488-9537535	1-m	22-m	OK	4.07854	6.27165	0.620792	2.65235	5e-05	0.00149275	yes	1.53772
ENSMUSG00000001962.7	Fam50a	chrX:71558371-71565488	1-m	22-m	OK	4.89012	7.51715	0.620314	2.37606	0.0001	0.00270991	yes	1.53721
ENSMUSG00000021668.7	Polk	chr13:97250643-97312440	1-m	22-m	OK	4.6349	7.1238	0.620109	1.74187	0.00255	0.0343459	yes	1.53699
ENSMUSG00000023186.8	Vwa5a	chr9:38525852-38550922	1-m	22-m	OK	3.34817	5.14191	0.618932	2.44969	5e-05	0.00149275	yes	1.53574
ENSMUSG00000023959.7	Clic5	chr17:44325520-44417117	1-m	22-m	OK	0.733964	1.12682	0.618478	2.12729	0.0001	0.00270991	yes	1.53525
ENSMUSG00000031647.4	Mfap3l	chr8:63111623-63155526	1-m	22-m	OK	13.5451	20.7796	0.617401	2.23697	5e-05	0.00149275	yes	1.53411
ENSMUSG00000001773.7	Folh1	chr7:93867861-93924374	1-m	22-m	OK	1.91831	2.94119	0.616566	1.74546	0.00315	0.0396325	yes	1.53322
ENSMUSG00000028484.10	Psip1	chr4:83063627-83132363	1-m	22-m	OK	122.976	188.473	0.61598	2.03304	0.0007	0.0130401	yes	1.5326
ENSMUSG00000004980.9	Hnrnpa2b1	chr6:51410432-51419893	1-m	22-m	OK	52.0934	79.7686	0.61472	2.33393	5e-05	0.00149275	yes	1.53126
ENSMUSG00000027199.8	Gatm	chr2:122420202-122437039	1-m	22-m	OK	16.9457	25.9426	0.614406	2.60131	5e-05	0.00149275	yes	1.53093
ENSMUSG00000054459.6	Vsnl1	chr12:11332052-11443455	1-m	22-m	OK	154.871	236.965	0.613613	2.63349	5e-05	0.00149275	yes	1.53009
ENSMUSG00000029755.9	Dlx5	chr6:6827804-6832085	1-m	22-m	OK	1.13383	1.73392	0.612834	1.77554	0.0024	0.0329413	yes	1.52926
ENSMUSG00000028836.8	Slc30a2	chr4:133899095-133910399	1-m	22-m	OK	0.611586	0.935118	0.612592	1.8137	0.0016	0.0244127	yes	1.529
ENSMUSG00000087574.1	C030037D09Rik	chr11:88579958-88590207	1-m	22-m	OK	3.75918	5.74564	0.612047	2.09604	0.00025	0.00585414	yes	1.52843
ENSMUSG00000047033.1	Pcdhb15	chr18:37633199-37635994	1-m	22-m	OK	1.90501	2.91011	0.611276	2.43501	5e-05	0.00149275	yes	1.52761
ENSMUSG00000058715.6	Fcer1g	chr1:173159702-173164496	1-m	22-m	OK	6.70269	10.224	0.60915	2.09505	0.0002	0.0048929	yes	1.52536
ENSMUSG00000081227.1	Gm13082	chr4:143261026-143261587	1-m	22-m	OK	13.9935	21.3295	0.608093	2.46635	5e-05	0.00149275	yes	1.52424
ENSMUSG00000032265.8	Fam46a	chr9:85214045-85220731	1-m	22-m	OK	0.981633	1.49548	0.607355	2.46297	5e-05	0.00149275	yes	1.52346
ENSMUSG00000051579.4	Tceal8	chrX:132703522-132706881	1-m	22-m	OK	30.2422	46.0594	0.606934	3.02703	5e-05	0.00149275	yes	1.52302
ENSMUSG00000084890.1	A830036E02Rik	chr11:99276979-99286811	1-m	22-m	OK	3.38606	5.15416	0.606131	2.45388	5e-05	0.00149275	yes	1.52217
ENSMUSG00000031609.3	Sap30	chr8:59961503-59966657	1-m	22-m	OK	2.5164	3.82588	0.604428	1.98061	0.00055	0.0109951	yes	1.52038
ENSMUSG00000089791.1	Gm3555	chr1:100317700-100413565	1-m	22-m	OK	2.10009	3.19239	0.604188	1.91869	0.0011	0.0183948	yes	1.52012
ENSMUSG00000024256.6	Adcyap1	chr17:93598761-93604825	1-m	22-m	OK	1.21982	1.84799	0.599292	1.99264	0.0007	0.0130401	yes	1.51497
ENSMUSG00000025898.5	Cwf19l2	chr9:3404084-3479236	1-m	22-m	OK	3.58112	5.42252	0.598552	2.04485	0.0003	0.00680386	yes	1.5142
ENSMUSG00000027971.9	Ndst4	chr3:125107008-125427904	1-m	22-m	OK	8.42812	12.759	0.598233	1.65702	0.004	0.0468331	yes	1.51386
ENSMUSG00000046387.4	Pcdhb17	chr18:37644674-37647943	1-m	22-m	OK	4.36332	6.59313	0.595538	2.77542	5e-05	0.00149275	yes	1.51104
ENSMUSG00000022216.10	Psme1	chr14:56196959-56204139	1-m	22-m	OK	41.6802	62.9222	0.594204	2.10619	0.0004	0.00847754	yes	1.50964
ENSMUSG00000025766.8	D3Ertd751e	chr3:41546532-41563311	1-m	22-m	OK	5.78835	8.72966	0.592773	2.43248	5e-05	0.00149275	yes	1.50814
ENSMUSG00000086095.1	Gm15328	chr18:16974915-16981292	1-m	22-m	OK	0.546497	0.823843	0.592158	1.77428	0.00225	0.0313438	yes	1.5075
ENSMUSG00000000568.9	Hnrnpd	chr5:100387444-100407957	1-m	22-m	OK	17.6292	26.5586	0.591209	1.65282	0.00345	0.0422665	yes	1.50651
ENSMUSG00000031320.8	Rps4x	chrX:99380279-99384733	1-m	22-m	OK	6.39313	9.61739	0.589123	1.92447	0.0008	0.0144446	yes	1.50433
ENSMUSG00000025272.9	Tro	chrX:147079846-147092126	1-m	22-m	OK	119.367	179.465	0.588303	2.43615	5e-05	0.00149275	yes	1.50348
ENSMUSG00000070729.5	Gm12966	chr4:129576336-129577146	1-m	22-m	OK	88.6569	133.291	0.588273	3.00335	5e-05	0.00149275	yes	1.50345
ENSMUSG00000030785.7	Cox6a2	chr7:135297889-135349880	1-m	22-m	OK	3.61016	5.42505	0.587574	1.74309	0.00345	0.0422665	yes	1.50272
ENSMUSG00000002010.10	Idh3g	chrX:71024301-71032236	1-m	22-m	OK	101.551	152.483	0.58644	1.66149	0.00415	0.0481625	yes	1.50154
ENSMUSG00000018931.3	Gm16515	chr11:60715747-60728252	1-m	22-m	OK	2.27877	1.51867	-0.585451	-1.94144	0.0003	0.00680386	yes	0.666441
ENSMUSG00000087006.1	Gm13889	chr2:93795966-93797684	1-m	22-m	OK	2.5819	1.72045	-0.585648	-1.88825	0.00105	0.0177648	yes	0.66635
ENSMUSG00000067629.3	Syngap1	chr17:27094362-27107590	1-m	22-m	OK	18.4755	12.3102	-0.58576	-2.01949	0.00065	0.0123259	yes	0.666298
ENSMUSG00000051169.8	Rpusd3	chr6:113365312-113369342	1-m	22-m	OK	3.71021	2.46959	-0.587229	-1.76626	0.001	0.017083	yes	0.66562
ENSMUSG00000025377.8	2410002I01Rik	chr11:119951844-119960045	1-m	22-m	OK	3.76935	2.50862	-0.587425	-1.81718	0.00215	0.0302163	yes	0.66553
ENSMUSG00000075960.1	U1	chr12:55835541-55835705	1-m	22-m	OK	408.38	271.305	-0.589996	-2.24233	5e-05	0.00149275	yes	0.664345
ENSMUSG00000028973.11	Abcb8	chr5:23899480-23915872	1-m	22-m	OK	4.70279	3.12422	-0.590019	-1.85084	0.00125	0.0203452	yes	0.664334
ENSMUSG00000034472.7	Rasd2	chr8:77737842-77748012	1-m	22-m	OK	7.90249	5.24541	-0.591253	-2.67609	5e-05	0.00149275	yes	0.663766
ENSMUSG00000030352.8	Tspan9	chr6:127911413-128093612	1-m	22-m	OK	10.5264	6.98654	-0.591361	-1.56432	0.0014	0.0220181	yes	0.663716
ENSMUSG00000036856.4	Wnt4	chr4:136833403-136855641	1-m	22-m	OK	1.44014	0.955197	-0.592343	-1.97091	0.00085	0.0150896	yes	0.663265
ENSMUSG00000036529.9	Sbf1	chr15:89118666-89145742	1-m	22-m	OK	29.8785	19.8152	-0.592503	-1.62719	0.0039	0.0460363	yes	0.663191
ENSMUSG00000059316.2	Slc27a4	chr2:29658153-29673042	1-m	22-m	OK	12.0639	7.9965	-0.59326	-2.08678	0.00025	0.00585414	yes	0.662843
ENSMUSG00000074480.3	Mex3a	chr3:88336316-88345318	1-m	22-m	OK	0.883954	0.585857	-0.593422	-2.06845	0.0004	0.00847754	yes	0.662769
ENSMUSG00000008036.9	Ap2s1	chr7:17323758-17334643	1-m	22-m	OK	52.1196	34.5346	-0.593784	-2.75475	5e-05	0.00149275	yes	0.662603
ENSMUSG00000019647.9	Sema6a	chr18:47395251-47528524	1-m	22-m	OK	8.16677	5.40429	-0.595659	-2.01038	0.0003	0.00680386	yes	0.661742
ENSMUSG00000031548.7	Sfrp1	chr8:24521973-24560104	1-m	22-m	OK	0.848514	0.561269	-0.596247	-1.97782	0.00035	0.00770632	yes	0.661472
ENSMUSG00000074403.2	Hist2h3b	chr3:96072576-96073064	1-m	22-m	OK	7.36911	4.8729	-0.596711	-1.73667	0.00275	0.0362392	yes	0.66126
ENSMUSG00000030638.6	Sh3gl3	chr7:89319727-89455923	1-m	22-m	OK	21.2899	14.0662	-0.597934	-2.30111	5e-05	0.00149275	yes	0.660699
ENSMUSG00000031155.8	Pim2	chrX:7455387-7460558	1-m	22-m	OK	7.94554	5.24549	-0.599068	-2.49712	5e-05	0.00149275	yes	0.66018
ENSMUSG00000061524.7	Zic2	chr14:122874603-122879074	1-m	22-m	OK	2.45769	1.62187	-0.599644	-2.16577	5e-05	0.00149275	yes	0.659917
ENSMUSG00000024856.4	Cdk2ap2	chr19:4097181-4099019	1-m	22-m	OK	5.61336	3.70395	-0.599799	-2.07951	0.00035	0.00770632	yes	0.659846
ENSMUSG00000031775.4	Pllp	chr8:97198794-97220142	1-m	22-m	OK	13.9284	9.18807	-0.600195	-2.54883	5e-05	0.00149275	yes	0.659665
ENSMUSG00000091269.1	Gm6682	chr12:4789020-4789317	1-m	22-m	OK	18.8678	12.4461	-0.600239	-1.82533	0.0021	0.0298577	yes	0.659645
ENSMUSG00000020096.12	Tbata	chr10:60634701-60651589	1-m	22-m	OK	9.7245	6.41423	-0.600349	-1.86872	0.00115	0.01909	yes	0.659594
ENSMUSG00000083567.2	Gm11451	chr2:162724629-162725259	1-m	22-m	OK	4.99697	3.29546	-0.600575	-1.78416	0.00195	0.0283609	yes	0.659491
ENSMUSG00000025348.7	Itga7	chr10:128370868-128398044	1-m	22-m	OK	3.38103	2.22687	-0.602443	-2.21792	0.0002	0.0048929	yes	0.658638
ENSMUSG00000033597.7	Caskin1	chr17:24625727-24656153	1-m	22-m	OK	10.539	6.9407	-0.602578	-2.35845	5e-05	0.00149275	yes	0.658576
ENSMUSG00000027316.8	Gfra4	chr2:130865367-130868824	1-m	22-m	OK	30.0994	19.8043	-0.603918	-2.83813	5e-05	0.00149275	yes	0.657965
ENSMUSG00000037348.9	Paqr7	chr4:134052611-134066150	1-m	22-m	OK	11.1768	7.35122	-0.604458	-2.39592	5e-05	0.00149275	yes	0.657718
ENSMUSG00000035781.7	C030046I01Rik	chr10:79372797-79385018	1-m	22-m	OK	50.2789	33.061	-0.604822	-3.05164	5e-05	0.00149275	yes	0.657553
ENSMUSG00000030093.6	Wnt7a	chr6:91313974-91361357	1-m	22-m	OK	2.65143	1.74258	-0.605548	-1.57098	0.0022	0.0307825	yes	0.657222
ENSMUSG00000003378.8	Grik5	chr7:25794871-25857388	1-m	22-m	OK	13.6141	8.94533	-0.605899	-2.40019	5e-05	0.00149275	yes	0.657062
ENSMUSG00000040373.6	Cacng5	chr11:107735918-107776369	1-m	22-m	OK	1.85909	1.22119	-0.60631	-1.97068	0.00075	0.0136821	yes	0.656875
ENSMUSG00000031104.2	Rab33a	chrX:45872461-45883409	1-m	22-m	OK	5.61378	3.6848	-0.607389	-1.91371	0.0013	0.0209227	yes	0.656384
ENSMUSG00000022098.8	Bmp1	chr14:70874363-70920067	1-m	22-m	OK	10.2016	6.68972	-0.608776	-1.67141	0.003	0.0386344	yes	0.655753
ENSMUSG00000080242.3	Gm15487	chr6:37756085-37756553	1-m	22-m	OK	34.9663	22.9191	-0.609419	-2.55085	5e-05	0.00149275	yes	0.655461
ENSMUSG00000019433.8	Gipc1	chr8:86176576-86188687	1-m	22-m	OK	9.92332	6.50164	-0.610019	-2.39458	5e-05	0.00149275	yes	0.655188
ENSMUSG00000033174.10	Mgll	chr6:88666417-88778354	1-m	22-m	OK	25.4299	16.6555	-0.61053	-2.33926	5e-05	0.00149275	yes	0.654956
ENSMUSG00000021256.4	Vash1	chr12:88019649-88036630	1-m	22-m	OK	8.22957	5.38572	-0.611676	-2.45622	0.0001	0.00270991	yes	0.654436
ENSMUSG00000031628.8	Casp3	chr8:47702802-47724060	1-m	22-m	OK	3.3528	2.19366	-0.612026	-1.92556	0.00075	0.0136821	yes	0.654277
ENSMUSG00000056413.9	Adap1	chr5:139747829-139801576	1-m	22-m	OK	22.6105	14.7849	-0.612868	-2.35505	0.0001	0.00270991	yes	0.653895
ENSMUSG00000015484.3	Fam163a	chr1:157923095-158135156	1-m	22-m	OK	3.46605	2.26155	-0.615982	-2.2735	0.00015	0.00382923	yes	0.652486
ENSMUSG00000026185.8	Igfbp5	chr1:72904505-72921458	1-m	22-m	OK	25.1129	16.3813	-0.616378	-3.14372	5e-05	0.00149275	yes	0.652307
ENSMUSG00000051031.6	Gm9726	chr12:95166149-95166830	1-m	22-m	OK	3.59442	2.34372	-0.616959	-1.72754	0.00325	0.0406007	yes	0.652044
ENSMUSG00000060032.4	H2afj	chr6:136756768-136758595	1-m	22-m	OK	3.85655	2.51463	-0.616963	-2.35689	5e-05	0.00149275	yes	0.652042
ENSMUSG00000028988.7	Ctnnbip1	chr4:148892344-148941899	1-m	22-m	OK	7.48218	4.87515	-0.618012	-2.27603	0.0001	0.00270991	yes	0.651568
ENSMUSG00000042462.4	Dctpp1	chr7:134400472-134404223	1-m	22-m	OK	5.20418	3.39085	-0.618026	-1.84626	0.00125	0.0203452	yes	0.651562
ENSMUSG00000013833.8	Med16	chr10:79357451-79371683	1-m	22-m	OK	5.57657	3.63095	-0.619033	-2.21616	0.00015	0.00382923	yes	0.651107
ENSMUSG00000028838.5	Extl1	chr4:133912286-133939765	1-m	22-m	OK	6.7134	4.36428	-0.621301	-2.67262	5e-05	0.00149275	yes	0.650084
ENSMUSG00000022415.6	Syngr1	chr15:79921763-79949931	1-m	22-m	OK	37.0892	24.0746	-0.623485	-2.88334	5e-05	0.00149275	yes	0.649101
ENSMUSG00000021703.8	Serinc5	chr13:93381092-93481899	1-m	22-m	OK	11.2271	7.28407	-0.62417	-2.61242	5e-05	0.00149275	yes	0.648793
ENSMUSG00000042540.6	Acot5	chr12:85410274-85416970	1-m	22-m	OK	2.02376	1.31091	-0.626471	-1.85424	0.00155	0.0238796	yes	0.647759
ENSMUSG00000051243.6	Islr2	chr9:58044104-58056615	1-m	22-m	OK	15.7648	10.2062	-0.627256	-3.09644	5e-05	0.00149275	yes	0.647407
ENSMUSG00000029333.8	Rasgef1b	chr5:99646444-99681946	1-m	22-m	OK	4.63867	3.00264	-0.627479	-1.83615	0.0016	0.0244127	yes	0.647307
ENSMUSG00000019261.2	Mtap1s	chr8:73429872-73441425	1-m	22-m	OK	5.36234	3.47081	-0.627592	-2.68991	5e-05	0.00149275	yes	0.647256
ENSMUSG00000033124.8	Atg9a	chr1:75177439-75188497	1-m	22-m	OK	18.4158	11.9101	-0.628753	-2.92256	5e-05	0.00149275	yes	0.646735
ENSMUSG00000043614.7	Vps37d	chr5:135548769-135554136	1-m	22-m	OK	3.15612	2.04063	-0.629136	-1.92641	0.0009	0.0157307	yes	0.646564
ENSMUSG00000032540.8	Abhd5	chr9:122260725-122290642	1-m	22-m	OK	3.78989	2.44939	-0.629733	-1.74113	0.00255	0.0343459	yes	0.646296
ENSMUSG00000000149.5	Gna12	chr5:141234361-141306385	1-m	22-m	OK	16.7214	10.8002	-0.630636	-2.60304	5e-05	0.00149275	yes	0.645892
ENSMUSG00000007950.8	Abhd8	chr8:73980598-73987556	1-m	22-m	OK	21.3016	13.7479	-0.631752	-3.07304	5e-05	0.00149275	yes	0.645392
ENSMUSG00000017386.4	Traf4	chr11:77972000-77979091	1-m	22-m	OK	4.73415	3.05323	-0.63277	-2.197	0.0002	0.0048929	yes	0.644937
ENSMUSG00000028541.8	B4galt2	chr4:117507110-117556092	1-m	22-m	OK	12.3828	7.98107	-0.63368	-1.99495	0.00055	0.0109951	yes	0.64453
ENSMUSG00000029090.7	Gpr125	chr5:50351189-50450235	1-m	22-m	OK	4.17906	2.69042	-0.635348	-2.42506	5e-05	0.00149275	yes	0.643786
ENSMUSG00000036067.6	Slc2a6	chr2:26876882-26883518	1-m	22-m	OK	5.1451	3.31224	-0.635392	-1.91326	0.00145	0.0225804	yes	0.643766
ENSMUSG00000031858.8	Mau2	chr8:72540021-72566633	1-m	22-m	OK	9.67813	6.2299	-0.635519	-2.83355	5e-05	0.00149275	yes	0.643709
ENSMUSG00000040794.4	C1qtnf4	chr2:90725942-90730683	1-m	22-m	OK	6.94608	4.46867	-0.636353	-1.74237	0.00205	0.029384	yes	0.643337
ENSMUSG00000046822.6	Slc39a3	chr10:80491282-80500171	1-m	22-m	OK	5.69472	3.6531	-0.640503	-2.12545	0.0001	0.00270991	yes	0.641489
ENSMUSG00000091354.1	6030419C18Rik	chr9:58336769-58337735	1-m	22-m	OK	27.0413	17.3358	-0.641413	-2.65229	5e-05	0.00149275	yes	0.641085
ENSMUSG00000024958.6	Gpr137	chr19:7012558-7026388	1-m	22-m	OK	21.7668	13.9504	-0.641821	-2.37402	0.0002	0.0048929	yes	0.640903
ENSMUSG00000066278.5	Vps37b	chr5:124454649-124482269	1-m	22-m	OK	5.02618	3.22049	-0.642183	-2.33859	5e-05	0.00149275	yes	0.640743
ENSMUSG00000020099.6	Unc5b	chr10:60225357-60294329	1-m	22-m	OK	2.66665	1.70826	-0.642496	-2.63776	5e-05	0.00149275	yes	0.640604
ENSMUSG00000024050.8	Wiz	chr17:32490999-32526384	1-m	22-m	OK	4.4868	2.87145	-0.643904	-1.94301	0.00095	0.0164774	yes	0.639979
ENSMUSG00000044095.4	2410075B13Rik	chr15:75810301-75812715	1-m	22-m	OK	1.41757	0.90627	-0.645408	-2.07468	0.00045	0.00934974	yes	0.639312
ENSMUSG00000025478.9	Dpysl4	chr7:146271899-146288603	1-m	22-m	OK	8.5811	5.48518	-0.645624	-2.52723	5e-05	0.00149275	yes	0.639216
ENSMUSG00000031385.8	Plxnb3	chrX:71002428-71017853	1-m	22-m	OK	2.80116	1.78893	-0.646929	-2.80055	5e-05	0.00149275	yes	0.638638
ENSMUSG00000020926.10	Adam11	chr11:102622752-102641576	1-m	22-m	OK	13.0498	8.33181	-0.647328	-1.80203	0.00245	0.0334538	yes	0.638462
ENSMUSG00000045246.5	Kcng4	chr8:122147753-122159580	1-m	22-m	OK	1.88788	1.20522	-0.647464	-2.49977	5e-05	0.00149275	yes	0.638402
ENSMUSG00000041378.1	Cldn5	chr16:18776939-18778353	1-m	22-m	OK	7.65832	4.88744	-0.647951	-2.68656	5e-05	0.00149275	yes	0.638186
ENSMUSG00000024883.6	Rin1	chr19:5050807-5057071	1-m	22-m	OK	8.71058	5.55821	-0.648149	-3.15056	5e-05	0.00149275	yes	0.638098
ENSMUSG00000073617.2	Hdac4	chr1:93825361-93827753	1-m	22-m	OK	4.05862	2.58528	-0.650666	-2.65405	5e-05	0.00149275	yes	0.636986
ENSMUSG00000051790.8	Nlgn2	chr11:69636623-69651286	1-m	22-m	OK	13.0162	8.27971	-0.652654	-3.20669	5e-05	0.00149275	yes	0.636109
ENSMUSG00000055485.6	9830001H06Rik	chr2:156841534-156904990	1-m	22-m	OK	2.61397	1.66244	-0.652937	-2.04976	0.0004	0.00847754	yes	0.635984
ENSMUSG00000033256.8	Shf	chr2:122174627-122194898	1-m	22-m	OK	6.89267	4.37997	-0.654141	-1.80164	0.00105	0.0177648	yes	0.635454
ENSMUSG00000031778.6	Cx3cl1	chr8:97295908-97306323	1-m	22-m	OK	82.3199	52.3022	-0.654371	-3.25084	5e-05	0.00149275	yes	0.635352
ENSMUSG00000000202.3	Btbd17	chr11:114652530-114657259	1-m	22-m	OK	2.2079	1.40093	-0.656292	-1.63721	0.002	0.0288761	yes	0.634507
ENSMUSG00000015335.10	Zdhhc12	chr2:29933203-29949168	1-m	22-m	OK	3.03628	1.92469	-0.65768	-1.85839	0.0016	0.0244127	yes	0.633897
ENSMUSG00000043496.5	Tril	chr6:53765464-53770819	1-m	22-m	OK	5.53501	3.5065	-0.658554	-3.17885	5e-05	0.00149275	yes	0.633513
ENSMUSG00000035226.5	Rims4	chr2:163685486-163744419	1-m	22-m	OK	5.4796	3.4711	-0.658679	-2.87866	5e-05	0.00149275	yes	0.633458
ENSMUSG00000012296.8	Tjap1	chr17:46394824-46419962	1-m	22-m	OK	2.24543	1.42038	-0.660715	-1.94383	0.00085	0.0150896	yes	0.632565
ENSMUSG00000045039.9	Megf8	chr7:26102182-26150936	1-m	22-m	OK	6.54778	4.13974	-0.661466	-2.85499	5e-05	0.00149275	yes	0.632236
ENSMUSG00000031502.9	Col4a1	chr8:11187754-11449287	1-m	22-m	OK	5.53371	3.49637	-0.662386	-1.80328	0.00185	0.0272566	yes	0.631832
ENSMUSG00000054499.8	Dedd2	chr7:25987858-26004878	1-m	22-m	OK	2.1445	1.35474	-0.662623	-1.80399	0.00295	0.0382078	yes	0.631729
ENSMUSG00000046160.5	Olig1	chr16:91270013-91272184	1-m	22-m	OK	14.2136	8.97576	-0.663163	-3.1787	5e-05	0.00149275	yes	0.631492
ENSMUSG00000026313.8	Hdac4	chr1:93829333-94044970	1-m	22-m	OK	8.94841	5.65022	-0.663323	-1.83838	0.0014	0.0220181	yes	0.631422
ENSMUSG00000037960.9	1110007C09Rik	chr13:49298319-49311395	1-m	22-m	OK	4.26733	2.69391	-0.663632	-1.78545	0.00245	0.0334538	yes	0.631287
ENSMUSG00000039844.12	Rapgef1	chr2:29475239-29596498	1-m	22-m	OK	11.0354	6.96586	-0.663766	-2.53525	5e-05	0.00149275	yes	0.631228
ENSMUSG00000091478.1	Gm10039	chr11:100222931-100223465	1-m	22-m	OK	92.8021	58.5631	-0.664165	-3.21364	5e-05	0.00149275	yes	0.631054
ENSMUSG00000035863.7	Palm	chr10:79256316-79283641	1-m	22-m	OK	21.7882	13.7179	-0.667486	-3.02088	5e-05	0.00149275	yes	0.629603
ENSMUSG00000051627.2	Hist1h1e	chr13:23713623-23714371	1-m	22-m	OK	24.5083	15.4112	-0.669293	-2.89768	5e-05	0.00149275	yes	0.628815
ENSMUSG00000026064.8	Ptp4a1	chr1:30997147-31006615	1-m	22-m	OK	2.19323	1.3784	-0.670065	-2.15849	5e-05	0.00149275	yes	0.628478
ENSMUSG00000036622.8	Atp13a2	chr4:140542787-140563245	1-m	22-m	OK	12.5861	7.90343	-0.671283	-3.13771	5e-05	0.00149275	yes	0.627948
ENSMUSG00000006435.9	Neurl1a	chr19:47253309-47333930	1-m	22-m	OK	11.6428	7.30626	-0.672228	-2.47335	5e-05	0.00149275	yes	0.627537
ENSMUSG00000046157.7	Tmem229b	chr12:80062781-80108614	1-m	22-m	OK	5.23746	3.28667	-0.672239	-2.06321	0.0006	0.0116281	yes	0.627532
ENSMUSG00000030123.8	Plxnd1	chr6:115904828-115945023	1-m	22-m	OK	2.05434	1.28868	-0.672779	-2.51412	5e-05	0.00149275	yes	0.627297
ENSMUSG00000046607.5	Hrk	chr5:118619772-118639487	1-m	22-m	OK	7.08476	4.44403	-0.67285	-3.29023	5e-05	0.00149275	yes	0.627266
ENSMUSG00000045045.7	Lrfn4	chr19:4510471-4621752	1-m	22-m	OK	5.751	3.60302	-0.674605	-1.78041	0.00315	0.0396325	yes	0.626504
ENSMUSG00000044548.5	Dact1	chr12:72410870-72422647	1-m	22-m	OK	1.31444	0.822986	-0.67551	-2.00139	0.0014	0.0220181	yes	0.626111
ENSMUSG00000042978.9	Sbk1	chr7:133416132-133438513	1-m	22-m	OK	12.3634	7.73449	-0.676703	-3.14261	5e-05	0.00149275	yes	0.625593
ENSMUSG00000091520.1	Gm17419	chr13:29034916-29045582	1-m	22-m	OK	5.25649	3.2868	-0.677418	-2.24171	0.0001	0.00270991	yes	0.625283
ENSMUSG00000007944.7	Ttc9b	chr7:28438933-28441227	1-m	22-m	OK	10.7754	6.73263	-0.678506	-2.6297	5e-05	0.00149275	yes	0.624812
ENSMUSG00000040618.5	Pck2	chr14:56159102-56168854	1-m	22-m	OK	3.72908	2.32827	-0.679558	-2.64886	5e-05	0.00149275	yes	0.624357
ENSMUSG00000063239.8	Grm4	chr17:27559331-27650286	1-m	22-m	OK	1.17588	0.734062	-0.679762	-1.67529	0.00195	0.0283609	yes	0.624268
ENSMUSG00000035206.8	3110056O03Rik	chr10:80318019-80331450	1-m	22-m	OK	4.48168	2.79627	-0.680536	-2.76316	5e-05	0.00149275	yes	0.623933
ENSMUSG00000075736.1	U1	chr12:55797768-55797932	1-m	22-m	OK	52207.1	32555.3	-0.681354	-2.83485	5e-05	0.00149275	yes	0.62358
ENSMUSG00000024299.10	Adamts10	chr17:33661148-33690727	1-m	22-m	OK	1.68344	1.04782	-0.684023	-1.61789	0.0026	0.0348418	yes	0.622427
ENSMUSG00000040711.7	Sh3pxd2b	chr11:32247819-32328173	1-m	22-m	OK	1.50383	0.935623	-0.684641	-2.06363	0.00045	0.00934974	yes	0.622161
ENSMUSG00000047003.7	Zfp41	chr15:75447108-75455730	1-m	22-m	OK	1.46821	0.913321	-0.684866	-1.77782	0.0014	0.0220181	yes	0.622064
ENSMUSG00000034032.7	Rpap1	chr2:119589039-119613273	1-m	22-m	OK	1.84604	1.14794	-0.68538	-2.3163	5e-05	0.00149275	yes	0.621842
ENSMUSG00000002968.6	Med25	chr7:52134760-52147779	1-m	22-m	OK	8.43727	5.24261	-0.68649	-2.61413	5e-05	0.00149275	yes	0.621364
ENSMUSG00000079442.5	St6galnac4	chr2:32442059-32455218	1-m	22-m	OK	4.7957	2.97866	-0.687077	-2.04219	0.0001	0.00270991	yes	0.621111
ENSMUSG00000035547.8	Capn5	chr7:105270068-105334107	1-m	22-m	OK	16.9407	10.4965	-0.690582	-3.27015	5e-05	0.00149275	yes	0.619604
ENSMUSG00000071074.3	Yipf3	chr17:46385028-46389486	1-m	22-m	OK	10.4086	6.44742	-0.690982	-2.71589	5e-05	0.00149275	yes	0.619432
ENSMUSG00000000148.10	Baat1	chr5:141180964-141195333	1-m	22-m	OK	2.78954	1.72755	-0.691301	-2.47117	0.0001	0.00270991	yes	0.619295
ENSMUSG00000032373.8	Car12	chr9:66561492-66614652	1-m	22-m	OK	9.41385	5.82939	-0.69144	-2.44469	5e-05	0.00149275	yes	0.619235
ENSMUSG00000031740.7	Mmp2	chr8:95351226-95377316	1-m	22-m	OK	0.499162	0.308945	-0.69216	-1.65917	0.00395	0.0464535	yes	0.618927
ENSMUSG00000049600.7	Zbtb45	chr7:13590284-13595171	1-m	22-m	OK	2.67777	1.65083	-0.69784	-2.52887	5e-05	0.00149275	yes	0.616495
ENSMUSG00000045009.6	Prrt3	chr6:113444088-113451887	1-m	22-m	OK	8.83462	5.44096	-0.699306	-2.82633	5e-05	0.00149275	yes	0.615868
ENSMUSG00000039154.6	Shd	chr17:56109889-56116040	1-m	22-m	OK	4.16747	2.5658	-0.699764	-2.28243	5e-05	0.00149275	yes	0.615673
ENSMUSG00000055202.7	Zfp811	chr17:32934350-32937883	1-m	22-m	OK	1.3171	0.809005	-0.703146	-1.84419	0.00215	0.0302163	yes	0.614231
ENSMUSG00000050822.7	Slc29a4	chr5:143178054-143198443	1-m	22-m	OK	5.19154	3.18604	-0.704398	-2.79898	5e-05	0.00149275	yes	0.613699
ENSMUSG00000061482.6	Hist1h4d	chr13:23673466-23673859	1-m	22-m	OK	113.104	69.3712	-0.705235	-3.26655	5e-05	0.00149275	yes	0.613343
ENSMUSG00000035314.8	Gdpd5	chr7:106530058-106609493	1-m	22-m	OK	1.77666	1.08625	-0.709802	-1.84373	0.0024	0.0329413	yes	0.611404
ENSMUSG00000032198.7	Dock6	chr9:21604627-21657079	1-m	22-m	OK	0.820756	0.50053	-0.713496	-2.18332	0.00025	0.00585414	yes	0.609841
ENSMUSG00000048240.8	Gng7	chr10:80411368-80477690	1-m	22-m	OK	17.2686	10.5286	-0.713836	-3.15863	5e-05	0.00149275	yes	0.609697
ENSMUSG00000001103.6	Sebox	chr11:78316950-78318583	1-m	22-m	OK	3.668	2.23466	-0.714934	-2.49562	5e-05	0.00149275	yes	0.609233
ENSMUSG00000064325.3	Hhip	chr8:82490013-82581905	1-m	22-m	OK	1.7216	1.04578	-0.719169	-1.69023	0.0041	0.0478273	yes	0.607447
ENSMUSG00000025137.9	Pcyt2	chr11:120471400-120479250	1-m	22-m	OK	17.884	10.8529	-0.720586	-2.87541	5e-05	0.00149275	yes	0.606851
ENSMUSG00000032109.8	Nlrx1	chr9:44060795-44076682	1-m	22-m	OK	0.772562	0.468655	-0.721126	-1.74514	0.00435	0.0496834	yes	0.606624
ENSMUSG00000045328.7	Cenpe	chr3:134875526-134936504	1-m	22-m	OK	0.381263	0.231196	-0.721668	-2.10715	0.0003	0.00680386	yes	0.606396
ENSMUSG00000003346.7	Fam108a	chr10:80046393-80053086	1-m	22-m	OK	10.0468	6.08948	-0.722346	-2.74778	5e-05	0.00149275	yes	0.606111
ENSMUSG00000020737.6	Hn1	chr11:115358666-115375701	1-m	22-m	OK	21.712	13.1479	-0.72366	-3.22716	5e-05	0.00149275	yes	0.605559
ENSMUSG00000059852.5	Kcng2	chr18:80492367-80493072	1-m	22-m	OK	2.17029	1.31352	-0.724447	-1.7261	0.00375	0.0447319	yes	0.605229
ENSMUSG00000026778.6	Prkcq	chr2:11093739-11222853	1-m	22-m	OK	2.41824	1.46139	-0.726614	-2.08959	0.00045	0.00934974	yes	0.604321
ENSMUSG00000037221.7	Mospd3	chr5:138037872-138042286	1-m	22-m	OK	1.76284	1.06442	-0.727835	-1.5668	0.0031	0.0393469	yes	0.603809
ENSMUSG00000050347.4	Gm9844	chr7:25647220-25647696	1-m	22-m	OK	41.1417	24.8269	-0.728698	-3.14124	5e-05	0.00149275	yes	0.603448
ENSMUSG00000018012.5	Rac3	chr11:120582783-120585283	1-m	22-m	OK	4.16294	2.50886	-0.730568	-1.93338	0.0006	0.0116281	yes	0.602667
ENSMUSG00000016757.4	Ttll12	chr15:83405548-83425587	1-m	22-m	OK	2.46277	1.48372	-0.731056	-2.46117	5e-05	0.00149275	yes	0.602463
ENSMUSG00000049580.5	Tsku	chr7:105499177-105509838	1-m	22-m	OK	0.571002	0.343698	-0.732353	-1.68954	0.0035	0.0426156	yes	0.601921
ENSMUSG00000051007.8	Pddc1	chr7:148594033-148600035	1-m	22-m	OK	5.44822	3.27859	-0.73271	-2.50976	5e-05	0.00149275	yes	0.601772
ENSMUSG00000036565.3	Ttyh3	chr5:141096539-141124985	1-m	22-m	OK	10.8667	6.53396	-0.733884	-3.36549	5e-05	0.00149275	yes	0.601283
ENSMUSG00000019359.8	Gdpd2	chrX:97925211-97936268	1-m	22-m	OK	2.80565	1.68639	-0.734395	-1.76464	0.00215	0.0302163	yes	0.60107
ENSMUSG00000026442.8	Nfasc	chr1:134461267-134638374	1-m	22-m	OK	25.9291	15.579	-0.734967	-3.00431	5e-05	0.00149275	yes	0.600832
ENSMUSG00000039830.8	Olig2	chr16:91225794-91228922	1-m	22-m	OK	5.52405	3.3096	-0.739071	-3.17699	5e-05	0.00149275	yes	0.599125
ENSMUSG00000029528.11	Pxn	chr5:115956684-116005996	1-m	22-m	OK	4.97998	2.98274	-0.7395	-1.8177	0.0014	0.0220181	yes	0.598947
ENSMUSG00000033295.7	Ptprf	chr4:117880817-117964010	1-m	22-m	OK	6.30943	3.77792	-0.73992	-3.13183	5e-05	0.00149275	yes	0.598773
ENSMUSG00000073433.3	Arhgdig	chr17:26336127-26338314	1-m	22-m	OK	17.0524	10.2013	-0.741226	-3.25481	5e-05	0.00149275	yes	0.598231
ENSMUSG00000033453.7	Adamts15	chr9:30706739-30730037	1-m	22-m	OK	0.544412	0.325324	-0.742821	-2.10877	0.00025	0.00585414	yes	0.59757
ENSMUSG00000031661.5	Nkd1	chr8:91045242-91118786	1-m	22-m	OK	1.60222	0.956992	-0.743497	-2.28146	0.0001	0.00270991	yes	0.59729
ENSMUSG00000015405.9	Ace2	chrX:160577263-160626352	1-m	22-m	OK	0.432393	0.258187	-0.743925	-1.70543	0.003	0.0386344	yes	0.597113
ENSMUSG00000023118.8	Sympk	chr7:19609725-19639967	1-m	22-m	OK	17.3496	10.3446	-0.746015	-2.31031	0.0001	0.00270991	yes	0.596248
ENSMUSG00000038375.9	Trp53inp2	chr2:155206794-155215586	1-m	22-m	OK	25.986	15.4928	-0.746138	-3.12346	5e-05	0.00149275	yes	0.596197
ENSMUSG00000047013.9	Fbxo41	chr6:85419567-85452988	1-m	22-m	OK	9.83587	5.86348	-0.746295	-3.33521	5e-05	0.00149275	yes	0.596133
ENSMUSG00000022096.8	Hr	chr14:70952018-70973355	1-m	22-m	OK	1.06534	0.634957	-0.746581	-1.58634	0.0016	0.0244127	yes	0.596014
ENSMUSG00000043372.6	Hexim2	chr11:102993742-103001190	1-m	22-m	OK	2.72293	1.62066	-0.748583	-1.66564	0.00305	0.0389933	yes	0.595188
ENSMUSG00000032854.8	Ugt8a	chr3:125568276-125641468	1-m	22-m	OK	18.8861	11.2322	-0.749683	-3.20837	5e-05	0.00149275	yes	0.594734
ENSMUSG00000031654.8	Cbln1	chr8:89992760-89996508	1-m	22-m	OK	3.08759	1.83591	-0.749982	-2.02876	0.0013	0.0209227	yes	0.594611
ENSMUSG00000037892.8	Pcdh18	chr3:49547217-49561238	1-m	22-m	OK	1.2248	0.727	-0.752515	-2.76444	5e-05	0.00149275	yes	0.593568
ENSMUSG00000006235.5	Epor	chr9:21763342-21768020	1-m	22-m	OK	0.641833	0.380837	-0.753026	-1.73169	0.00355	0.0429604	yes	0.593358
ENSMUSG00000002409.10	Dyrk1b	chr7:28964487-28972313	1-m	22-m	OK	5.37116	3.18217	-0.755225	-2.91328	5e-05	0.00149275	yes	0.592454
ENSMUSG00000003534.10	Ddr1	chr17:35818511-35845189	1-m	22-m	OK	6.90499	4.09041	-0.755393	-2.64991	5e-05	0.00149275	yes	0.592385
ENSMUSG00000006057.8	Atp5g1	chr11:95930165-95936984	1-m	22-m	OK	49.8352	29.4562	-0.758596	-2.34482	0.00035	0.00770632	yes	0.591071
ENSMUSG00000050121.8	Opalin	chr19:41136963-41151603	1-m	22-m	OK	6.90092	4.07783	-0.758986	-2.46366	5e-05	0.00149275	yes	0.590912
ENSMUSG00000022887.7	Masp1	chr16:23449489-23520676	1-m	22-m	OK	2.79062	1.64852	-0.759409	-2.13574	0.0006	0.0116281	yes	0.590738
ENSMUSG00000075032.3	Hist1h3i	chr13:21874783-21875266	1-m	22-m	OK	4.94631	2.9214	-0.759693	-1.97067	0.00085	0.0150896	yes	0.590622
ENSMUSG00000047945.6	Marcksl1	chr4:129190824-129193229	1-m	22-m	OK	42.0784	24.8231	-0.7614	-3.88029	5e-05	0.00149275	yes	0.589924
ENSMUSG00000029723.9	Tsc22d4	chr5:138186957-138209678	1-m	22-m	OK	41.6394	24.5337	-0.763183	-2.8999	5e-05	0.00149275	yes	0.589195
ENSMUSG00000048070.4	Pirt	chr11:66719222-66760588	1-m	22-m	OK	0.72241	0.425333	-0.764224	-2.26757	0.00025	0.00585414	yes	0.58877
ENSMUSG00000086841.1	2410006H16Rik	chr11:62416378-62418309	1-m	22-m	OK	11.8524	6.96307	-0.76739	-2.21407	0.00035	0.00770632	yes	0.587479
ENSMUSG00000026121.7	Sema4c	chr1:36605486-36615194	1-m	22-m	OK	1.26328	0.742015	-0.767649	-1.57956	0.00345	0.0422665	yes	0.587374
ENSMUSG00000030678.5	Maz	chr7:134165656-134170533	1-m	22-m	OK	14.8961	8.74744	-0.768	-3.5453	5e-05	0.00149275	yes	0.587231
ENSMUSG00000015149.7	Sirt2	chr7:29543269-29573684	1-m	22-m	OK	47.0777	27.6255	-0.769042	-3.10046	5e-05	0.00149275	yes	0.586807
ENSMUSG00000069273.2	Hist1h3e	chr13:23653402-23654238	1-m	22-m	OK	4.60713	2.70212	-0.769774	-2.39893	5e-05	0.00149275	yes	0.586509
ENSMUSG00000032702.9	Kank1	chr19:25311464-25508987	1-m	22-m	OK	11.0517	6.4766	-0.770961	-1.8408	0.0014	0.0220181	yes	0.586027
ENSMUSG00000072800.2	Cecr6	chr6:120442105-120443977	1-m	22-m	OK	1.45767	0.854196	-0.771029	-2.21677	0.0001	0.00270991	yes	0.585999
ENSMUSG00000039976.3	Tbc1d16	chr11:119004358-119089813	1-m	22-m	OK	3.26879	1.91504	-0.771383	-3.0066	5e-05	0.00149275	yes	0.585856
ENSMUSG00000021451.8	Sema4d	chr13:51796614-51889116	1-m	22-m	OK	5.49078	3.21448	-0.772426	-1.97647	0.0005	0.0102542	yes	0.585432
ENSMUSG00000001988.8	Npas1	chr7:17041069-17062129	1-m	22-m	OK	1.40235	0.820359	-0.77352	-1.80085	0.00235	0.03248	yes	0.584988
ENSMUSG00000014813.7	Stc1	chr14:69647294-69659861	1-m	22-m	OK	1.5071	0.881235	-0.774174	-2.77373	5e-05	0.00149275	yes	0.584723
ENSMUSG00000030157.5	Clec2d	chr6:129130632-129136552	1-m	22-m	OK	4.53669	2.65207	-0.774524	-2.43522	5e-05	0.00149275	yes	0.584581
ENSMUSG00000032679.6	Cd59a	chr2:103935957-103955511	1-m	22-m	OK	3.99729	2.3366	-0.774612	-2.78256	5e-05	0.00149275	yes	0.584546
ENSMUSG00000041801.5	Phlda3	chr1:137662695-137665713	1-m	22-m	OK	1.92807	1.12528	-0.776874	-2.22474	0.00035	0.00770632	yes	0.58363
ENSMUSG00000022769.7	Sdf2l1	chr16:17130230-17132476	1-m	22-m	OK	3.08772	1.80206	-0.776892	-2.39474	0.0001	0.00270991	yes	0.583623
ENSMUSG00000031750.9	Il34	chr8:113265728-113331377	1-m	22-m	OK	7.99006	4.66029	-0.777787	-2.25915	0.0001	0.00270991	yes	0.583261
ENSMUSG00000026042.9	Col5a2	chr1:45431165-45560127	1-m	22-m	OK	1.79723	1.04809	-0.778008	-1.75476	0.0023	0.0319841	yes	0.583171
ENSMUSG00000021277.9	Traf3	chr12:112398060-112505364	1-m	22-m	OK	13.7934	8.04276	-0.778218	-2.07722	0.0003	0.00680386	yes	0.583087
ENSMUSG00000090877.2	Hspa1b	chr17:35093380-35096183	1-m	22-m	OK	1.55017	0.901526	-0.781986	-2.56698	5e-05	0.00149275	yes	0.581566
ENSMUSG00000040653.5	Ppp1r14c	chr10:6881565-6982468	1-m	22-m	OK	4.54419	2.63961	-0.7837	-2.16529	5e-05	0.00149275	yes	0.580875
ENSMUSG00000027932.8	Slc27a3	chr3:90189160-90193860	1-m	22-m	OK	1.06617	0.618958	-0.784523	-1.86036	0.00065	0.0123259	yes	0.580544
ENSMUSG00000021643.8	Serf1	chr13:100877951-100884526	1-m	22-m	OK	14.2669	8.28057	-0.784867	-2.8271	5e-05	0.00149275	yes	0.580405
ENSMUSG00000024620.5	Pdgfrb	chr18:61204803-61244715	1-m	22-m	OK	3.34233	1.93705	-0.786993	-3.29651	5e-05	0.00149275	yes	0.579551
ENSMUSG00000028360.9	Slc44a5	chr3:153636399-153934686	1-m	22-m	OK	10.7569	6.21731	-0.790902	-1.92681	0.0013	0.0209227	yes	0.577983
ENSMUSG00000035606.6	Ky	chr9:102408077-102448568	1-m	22-m	OK	0.472101	0.27234	-0.793684	-1.92166	0.0007	0.0130401	yes	0.576869
ENSMUSG00000034275.10	Igsf9b	chr9:27106812-27142348	1-m	22-m	OK	3.88045	2.23585	-0.795404	-2.9912	5e-05	0.00149275	yes	0.576182
ENSMUSG00000031807.4	Pgls	chr8:74116074-74131835	1-m	22-m	OK	5.30645	3.05255	-0.797735	-2.13526	0.0004	0.00847754	yes	0.575252
ENSMUSG00000069274.3	Hist1h4f	chr13:23643126-23643517	1-m	22-m	OK	9.6862	5.53708	-0.806806	-2.31464	0.0001	0.00270991	yes	0.571646
ENSMUSG00000027015.4	Cybrd1	chr2:70955979-70980983	1-m	22-m	OK	0.735593	0.419889	-0.808901	-2.5744	5e-05	0.00149275	yes	0.570817
ENSMUSG00000073600.1	Gm1614	chr18:35811820-35814841	1-m	22-m	OK	0.372714	0.21275	-0.808911	-1.8302	0.0027	0.0357288	yes	0.570813
ENSMUSG00000026963.4	Tmem210	chr2:25143664-25144709	1-m	22-m	OK	2.66759	1.52206	-0.809514	-2.24185	0.0001	0.00270991	yes	0.570574
ENSMUSG00000024534.8	Sncaip	chr18:52927362-53075585	1-m	22-m	OK	1.46409	0.83332	-0.813066	-1.72533	0.00235	0.03248	yes	0.569171
ENSMUSG00000002341.8	Ncan	chr8:72616983-72644772	1-m	22-m	OK	32.8471	18.6895	-0.81354	-4.07932	5e-05	0.00149275	yes	0.568984
ENSMUSG00000025207.8	Sema4g	chr19:45063590-45077887	1-m	22-m	OK	2.28483	1.29801	-0.815789	-3.25138	5e-05	0.00149275	yes	0.568098
ENSMUSG00000040563.7	BC018242	chr9:21741476-21753344	1-m	22-m	OK	25.8667	14.694	-0.815866	-3.51744	5e-05	0.00149275	yes	0.568067
ENSMUSG00000048538.7	Gm9826	chr1:7167819-7169118	1-m	22-m	OK	1.01448	0.576124	-0.816285	-1.91711	0.00165	0.0249119	yes	0.567902
ENSMUSG00000045664.3	Cdc42ep2	chr19:5917560-5918995	1-m	22-m	OK	3.32846	1.88844	-0.817657	-2.76837	5e-05	0.00149275	yes	0.567363
ENSMUSG00000056895.2	Hist3h2ba	chr11:58762412-58763032	1-m	22-m	OK	6.39408	3.62205	-0.819929	-2.51921	5e-05	0.00149275	yes	0.56647
ENSMUSG00000088185.1	Scarna2	chr3:108357255-108357669	1-m	22-m	OK	24.4983	13.8711	-0.8206	-3.03825	5e-05	0.00149275	yes	0.566206
ENSMUSG00000036995.7	Asap3	chr4:135762279-135801131	1-m	22-m	OK	0.476607	0.269701	-0.821439	-1.92017	0.001	0.017083	yes	0.565877
ENSMUSG00000058385.6	Hist1h2bg	chr13:23663264-23663882	1-m	22-m	OK	2.42548	1.36941	-0.824714	-1.91232	0.0014	0.0220181	yes	0.564594
ENSMUSG00000031285.7	Dcx	chrX:140290384-140367854	1-m	22-m	OK	5.21902	2.9453	-0.825365	-2.31181	5e-05	0.00149275	yes	0.564339
ENSMUSG00000068855.3	Hist2h2ac	chr3:96024283-96024803	1-m	22-m	OK	3.78437	2.1351	-0.825747	-1.94757	0.0009	0.0157307	yes	0.56419
ENSMUSG00000001082.6	Mfsd10	chr5:34976290-34979861	1-m	22-m	OK	6.297	3.55184	-0.826099	-1.65603	0.00135	0.0215307	yes	0.564052
ENSMUSG00000006390.9	Elovl1	chr4:118100697-118109957	1-m	22-m	OK	6.04973	3.40723	-0.828272	-2.84599	5e-05	0.00149275	yes	0.563203
ENSMUSG00000023259.9	Slc26a6	chr9:108756367-108764472	1-m	22-m	OK	0.849128	0.477558	-0.830307	-2.0447	0.0009	0.0157307	yes	0.56241
ENSMUSG00000070342.2	Gm10287	chr3:148884656-148888709	1-m	22-m	OK	0.266468	0.149857	-0.830381	-1.85229	0.00245	0.0334538	yes	0.562381
ENSMUSG00000020766.4	Galk1	chr11:115869770-115874033	1-m	22-m	OK	1.50282	0.842847	-0.834332	-2.04379	0.001	0.017083	yes	0.560843
ENSMUSG00000045999.8	AY036118	chr17:39985047-39985772	1-m	22-m	OK	10.621	5.94069	-0.83821	-3.01586	5e-05	0.00149275	yes	0.559337
ENSMUSG00000090850.1	Orai2-ps	chr16:59407157-59461715	1-m	22-m	OK	1.01114	0.564233	-0.841617	-2.11826	0.0003	0.00680386	yes	0.558018
ENSMUSG00000032968.4	Inha	chr1:75503651-75506941	1-m	22-m	OK	2.87736	1.6033	-0.8437	-2.76372	5e-05	0.00149275	yes	0.557213
ENSMUSG00000092837.1	AC027184.1	chr14:51427123-51427442	1-m	22-m	OK	15246.2	8475.25	-0.847121	-2.73066	5e-05	0.00149275	yes	0.555893
ENSMUSG00000019055.8	Plod1	chr4:147283861-147310876	1-m	22-m	OK	4.84219	2.68977	-0.848178	-2.76537	5e-05	0.00149275	yes	0.555486
ENSMUSG00000036862.8	Dchs1	chr7:112901502-113012164	1-m	22-m	OK	1.38877	0.770728	-0.849515	-1.51532	0.0018	0.0267185	yes	0.554971
ENSMUSG00000066640.5	Fbxl18	chr5:143628624-143657100	1-m	22-m	OK	4.97839	2.76093	-0.850524	-3.27978	5e-05	0.00149275	yes	0.554583
ENSMUSG00000037169.8	Mycn	chr12:12942901-12948720	1-m	22-m	OK	1.36128	0.754919	-0.85057	-2.48368	5e-05	0.00149275	yes	0.554566
ENSMUSG00000050132.7	Sarm1	chr11:78285831-78311256	1-m	22-m	OK	6.70603	3.71878	-0.850631	-2.73764	5e-05	0.00149275	yes	0.554542
ENSMUSG00000070003.6	Ssbp4	chr8:73121389-73132213	1-m	22-m	OK	14.0828	7.80927	-0.850673	-3.45381	5e-05	0.00149275	yes	0.554526
ENSMUSG00000034000.8	Neu4	chr1:95917069-95924903	1-m	22-m	OK	1.55092	0.85744	-0.855021	-2.97582	5e-05	0.00149275	yes	0.552857
ENSMUSG00000079598.2	Clec2l	chr6:38613068-38630863	1-m	22-m	OK	13.9428	7.70827	-0.855042	-3.49706	5e-05	0.00149275	yes	0.552849
ENSMUSG00000052565.5	Hist1h1d	chr13:23646900-23650721	1-m	22-m	OK	2.05836	1.1362	-0.857286	-3.29565	5e-05	0.00149275	yes	0.55199
ENSMUSG00000036882.5	Arhgap33	chr7:31307244-31320079	1-m	22-m	OK	4.74634	2.61845	-0.858101	-3.72208	5e-05	0.00149275	yes	0.551678
ENSMUSG00000091267.1	Gm17322	chr9:57845847-57855258	1-m	22-m	OK	1.47617	0.8138	-0.859109	-2.51294	5e-05	0.00149275	yes	0.551293
ENSMUSG00000075296.4	Aldh3b2	chr19:3972327-3981645	1-m	22-m	OK	0.440526	0.242141	-0.86338	-1.82841	0.00195	0.0283609	yes	0.549663
ENSMUSG00000050141.6	BC049635	chr4:42880875-42887106	1-m	22-m	OK	2.31578	1.26785	-0.869109	-1.75528	0.00095	0.0164774	yes	0.547485
ENSMUSG00000049112.7	Oxtr	chr6:112423677-112440884	1-m	22-m	OK	2.51241	1.37521	-0.869414	-3.37986	5e-05	0.00149275	yes	0.547369
ENSMUSG00000041607.10	Mbp	chr18:82644537-82755029	1-m	22-m	OK	866.633	473.193	-0.872991	-2.82927	5e-05	0.00149275	yes	0.546014
ENSMUSG00000060678.4	Hist1h4c	chr13:23789928-23790323	1-m	22-m	OK	33.8891	18.4946	-0.873718	-3.40179	5e-05	0.00149275	yes	0.545739
ENSMUSG00000026961.6	Lrrc26	chr2:25145434-25146700	1-m	22-m	OK	0.710062	0.386884	-0.876044	-1.76258	0.0021	0.0298577	yes	0.544859
ENSMUSG00000037139.9	Myom3	chr4:135315629-135371479	1-m	22-m	OK	0.409668	0.222939	-0.877809	-1.55696	0.00385	0.04565	yes	0.544193
ENSMUSG00000042510.6	AA986860	chr1:132628552-132641198	1-m	22-m	OK	0.741061	0.403086	-0.878506	-2.34544	0.0001	0.00270991	yes	0.54393
ENSMUSG00000037872.4	Darc	chr1:175262016-175263634	1-m	22-m	OK	10.0635	5.46327	-0.881295	-3.81594	5e-05	0.00149275	yes	0.54288
ENSMUSG00000042834.8	D0H4S114	chr18:33596672-33623683	1-m	22-m	OK	17.6326	9.56504	-0.882406	-3.63969	5e-05	0.00149275	yes	0.542462
ENSMUSG00000033579.9	Fa2h	chr8:113869034-113917724	1-m	22-m	OK	11.2644	6.08077	-0.889439	-2.77655	5e-05	0.00149275	yes	0.539824
ENSMUSG00000070858.5	Gm1673	chr5:34326085-34327662	1-m	22-m	OK	5.68293	3.06573	-0.890406	-2.08765	0.0011	0.0183948	yes	0.539462
ENSMUSG00000009628.8	Tex15	chr8:34627209-34696054	1-m	22-m	OK	0.580307	0.312425	-0.893307	-1.84934	0.0031	0.0393469	yes	0.538379
ENSMUSG00000004988.7	Fxyd4	chr6:117883746-117887353	1-m	22-m	OK	0.283098	0.152381	-0.893617	-1.69633	0.0015	0.0232222	yes	0.538263
ENSMUSG00000058966.7	Fam57b	chr7:133960398-133973733	1-m	22-m	OK	2.29579	1.23381	-0.895873	-2.77341	5e-05	0.00149275	yes	0.537422
ENSMUSG00000071847.5	Apcdd1	chr18:63081980-63112849	1-m	22-m	OK	9.12912	4.90279	-0.896873	-3.21204	5e-05	0.00149275	yes	0.53705
ENSMUSG00000092235.1	Gm20393	chr9:120091681-120092315	1-m	22-m	OK	4.34448	2.32945	-0.899193	-2.49661	0.0001	0.00270991	yes	0.536187
ENSMUSG00000047139.8	Cd24a	chr10:43298974-43304068	1-m	22-m	OK	7.09314	3.78806	-0.904966	-3.80485	5e-05	0.00149275	yes	0.534045
ENSMUSG00000048387.7	Osr1	chr12:9581247-9588305	1-m	22-m	OK	0.745557	0.397767	-0.906395	-2.08562	0.00055	0.0109951	yes	0.533517
ENSMUSG00000028597.8	Gpx7	chr4:108072994-108079566	1-m	22-m	OK	1.1613	0.618793	-0.908214	-1.8511	0.0009	0.0157307	yes	0.532844
ENSMUSG00000085584.2	Rgag1	chrX:139534136-139538878	1-m	22-m	OK	0.587886	0.313018	-0.909291	-2.52763	5e-05	0.00149275	yes	0.532447
ENSMUSG00000034413.7	Neurl1b	chr17:26551909-26583283	1-m	22-m	OK	7.61482	4.05382	-0.909528	-4.25999	5e-05	0.00149275	yes	0.532359
ENSMUSG00000026712.2	Mrc1	chr2:14151040-14253684	1-m	22-m	OK	0.784404	0.4173	-0.910513	-1.93838	0.0006	0.0116281	yes	0.531996
ENSMUSG00000001700.8	Gramd3	chr18:56559990-56663446	1-m	22-m	OK	4.38603	2.32968	-0.912787	-2.68152	5e-05	0.00149275	yes	0.531158
ENSMUSG00000025384.9	2310003H01Rik	chr11:120230368-120240078	1-m	22-m	OK	1.54162	0.816764	-0.91646	-2.14299	5e-05	0.00149275	yes	0.529807
ENSMUSG00000070436.5	Serpinh1	chr7:106493884-106501740	1-m	22-m	OK	4.64326	2.45504	-0.919388	-3.70402	5e-05	0.00149275	yes	0.528733
ENSMUSG00000051113.7	Fam71e1	chr7:51751957-51756856	1-m	22-m	OK	0.730886	0.385865	-0.921551	-1.60674	0.0042	0.0484942	yes	0.527941
ENSMUSG00000027375.8	Mal	chr2:127458961-127482431	1-m	22-m	OK	95.0609	50.0347	-0.925924	-4.52519	5e-05	0.00149275	yes	0.526343
ENSMUSG00000026980.8	Ly75	chr2:60130159-60221360	1-m	22-m	OK	0.276354	0.145248	-0.928	-1.95361	0.00075	0.0136821	yes	0.525586
ENSMUSG00000028454.9	Pigo	chr4:43030506-43038691	1-m	22-m	OK	2.26384	1.18829	-0.929891	-2.20616	0.0001	0.00270991	yes	0.524898
ENSMUSG00000032911.5	Cspg4	chr9:56712910-56747677	1-m	22-m	OK	2.39144	1.25522	-0.929937	-3.85476	5e-05	0.00149275	yes	0.524881
ENSMUSG00000030223.7	Ptpro	chr6:137200819-137413150	1-m	22-m	OK	7.3011	3.80142	-0.941577	-3.34515	5e-05	0.00149275	yes	0.520663
ENSMUSG00000024736.8	Tmem132a	chr19:10914216-10944430	1-m	22-m	OK	14.3987	7.47685	-0.945431	-4.48864	5e-05	0.00149275	yes	0.519274
ENSMUSG00000004892.8	Bcan	chr3:87791452-87804278	1-m	22-m	OK	18.1816	9.3567	-0.958405	-3.84797	5e-05	0.00149275	yes	0.514626
ENSMUSG00000033585.4	Ndn	chr7:69493162-69494814	1-m	22-m	OK	58.359	29.9726	-0.961309	-4.93951	5e-05	0.00149275	yes	0.513591
ENSMUSG00000036634.8	Mag	chr7:31684201-31699851	1-m	22-m	OK	35.9509	18.4592	-0.961691	-4.48375	5e-05	0.00149275	yes	0.513455
ENSMUSG00000027820.6	Mme	chr3:63099793-63186153	1-m	22-m	OK	1.29806	0.662907	-0.969476	-2.78536	5e-05	0.00149275	yes	0.510692
ENSMUSG00000069917.6	Hba-a2	chr11:32196488-32197301	1-m	22-m	OK	4.35269	2.20094	-0.983789	-2.42107	0.0001	0.00270991	yes	0.50565
ENSMUSG00000048583.9	Igf2	chr7:149836672-149856261	1-m	22-m	OK	9.76161	4.9218	-0.987934	-4.5897	5e-05	0.00149275	yes	0.504199
ENSMUSG00000025453.9	Nnt	chr13:120124254-120197804	1-m	22-m	OK	6.50809	3.27361	-0.991352	-2.8975	5e-05	0.00149275	yes	0.503006
ENSMUSG00000044519.7	Zfp488	chr14:34780255-34791950	1-m	22-m	OK	1.11696	0.560843	-0.99391	-3.12142	5e-05	0.00149275	yes	0.502115
ENSMUSG00000027858.7	Tspan2	chr3:102524153-102576215	1-m	22-m	OK	30.1356	15.108	-0.996157	-4.72618	5e-05	0.00149275	yes	0.501334
ENSMUSG00000032135.8	Mcam	chr9:43931850-43950810	1-m	22-m	OK	4.01965	2.00681	-1.00216	-3.63459	5e-05	0.00149275	yes	0.499252
ENSMUSG00000049285.3	Mblac1	chr5:138635541-138636628	1-m	22-m	OK	1.36562	0.681332	-1.00312	-2.35562	0.00015	0.00382923	yes	0.49892
ENSMUSG00000027669.6	Gnb4	chr3:32479253-32515507	1-m	22-m	OK	3.93595	1.94994	-1.01328	-3.10449	5e-05	0.00149275	yes	0.495419
ENSMUSG00000032737.6	Inppl1	chr7:108966826-108986740	1-m	22-m	OK	4.01085	1.97577	-1.0215	-4.41166	5e-05	0.00149275	yes	0.492604
ENSMUSG00000036620.8	Mgat4b	chr11:50024391-50048605	1-m	22-m	OK	4.68819	2.30361	-1.02513	-3.14103	5e-05	0.00149275	yes	0.491366
ENSMUSG00000031425.8	Plp1	chrX:133357209-133374272	1-m	22-m	OK	431.473	211.552	-1.02825	-3.6391	5e-05	0.00149275	yes	0.490305
ENSMUSG00000083246.1	Gm11839	chr4:12041430-12043383	1-m	22-m	OK	0.344527	0.168599	-1.03103	-1.87014	0.00315	0.0396325	yes	0.489361
ENSMUSG00000022438.6	Parvb	chr15:84062472-84146118	1-m	22-m	OK	2.34104	1.14227	-1.03525	-2.56699	5e-05	0.00149275	yes	0.487931
ENSMUSG00000075779.1	U4	chr5:115940262-115940403	1-m	22-m	OK	158.151	77.149	-1.03559	-1.86615	0.00345	0.0422665	yes	0.487816
ENSMUSG00000076439.5	Mog	chr17:37147690-37160343	1-m	22-m	OK	15.0541	7.27263	-1.0496	-3.74362	5e-05	0.00149275	yes	0.483102
ENSMUSG00000031980.9	Agt	chr8:127080433-127093606	1-m	22-m	OK	11.8268	5.70284	-1.0523	-4.72447	5e-05	0.00149275	yes	0.482199
ENSMUSG00000030606.6	Hapln3	chr7:86260025-86275895	1-m	22-m	OK	0.329157	0.158506	-1.05423	-2.11425	0.0008	0.0144446	yes	0.481554
ENSMUSG00000007039.6	Ddah2	chr17:35195979-35199040	1-m	22-m	OK	3.38462	1.62958	-1.0545	-2.46293	5e-05	0.00149275	yes	0.481464
ENSMUSG00000009092.4	Derl3	chr10:75356142-75358686	1-m	22-m	OK	0.849313	0.408071	-1.05748	-2.30126	0.00015	0.00382923	yes	0.480471
ENSMUSG00000041261.8	Car8	chr4:8070513-8166188	1-m	22-m	OK	1.72514	0.828616	-1.05794	-2.56308	5e-05	0.00149275	yes	0.480317
ENSMUSG00000023911.6	Flywch2	chr17:23908807-23923048	1-m	22-m	OK	4.6453	2.22969	-1.05893	-2.26864	0.0002	0.0048929	yes	0.479988
ENSMUSG00000082809.2	Gm14150	chr2:151284691-151286045	1-m	22-m	OK	16.7308	8.02962	-1.05911	-2.66647	5e-05	0.00149275	yes	0.479928
ENSMUSG00000030110.6	Ret	chr6:118101765-118147762	1-m	22-m	OK	0.600146	0.287975	-1.05937	-2.83757	5e-05	0.00149275	yes	0.479842
ENSMUSG00000042784.3	Muc1	chr3:89032978-89037303	1-m	22-m	OK	0.543477	0.260217	-1.0625	-1.40358	0.0026	0.0348418	yes	0.478802
ENSMUSG00000021294.6	Kif26a	chr12:113384445-113419957	1-m	22-m	OK	0.411861	0.196974	-1.06415	-2.88887	5e-05	0.00149275	yes	0.478254
ENSMUSG00000020150.7	Gamt	chr10:79720895-79723757	1-m	22-m	OK	6.86656	3.2705	-1.07008	-3.61973	5e-05	0.00149275	yes	0.476293
ENSMUSG00000028172.4	Tacr3	chr3:134491970-134597545	1-m	22-m	OK	1.21224	0.57415	-1.07818	-2.8919	5e-05	0.00149275	yes	0.473626
ENSMUSG00000081176.1	H3f3a-ps2	chr16:91114433-91114844	1-m	22-m	OK	11.8058	5.57537	-1.08236	-3.19181	5e-05	0.00149275	yes	0.472256
ENSMUSG00000060981.4	Hist1h4h	chr13:23622918-23623388	1-m	22-m	OK	18.4208	8.68401	-1.0849	-3.59594	5e-05	0.00149275	yes	0.471425
ENSMUSG00000044757.6	Gm6430	chr1:98921089-98923123	1-m	22-m	OK	0.363323	0.171125	-1.0862	-1.96771	0.00175	0.0260985	yes	0.471
ENSMUSG00000031274.9	Col4a5	chrX:137909927-138123778	1-m	22-m	OK	0.622281	0.29072	-1.09793	-1.9905	0.00105	0.0177648	yes	0.467186
ENSMUSG00000073940.3	Hbb-b2	chr7:110961037-110962510	1-m	22-m	OK	1.98708	0.928301	-1.09799	-2.3788	5e-05	0.00149275	yes	0.467167
ENSMUSG00000036545.8	Adamts2	chr11:50412799-50621075	1-m	22-m	OK	1.6256	0.758993	-1.09882	-1.90981	0.0003	0.00680386	yes	0.466898
ENSMUSG00000032657.9	Fam189b	chr3:88987064-88993217	1-m	22-m	OK	4.84425	2.25133	-1.1055	-2.14741	0.00015	0.00382923	yes	0.464741
ENSMUSG00000053980.4	Gm9930	chr10:9252328-9255479	1-m	22-m	OK	0.36829	0.170246	-1.11322	-2.45386	0.00015	0.00382923	yes	0.462261
ENSMUSG00000007872.3	Id3	chr4:135699411-135701670	1-m	22-m	OK	5.01965	2.32025	-1.11331	-3.0454	5e-05	0.00149275	yes	0.462232
ENSMUSG00000032394.4	Igdcc3	chr9:64988960-65033664	1-m	22-m	OK	0.286615	0.131912	-1.11954	-1.71572	0.00395	0.0464535	yes	0.460241
ENSMUSG00000026347.7	Tmem163	chr1:129383122-129574673	1-m	22-m	OK	4.42197	2.03481	-1.1198	-2.26863	0.0001	0.00270991	yes	0.460158
ENSMUSG00000031210.4	Gpr165	chrX:93908779-93914727	1-m	22-m	OK	2.96505	1.36238	-1.12193	-4.14372	5e-05	0.00149275	yes	0.459479
ENSMUSG00000006782.10	Cnp	chr11:100436217-100565585	1-m	22-m	OK	65.9592	30.2733	-1.12353	-3.41513	5e-05	0.00149275	yes	0.458969
ENSMUSG00000027570.8	Col9a3	chr2:180332494-180377413	1-m	22-m	OK	1.76053	0.807309	-1.12482	-2.99503	5e-05	0.00149275	yes	0.458559
ENSMUSG00000036036.9	Zfp57	chr17:37138107-37147580	1-m	22-m	OK	3.24514	1.45461	-1.15765	-3.01503	5e-05	0.00149275	yes	0.448242
ENSMUSG00000048327.6	Ckap2l	chr2:129072111-129122948	1-m	22-m	OK	0.514964	0.230794	-1.15787	-2.23439	0.00185	0.0272566	yes	0.448174
ENSMUSG00000012443.3	Kif11	chr19:37450892-37496349	1-m	22-m	OK	0.465312	0.208531	-1.15794	-2.97631	5e-05	0.00149275	yes	0.448152
ENSMUSG00000022090.4	Pdlim2	chr14:70564024-70577488	1-m	22-m	OK	3.22749	1.42602	-1.17842	-3.08972	5e-05	0.00149275	yes	0.441835
ENSMUSG00000020186.5	Csrp2	chr10:110357231-110376678	1-m	22-m	OK	2.05736	0.903235	-1.18762	-2.13994	0.001	0.017083	yes	0.439027
ENSMUSG00000076431.3	Sox4	chr13:29034916-29045582	1-m	22-m	OK	2.33923	1.01488	-1.20472	-2.12427	0.00065	0.0123259	yes	0.433854
ENSMUSG00000082691.4	Dynlt1-ps1	chr6:135299425-135299767	1-m	22-m	OK	17.0744	7.31257	-1.22338	-3.65684	5e-05	0.00149275	yes	0.428278
ENSMUSG00000053198.7	Prx	chr7:28284342-28305233	1-m	22-m	OK	0.272294	0.116475	-1.22514	-2.48555	0.0003	0.00680386	yes	0.427756
ENSMUSG00000020649.5	Rrm2	chr12:25393105-25399011	1-m	22-m	OK	0.483802	0.206867	-1.22572	-1.50973	0.00315	0.0396325	yes	0.427584
ENSMUSG00000015202.7	Cnksr3	chr10:3134303-3227478	1-m	22-m	OK	1.22897	0.525436	-1.22587	-2.84567	5e-05	0.00149275	yes	0.42754
ENSMUSG00000005397.7	Nid1	chr13:13529868-13604542	1-m	22-m	OK	1.58014	0.674453	-1.22827	-4.53	5e-05	0.00149275	yes	0.426829
ENSMUSG00000049721.8	Gal3st1	chr11:3883638-3899329	1-m	22-m	OK	3.78861	1.61116	-1.23357	-3.66863	5e-05	0.00149275	yes	0.425264
ENSMUSG00000069265.2	Hist1h3a	chr13:23853721-23854255	1-m	22-m	OK	1.73182	0.735334	-1.23582	-2.16518	0.00095	0.0164774	yes	0.424601
ENSMUSG00000041481.9	Serpina3g	chr12:105474454-105480149	1-m	22-m	OK	1.73472	0.735371	-1.23816	-2.45806	5e-05	0.00149275	yes	0.423913
ENSMUSG00000029086.8	Prom1	chr5:44384863-44493752	1-m	22-m	OK	3.44103	1.45585	-1.24098	-3.73766	5e-05	0.00149275	yes	0.423085
ENSMUSG00000037625.6	Cldn11	chr3:31048867-31063246	1-m	22-m	OK	54.2901	22.8952	-1.24564	-6.04664	5e-05	0.00149275	yes	0.421721
ENSMUSG00000062417.5	Hist1h3g	chr13:23627290-23627820	1-m	22-m	OK	1.25335	0.52531	-1.25455	-1.92039	0.00385	0.04565	yes	0.419124
ENSMUSG00000048540.7	Nhlh2	chr3:101814067-101819415	1-m	22-m	OK	0.71929	0.300607	-1.25869	-3.45734	5e-05	0.00149275	yes	0.417923
ENSMUSG00000022686.8	B3gnt5	chr16:19760300-19772846	1-m	22-m	OK	0.483005	0.201643	-1.26024	-1.38464	0.00295	0.0382078	yes	0.417475
ENSMUSG00000031004.7	Mki67	chr7:142881470-142908062	1-m	22-m	OK	0.867051	0.360718	-1.26525	-4.68554	5e-05	0.00149275	yes	0.416027
ENSMUSG00000000957.8	Mmp14	chr14:55050440-55060095	1-m	22-m	OK	2.78789	1.15118	-1.27606	-4.51523	5e-05	0.00149275	yes	0.412922
ENSMUSG00000043091.8	Tuba1c	chr15:98860321-98868536	1-m	22-m	OK	0.422655	0.168	-1.33102	-2.35934	0.00015	0.00382923	yes	0.397487
ENSMUSG00000069919.6	Hba-a1	chr11:32183510-32184465	1-m	22-m	OK	30.641	12.1729	-1.3318	-5.2459	5e-05	0.00149275	yes	0.397272
ENSMUSG00000031790.6	Mmp15	chr8:97876167-97898193	1-m	22-m	OK	2.12156	0.841992	-1.33325	-4.70732	5e-05	0.00149275	yes	0.396873
ENSMUSG00000043448.6	Gjc2	chr11:58989067-58996715	1-m	22-m	OK	1.19093	0.470348	-1.34029	-3.29325	5e-05	0.00149275	yes	0.394941
ENSMUSG00000021803.9	Cdhr1	chr14:37891035-37911497	1-m	22-m	OK	1.57976	0.623593	-1.34103	-4.5775	5e-05	0.00149275	yes	0.394739
ENSMUSG00000028763.10	Hspg2	chr4:137024633-137126545	1-m	22-m	OK	0.551299	0.21538	-1.35595	-1.82392	0.0031	0.0393469	yes	0.390677
ENSMUSG00000026879.7	Gsn	chr2:35111926-35163420	1-m	22-m	OK	20.417	7.90183	-1.36951	-5.09146	5e-05	0.00149275	yes	0.387023
ENSMUSG00000006344.9	Ggt5	chr10:75024348-75079713	1-m	22-m	OK	0.313191	0.121149	-1.37026	-1.98606	0.00135	0.0215307	yes	0.386822
ENSMUSG00000091795.1	Gm17692	chr17:6310546-6582266	1-m	22-m	OK	0.299308	0.115256	-1.37679	-3.50904	5e-05	0.00149275	yes	0.385075
ENSMUSG00000063632.5	Sox11	chr12:28025561-28027574	1-m	22-m	OK	2.21911	0.853418	-1.37866	-4.39165	5e-05	0.00149275	yes	0.384576
ENSMUSG00000026955.7	2010317E24Rik	chr2:25227840-25233733	1-m	22-m	OK	0.403921	0.154866	-1.38305	-1.14036	0.00395	0.0464535	yes	0.383407
ENSMUSG00000036578.6	Fxyd7	chr7:31827535-31836481	1-m	22-m	OK	19.3576	7.38687	-1.38986	-3.01309	5e-05	0.00149275	yes	0.381602
ENSMUSG00000037995.8	Igsf9	chr1:174411918-174429009	1-m	22-m	OK	0.422776	0.159887	-1.40284	-1.00833	0.00175	0.0260985	yes	0.378184
ENSMUSG00000032334.8	Loxl1	chr9:58135529-58161019	1-m	22-m	OK	0.433052	0.162473	-1.41434	-2.31698	5e-05	0.00149275	yes	0.375181
ENSMUSG00000051107.4	Gm15440	chr13:51780897-51796410	1-m	22-m	OK	5.63274	2.07731	-1.43912	-3.12614	5e-05	0.00149275	yes	0.368792
ENSMUSG00000006403.6	Adamts4	chr1:173180551-173190768	1-m	22-m	OK	4.24769	1.54431	-1.45971	-6.01412	5e-05	0.00149275	yes	0.363566
ENSMUSG00000048001.7	Hes5	chr4:154334878-154336480	1-m	22-m	OK	1.86218	0.676786	-1.46022	-1.76873	0.00025	0.00585414	yes	0.363438
ENSMUSG00000075555.5	Gm10863	chr15:78996470-79057954	1-m	22-m	OK	2.07544	0.738208	-1.49132	-1.73343	0.00215	0.0302163	yes	0.355687
ENSMUSG00000029661.9	Col1a2	chr6:4454813-4491543	1-m	22-m	OK	1.55717	0.545657	-1.51286	-3.55831	5e-05	0.00149275	yes	0.350416
ENSMUSG00000038173.8	Enpp6	chr8:48072278-48180249	1-m	22-m	OK	4.03243	1.38781	-1.53884	-4.17835	5e-05	0.00149275	yes	0.344162
ENSMUSG00000019874.5	Fabp7	chr10:57504686-57508256	1-m	22-m	OK	23.1346	7.94931	-1.54115	-6.27274	5e-05	0.00149275	yes	0.343611
ENSMUSG00000021760.3	Gpx8	chr13:113825586-113881343	1-m	22-m	OK	2.73562	0.935267	-1.54842	-3.77921	5e-05	0.00149275	yes	0.341884
ENSMUSG00000079733.2	Tmem181b-ps	chr17:6310546-6582266	1-m	22-m	OK	9.10791	3.10069	-1.55453	-3.09713	5e-05	0.00149275	yes	0.340439
ENSMUSG00000051517.8	E130306D19Rik	chr4:43509013-43512567	1-m	22-m	OK	0.367547	0.124475	-1.56207	-0.907727	0.00275	0.0362392	yes	0.338665
ENSMUSG00000040380.7	Cbln3	chr14:56497756-56503093	1-m	22-m	OK	1.24629	0.418096	-1.57573	-2.20075	5e-05	0.00149275	yes	0.335473
ENSMUSG00000052305.5	Hbb-b1	chr7:110975047-110976610	1-m	22-m	OK	114.409	38.2812	-1.57949	-7.48259	5e-05	0.00149275	yes	0.3346
ENSMUSG00000000560.5	Gabra2	chr5:71352295-71487088	1-m	22-m	OK	31.7796	10.3474	-1.61884	-3.46909	5e-05	0.00149275	yes	0.325597
ENSMUSG00000058773.2	Hist1h1b	chr13:21871751-21872494	1-m	22-m	OK	0.719925	0.234105	-1.62069	-2.12276	0.0027	0.0357288	yes	0.32518
ENSMUSG00000027967.7	Neurog2	chr3:127336053-127338549	1-m	22-m	OK	0.277924	0.0903056	-1.6218	-2.39477	0.0003	0.00680386	yes	0.32493
ENSMUSG00000032323.7	Cyp11a1	chr9:57862819-57874827	1-m	22-m	OK	0.415551	0.131228	-1.66295	-2.29478	0.00035	0.00770632	yes	0.315793
ENSMUSG00000020914.10	Top2a	chr11:98854256-98885503	1-m	22-m	OK	0.75611	0.238549	-1.66431	-2.1471	5e-05	0.00149275	yes	0.315495
ENSMUSG00000060639.4	Hist1h4i	chr13:22132684-22133221	1-m	22-m	OK	1.45407	0.453336	-1.68144	-2.51283	0.00055	0.0109951	yes	0.311771
ENSMUSG00000028778.8	Hcrtr1	chr4:129807460-129816603	1-m	22-m	OK	0.2909	0.0881881	-1.72187	-2.08657	0.001	0.017083	yes	0.303156
ENSMUSG00000010021.7	Kif19a	chr11:114626701-114652053	1-m	22-m	OK	0.848237	0.254496	-1.73683	-2.07093	5e-05	0.00149275	yes	0.300028
ENSMUSG00000021835.8	Bmp4	chr14:46999088-47010344	1-m	22-m	OK	1.21442	0.344348	-1.81833	-3.45078	5e-05	0.00149275	yes	0.283549
ENSMUSG00000057337.6	Chst3	chr10:59644279-59682008	1-m	22-m	OK	0.467084	0.130575	-1.8388	-4.10928	5e-05	0.00149275	yes	0.279554
ENSMUSG00000020428.7	Gabra6	chr11:42119938-42134574	1-m	22-m	OK	1.5866	0.430821	-1.88077	-1.63361	0.00015	0.00382923	yes	0.271539
ENSMUSG00000073643.4	Wdfy1	chr1:79698836-79778020	1-m	22-m	OK	5.55061	1.4923	-1.89511	-4.63718	5e-05	0.00149275	yes	0.268853
ENSMUSG00000069305.3	Hist1h4n	chr13:21923635-21924065	1-m	22-m	OK	3.15557	0.80961	-1.9626	-3.02279	5e-05	0.00149275	yes	0.256566
ENSMUSG00000021697.6	Depdc1b	chr13:109106525-109197976	1-m	22-m	OK	0.311901	0.0784257	-1.99169	-1.07821	0.00355	0.0429604	yes	0.251444
ENSMUSG00000037725.7	Ckap2	chr8:23278623-23296291	1-m	22-m	OK	0.273797	0.0665682	-2.0402	-2.76902	0.0013	0.0209227	yes	0.24313
ENSMUSG00000001506.9	Col1a1	chr11:94797537-94814356	1-m	22-m	OK	0.761145	0.18404	-2.04815	-1.6482	5e-05	0.00149275	yes	0.241794
ENSMUSG00000067455.3	Hist1h4j	chr13:21826902-21827329	1-m	22-m	OK	1.25735	0.295571	-2.08881	-2.31157	0.0028	0.0365939	yes	0.235075
ENSMUSG00000069308.7	Hist1h2bp	chr13:21879329-21881082	1-m	22-m	OK	0.275421	0.0616331	-2.15986	-1.04714	0.00385	0.04565	yes	0.223778
ENSMUSG00000039328.9	Rnf122	chr8:32222291-32241954	1-m	22-m	OK	2.33306	0.517055	-2.17384	-6.56533	5e-05	0.00149275	yes	0.22162
ENSMUSG00000053399.7	Adamts18	chr8:116221025-116372641	1-m	22-m	OK	0.414654	0.0905067	-2.19581	-3.07128	5e-05	0.00149275	yes	0.218271
ENSMUSG00000052229.5	Gpr17	chr18:32091160-32118273	1-m	22-m	OK	12.966	2.76716	-2.22825	-8.32142	5e-05	0.00149275	yes	0.213417
ENSMUSG00000028364.8	Tnc	chr4:63620818-63810958	1-m	22-m	OK	2.88379	0.606645	-2.24904	-6.71851	5e-05	0.00149275	yes	0.210364
ENSMUSG00000026043.11	Col3a1	chr1:45368382-45406551	1-m	22-m	OK	0.81922	0.166899	-2.29528	-4.11886	5e-05	0.00149275	yes	0.203729
ENSMUSG00000047109.5	Cldn14	chr16:93919275-94009082	1-m	22-m	OK	0.594582	0.117707	-2.33668	-1.5612	0.00225	0.0313438	yes	0.197965
ENSMUSG00000032446.8	Eomes	chr9:118387329-118395250	1-m	22-m	OK	0.330946	0.0557541	-2.56944	-3.03944	5e-05	0.00149275	yes	0.16847
ENSMUSG00000020592.8	Sdc1	chr12:8778128-8800521	1-m	22-m	OK	0.278408	0.0468321	-2.57163	-0.842074	0.00135	0.0215307	yes	0.168214
ENSMUSG00000052688.6	5430435G22Rik	chr1:133585271-133610119	1-m	22-m	OK	1.13235	0.186602	-2.60129	-2.32301	5e-05	0.00149275	yes	0.164791
ENSMUSG00000086902.1	Gm11728	chr11:116896391-116901507	1-m	22-m	OK	0.456521	0.0698048	-2.70928	-1.40519	5e-05	0.00149275	yes	0.152906
ENSMUSG00000029005.4	2610109H07Rik	chr4:147472545-147519808	1-m	22-m	OK	0.290134	0.0428964	-2.75779	-2.95807	0.0002	0.0048929	yes	0.14785
ENSMUSG00000051980.7	Casr	chr16:36493781-36562227	1-m	22-m	OK	0.38977	0.0354716	-3.45789	-1.21232	0.0001	0.00270991	yes	0.0910063
ENSMUSG00000035551.6	Igfbpl1	chr4:45822339-45839795	1-m	22-m	OK	0.726846	0.0466399	-3.96201	-2.38154	0.0025	0.0339029	yes	0.0641677
ENSMUSG00000019942.6	Cdk1	chr10:68799382-68815686	1-m	22-m	OK	0.525519	0.0323205	-4.02322	-0.758748	0.00045	0.00934974	yes	0.0615021
ENSMUSG00000086463.1	Gm16898	chr2:169458670-169897316	1-m	22-m	OK	1.19592	0.0441034	-4.76109	-3.06607	0.0003	0.00680386	yes	0.0368781

## Sheet: Table_S17_Heart_mRNA
gene_id	gene	locus	sample_1	sample_2	status	FPKM_1M	FPKM_22M	log2(fold_change)	test_stat	p_value	q_value	significant	FC
ENSMUSG00000076746.2	Tcrg-V6	chr13:19282236-19282798	1-m	22-m	OK	0	0.779043	inf	NA	5e-05	0.00103288	yes	inf
ENSMUSG00000073834.4	Mup11	chr4:60671337-60675283	1-m	22-m	OK	0	1.2245	inf	NA	5e-05	0.00103288	yes	inf
ENSMUSG00000076532.2	Igkv4-91	chr6:68718561-68719097	1-m	22-m	OK	0	16.309	inf	NA	5e-05	0.00103288	yes	inf
ENSMUSG00000076518.2	Igkv2-112	chr6:68169974-68170700	1-m	22-m	OK	0	1.01067	inf	NA	5e-05	0.00103288	yes	inf
ENSMUSG00000076509.1	Igkv14-126	chr6:67846170-67846636	1-m	22-m	OK	0	7.83949	inf	NA	5e-05	0.00103288	yes	inf
ENSMUSG00000076534.2	Igkv12-89	chr6:68784839-68785301	1-m	22-m	OK	0	2.48586	inf	NA	5e-05	0.00103288	yes	inf
ENSMUSG00000076676.1	Ighv12-3	chr12:115604736-115605165	1-m	22-m	OK	0	5.3369	inf	NA	5e-05	0.00103288	yes	inf
ENSMUSG00000069306.3	Hist1h4m	chr13:21903614-21904016	1-m	22-m	OK	0	15.5537	inf	NA	5e-05	0.00103288	yes	inf
ENSMUSG00000069324.4	Gm5096	chr18:87925746-87926970	1-m	22-m	OK	0	0.880319	inf	NA	5e-05	0.00103288	yes	inf
ENSMUSG00000076722.2	Gm16900	chr12:116597350-116597783	1-m	22-m	OK	0	0.453998	inf	NA	5e-05	0.00103288	yes	inf
ENSMUSG00000032080.6	Apoa4	chr9:46048778-46051612	1-m	22-m	OK	0	0.413362	inf	NA	5e-05	0.00103288	yes	inf
ENSMUSG00000091434.1	1010001B22Rik	chr5:110424529-110425417	1-m	22-m	OK	0	0.835998	inf	NA	5e-05	0.00103288	yes	inf
ENSMUSG00000021999.8	Cpb2	chr14:75642093-75683358	1-m	22-m	OK	0.00234999	0.503489	7.74316	0.462668	0.0005	0.00751188	yes	214.251
ENSMUSG00000021210.9	Akr1c6	chr13:4433551-4456776	1-m	22-m	OK	0.0122545	1.4458	6.88241	0.43909	0.0039	0.0393327	yes	117.981
ENSMUSG00000023078.4	Cxcl13	chr5:96385944-96390086	1-m	22-m	OK	0.105311	12.2088	6.85713	7.03567	0.00065	0.0093501	yes	115.932
ENSMUSG00000054422.7	Fabp1	chr6:71149820-71155017	1-m	22-m	OK	0.181282	18.4623	6.67021	4.68919	0.0001	0.00192114	yes	101.843
ENSMUSG00000055489.6	Ano5	chr7:58766398-58854079	1-m	22-m	OK	0.0190039	1.68604	6.4712	5.77008	5e-05	0.00103288	yes	88.7208
ENSMUSG00000028186.8	Uox	chr3:146260040-146295269	1-m	22-m	OK	0.0563189	4.97381	6.46459	1.29016	0.0002	0.00350434	yes	88.3152
ENSMUSG00000090015.2	Gm15446	chr5:110351667-110372955	1-m	22-m	OK	0.0324672	2.84594	6.45378	0.691043	5e-05	0.00103288	yes	87.6559
ENSMUSG00000022149.9	C9	chr15:6395326-6448744	1-m	22-m	OK	0.0098253	0.804887	6.35614	0.347589	0.0033	0.034231	yes	81.9198
ENSMUSG00000041737.7	Tmem45b	chr9:31233783-31271823	1-m	22-m	OK	0.0301792	2.26485	6.22972	3.3344	5e-05	0.00103288	yes	75.0469
ENSMUSG00000028356.4	Ambp	chr4:62804308-62815833	1-m	22-m	OK	0.0535741	3.43612	6.0031	1.86903	0.0026	0.0281757	yes	64.1377
ENSMUSG00000030046.5	Bmp10	chr6:87378995-87384506	1-m	22-m	OK	0.548323	32.4141	5.88545	8.15995	5e-05	0.00103288	yes	59.1149
ENSMUSG00000030895.8	Hpx	chr7:112740126-112748630	1-m	22-m	OK	0.158675	7.51275	5.56519	7.16136	5e-05	0.00103288	yes	47.3466
ENSMUSG00000037798.6	Mat1a	chr14:41918669-41937701	1-m	22-m	OK	0.0283933	1.3403	5.56086	4.59222	0.0005	0.00751188	yes	47.2047
ENSMUSG00000035540.7	Gc	chr5:89846548-89886790	1-m	22-m	OK	0.144396	6.60805	5.51612	7.06328	5e-05	0.00103288	yes	45.7633
ENSMUSG00000022871.6	Fetub	chr16:22918454-22939839	1-m	22-m	OK	0.0599581	2.56909	5.42116	2.78042	0.0002	0.00350434	yes	42.8481
ENSMUSG00000071178.4	Serpina1b	chr12:104966365-104976368	1-m	22-m	OK	0.0892736	3.69078	5.36955	4.89786	5e-05	0.00103288	yes	41.3424
ENSMUSG00000031495.6	Cd209d	chr8:3871826-3878555	1-m	22-m	OK	0.0704238	2.86438	5.34602	2.74687	0.0039	0.0393327	yes	40.6736
ENSMUSG00000066154.4	Mup3	chr4:61744509-61748376	1-m	22-m	OK	0.165455	6.07139	5.19751	4.75503	5e-05	0.00103288	yes	36.695
ENSMUSG00000051906.7	Cd209f	chr8:4102786-4105843	1-m	22-m	OK	0.306892	11.2213	5.19236	7.00785	5e-05	0.00103288	yes	36.5642
ENSMUSG00000033831.4	Fgb	chr3:82846168-82853725	1-m	22-m	OK	0.135416	4.83815	5.15899	6.81789	5e-05	0.00103288	yes	35.7282
ENSMUSG00000009185.2	Ccl8	chr11:81928686-81930301	1-m	22-m	OK	2.54054	89.163	5.13324	11.2652	5e-05	0.00103288	yes	35.0961
ENSMUSG00000053166.7	Cdh22	chr2:164937006-165060353	1-m	22-m	OK	0.026928	0.910714	5.07982	3.23843	5e-05	0.00103288	yes	33.8204
ENSMUSG00000029368.9	Alb	chr5:90889914-90905629	1-m	22-m	OK	1.73464	58.3236	5.07137	12.8643	5e-05	0.00103288	yes	33.6228
ENSMUSG00000026715.7	Serpinc1	chr1:162908736-162933141	1-m	22-m	OK	0.0466579	1.48074	4.98805	4.28273	5e-05	0.00103288	yes	31.736
ENSMUSG00000027249.9	F2	chr2:91465476-91476571	1-m	22-m	OK	0.0404327	1.25327	4.95403	3.03643	0.00055	0.008104	yes	30.9964
ENSMUSG00000033860.7	Fgg	chr3:82811780-82818975	1-m	22-m	OK	0.115933	3.55864	4.93997	5.26088	5e-05	0.00103288	yes	30.6958
ENSMUSG00000071177.4	Serpina1d	chr12:105001803-105011802	1-m	22-m	OK	0.064495	1.9622	4.92714	4.00506	0.00445	0.0439351	yes	30.424
ENSMUSG00000038224.6	Serpinf2	chr11:75245233-75253093	1-m	22-m	OK	0.0219351	0.653934	4.89783	1.00657	0.00085	0.0115205	yes	29.8122
ENSMUSG00000079168.3	Cd209g	chr8:4134732-4137707	1-m	22-m	OK	0.12828	3.38832	4.7232	4.59177	5e-05	0.00103288	yes	26.4134
ENSMUSG00000030935.8	Acsm3	chr7:126904436-126992457	1-m	22-m	OK	0.0646058	1.68922	4.70855	0.931088	0.0017	0.0201986	yes	26.1466
ENSMUSG00000025991.8	Cps1	chr1:67169599-67277833	1-m	22-m	OK	0.0887891	2.29647	4.69289	7.44527	5e-05	0.00103288	yes	25.8643
ENSMUSG00000020609.8	Apob	chr12:7984453-8023641	1-m	22-m	OK	0.0967541	2.42722	4.64884	4.09201	5e-05	0.00103288	yes	25.0865
ENSMUSG00000033998.8	Kcnk1	chr8:128519001-128554583	1-m	22-m	OK	0.0613288	1.4864	4.59911	4.93797	5e-05	0.00103288	yes	24.2365
ENSMUSG00000030378.7	2810007J24Rik	chr7:14996035-15032118	1-m	22-m	OK	0.042233	0.972984	4.52597	1.81462	0.00195	0.0224714	yes	23.0384
ENSMUSG00000020051.9	Pah	chr10:86984539-87046881	1-m	22-m	OK	0.0829952	1.88135	4.50259	1.94792	0.00075	0.0104576	yes	22.6681
ENSMUSG00000067149.3	Igj	chr5:88949536-88956916	1-m	22-m	OK	0.243867	5.52423	4.5016	5.98096	5e-05	0.00103288	yes	22.6525
ENSMUSG00000028307.9	Aldob	chr4:49548866-49562418	1-m	22-m	OK	0.373763	8.35305	4.48211	6.5265	5e-05	0.00103288	yes	22.3486
ENSMUSG00000039438.6	Ttc36	chr9:44607482-44611034	1-m	22-m	OK	0.0503047	0.987795	4.29545	2.38448	5e-05	0.00103288	yes	19.6363
ENSMUSG00000040564.7	Apoc1	chr7:20274832-20278007	1-m	22-m	OK	1.58793	30.7033	4.27318	6.94925	5e-05	0.00103288	yes	19.3355
ENSMUSG00000058207.5	Serpina3k	chr12:105576695-105583951	1-m	22-m	OK	0.54133	10.2909	4.24872	8.30744	5e-05	0.00103288	yes	19.0104
ENSMUSG00000021091.8	Serpina3n	chr12:105644938-105652539	1-m	22-m	OK	2.04914	37.8746	4.20814	12.9999	5e-05	0.00103288	yes	18.4832
ENSMUSG00000029445.7	Hpd	chr5:123497381-123700140	1-m	22-m	OK	0.100946	1.82189	4.17378	0.638085	0.0038	0.0385379	yes	18.0482
ENSMUSG00000059908.7	Mug1	chr6:121788558-121839075	1-m	22-m	OK	0.0313976	0.564342	4.16785	3.64639	5e-05	0.00103288	yes	17.9741
ENSMUSG00000079015.2	Serpina1c	chr12:105133135-105143097	1-m	22-m	OK	0.101252	1.8041	4.15526	3.56258	0.00035	0.00561816	yes	17.818
ENSMUSG00000069805.4	Fbp1	chr13:62966112-62989642	1-m	22-m	OK	0.0588338	1.0421	4.1467	1.59686	0.00045	0.00688155	yes	17.7125
ENSMUSG00000031710.3	Ucp1	chr8:85814246-85822355	1-m	22-m	OK	0.68378	11.1207	4.02357	7.36053	5e-05	0.00103288	yes	16.2635
ENSMUSG00000022875.10	Kng1	chr16:23057937-23082141	1-m	22-m	OK	0.164655	2.66278	4.01541	2.35983	0.0001	0.00192114	yes	16.1718
ENSMUSG00000059481.4	Plg	chr17:12571474-12612250	1-m	22-m	OK	0.0731592	1.17927	4.01071	4.66	5e-05	0.00103288	yes	16.1192
ENSMUSG00000032083.8	Apoa1	chr9:46036662-46038549	1-m	22-m	OK	0.599256	9.49255	3.98555	6.44592	5e-05	0.00103288	yes	15.8405
ENSMUSG00000074771.3	Ankrd5	chr2:136327645-136387827	1-m	22-m	OK	0.0347156	0.535256	3.94657	0.579049	0.0004	0.00626853	yes	15.4183
ENSMUSG00000053519.8	Kcnip1	chr11:33529338-33998554	1-m	22-m	OK	0.0433928	0.658702	3.9241	1.01549	0.00275	0.0294935	yes	15.18
ENSMUSG00000035031.9	C8a	chr4:104488283-104549003	1-m	22-m	OK	0.0538744	0.817161	3.92295	1.7838	5e-05	0.00103288	yes	15.1679
ENSMUSG00000026874.4	Hc	chr2:34838850-34916958	1-m	22-m	OK	0.0418512	0.633921	3.92096	0.814457	0.00175	0.0206577	yes	15.147
ENSMUSG00000030483.8	Cyp2b10	chr7:26682638-26711643	1-m	22-m	OK	0.115802	1.68933	3.86672	2.78012	5e-05	0.00103288	yes	14.5881
ENSMUSG00000031722.9	Hp	chr8:112099029-112103072	1-m	22-m	OK	2.41556	33.0109	3.77251	10.74	5e-05	0.00103288	yes	13.6659
ENSMUSG00000069515.5	Lyz1	chr10:116724851-116729924	1-m	22-m	OK	0.878212	11.8753	3.75726	8.29472	5e-05	0.00103288	yes	13.5222
ENSMUSG00000005681.6	Apoa2	chr1:173155184-173156510	1-m	22-m	OK	1.93393	25.1784	3.70258	6.521	5e-05	0.00103288	yes	13.0193
ENSMUSG00000044206.3	Vsig4	chrX:93442541-93488777	1-m	22-m	OK	1.03123	13.3409	3.69343	7.28262	5e-05	0.00103288	yes	12.937
ENSMUSG00000030359.8	Pzp	chr6:128433584-128476738	1-m	22-m	OK	0.227327	2.93517	3.6906	5.6026	5e-05	0.00103288	yes	12.9116
ENSMUSG00000026691.8	Fmo3	chr1:164883932-164914659	1-m	22-m	OK	0.117241	1.4884	3.66621	3.08392	5e-05	0.00103288	yes	12.6952
ENSMUSG00000057400.6	Ces1c	chr8:95622913-95655182	1-m	22-m	OK	0.135262	1.70874	3.6591	2.18699	5e-05	0.00103288	yes	12.6328
ENSMUSG00000030278.5	Cidec	chr6:113374627-113385754	1-m	22-m	OK	0.637673	7.86041	3.62372	5.57449	5e-05	0.00103288	yes	12.3267
ENSMUSG00000044303.5	Cdkn2a	chr4:88920376-88940557	1-m	22-m	OK	0.102968	1.26864	3.62301	2.17427	0.0015	0.0183315	yes	12.3207
ENSMUSG00000014542.2	Clec4f	chr6:83594535-83606181	1-m	22-m	OK	0.0435062	0.525788	3.59519	1.32326	0.00135	0.0168235	yes	12.0854
ENSMUSG00000066677.4	Pydc3	chr1:175604041-175628523	1-m	22-m	OK	0.0731837	0.87468	3.57916	3.34949	0.0003	0.00492427	yes	11.9518
ENSMUSG00000033898.10	Cfhr2	chr1:141701944-141915481	1-m	22-m	OK	0.0805033	0.929303	3.52903	1.54534	0.0016	0.0191671	yes	11.5437
ENSMUSG00000035836.2	Ugt2b1	chr5:87345662-87355555	1-m	22-m	OK	0.0367344	0.417566	3.5068	2.85523	0.0014	0.0173278	yes	11.3672
ENSMUSG00000030546.7	Plin1	chr7:86866049-86877662	1-m	22-m	OK	0.164036	1.83003	3.47978	5.03111	5e-05	0.00103288	yes	11.1562
ENSMUSG00000019987.8	Arg1	chr10:24635013-24647276	1-m	22-m	OK	0.163663	1.80024	3.45939	4.33933	5e-05	0.00103288	yes	10.9997
ENSMUSG00000072849.4	Serpina1e	chr12:105185140-105197185	1-m	22-m	OK	0.25967	2.83534	3.44877	4.6952	5e-05	0.00103288	yes	10.919
ENSMUSG00000069106.2	Gm8910	chr3:11013517-11015193	1-m	22-m	OK	0.0960971	1.03419	3.42787	3.56394	0.0002	0.00350434	yes	10.762
ENSMUSG00000007888.9	Crlf1	chr8:73017056-73027980	1-m	22-m	OK	0.179877	1.92171	3.41731	2.4432	0.00205	0.0233462	yes	10.6835
ENSMUSG00000020676.2	Ccl11	chr11:81871324-81876457	1-m	22-m	OK	1.1355	12.1277	3.41691	7.41768	5e-05	0.00103288	yes	10.6805
ENSMUSG00000046598.8	Bdh1	chr16:31422365-31458987	1-m	22-m	OK	7.1946	76.4127	3.40883	8.54412	5e-05	0.00103288	yes	10.6209
ENSMUSG00000040026.7	Saa3	chr7:53967367-53971046	1-m	22-m	OK	0.366255	3.78682	3.37006	3.54422	0.0005	0.00751188	yes	10.3393
ENSMUSG00000027513.5	Pck1	chr2:172978548-172984774	1-m	22-m	OK	0.660549	6.72994	3.34886	6.84005	5e-05	0.00103288	yes	10.1884
ENSMUSG00000064294.6	Aox3	chr1:58169973-58257542	1-m	22-m	OK	0.187658	1.90338	3.34239	2.44171	5e-05	0.00103288	yes	10.1428
ENSMUSG00000046480.5	Scn4b	chr9:44946519-44962235	1-m	22-m	OK	0.762027	7.59177	3.31652	10.219	5e-05	0.00103288	yes	9.96258
ENSMUSG00000027359.9	Slc27a2	chr2:126346937-126413979	1-m	22-m	OK	0.0911688	0.894004	3.29367	1.55499	5e-05	0.00103288	yes	9.80604
ENSMUSG00000027559.4	Car3	chr3:14863537-14872351	1-m	22-m	OK	3.89154	37.9114	3.28422	10.5033	5e-05	0.00103288	yes	9.74201
ENSMUSG00000087658.2	Gm15051	chr6:52105365-52112118	1-m	22-m	OK	0.128016	1.24638	3.28335	1.36608	0.0014	0.0173278	yes	9.73614
ENSMUSG00000023070.6	Rgn	chrX:20126912-20139215	1-m	22-m	OK	0.193787	1.86202	3.26433	4.66768	5e-05	0.00103288	yes	9.60863
ENSMUSG00000073418.4	C4b	chr17:34865324-34880827	1-m	22-m	OK	1.64345	15.4461	3.23245	7.25072	5e-05	0.00103288	yes	9.39863
ENSMUSG00000052477.9	C130026I21Rik	chr1:84989264-85286414	1-m	22-m	OK	0.154193	1.39996	3.18258	1.37844	0.00205	0.0233462	yes	9.07929
ENSMUSG00000006522.9	Itih3	chr14:31721758-31736946	1-m	22-m	OK	0.105466	0.949397	3.17024	1.78484	5e-05	0.00103288	yes	9.00197
ENSMUSG00000030972.5	Acsm5	chr7:126669817-126687307	1-m	22-m	OK	0.328229	2.94386	3.16493	6.62256	5e-05	0.00103288	yes	8.96889
ENSMUSG00000001670.7	Tat	chr8:112514336-112523703	1-m	22-m	OK	0.158592	1.41312	3.1555	3.62307	5e-05	0.00103288	yes	8.91046
ENSMUSG00000028011.9	Tdo2	chr3:81761011-81780124	1-m	22-m	OK	0.127388	1.13506	3.15547	2.33215	5e-05	0.00103288	yes	8.91028
ENSMUSG00000058952.7	Cfi	chr3:129539654-129578246	1-m	22-m	OK	0.100513	0.887279	3.142	3.24823	0.00055	0.008104	yes	8.82747
ENSMUSG00000001131.5	Timp1	chrX:20374939-20498130	1-m	22-m	OK	7.18255	63.1931	3.1372	3.52939	5e-05	0.00103288	yes	8.79815
ENSMUSG00000069922.5	Ces3a	chr8:107572498-107582314	1-m	22-m	OK	0.0780737	0.681495	3.1258	2.7812	0.0001	0.00192114	yes	8.7289
ENSMUSG00000012705.9	Retn	chr8:3655769-3660110	1-m	22-m	OK	0.519564	4.49254	3.11216	4.83111	5e-05	0.00103288	yes	8.64676
ENSMUSG00000061780.5	Cfd	chr10:79353597-79355401	1-m	22-m	OK	3.90382	33.3784	3.09596	8.56099	5e-05	0.00103288	yes	8.55021
ENSMUSG00000029123.7	Stk32b	chr5:37838066-38108392	1-m	22-m	OK	0.0495525	0.422803	3.09296	2.77869	0.0011	0.014182	yes	8.53245
ENSMUSG00000034783.6	Cd207	chr6:83621200-83627851	1-m	22-m	OK	0.32414	2.7098	3.06349	5.10006	5e-05	0.00103288	yes	8.35993
ENSMUSG00000024972.9	Lgals12	chr19:7671149-7681683	1-m	22-m	OK	0.0524335	0.435666	3.05466	2.54834	5e-05	0.00103288	yes	8.30891
ENSMUSG00000002588.5	Pon1	chr6:5118089-5143946	1-m	22-m	OK	0.187625	1.54669	3.04326	4.16605	5e-05	0.00103288	yes	8.24352
ENSMUSG00000026822.9	Lcn2	chr2:32240152-32243317	1-m	22-m	OK	1.32863	10.5433	2.98831	6.21096	5e-05	0.00103288	yes	7.93544
ENSMUSG00000022878.5	Adipoq	chr16:23146608-23158101	1-m	22-m	OK	1.32784	10.4087	2.97065	6.52773	5e-05	0.00103288	yes	7.83889
ENSMUSG00000030382.8	Slc27a5	chr7:13573694-13583541	1-m	22-m	OK	0.149541	1.12647	2.91319	1.64665	0.0027	0.0291076	yes	7.53282
ENSMUSG00000027524.3	Edn3	chr2:174586119-174609543	1-m	22-m	OK	0.285208	2.14631	2.91177	4.47042	5e-05	0.00103288	yes	7.52541
ENSMUSG00000024471.6	Myot	chr18:44493727-44515378	1-m	22-m	OK	4.23027	31.4987	2.89647	10.495	5e-05	0.00103288	yes	7.44602
ENSMUSG00000029304.8	Spp1	chr5:104864136-104870069	1-m	22-m	OK	1.82834	13.6036	2.89539	7.06382	5e-05	0.00103288	yes	7.44045
ENSMUSG00000037071.2	Scd1	chr19:44468940-44482199	1-m	22-m	OK	4.99596	36.9802	2.88792	11.2045	5e-05	0.00103288	yes	7.40202
ENSMUSG00000031494.5	Cd209a	chr8:3743394-3748984	1-m	22-m	OK	0.242952	1.79575	2.88585	3.96101	5e-05	0.00103288	yes	7.39141
ENSMUSG00000031150.6	Ccdc120	chrX:7308839-7328031	1-m	22-m	OK	0.0601075	0.443424	2.88307	0.329276	0.00305	0.0321421	yes	7.37718
ENSMUSG00000007440.7	Pcdha11	chr18:37089938-37347311	1-m	22-m	OK	0.071695	0.527314	2.87872	2.38793	5e-05	0.00103288	yes	7.35497
ENSMUSG00000042379.8	Esm1	chr13:113961815-114016116	1-m	22-m	OK	0.499829	3.63359	2.86189	5.39783	5e-05	0.00103288	yes	7.26967
ENSMUSG00000040016.9	Ptger3	chr3:157229855-157307722	1-m	22-m	OK	0.0748243	0.538698	2.8479	2.54522	0.0008	0.0109552	yes	7.19952
ENSMUSG00000067235.7	H2-Q10	chr17:35607033-35611508	1-m	22-m	OK	0.238753	1.7095	2.83998	3.67541	5e-05	0.00103288	yes	7.1601
ENSMUSG00000033022.7	Cdo1	chr18:46872858-46887996	1-m	22-m	OK	1.5925	11.3725	2.83618	7.11423	5e-05	0.00103288	yes	7.14127
ENSMUSG00000049148.7	Plcxd3	chr15:4325490-4525553	1-m	22-m	OK	0.126856	0.896113	2.82049	2.19478	0.0014	0.0173278	yes	7.06402
ENSMUSG00000076609.1	Igkc	chr6:70676428-70676751	1-m	22-m	OK	7.9339	55.9061	2.8169	6.27428	5e-05	0.00103288	yes	7.04647
ENSMUSG00000024730.6	Ms4a8a	chr19:11141961-11155593	1-m	22-m	OK	0.162558	1.14298	2.81377	2.7281	0.0009	0.012008	yes	7.0312
ENSMUSG00000008153.5	Clstn3	chr6:124380776-124414812	1-m	22-m	OK	0.104934	0.730236	2.79887	0.928042	0.00125	0.0157939	yes	6.95895
ENSMUSG00000051748.2	1100001G20Rik	chr11:83560441-83566144	1-m	22-m	OK	0.626383	4.35217	2.79662	2.93396	0.00025	0.00422762	yes	6.94811
ENSMUSG00000044042.11	Fmn1	chr2:113167892-113556924	1-m	22-m	OK	0.169694	1.15869	2.77148	1.10933	5e-05	0.00103288	yes	6.82808
ENSMUSG00000037411.4	Serpine1	chr5:137537373-137548142	1-m	22-m	OK	2.39004	16.233	2.76382	9.12941	5e-05	0.00103288	yes	6.79192
ENSMUSG00000024990.6	Rbp4	chr19:38191109-38199811	1-m	22-m	OK	0.747858	4.89416	2.71022	4.70745	5e-05	0.00103288	yes	6.54421
ENSMUSG00000029330.8	Cds1	chr5:102194148-102252877	1-m	22-m	OK	0.445893	2.88859	2.6956	2.59631	5e-05	0.00103288	yes	6.47823
ENSMUSG00000040113.8	Mettl11b	chr1:165632387-165655363	1-m	22-m	OK	0.220168	1.42404	2.69331	3.60771	5e-05	0.00103288	yes	6.46796
ENSMUSG00000031725.8	Ces1f	chr8:95780134-95803646	1-m	22-m	OK	0.113764	0.731217	2.68426	0.879325	0.0007	0.0098932	yes	6.42751
ENSMUSG00000026343.6	Gpr39	chr1:127573571-127809678	1-m	22-m	OK	0.217403	1.37757	2.66369	2.74013	0.00015	0.00273023	yes	6.33652
ENSMUSG00000022025.7	Lect1	chr14:80037496-80061977	1-m	22-m	OK	0.496943	3.13497	2.6573	3.37092	5e-05	0.00103288	yes	6.30851
ENSMUSG00000003477.5	Inmt	chr6:55120619-55125037	1-m	22-m	OK	7.84635	49.4194	2.65498	9.25644	5e-05	0.00103288	yes	6.29838
ENSMUSG00000085092.1	Gm16867	chr14:69955207-70166920	1-m	22-m	OK	0.131903	0.795023	2.59152	1.76258	0.00035	0.00561816	yes	6.02733
ENSMUSG00000025479.7	Cyp2e1	chr7:147949637-147960874	1-m	22-m	OK	2.18756	13.1826	2.59124	7.45782	5e-05	0.00103288	yes	6.02616
ENSMUSG00000074264.5	Amy1	chr3:113258627-113333067	1-m	22-m	OK	2.46568	14.7101	2.57675	3.80278	5e-05	0.00103288	yes	5.96594
ENSMUSG00000060459.6	Kng2	chr16:22985926-23029174	1-m	22-m	OK	0.112567	0.670712	2.57491	1.70858	0.0001	0.00192114	yes	5.95834
ENSMUSG00000064360.1	mt-Nd3	chrM:9458-9806	1-m	22-m	OK	1.88815	11.1228	2.55847	3.79808	5e-05	0.00103288	yes	5.89083
ENSMUSG00000050830.10	Vwc2	chr11:11014225-11168934	1-m	22-m	OK	0.250155	1.46439	2.54941	2.27836	0.00025	0.00422762	yes	5.85395
ENSMUSG00000038508.7	Gdf15	chr8:73153291-73156355	1-m	22-m	OK	0.0943131	0.540981	2.52005	2.34688	0.0001	0.00192114	yes	5.73602
ENSMUSG00000056271.7	Lman1l	chr9:57454891-57468581	1-m	22-m	OK	0.137393	0.78685	2.51777	2.50162	0.0001	0.00192114	yes	5.72696
ENSMUSG00000090231.2	Cfb	chr17:34993318-35035397	1-m	22-m	OK	1.65004	9.44133	2.51649	5.56213	5e-05	0.00103288	yes	5.72188
ENSMUSG00000020169.4	Best3	chr10:116423369-116462096	1-m	22-m	OK	0.150917	0.85202	2.49713	3.42421	5e-05	0.00103288	yes	5.64561
ENSMUSG00000040809.9	Chi3l3	chr3:105950471-106022425	1-m	22-m	OK	0.4826	2.65412	2.45933	2.33575	5e-05	0.00103288	yes	5.49961
ENSMUSG00000043613.7	Mmp3	chr9:7445821-7455972	1-m	22-m	OK	3.82372	20.5024	2.42275	8.40887	5e-05	0.00103288	yes	5.36192
ENSMUSG00000024391.6	Apom	chr17:35265941-35268995	1-m	22-m	OK	0.177099	0.945375	2.41633	1.55067	0.0001	0.00192114	yes	5.33811
ENSMUSG00000061762.4	Tac1	chr6:7505070-7512973	1-m	22-m	OK	0.956337	5.05542	2.40224	4.54922	5e-05	0.00103288	yes	5.28623
ENSMUSG00000025153.8	Fasn	chr11:120667253-120685492	1-m	22-m	OK	2.15773	11.3841	2.39944	4.89176	5e-05	0.00103288	yes	5.27598
ENSMUSG00000032487.7	Ptgs2	chr1:151947253-151955140	1-m	22-m	OK	0.569962	3.00677	2.39928	6.27644	5e-05	0.00103288	yes	5.2754
ENSMUSG00000028364.8	Tnc	chr4:63620818-63810958	1-m	22-m	OK	0.810562	4.21938	2.38004	6.72041	5e-05	0.00103288	yes	5.20551
ENSMUSG00000039488.8	Cntn5	chr9:9660890-10904775	1-m	22-m	OK	0.29587	1.53587	2.37602	3.02639	5e-05	0.00103288	yes	5.19103
ENSMUSG00000029816.7	Gpnmb	chr6:48986516-49020928	1-m	22-m	OK	0.356658	1.8498	2.37476	5.1663	5e-05	0.00103288	yes	5.1865
ENSMUSG00000038179.7	Slamf7	chr1:173562533-173579149	1-m	22-m	OK	0.182217	0.916525	2.33052	3.06992	5e-05	0.00103288	yes	5.02987
ENSMUSG00000031594.8	Fgl1	chr8:42276787-42300510	1-m	22-m	OK	0.486848	2.43158	2.32035	2.68049	5e-05	0.00103288	yes	4.99453
ENSMUSG00000044835.9	Ankrd45	chr1:163072821-163099237	1-m	22-m	OK	0.310901	1.54934	2.31712	1.94514	0.00065	0.0093501	yes	4.98336
ENSMUSG00000024810.9	Il33	chr19:29999603-30035194	1-m	22-m	OK	2.58606	12.8397	2.31178	6.94801	5e-05	0.00103288	yes	4.96495
ENSMUSG00000027656.7	Wisp2	chr2:163646596-163658882	1-m	22-m	OK	4.33395	21.4251	2.30555	7.27072	5e-05	0.00103288	yes	4.94356
ENSMUSG00000079457.3	Gm7609	chr1:84989264-85286414	1-m	22-m	OK	0.482785	2.35337	2.28528	2.15274	0.00095	0.0125599	yes	4.87459
ENSMUSG00000070570.4	Slc17a7	chr7:52419290-52431508	1-m	22-m	OK	1.22955	5.8921	2.26065	6.73625	5e-05	0.00103288	yes	4.79207
ENSMUSG00000030088.9	Aldh1l1	chr6:90436420-90550197	1-m	22-m	OK	0.418533	1.99002	2.24937	2.59263	5e-05	0.00103288	yes	4.75475
ENSMUSG00000024747.3	Aldh1a7	chr19:20767442-20802052	1-m	22-m	OK	0.2493	1.17721	2.23942	3.3125	5e-05	0.00103288	yes	4.72207
ENSMUSG00000000673.8	Haao	chr17:84230695-84246130	1-m	22-m	OK	0.175658	0.822709	2.22762	2.33582	0.0012	0.0152549	yes	4.68361
ENSMUSG00000028613.8	Lrp8	chr4:107474865-107549445	1-m	22-m	OK	0.0952328	0.446027	2.2276	1.149	5e-05	0.00103288	yes	4.68354
ENSMUSG00000026981.9	Il1rn	chr2:24192372-24207014	1-m	22-m	OK	0.163232	0.763062	2.22487	1.21396	0.0007	0.0098932	yes	4.67469
ENSMUSG00000073988.6	Ttpa	chr4:19935084-19957932	1-m	22-m	OK	0.241305	1.11701	2.21072	1.62114	0.0001	0.00192114	yes	4.62906
ENSMUSG00000074635.2	3110070M22Rik	chr13:120276067-120277190	1-m	22-m	OK	0.218625	1.01021	2.20812	2.79659	0.00045	0.00688155	yes	4.62073
ENSMUSG00000050335.9	Lgals3	chr14:47987425-48005835	1-m	22-m	OK	7.40409	33.8457	2.19258	6.49044	5e-05	0.00103288	yes	4.57122
ENSMUSG00000044405.4	Adig	chr2:158328347-158333934	1-m	22-m	OK	1.07396	4.90231	2.19053	3.16065	5e-05	0.00103288	yes	4.56473
ENSMUSG00000005057.9	Sh2b2	chr5:136694018-136720773	1-m	22-m	OK	0.0941388	0.429351	2.1893	2.22454	0.0015	0.0183315	yes	4.56084
ENSMUSG00000031380.9	Figf	chrX:160811309-160840582	1-m	22-m	OK	0.800555	3.6074	2.17188	3.57903	5e-05	0.00103288	yes	4.5061
ENSMUSG00000031104.2	Rab33a	chrX:45872461-45883409	1-m	22-m	OK	0.16079	0.719523	2.16186	2.2366	0.00285	0.0303868	yes	4.47491
ENSMUSG00000030994.8	D7Ertd443e	chr7:141457944-141577344	1-m	22-m	OK	0.249714	1.11625	2.16031	1.41625	0.0002	0.00350434	yes	4.47011
ENSMUSG00000024806.3	Mlana	chr19:29772410-29782938	1-m	22-m	OK	1.41759	6.31883	2.15622	3.77151	5e-05	0.00103288	yes	4.45745
ENSMUSG00000033213.9	AA467197	chr2:122462721-122466927	1-m	22-m	OK	0.280218	1.24132	2.14725	1.99974	0.00105	0.0136707	yes	4.42983
ENSMUSG00000062170.6	Fmr1nb	chrX:66015013-66057742	1-m	22-m	OK	0.431555	1.90544	2.14251	2.67715	0.00015	0.00273023	yes	4.4153
ENSMUSG00000038600.6	Atp6v0a4	chr6:37998482-38204009	1-m	22-m	OK	0.216383	0.945073	2.12684	1.43637	0.0005	0.00751188	yes	4.3676
ENSMUSG00000042254.7	Cilp	chr9:65112986-65128413	1-m	22-m	OK	4.37626	18.9842	2.11703	8.42694	5e-05	0.00103288	yes	4.338
ENSMUSG00000050440.7	Hamp	chr7:31727389-31729036	1-m	22-m	OK	2.35617	10.1357	2.10494	3.45673	5e-05	0.00103288	yes	4.3018
ENSMUSG00000017737.2	Mmp9	chr2:164766279-164781350	1-m	22-m	OK	0.346617	1.48181	2.09595	2.34198	5e-05	0.00103288	yes	4.27508
ENSMUSG00000017723.5	Wfdc2	chr2:164387912-164394010	1-m	22-m	OK	0.420763	1.79286	2.09119	1.80861	0.00015	0.00273023	yes	4.26099
ENSMUSG00000045999.8	AY036118	chr17:39985047-39985772	1-m	22-m	OK	32.9671	140.322	2.08964	7.94698	5e-05	0.00103288	yes	4.25642
ENSMUSG00000046318.9	Ccbe1	chr18:66204955-66479261	1-m	22-m	OK	0.462263	1.95613	2.08122	2.93618	5e-05	0.00103288	yes	4.23165
ENSMUSG00000030905.5	Crym	chr7:127329893-127345625	1-m	22-m	OK	0.188823	0.794468	2.07295	2.59333	0.00075	0.0104576	yes	4.20746
ENSMUSG00000002992.10	Apoc2	chr7:20256927-20266772	1-m	22-m	OK	0.639269	2.68856	2.07234	2.11039	5e-05	0.00103288	yes	4.20568
ENSMUSG00000022512.2	Cldn1	chr16:26356727-26371927	1-m	22-m	OK	0.111294	0.465182	2.06342	2.98236	5e-05	0.00103288	yes	4.17976
ENSMUSG00000015090.7	Ptgds	chr2:25322228-25325566	1-m	22-m	OK	56.1999	234.004	2.0579	8.17744	5e-05	0.00103288	yes	4.1638
ENSMUSG00000047592.10	BC055004	chr5:138667125-138694591	1-m	22-m	OK	0.33473	1.38467	2.04848	3.53667	5e-05	0.00103288	yes	4.1367
ENSMUSG00000045551.7	Fpr1	chr17:18013434-18020904	1-m	22-m	OK	0.164002	0.671548	2.03377	2.3475	0.00175	0.0206577	yes	4.09473
ENSMUSG00000045573.9	Penk	chr4:4060677-4115850	1-m	22-m	OK	1.66676	6.81336	2.03132	4.78066	5e-05	0.00103288	yes	4.08779
ENSMUSG00000022602.7	Arc	chr15:74499512-74503000	1-m	22-m	OK	0.20533	0.834576	2.0231	3.54695	5e-05	0.00103288	yes	4.06456
ENSMUSG00000031444.9	F10	chr8:13037307-13056676	1-m	22-m	OK	0.227711	0.918913	2.01273	1.8488	0.00115	0.0147482	yes	4.03545
ENSMUSG00000028444.11	Cntfr	chr4:41604528-41644121	1-m	22-m	OK	0.12782	0.514243	2.00834	0.992472	0.0013	0.0163404	yes	4.02319
ENSMUSG00000055866.7	Per2	chr1:93312560-93355907	1-m	22-m	OK	0.751629	3.01897	2.00596	5.03044	5e-05	0.00103288	yes	4.01656
ENSMUSG00000028487.10	Bnc2	chr4:83918445-84320990	1-m	22-m	OK	0.380537	1.52723	2.00481	2.9823	5e-05	0.00103288	yes	4.01336
ENSMUSG00000020467.8	Efemp1	chr11:28753203-28826743	1-m	22-m	OK	8.86855	35.5269	2.00214	7.16635	5e-05	0.00103288	yes	4.00594
ENSMUSG00000040170.7	Fmo2	chr1:164804447-164828857	1-m	22-m	OK	11.2123	44.7007	1.99521	6.43321	5e-05	0.00103288	yes	3.98674
ENSMUSG00000043673.4	Kcns3	chr12:11097007-11157648	1-m	22-m	OK	0.105151	0.416684	1.98649	2.37674	0.0002	0.00350434	yes	3.96272
ENSMUSG00000046687.4	Gm5424	chr10:61533870-61535109	1-m	22-m	OK	1.90624	7.49608	1.9754	4.96596	5e-05	0.00103288	yes	3.93237
ENSMUSG00000025473.10	Adam8	chr7:147136294-147178461	1-m	22-m	OK	0.26437	1.03705	1.97185	1.26482	0.00195	0.0224714	yes	3.92271
ENSMUSG00000049723.8	Mmp12	chr9:7344380-7388047	1-m	22-m	OK	0.577272	2.23092	1.95032	2.83228	5e-05	0.00103288	yes	3.8646
ENSMUSG00000030762.5	Aqp8	chr7:130605807-130611517	1-m	22-m	OK	0.409652	1.55976	1.92885	3.16369	5e-05	0.00103288	yes	3.80752
ENSMUSG00000036743.2	Psma8	chr18:14864659-14920808	1-m	22-m	OK	0.196387	0.743333	1.92031	2.05687	0.00305	0.0321421	yes	3.78504
ENSMUSG00000030789.7	Itgax	chr7:135273060-135294171	1-m	22-m	OK	0.178007	0.673678	1.92012	3.34958	5e-05	0.00103288	yes	3.78455
ENSMUSG00000009292.9	Trpm2	chr10:77370466-77433308	1-m	22-m	OK	0.127392	0.476538	1.90332	1.05482	0.00205	0.0233462	yes	3.74073
ENSMUSG00000036395.8	Glb1l2	chr9:26541312-26614053	1-m	22-m	OK	0.160408	0.592827	1.88587	1.14334	0.00225	0.0251126	yes	3.69576
ENSMUSG00000019997.4	Ctgf	chr10:24269246-24318489	1-m	22-m	OK	14.0316	51.8067	1.88446	7.41434	5e-05	0.00103288	yes	3.69215
ENSMUSG00000038418.6	Egr1	chr18:35020860-35024763	1-m	22-m	OK	0.928574	3.40938	1.87642	4.83547	5e-05	0.00103288	yes	3.67163
ENSMUSG00000029371.5	Cxcl5	chr5:91188324-91190651	1-m	22-m	OK	0.298509	1.08876	1.86685	2.86375	5e-05	0.00103288	yes	3.64735
ENSMUSG00000056423.7	Uts2d	chr16:27353407-27370325	1-m	22-m	OK	0.985632	3.58967	1.86473	3.23605	5e-05	0.00103288	yes	3.642
ENSMUSG00000036136.8	Fam110c	chr12:31758832-31764802	1-m	22-m	OK	0.125063	0.455278	1.8641	2.51675	0.0002	0.00350434	yes	3.64041
ENSMUSG00000054196.5	Cthrc1	chr15:38908477-38918667	1-m	22-m	OK	0.654575	2.35431	1.84667	2.70893	5e-05	0.00103288	yes	3.59669
ENSMUSG00000048330.8	Ric3	chr7:116154338-116226845	1-m	22-m	OK	0.571838	2.04402	1.83773	2.6791	5e-05	0.00103288	yes	3.57447
ENSMUSG00000002020.8	Ltbp2	chr12:86124161-86219082	1-m	22-m	OK	0.854091	3.03146	1.82755	2.65599	5e-05	0.00103288	yes	3.54934
ENSMUSG00000027386.3	Fbln7	chr2:128688716-128722770	1-m	22-m	OK	0.118613	0.420601	1.82619	2.49918	0.0002	0.00350434	yes	3.54599
ENSMUSG00000063727.3	Tnfrsf11b	chr15:54082173-54110039	1-m	22-m	OK	0.267952	0.94989	1.82578	3.20924	5e-05	0.00103288	yes	3.54499
ENSMUSG00000064246.4	Chi3l1	chr1:136078752-136086758	1-m	22-m	OK	0.592978	2.08335	1.81285	2.36251	5e-05	0.00103288	yes	3.51336
ENSMUSG00000037613.9	Tnfrsf23	chr7:150851713-150871777	1-m	22-m	OK	0.31786	1.11445	1.80987	2.8009	0.0001	0.00192114	yes	3.50611
ENSMUSG00000089762.2	Ier5l	chr2:30328167-30329719	1-m	22-m	OK	0.348066	1.21158	1.79945	2.74619	0.0001	0.00192114	yes	3.48087
ENSMUSG00000005268.13	Prlr	chr15:10106992-10339908	1-m	22-m	OK	0.639697	2.22374	1.79753	2.42208	5e-05	0.00103288	yes	3.47625
ENSMUSG00000024164.8	C3	chr17:57343396-57367559	1-m	22-m	OK	27.9086	96.3164	1.78707	6.62774	5e-05	0.00103288	yes	3.45113
ENSMUSG00000027375.8	Mal	chr2:127458961-127482431	1-m	22-m	OK	3.91943	13.4956	1.78377	6.74118	5e-05	0.00103288	yes	3.44325
ENSMUSG00000021213.5	Akr1c13	chr13:4190429-4204842	1-m	22-m	OK	1.01133	3.46038	1.77467	2.55757	5e-05	0.00103288	yes	3.4216
ENSMUSG00000041798.9	Gck	chr11:5800822-5850084	1-m	22-m	OK	1.9006	6.49499	1.77287	4.21074	5e-05	0.00103288	yes	3.41733
ENSMUSG00000030144.2	Clec4d	chr6:123212124-123225286	1-m	22-m	OK	0.796473	2.69615	1.7592	3.37513	5e-05	0.00103288	yes	3.3851
ENSMUSG00000054545.10	Ugt1a6a	chr1:89951962-90116577	1-m	22-m	OK	0.621096	2.10185	1.75877	1.82267	0.00155	0.0187223	yes	3.38409
ENSMUSG00000022868.5	Ahsg	chr16:22892114-22899511	1-m	22-m	OK	6.56518	22.2114	1.75839	6.39578	5e-05	0.00103288	yes	3.3832
ENSMUSG00000069792.5	Gm11428	chr11:83517492-83519770	1-m	22-m	OK	31.2149	105.523	1.75725	6.90516	5e-05	0.00103288	yes	3.38053
ENSMUSG00000037868.8	Egr2	chr10:66998222-67004936	1-m	22-m	OK	0.286072	0.967024	1.75718	1.44271	0.0004	0.00626853	yes	3.38037
ENSMUSG00000050370.4	Ch25h	chr19:34548275-34556036	1-m	22-m	OK	0.692374	2.33347	1.75285	3.09669	5e-05	0.00103288	yes	3.37024
ENSMUSG00000026938.9	Fcna	chr2:25438537-25487281	1-m	22-m	OK	3.35974	11.238	1.74196	2.11221	0.0006	0.00873453	yes	3.34489
ENSMUSG00000023064.4	Sncg	chr14:35183459-35187975	1-m	22-m	OK	4.582	15.2638	1.73606	4.91021	5e-05	0.00103288	yes	3.33124
ENSMUSG00000053093.9	Myh7	chr14:55589524-55613471	1-m	22-m	OK	3.73059	12.418	1.73495	3.90289	5e-05	0.00103288	yes	3.32868
ENSMUSG00000019828.7	Grm1	chr10:10405856-10802154	1-m	22-m	OK	1.05271	3.49013	1.72917	2.28498	5e-05	0.00103288	yes	3.31537
ENSMUSG00000026778.6	Prkcq	chr2:11093739-11222853	1-m	22-m	OK	1.04632	3.45305	1.72254	4.52233	5e-05	0.00103288	yes	3.30017
ENSMUSG00000037254.11	Itih2	chr2:10016217-10053023	1-m	22-m	OK	0.53408	1.75515	1.71647	2.58352	5e-05	0.00103288	yes	3.28631
ENSMUSG00000011263.9	Exoc3l2	chr7:20074404-20082109	1-m	22-m	OK	0.264391	0.865877	1.71149	2.83718	5e-05	0.00103288	yes	3.27499
ENSMUSG00000010066.8	Cacna2d2	chr9:107301942-107431677	1-m	22-m	OK	0.232352	0.760308	1.71027	1.1668	0.00275	0.0294935	yes	3.27222
ENSMUSG00000052837.4	Junb	chr8:87500810-87502617	1-m	22-m	OK	2.51323	8.18616	1.70365	5.13862	5e-05	0.00103288	yes	3.25724
ENSMUSG00000028841.8	Cnksr1	chr4:133783955-133794314	1-m	22-m	OK	0.374826	1.21836	1.70065	1.76103	0.0002	0.00350434	yes	3.25047
ENSMUSG00000006457.3	Actn3	chr19:4861222-4877909	1-m	22-m	OK	0.151328	0.488964	1.69205	1.89504	0.0005	0.00751188	yes	3.23116
ENSMUSG00000030256.5	Bhlhe41	chr6:145806762-145814078	1-m	22-m	OK	1.6572	5.35046	1.69091	3.78258	5e-05	0.00103288	yes	3.2286
ENSMUSG00000026100.5	Mstn	chr1:53118506-53124923	1-m	22-m	OK	0.135722	0.437304	1.68798	2.38888	0.00065	0.0093501	yes	3.22205
ENSMUSG00000053318.6	Slamf8	chr1:174511507-174520699	1-m	22-m	OK	0.171492	0.547119	1.67371	2.31688	0.00095	0.0125599	yes	3.19034
ENSMUSG00000026114.8	Cnga3	chr1:37275180-37320229	1-m	22-m	OK	0.214555	0.680322	1.66487	1.96022	0.00025	0.00422762	yes	3.17085
ENSMUSG00000041481.9	Serpina3g	chr12:105474454-105480149	1-m	22-m	OK	0.555868	1.75875	1.66173	2.07784	5e-05	0.00103288	yes	3.16396
ENSMUSG00000026580.9	Selp	chr1:166045394-166150408	1-m	22-m	OK	0.261988	0.827008	1.6584	1.21658	0.0022	0.0246302	yes	3.15666
ENSMUSG00000041482.8	Fam38b	chr18:63169866-63546837	1-m	22-m	OK	0.246011	0.773762	1.65316	1.95246	0.0012	0.0152549	yes	3.14522
ENSMUSG00000049871.6	Nlrc3	chr16:3946932-3976632	1-m	22-m	OK	0.342083	1.07579	1.65297	1.94294	0.0016	0.0191671	yes	3.1448
ENSMUSG00000021319.5	Sfrp4	chr13:19714972-19724863	1-m	22-m	OK	0.134244	0.42138	1.65027	1.90497	0.0027	0.0291076	yes	3.13892
ENSMUSG00000029053.10	Prkcz	chr4:154634237-154735470	1-m	22-m	OK	0.23486	0.736993	1.64985	0.988054	0.0007	0.0098932	yes	3.13801
ENSMUSG00000032315.5	Cyp1a1	chr9:57545419-57551629	1-m	22-m	OK	0.227637	0.713799	1.64879	2.71674	0.00015	0.00273023	yes	3.13571
ENSMUSG00000074207.4	Adh1	chr3:137923954-137969986	1-m	22-m	OK	5.77964	18.1195	1.64849	5.26051	5e-05	0.00103288	yes	3.13505
ENSMUSG00000031144.8	Syp	chrX:7215596-7234384	1-m	22-m	OK	0.441137	1.38092	1.64633	1.33867	0.0042	0.041836	yes	3.13036
ENSMUSG00000020893.11	Per1	chr11:68908718-68923462	1-m	22-m	OK	1.53362	4.7924	1.64381	2.18715	0.0003	0.00492427	yes	3.1249
ENSMUSG00000060586.8	H2-Eb1	chr17:34442827-34453144	1-m	22-m	OK	15.453	47.9263	1.63293	6.60376	5e-05	0.00103288	yes	3.10142
ENSMUSG00000025934.9	Gsta3	chr1:21230669-21255442	1-m	22-m	OK	5.92626	18.366	1.63184	5.07452	5e-05	0.00103288	yes	3.09908
ENSMUSG00000004360.8	9330159F19Rik	chr10:28931448-28950585	1-m	22-m	OK	0.132373	0.409666	1.62984	2.66902	0.00025	0.00422762	yes	3.09479
ENSMUSG00000035373.2	Ccl7	chr11:81859213-81861027	1-m	22-m	OK	5.09111	15.5232	1.60838	4.52076	5e-05	0.00103288	yes	3.04909
ENSMUSG00000039126.8	Prune2	chr19:17030607-17298422	1-m	22-m	OK	5.32378	16.1803	1.60372	4.63712	5e-05	0.00103288	yes	3.03926
ENSMUSG00000072494.3	Ppp1r3e	chr14:55491517-55496375	1-m	22-m	OK	0.137238	0.415169	1.59702	1.8584	0.0001	0.00192114	yes	3.02518
ENSMUSG00000090084.1	Srpx	chrX:9615102-9794046	1-m	22-m	OK	3.99761	12.0847	1.59597	4.07892	5e-05	0.00103288	yes	3.02298
ENSMUSG00000034957.9	Cebpa	chr7:35904311-35906945	1-m	22-m	OK	1.09864	3.30791	1.5902	4.2449	5e-05	0.00103288	yes	3.01091
ENSMUSG00000044177.4	Wfikkn2	chr11:94097269-94107319	1-m	22-m	OK	0.347099	1.04152	1.58527	2.55009	5e-05	0.00103288	yes	3.00064
ENSMUSG00000035686.7	Thrsp	chr7:104561447-104566240	1-m	22-m	OK	9.58182	28.7083	1.5831	6.01747	5e-05	0.00103288	yes	2.99613
ENSMUSG00000029380.10	Cxcl1	chr5:91320266-91322141	1-m	22-m	OK	1.01411	3.03332	1.58068	2.91234	5e-05	0.00103288	yes	2.99111
ENSMUSG00000076617.2	Ighm	chr12:114659077-114660941	1-m	22-m	OK	10.9675	32.6279	1.57286	6.11765	5e-05	0.00103288	yes	2.97494
ENSMUSG00000021702.7	Thbs4	chr13:93521544-93564773	1-m	22-m	OK	1.93857	5.75076	1.56876	4.919	5e-05	0.00103288	yes	2.9665
ENSMUSG00000022679.7	Mpv17l	chr16:13903253-13949712	1-m	22-m	OK	0.769347	2.27354	1.56323	2.08003	0.0003	0.00492427	yes	2.95515
ENSMUSG00000041202.6	Pla2g2d	chr4:138331649-138337961	1-m	22-m	OK	0.458136	1.35371	1.56307	2.66166	5e-05	0.00103288	yes	2.95482
ENSMUSG00000059824.4	Dbp	chr7:52960457-52976205	1-m	22-m	OK	14.7745	43.5994	1.5612	3.42396	5e-05	0.00103288	yes	2.95099
ENSMUSG00000069301.4	Hist1h2ag	chr13:22134347-22134818	1-m	22-m	OK	0.715193	2.10857	1.55986	1.81625	0.0049	0.0474439	yes	2.94825
ENSMUSG00000022548.8	Apod	chr16:31296277-31314894	1-m	22-m	OK	4.78599	14.1097	1.5598	4.37594	5e-05	0.00103288	yes	2.94813
ENSMUSG00000001348.8	Acp5	chr9:21931174-21940190	1-m	22-m	OK	0.689817	2.03249	1.55896	2.76056	5e-05	0.00103288	yes	2.94641
ENSMUSG00000015854.6	Cd5l	chr3:87161802-87174996	1-m	22-m	OK	0.1901	0.558899	1.55583	2.21979	0.00075	0.0104576	yes	2.94003
ENSMUSG00000035273.8	Hpse	chr5:101108502-101148735	1-m	22-m	OK	0.769813	2.25916	1.55321	3.89137	5e-05	0.00103288	yes	2.93469
ENSMUSG00000031760.8	Mt3	chr8:96676506-96678048	1-m	22-m	OK	1.18779	3.48148	1.55142	2.4003	0.00025	0.00422762	yes	2.93105
ENSMUSG00000037185.7	Krt80	chr15:101177874-101200556	1-m	22-m	OK	0.429937	1.25416	1.54453	2.68581	5e-05	0.00103288	yes	2.91709
ENSMUSG00000042821.7	Snai1	chr2:167363694-167368314	1-m	22-m	OK	0.269147	0.784144	1.54272	2.25689	0.0007	0.0098932	yes	2.91343
ENSMUSG00000071637.4	Cebpd	chr16:15887378-15888559	1-m	22-m	OK	4.05503	11.782	1.53879	4.63292	5e-05	0.00103288	yes	2.90551
ENSMUSG00000039481.5	Nrtn	chr17:56890747-56896953	1-m	22-m	OK	0.834044	2.42128	1.53758	2.51008	0.0004	0.00626853	yes	2.90307
ENSMUSG00000040612.7	Ildr2	chr1:168184269-168246954	1-m	22-m	OK	0.590134	1.71293	1.53735	3.78151	5e-05	0.00103288	yes	2.90261
ENSMUSG00000056427.4	Slit3	chr11:34934725-35522009	1-m	22-m	OK	1.31645	3.81603	1.53542	2.42785	5e-05	0.00103288	yes	2.89873
ENSMUSG00000020473.7	Aebp1	chr11:5761949-5772091	1-m	22-m	OK	4.76049	13.7493	1.53018	5.91721	5e-05	0.00103288	yes	2.88822
ENSMUSG00000056737.8	Capg	chr6:72494384-72512977	1-m	22-m	OK	11.2166	32.385	1.52969	5.49285	5e-05	0.00103288	yes	2.88724
ENSMUSG00000000197.6	Nalcn	chr14:123675862-124026366	1-m	22-m	OK	0.223446	0.644536	1.52833	2.734	0.00015	0.00273023	yes	2.88452
ENSMUSG00000044162.9	Tnip3	chr6:65540391-65584034	1-m	22-m	OK	0.349594	1.00828	1.52815	2.16454	5e-05	0.00103288	yes	2.88416
ENSMUSG00000088088.1	RNase_MRP	chr4:43505659-43508793	1-m	22-m	OK	18137.2	52181	1.52457	1.97093	0.0024	0.0263619	yes	2.87701
ENSMUSG00000030786.11	Itgam	chr7:135206153-135271674	1-m	22-m	OK	1.91134	5.49872	1.52451	3.467	5e-05	0.00103288	yes	2.87689
ENSMUSG00000030562.9	Nox4	chr7:94394605-94547220	1-m	22-m	OK	1.0953	3.14604	1.52222	3.14973	5e-05	0.00103288	yes	2.87233
ENSMUSG00000033249.3	Hsf4	chr8:107793700-107799745	1-m	22-m	OK	0.206031	0.591443	1.52138	1.60792	0.00075	0.0104576	yes	2.87066
ENSMUSG00000073421.4	H2-Ab1	chr17:34400153-34424772	1-m	22-m	OK	16.9034	48.4998	1.52067	3.62199	5e-05	0.00103288	yes	2.86924
ENSMUSG00000021508.9	Cxcl14	chr13:56390007-56397912	1-m	22-m	OK	2.60462	7.47224	1.52047	4.66279	5e-05	0.00103288	yes	2.86884
ENSMUSG00000049103.6	Ccr2	chr9:124016688-124028296	1-m	22-m	OK	2.84902	8.16614	1.51919	5.42301	5e-05	0.00103288	yes	2.8663
ENSMUSG00000090877.2	Hspa1b	chr17:35093380-35096183	1-m	22-m	OK	0.46765	1.33939	1.51808	3.144	5e-05	0.00103288	yes	2.8641
ENSMUSG00000041616.9	Nppa	chr4:147374830-147378123	1-m	22-m	OK	681.605	1949.69	1.51623	3.6444	5e-05	0.00103288	yes	2.86043
ENSMUSG00000039903.9	4931408A02Rik	chr16:90826963-90905354	1-m	22-m	OK	0.185701	0.529203	1.51084	1.16346	0.005	0.0482195	yes	2.84976
ENSMUSG00000071324.5	Armc2	chr10:41634795-41738248	1-m	22-m	OK	1.37773	3.91718	1.50752	3.60893	5e-05	0.00103288	yes	2.84321
ENSMUSG00000022037.8	Clu	chr14:66587319-66600385	1-m	22-m	OK	81.001	230.088	1.50618	5.63858	5e-05	0.00103288	yes	2.84057
ENSMUSG00000000244.9	Tspan32	chr7:150174873-150205549	1-m	22-m	OK	0.565354	1.60179	1.50246	2.02656	0.0001	0.00192114	yes	2.83325
ENSMUSG00000027322.4	Siglec1	chr2:130894955-130912501	1-m	22-m	OK	0.810481	2.29595	1.50224	4.61753	5e-05	0.00103288	yes	2.83282
ENSMUSG00000074622.3	Mafb	chr2:160189412-160192801	1-m	22-m	OK	0.835242	2.36547	1.50186	4.00339	5e-05	0.00103288	yes	2.83208
ENSMUSG00000031778.6	Cx3cl1	chr8:97295908-97306323	1-m	22-m	OK	0.748035	2.11229	1.49763	2.77803	5e-05	0.00103288	yes	2.82378
ENSMUSG00000023992.8	Trem2	chr17:48485725-48493472	1-m	22-m	OK	2.60839	7.35041	1.49467	3.45727	5e-05	0.00103288	yes	2.818
ENSMUSG00000026697.9	Myoc	chr1:164569280-164588304	1-m	22-m	OK	2.49247	7.01535	1.49294	4.67152	5e-05	0.00103288	yes	2.81462
ENSMUSG00000000567.4	Sox9	chr11:112643537-112649074	1-m	22-m	OK	0.373222	1.04436	1.48451	2.73794	5e-05	0.00103288	yes	2.79822
ENSMUSG00000003528.8	Slc25a1	chr16:17925303-17928312	1-m	22-m	OK	2.30967	6.45436	1.48258	3.65521	5e-05	0.00103288	yes	2.79448
ENSMUSG00000037493.6	Cib2	chr9:54381952-54408025	1-m	22-m	OK	0.657589	1.83552	1.48093	2.65677	0.00015	0.00273023	yes	2.79129
ENSMUSG00000016194.8	Hsd11b1	chr1:195029232-195090248	1-m	22-m	OK	8.19407	22.6403	1.46624	5.47192	5e-05	0.00103288	yes	2.76301
ENSMUSG00000018927.3	Ccl6	chr11:83395557-83437195	1-m	22-m	OK	27.2017	75.0453	1.46407	5.8072	5e-05	0.00103288	yes	2.75886
ENSMUSG00000045761.8	Fam179a	chr17:72022600-72079009	1-m	22-m	OK	0.593572	1.63393	1.46085	1.60148	0.001	0.0131255	yes	2.7527
ENSMUSG00000031574.6	Star	chr8:26918945-26925782	1-m	22-m	OK	1.02934	2.82313	1.45557	3.10268	5e-05	0.00103288	yes	2.74265
ENSMUSG00000031762.6	Mt2	chr8:96696517-96697467	1-m	22-m	OK	19.7055	53.9419	1.45281	4.8897	5e-05	0.00103288	yes	2.73741
ENSMUSG00000031373.4	Car5b	chrX:160414753-160465929	1-m	22-m	OK	0.514617	1.40641	1.45045	3.08492	5e-05	0.00103288	yes	2.73293
ENSMUSG00000070858.5	Gm1673	chr5:34326085-34327662	1-m	22-m	OK	0.974409	2.65941	1.4485	1.67398	0.0015	0.0183315	yes	2.72924
ENSMUSG00000025481.5	1190003J15Rik	chr7:148020916-148023865	1-m	22-m	OK	0.469386	1.27989	1.44718	1.80092	0.0018	0.0211108	yes	2.72675
ENSMUSG00000018339.5	Gpx3	chr11:54715954-54723879	1-m	22-m	OK	35.9327	97.6716	1.44264	5.85355	5e-05	0.00103288	yes	2.71818
ENSMUSG00000035042.2	Ccl5	chr11:83339279-83344020	1-m	22-m	OK	0.818985	2.22044	1.43893	1.87472	0.0021	0.0238224	yes	2.7112
ENSMUSG00000087580.2	Gm16869	chr9:3000281-3038316	1-m	22-m	OK	2.32323	6.27951	1.43452	3.01698	5e-05	0.00103288	yes	2.70292
ENSMUSG00000028028.5	Alpk1	chr3:127373316-127483445	1-m	22-m	OK	0.779891	2.10781	1.4344	2.1336	5e-05	0.00103288	yes	2.7027
ENSMUSG00000060512.3	0610040J01Rik	chr5:64203733-64290858	1-m	22-m	OK	0.673476	1.81808	1.43272	2.42015	0.00045	0.00688155	yes	2.69955
ENSMUSG00000038521.10	C1s	chr6:124462422-124587055	1-m	22-m	OK	7.41512	19.9944	1.43105	4.75139	5e-05	0.00103288	yes	2.69643
ENSMUSG00000001930.10	Vwf	chr6:125496791-125636697	1-m	22-m	OK	8.57305	23.0209	1.42506	4.17498	5e-05	0.00103288	yes	2.68526
ENSMUSG00000028369.9	Svep1	chr4:58055313-58219731	1-m	22-m	OK	1.64933	4.41429	1.4203	5.32841	5e-05	0.00103288	yes	2.67641
ENSMUSG00000027015.4	Cybrd1	chr2:70955979-70980983	1-m	22-m	OK	0.288429	0.771942	1.42027	3.09135	5e-05	0.00103288	yes	2.67636
ENSMUSG00000034591.5	Slc41a2	chr10:82693592-82800627	1-m	22-m	OK	0.943964	2.52133	1.41738	1.74848	0.0013	0.0163404	yes	2.671
ENSMUSG00000021922.9	Itih4	chr14:31699661-31715167	1-m	22-m	OK	1.53707	4.10172	1.41604	2.63754	5e-05	0.00103288	yes	2.66852
ENSMUSG00000020399.8	Havcr2	chr11:46268436-46294757	1-m	22-m	OK	0.271832	0.72474	1.41475	2.38187	5e-05	0.00103288	yes	2.66614
ENSMUSG00000037095.7	Lrg1	chr17:56259102-56261369	1-m	22-m	OK	3.63221	9.68192	1.41444	4.18658	5e-05	0.00103288	yes	2.66556
ENSMUSG00000027555.8	Car13	chr3:14641726-14663002	1-m	22-m	OK	0.913712	2.43341	1.41317	3.32028	5e-05	0.00103288	yes	2.66322
ENSMUSG00000031994.7	Adamts8	chr9:30750146-30771423	1-m	22-m	OK	0.454171	1.20914	1.41267	3.12284	5e-05	0.00103288	yes	2.66229
ENSMUSG00000026177.5	Slc11a1	chr1:74421776-74432636	1-m	22-m	OK	1.97122	5.23383	1.40877	2.12533	5e-05	0.00103288	yes	2.65511
ENSMUSG00000060126.8	Tpt1	chr14:76244899-76248332	1-m	22-m	OK	8.48917	22.5113	1.40695	2.27129	0.00015	0.00273023	yes	2.65176
ENSMUSG00000019768.9	Esr1	chr10:5340926-5734948	1-m	22-m	OK	0.321822	0.847199	1.39644	1.78967	0.00025	0.00422762	yes	2.63251
ENSMUSG00000054203.6	Ifi205	chr1:175942128-175961886	1-m	22-m	OK	3.77331	9.91713	1.39409	4.36776	5e-05	0.00103288	yes	2.62823
ENSMUSG00000056413.9	Adap1	chr5:139747829-139801576	1-m	22-m	OK	0.470162	1.23418	1.39232	1.91758	0.00025	0.00422762	yes	2.625
ENSMUSG00000068758.6	Il3ra	chr14:15179008-15188004	1-m	22-m	OK	0.439715	1.14904	1.38578	1.76325	0.0022	0.0246302	yes	2.61313
ENSMUSG00000018774.7	Cd68	chr11:69477714-69479655	1-m	22-m	OK	8.79368	22.8194	1.37572	5.16368	5e-05	0.00103288	yes	2.59497
ENSMUSG00000065145.1	Vault	chr18:36961519-36961662	1-m	22-m	OK	94.1906	244.293	1.37496	2.09367	0.00155	0.0187223	yes	2.59361
ENSMUSG00000025932.7	Eya1	chr1:14159034-14300281	1-m	22-m	OK	0.167663	0.433177	1.36939	1.88756	0.003	0.0316841	yes	2.58361
ENSMUSG00000040751.6	Lat2	chr5:135076137-135090893	1-m	22-m	OK	1.40286	3.62226	1.36852	2.87037	5e-05	0.00103288	yes	2.58206
ENSMUSG00000033467.7	Crlf2	chr5:109983729-109988012	1-m	22-m	OK	0.98132	2.5188	1.35994	2.69504	5e-05	0.00103288	yes	2.56675
ENSMUSG00000075014.1	Gm10800	chr2:98506703-98507458	1-m	22-m	OK	8.42011	21.5582	1.35633	4.24478	5e-05	0.00103288	yes	2.56033
ENSMUSG00000058818.6	Lilrb3	chr7:3663010-3671993	1-m	22-m	OK	1.69752	4.32967	1.35083	4.13018	5e-05	0.00103288	yes	2.55059
ENSMUSG00000068762.5	Gstm6	chr3:107741764-107772201	1-m	22-m	OK	0.443888	1.12187	1.33763	1.58624	0.0007	0.0098932	yes	2.52736
ENSMUSG00000031596.9	Slc7a2	chr8:41947748-42007662	1-m	22-m	OK	1.05149	2.65589	1.33676	3.44326	5e-05	0.00103288	yes	2.52583
ENSMUSG00000079105.2	C7	chr15:4938761-5013740	1-m	22-m	OK	4.41452	11.1126	1.33187	4.59406	5e-05	0.00103288	yes	2.51729
ENSMUSG00000036867.5	Smad6	chr9:63800952-63869866	1-m	22-m	OK	1.55999	3.92129	1.32979	2.98294	5e-05	0.00103288	yes	2.51366
ENSMUSG00000004707.8	Ly9	chr1:173518754-173537541	1-m	22-m	OK	0.49244	1.23648	1.32822	2.39816	0.0001	0.00192114	yes	2.51093
ENSMUSG00000001020.7	S100a4	chr3:90407691-90409967	1-m	22-m	OK	54.3803	136.386	1.32655	5.4954	5e-05	0.00103288	yes	2.50802
ENSMUSG00000024803.8	Ankrd1	chr19:36186454-36194334	1-m	22-m	OK	291.096	729.319	1.32505	3.5213	5e-05	0.00103288	yes	2.50542
ENSMUSG00000003949.8	Hlf	chr11:90197848-90252231	1-m	22-m	OK	1.46547	3.66141	1.32104	2.80066	5e-05	0.00103288	yes	2.49846
ENSMUSG00000028885.8	Smpdl3b	chr4:132288880-132313167	1-m	22-m	OK	0.659752	1.64767	1.32043	2.583	0.0001	0.00192114	yes	2.49741
ENSMUSG00000040498.6	2210010C17Rik	chr7:20522653-20536092	1-m	22-m	OK	0.690311	1.72351	1.32003	2.65169	0.0001	0.00192114	yes	2.49671
ENSMUSG00000074634.3	Gm7120	chr13:120281510-120284277	1-m	22-m	OK	2.2192	5.53637	1.3189	2.62718	5e-05	0.00103288	yes	2.49476
ENSMUSG00000032511.10	Scn5a	chr9:119392527-119488134	1-m	22-m	OK	6.38425	15.9038	1.31678	2.50965	5e-05	0.00103288	yes	2.49109
ENSMUSG00000036594.7	H2-Aa	chr17:34400153-34424772	1-m	22-m	OK	37.1282	92.269	1.31333	4.38834	5e-05	0.00103288	yes	2.48514
ENSMUSG00000045404.8	Kcnk13	chr12:101202708-101300892	1-m	22-m	OK	0.353357	0.876788	1.3111	2.08926	0.00035	0.00561816	yes	2.48131
ENSMUSG00000070305.4	Mpzl3	chr9:44863268-44885519	1-m	22-m	OK	0.551725	1.36816	1.31022	1.94977	0.0005	0.00751188	yes	2.47979
ENSMUSG00000025586.9	Cpeb1	chr7:88491911-88600351	1-m	22-m	OK	2.90932	7.21004	1.30933	1.6544	0.00425	0.0423051	yes	2.47826
ENSMUSG00000000318.9	Clec10a	chr11:69980124-69984336	1-m	22-m	OK	1.77894	4.4041	1.30783	2.7224	5e-05	0.00103288	yes	2.47569
ENSMUSG00000046245.6	Pilra	chr5:138229025-138277506	1-m	22-m	OK	1.45526	3.60114	1.30717	1.9426	0.0019	0.0220877	yes	2.47456
ENSMUSG00000025588.3	Nat1	chr8:70014656-70016003	1-m	22-m	OK	0.35433	0.8758	1.30551	1.95505	0.0024	0.0263619	yes	2.47171
ENSMUSG00000021943.5	Gdf10	chr14:34736772-34749700	1-m	22-m	OK	0.662041	1.63263	1.3022	2.79439	5e-05	0.00103288	yes	2.46605
ENSMUSG00000026204.8	Ptprn	chr1:75243615-75260783	1-m	22-m	OK	0.416086	1.02263	1.29732	2.69017	5e-05	0.00103288	yes	2.45772
ENSMUSG00000024679.4	Ms4a6d	chr19:11661093-11679339	1-m	22-m	OK	5.82843	14.2975	1.29458	4.40555	5e-05	0.00103288	yes	2.45306
ENSMUSG00000072812.4	Ahnak2	chr12:114010404-114040868	1-m	22-m	OK	1.68309	4.10596	1.28661	4.06933	5e-05	0.00103288	yes	2.43954
ENSMUSG00000060981.4	Hist1h4h	chr13:23622918-23623388	1-m	22-m	OK	77.8019	189.444	1.28389	4.87792	5e-05	0.00103288	yes	2.43495
ENSMUSG00000030772.5	Dkk3	chr7:119259532-119302571	1-m	22-m	OK	8.8185	21.4441	1.28198	5.40615	5e-05	0.00103288	yes	2.43172
ENSMUSG00000028871.7	Rspo1	chr4:124634890-124686343	1-m	22-m	OK	0.853713	2.07545	1.2816	2.21604	0.00025	0.00422762	yes	2.43108
ENSMUSG00000019194.8	Scn1b	chr7:31901543-31911964	1-m	22-m	OK	2.59781	6.3096	1.28025	3.53969	5e-05	0.00103288	yes	2.42881
ENSMUSG00000028600.8	Podn	chr4:107687395-107704942	1-m	22-m	OK	1.59813	3.88065	1.27992	2.73923	5e-05	0.00103288	yes	2.42826
ENSMUSG00000006342.8	Susd2	chr10:75099363-75106753	1-m	22-m	OK	0.414071	1.00066	1.273	2.6448	5e-05	0.00103288	yes	2.41664
ENSMUSG00000034438.9	Gbp8	chr5:105443171-105482580	1-m	22-m	OK	0.216444	0.522753	1.27214	1.61138	0.00275	0.0294935	yes	2.4152
ENSMUSG00000023031.7	Cela1	chr15:100504855-100518351	1-m	22-m	OK	0.605915	1.46235	1.2711	2.04995	0.0011	0.014182	yes	2.41346
ENSMUSG00000027398.7	Il1b	chr2:129190305-129201484	1-m	22-m	OK	1.37422	3.31642	1.27101	2.44983	5e-05	0.00103288	yes	2.4133
ENSMUSG00000042684.7	Npl	chr1:155350145-155396844	1-m	22-m	OK	2.03781	4.8737	1.258	3.0842	5e-05	0.00103288	yes	2.39164
ENSMUSG00000027962.9	Vcam1	chr3:115812937-115832606	1-m	22-m	OK	12.1817	29.1214	1.25737	5.24834	5e-05	0.00103288	yes	2.3906
ENSMUSG00000069270.4	Hist1h2ac	chr13:23773335-23775817	1-m	22-m	OK	0.453172	1.08229	1.25595	2.46931	0.00015	0.00273023	yes	2.38824
ENSMUSG00000038527.9	C1rl	chr6:124443130-124460661	1-m	22-m	OK	0.442915	1.05261	1.24887	2.53373	5e-05	0.00103288	yes	2.37655
ENSMUSG00000084850.1	Gm12092	chr11:29512323-29545509	1-m	22-m	OK	1.61444	3.83479	1.24811	1.70577	0.0049	0.0474439	yes	2.3753
ENSMUSG00000003541.6	Ier3	chr17:35958628-35959868	1-m	22-m	OK	14.5813	34.6336	1.24805	5.04184	5e-05	0.00103288	yes	2.3752
ENSMUSG00000028108.8	Ecm1	chr3:95538069-95543492	1-m	22-m	OK	15.9302	37.7918	1.24631	3.12609	5e-05	0.00103288	yes	2.37234
ENSMUSG00000062563.8	Cys1	chr12:25350702-25366678	1-m	22-m	OK	1.21938	2.89063	1.24523	1.86655	0.0011	0.014182	yes	2.37056
ENSMUSG00000022504.8	Ciita	chr16:10480236-10527657	1-m	22-m	OK	0.241028	0.570638	1.24337	1.78954	0.0008	0.0109552	yes	2.36751
ENSMUSG00000003418.9	St8sia6	chr2:13572646-13715435	1-m	22-m	OK	0.648842	1.53426	1.2416	2.31553	0.00015	0.00273023	yes	2.36461
ENSMUSG00000079547.2	H2-DMb1	chr17:34290016-34297168	1-m	22-m	OK	1.62227	3.83503	1.24122	2.84901	5e-05	0.00103288	yes	2.36398
ENSMUSG00000052613.8	Pcdh15	chr10:72562089-74112482	1-m	22-m	OK	0.184293	0.435622	1.24107	0.689427	0.0032	0.0335044	yes	2.36374
ENSMUSG00000005413.6	Hmox1	chr8:77617489-77624495	1-m	22-m	OK	5.62974	13.2819	1.23832	3.50634	5e-05	0.00103288	yes	2.35924
ENSMUSG00000039457.3	Ppl	chr16:5086383-5132574	1-m	22-m	OK	1.04281	2.45945	1.23785	4.07935	5e-05	0.00103288	yes	2.35847
ENSMUSG00000007817.8	Zmiz1	chr14:26275222-26486229	1-m	22-m	OK	0.97758	2.29736	1.23269	1.39333	0.0002	0.00350434	yes	2.35005
ENSMUSG00000022066.8	Entpd4	chr14:69955207-70166920	1-m	22-m	OK	14.4	33.8259	1.23205	2.91266	5e-05	0.00103288	yes	2.34901
ENSMUSG00000050640.10	Tmem150c	chr5:100506890-100588827	1-m	22-m	OK	0.822021	1.92848	1.23022	1.80047	0.00055	0.008104	yes	2.34603
ENSMUSG00000024610.8	Cd74	chr18:60963501-60972300	1-m	22-m	OK	45.2019	105.72	1.22579	5.14502	5e-05	0.00103288	yes	2.33883
ENSMUSG00000028957.6	Per3	chr4:150377760-150418774	1-m	22-m	OK	1.56819	3.65623	1.22126	3.4897	5e-05	0.00103288	yes	2.3315
ENSMUSG00000019817.11	Plagl1	chr10:12810496-12851500	1-m	22-m	OK	1.73145	4.03463	1.22046	1.53748	5e-05	0.00103288	yes	2.33021
ENSMUSG00000091971.1	Hspa1a	chr17:35106143-35109081	1-m	22-m	OK	0.342461	0.796966	1.21858	2.24548	0.00025	0.00422762	yes	2.32718
ENSMUSG00000029019.8	Nppb	chr4:147359896-147361314	1-m	22-m	OK	432.573	1005.08	1.21629	3.76806	5e-05	0.00103288	yes	2.32348
ENSMUSG00000037129.7	Tmprss13	chr9:45126347-45155664	1-m	22-m	OK	0.614019	1.42013	1.20967	2.67475	5e-05	0.00103288	yes	2.31285
ENSMUSG00000046805.9	Mpeg1	chr19:12535268-12539774	1-m	22-m	OK	3.83263	8.83562	1.205	4.96459	5e-05	0.00103288	yes	2.30537
ENSMUSG00000072941.4	Sod3	chr5:52755184-52762644	1-m	22-m	OK	2.87337	6.62132	1.20438	4.57773	5e-05	0.00103288	yes	2.30438
ENSMUSG00000029762.6	Akr1b8	chr6:34304118-34318463	1-m	22-m	OK	3.07952	7.08959	1.203	3.39772	5e-05	0.00103288	yes	2.30218
ENSMUSG00000061100.3	Retnla	chr16:48842664-48844574	1-m	22-m	OK	12.1258	27.9111	1.20276	3.84504	5e-05	0.00103288	yes	2.3018
ENSMUSG00000001128.7	Cfp	chrX:20502579-20508681	1-m	22-m	OK	6.92005	15.8963	1.19984	4.32449	5e-05	0.00103288	yes	2.29714
ENSMUSG00000074766.3	Ism1	chr2:139503913-139584317	1-m	22-m	OK	0.452914	1.03815	1.1967	2.08307	0.00055	0.008104	yes	2.29215
ENSMUSG00000034926.3	Dhcr24	chr4:106233642-106261718	1-m	22-m	OK	0.549265	1.25553	1.19272	2.64104	0.0001	0.00192114	yes	2.28583
ENSMUSG00000003273.7	Car11	chr7:52955212-52960052	1-m	22-m	OK	0.784139	1.78212	1.18441	1.77586	0.00245	0.0267696	yes	2.2727
ENSMUSG00000051279.2	Gdf6	chr4:9771518-9789492	1-m	22-m	OK	0.238221	0.53947	1.17924	2.03827	0.0007	0.0098932	yes	2.26457
ENSMUSG00000038178.9	Slc43a2	chr11:75345195-75391077	1-m	22-m	OK	1.34112	3.03557	1.17853	1.99795	5e-05	0.00103288	yes	2.26346
ENSMUSG00000072763.2	5430403G16Rik	chr5:110103563-110120060	1-m	22-m	OK	0.205368	0.464201	1.17654	1.8872	0.0026	0.0281757	yes	2.26034
ENSMUSG00000020333.10	Acsl6	chr11:54117299-54178258	1-m	22-m	OK	1.09569	2.47249	1.17413	2.1814	5e-05	0.00103288	yes	2.25657
ENSMUSG00000031343.7	Gabra3	chrX:69678019-69902187	1-m	22-m	OK	1.31788	2.97104	1.17275	2.80445	5e-05	0.00103288	yes	2.25441
ENSMUSG00000043621.7	Ubxn10	chr4:138265751-138302047	1-m	22-m	OK	0.413441	0.931718	1.17221	1.87797	0.00045	0.00688155	yes	2.25357
ENSMUSG00000026347.7	Tmem163	chr1:129383122-129574673	1-m	22-m	OK	1.05204	2.36362	1.16781	1.77969	0.00405	0.0406762	yes	2.2467
ENSMUSG00000027796.2	Smad9	chr3:54559503-54605179	1-m	22-m	OK	0.294891	0.662173	1.16703	2.3654	0.0003	0.00492427	yes	2.24549
ENSMUSG00000063919.6	Srrm4	chr5:116888728-117041826	1-m	22-m	OK	0.444634	0.996377	1.16407	1.92686	0.00175	0.0206577	yes	2.24089
ENSMUSG00000057880.6	Abat	chr16:8513521-8621661	1-m	22-m	OK	1.45638	3.25587	1.16066	2.91816	5e-05	0.00103288	yes	2.2356
ENSMUSG00000037362.8	Nov	chr15:54577256-54585594	1-m	22-m	OK	3.50407	7.83185	1.16032	4.31361	5e-05	0.00103288	yes	2.23507
ENSMUSG00000025170.6	Rab40b	chr11:121217434-121249565	1-m	22-m	OK	1.15692	2.57938	1.15674	1.9007	0.0003	0.00492427	yes	2.22953
ENSMUSG00000030187.9	Klra2	chr6:131169240-131197380	1-m	22-m	OK	0.419132	0.932087	1.15306	1.74001	0.0037	0.0376024	yes	2.22385
ENSMUSG00000025491.8	Ifitm1	chr7:148153119-148155724	1-m	22-m	OK	3.50055	7.77868	1.15194	2.44729	0.0001	0.00192114	yes	2.22213
ENSMUSG00000039081.8	Zfp503	chr14:22803183-22808823	1-m	22-m	OK	0.237485	0.526453	1.14847	1.69458	0.00345	0.0354082	yes	2.21679
ENSMUSG00000034928.9	Rnf44	chr13:54780761-54795268	1-m	22-m	OK	1.46604	3.24668	1.14704	2.14519	5e-05	0.00103288	yes	2.21459
ENSMUSG00000062309.7	Rpp25	chr9:57351908-57353254	1-m	22-m	OK	0.731604	1.61937	1.1463	2.13362	0.0007	0.0098932	yes	2.21345
ENSMUSG00000021136.7	Smoc1	chr12:82127794-82287401	1-m	22-m	OK	1.64403	3.63271	1.14381	3.22602	5e-05	0.00103288	yes	2.20964
ENSMUSG00000024087.2	Cyp1b1	chr17:80106233-80114401	1-m	22-m	OK	1.8978	4.19198	1.14331	4.15787	5e-05	0.00103288	yes	2.20887
ENSMUSG00000027004.3	Frzb	chr2:80252126-80287782	1-m	22-m	OK	2.64768	5.84493	1.14245	2.70492	5e-05	0.00103288	yes	2.20756
ENSMUSG00000078234.4	Klhdc7a	chr4:139516134-139523941	1-m	22-m	OK	0.328012	0.722142	1.13854	1.79715	0.0009	0.012008	yes	2.20158
ENSMUSG00000017002.8	Slpi	chr2:164179805-164214831	1-m	22-m	OK	1.15208	2.53584	1.13822	1.8924	0.0007	0.0098932	yes	2.20109
ENSMUSG00000031886.7	Ces2e	chr8:107450159-107458572	1-m	22-m	OK	0.935362	2.05617	1.13637	2.53573	5e-05	0.00103288	yes	2.19827
ENSMUSG00000043458.5	Pcdhb12	chr18:37595274-37598308	1-m	22-m	OK	0.243016	0.53383	1.13533	1.97268	0.00085	0.0115205	yes	2.19669
ENSMUSG00000031877.8	Ces2g	chr8:107485617-107493437	1-m	22-m	OK	0.922777	2.01503	1.12675	2.84086	5e-05	0.00103288	yes	2.18366
ENSMUSG00000024892.8	Pcx	chr19:4510471-4621752	1-m	22-m	OK	2.02874	4.42262	1.12432	3.28596	5e-05	0.00103288	yes	2.17999
ENSMUSG00000021567.8	Nkd2	chr13:73955981-73985079	1-m	22-m	OK	0.544986	1.1869	1.12291	2.31893	0.00035	0.00561816	yes	2.17786
ENSMUSG00000002804.3	Nudt14	chr12:114172943-114180329	1-m	22-m	OK	1.9867	4.32068	1.12088	2.28917	0.0002	0.00350434	yes	2.1748
ENSMUSG00000004267.10	Eno2	chr6:124710070-124719691	1-m	22-m	OK	0.410766	0.888914	1.11373	0.924519	0.0047	0.0459047	yes	2.16404
ENSMUSG00000059852.5	Kcng2	chr18:80492367-80493072	1-m	22-m	OK	3.4208	7.40062	1.11331	2.48654	5e-05	0.00103288	yes	2.16341
ENSMUSG00000041220.6	Elovl6	chr3:129235303-129341413	1-m	22-m	OK	0.497994	1.0745	1.10946	2.64064	5e-05	0.00103288	yes	2.15765
ENSMUSG00000086040.2	Wipf3	chr6:53989547-54453762	1-m	22-m	OK	0.869941	1.87326	1.10656	1.75618	0.00155	0.0187223	yes	2.15332
ENSMUSG00000023828.2	Slc22a3	chr17:12612837-12700570	1-m	22-m	OK	0.441327	0.948499	1.1038	1.98152	0.00215	0.0242571	yes	2.1492
ENSMUSG00000036745.8	Ttll7	chr3:146515330-146646973	1-m	22-m	OK	2.92432	6.27956	1.10256	3.23557	5e-05	0.00103288	yes	2.14735
ENSMUSG00000023367.8	Tmem176a	chr6:48791481-48795363	1-m	22-m	OK	10.1487	21.7449	1.09938	4.06795	5e-05	0.00103288	yes	2.14263
ENSMUSG00000019261.2	Mtap1s	chr8:73429872-73441425	1-m	22-m	OK	0.576159	1.23398	1.09878	2.37464	0.0003	0.00492427	yes	2.14174
ENSMUSG00000039745.7	Htatip2	chr7:57014475-57029369	1-m	22-m	OK	3.42999	7.34127	1.09783	3.20492	5e-05	0.00103288	yes	2.14033
ENSMUSG00000007682.5	Dio2	chr12:91962993-91989133	1-m	22-m	OK	1.11299	2.38158	1.09748	3.56249	5e-05	0.00103288	yes	2.13981
ENSMUSG00000055254.7	Ntrk2	chr13:58907956-59235331	1-m	22-m	OK	0.215899	0.461645	1.09643	1.65534	0.00325	0.0339058	yes	2.13825
ENSMUSG00000028970.5	Abcb1b	chr5:8773576-8866314	1-m	22-m	OK	1.77317	3.78013	1.09211	3.46386	5e-05	0.00103288	yes	2.13186
ENSMUSG00000069266.4	Hist1h4b	chr13:23848071-23849489	1-m	22-m	OK	5.013	10.6734	1.09028	2.30742	0.0003	0.00492427	yes	2.12915
ENSMUSG00000001025.4	S100a6	chr3:90416815-90418336	1-m	22-m	OK	100.542	214.018	1.08994	4.63247	5e-05	0.00103288	yes	2.12865
ENSMUSG00000006241.8	Ccdc159	chr9:21731914-21740316	1-m	22-m	OK	0.709032	1.50849	1.08918	1.93941	0.00165	0.0196688	yes	2.12753
ENSMUSG00000060131.5	Atp8b4	chr2:126146708-126326410	1-m	22-m	OK	0.363712	0.773575	1.08874	1.84336	0.00135	0.0168235	yes	2.12688
ENSMUSG00000059182.5	Skap2	chr6:51809164-51962548	1-m	22-m	OK	7.52579	15.9973	1.08792	3.11923	5e-05	0.00103288	yes	2.12567
ENSMUSG00000031375.10	Bgn	chrX:70728940-70741272	1-m	22-m	OK	48.9959	103.999	1.08584	4.19814	5e-05	0.00103288	yes	2.12261
ENSMUSG00000031827.6	Cotl1	chr8:122333124-122364479	1-m	22-m	OK	6.40832	13.5801	1.08348	3.89097	5e-05	0.00103288	yes	2.11914
ENSMUSG00000008540.5	Mgst1	chr6:138088836-138105276	1-m	22-m	OK	58.1719	123.253	1.08323	4.43226	5e-05	0.00103288	yes	2.11877
ENSMUSG00000017493.5	Igfbp4	chr11:98902557-98913969	1-m	22-m	OK	29.4921	62.3935	1.08107	4.58767	5e-05	0.00103288	yes	2.1156
ENSMUSG00000025044.8	Msr1	chr8:40667053-40728032	1-m	22-m	OK	4.57411	9.67175	1.08029	3.21379	5e-05	0.00103288	yes	2.11446
ENSMUSG00000026773.10	Pfkfb3	chr2:11393056-11423728	1-m	22-m	OK	1.36588	2.88758	1.08003	2.18068	5e-05	0.00103288	yes	2.11408
ENSMUSG00000085139.1	A730046J19Rik	chrX:140588237-140600817	1-m	22-m	OK	0.202303	0.42732	1.0788	1.96277	0.0021	0.0238224	yes	2.11228
ENSMUSG00000034472.7	Rasd2	chr8:77737842-77748012	1-m	22-m	OK	0.250577	0.528693	1.07718	1.62093	0.0049	0.0474439	yes	2.10991
ENSMUSG00000030787.3	Lyve1	chr7:117994120-118006467	1-m	22-m	OK	13.05	27.5156	1.0762	4.48674	5e-05	0.00103288	yes	2.10848
ENSMUSG00000026958.7	Dpp7	chr2:25207795-25211879	1-m	22-m	OK	3.68845	7.75804	1.07268	2.09523	0.0005	0.00751188	yes	2.10334
ENSMUSG00000035385.5	Ccl2	chr11:81841725-81852064	1-m	22-m	OK	7.59113	15.9403	1.07029	3.28314	5e-05	0.00103288	yes	2.09986
ENSMUSG00000049504.10	2810046L04Rik	chr3:53267587-53285677	1-m	22-m	OK	0.411944	0.864409	1.06927	1.58857	0.00495	0.0478961	yes	2.09837
ENSMUSG00000060550.8	H2-Q7	chr17:35576099-35580714	1-m	22-m	OK	1.44743	3.03397	1.06771	2.08826	0.0011	0.014182	yes	2.0961
ENSMUSG00000055546.6	Timd4	chr11:46624301-46657834	1-m	22-m	OK	1.41453	2.96343	1.06694	2.57147	5e-05	0.00103288	yes	2.09499
ENSMUSG00000034308.7	Sdr42e1	chr8:120185298-120197589	1-m	22-m	OK	0.86866	1.81921	1.06645	2.01687	0.00025	0.00422762	yes	2.09427
ENSMUSG00000029119.3	Man2b2	chr5:37198159-37221892	1-m	22-m	OK	2.43375	5.09654	1.06634	3.34077	5e-05	0.00103288	yes	2.09411
ENSMUSG00000023439.5	Gnb3	chr6:124784257-124790293	1-m	22-m	OK	0.573093	1.19996	1.06615	1.79341	0.00135	0.0168235	yes	2.09384
ENSMUSG00000050052.5	2610019F03Rik	chr8:13952008-13975032	1-m	22-m	OK	1.24294	2.59186	1.06023	2.26173	5e-05	0.00103288	yes	2.08526
ENSMUSG00000024030.6	Abcg1	chr17:31194642-31252722	1-m	22-m	OK	1.26277	2.63274	1.05997	2.82857	5e-05	0.00103288	yes	2.08489
ENSMUSG00000040249.9	Lrp1	chr10:126975216-127058204	1-m	22-m	OK	8.49992	17.6353	1.05295	2.70462	5e-05	0.00103288	yes	2.07477
ENSMUSG00000038776.7	Ephx1	chr1:182906285-182951035	1-m	22-m	OK	17.889	37.1127	1.05284	4.2291	5e-05	0.00103288	yes	2.07461
ENSMUSG00000032788.8	Pdxk	chr10:77899488-77927720	1-m	22-m	OK	1.98775	4.12124	1.05194	1.97902	0.0007	0.0098932	yes	2.07332
ENSMUSG00000023019.6	Gpd1	chr15:99545973-99555436	1-m	22-m	OK	10.9409	22.6836	1.05191	4.24577	5e-05	0.00103288	yes	2.07327
ENSMUSG00000028088.8	Fmo5	chr3:97432726-97459205	1-m	22-m	OK	1.69201	3.50776	1.05182	2.54972	5e-05	0.00103288	yes	2.07314
ENSMUSG00000008035.6	Mid1ip1	chrX:10284301-10296816	1-m	22-m	OK	16.2178	33.58	1.05002	3.57109	5e-05	0.00103288	yes	2.07056
ENSMUSG00000023046.6	Igfbp6	chr15:101974792-101979942	1-m	22-m	OK	15.304	31.6332	1.04753	4.2163	5e-05	0.00103288	yes	2.06699
ENSMUSG00000028019.3	Pdgfc	chr3:80840337-81017962	1-m	22-m	OK	0.877644	1.81331	1.04692	2.06322	0.00095	0.0125599	yes	2.06611
ENSMUSG00000025511.8	Tspan4	chr7:148661138-148725756	1-m	22-m	OK	14.7865	30.5124	1.04512	1.99825	0.00235	0.0259499	yes	2.06354
ENSMUSG00000000290.7	Itgb2	chr10:76992996-77028453	1-m	22-m	OK	3.60591	7.43661	1.04428	3.08515	5e-05	0.00103288	yes	2.06234
ENSMUSG00000048546.7	Tob2	chr15:81678699-81689226	1-m	22-m	OK	2.72992	5.62504	1.043	3.84189	5e-05	0.00103288	yes	2.06051
ENSMUSG00000047485.6	Klhl34	chrX:154256366-154258301	1-m	22-m	OK	0.599658	1.23523	1.04257	2.01829	0.00105	0.0136707	yes	2.05989
ENSMUSG00000041075.7	Fzd7	chr1:59538990-59543791	1-m	22-m	OK	0.965655	1.98066	1.0364	2.98752	5e-05	0.00103288	yes	2.0511
ENSMUSG00000002603.9	Tgfb1	chr7:26472020-26490096	1-m	22-m	OK	1.26034	2.58443	1.03603	1.96917	0.00155	0.0187223	yes	2.05058
ENSMUSG00000027514.8	Zbp1	chr2:173032112-173044424	1-m	22-m	OK	2.0613	4.22634	1.03585	1.9492	0.00165	0.0196688	yes	2.05032
ENSMUSG00000024672.5	Ms4a7	chr19:11395528-11410636	1-m	22-m	OK	5.0738	10.3974	1.03509	2.86466	5e-05	0.00103288	yes	2.04924
ENSMUSG00000042045.5	Sln	chr9:53698057-53701651	1-m	22-m	OK	200.219	409.778	1.03326	4.39195	5e-05	0.00103288	yes	2.04664
ENSMUSG00000037594.3	BC022687	chr12:114047185-114054456	1-m	22-m	OK	0.523985	1.0716	1.03217	1.83861	0.00175	0.0206577	yes	2.0451
ENSMUSG00000033327.9	Tnxb	chr17:34807479-34859197	1-m	22-m	OK	3.01952	6.16813	1.03051	4.32265	5e-05	0.00103288	yes	2.04275
ENSMUSG00000046402.9	Rbp1	chr9:98323379-98346970	1-m	22-m	OK	6.74497	13.7262	1.02504	4.06883	5e-05	0.00103288	yes	2.03502
ENSMUSG00000004473.9	Clec11a	chr7:51559139-51562329	1-m	22-m	OK	1.26687	2.57723	1.02455	2.49028	5e-05	0.00103288	yes	2.03432
ENSMUSG00000046814.3	Gchfr	chr2:118993508-118998126	1-m	22-m	OK	2.59091	5.2673	1.02361	2.06111	0.0008	0.0109552	yes	2.033
ENSMUSG00000020083.6	2010107G23Rik	chr10:61570402-61606668	1-m	22-m	OK	1.06799	2.17117	1.02358	1.6206	0.0009	0.012008	yes	2.03296
ENSMUSG00000051242.1	Pcdhb9	chr18:37560508-37563563	1-m	22-m	OK	0.248238	0.504626	1.02349	1.78784	0.00295	0.0312468	yes	2.03283
ENSMUSG00000007877.2	Tcap	chr11:98245124-98246267	1-m	22-m	OK	508.404	1032.24	1.02173	3.09967	5e-05	0.00103288	yes	2.03035
ENSMUSG00000060639.4	Hist1h4i	chr13:22132684-22133221	1-m	22-m	OK	2.55843	5.19266	1.02121	1.85781	0.00245	0.0267696	yes	2.02962
ENSMUSG00000045817.7	Zfp36l2	chr17:84583270-84587287	1-m	22-m	OK	2.19431	4.45085	1.02031	3.56446	5e-05	0.00103288	yes	2.02835
ENSMUSG00000002204.8	Napsa	chr7:51827801-51845994	1-m	22-m	OK	0.647857	1.31295	1.01906	1.73124	0.0041	0.0410085	yes	2.0266
ENSMUSG00000068196.4	Col8a1	chr16:57624370-57754850	1-m	22-m	OK	9.2767	18.7612	1.01607	3.63629	5e-05	0.00103288	yes	2.0224
ENSMUSG00000026062.7	Slc9a2	chr1:40738556-40825730	1-m	22-m	OK	0.404232	0.817133	1.01539	2.02008	0.0009	0.012008	yes	2.02145
ENSMUSG00000002108.4	Nr1h3	chr2:91024217-91042991	1-m	22-m	OK	5.11343	10.3315	1.01468	3.34888	5e-05	0.00103288	yes	2.02045
ENSMUSG00000079017.3	Ifi27l2a	chr12:104680376-104695433	1-m	22-m	OK	175.731	354.941	1.01422	4.29081	5e-05	0.00103288	yes	2.01981
ENSMUSG00000026193.8	Fn1	chr1:71632093-71709417	1-m	22-m	OK	6.41037	12.9207	1.01121	4.12358	5e-05	0.00103288	yes	2.0156
ENSMUSG00000019122.7	Ccl9	chr11:83386420-83392138	1-m	22-m	OK	11.3026	22.7565	1.00962	2.09685	0.0003	0.00492427	yes	2.01338
ENSMUSG00000032118.9	Fez1	chr9:36629523-36686509	1-m	22-m	OK	1.35602	2.72929	1.00915	1.86276	0.0003	0.00492427	yes	2.01272
ENSMUSG00000027750.9	Postn	chr3:54165030-54194961	1-m	22-m	OK	57.5183	115.593	1.00696	3.22467	5e-05	0.00103288	yes	2.00967
ENSMUSG00000079057.2	Cyp4v3	chr8:46354795-46418570	1-m	22-m	OK	1.90629	3.82958	1.00642	3.09926	5e-05	0.00103288	yes	2.00892
ENSMUSG00000028825.7	Rhd	chr4:134420450-134452087	1-m	22-m	OK	1.70794	3.42888	1.00548	2.27818	5e-05	0.00103288	yes	2.00761
ENSMUSG00000031379.7	Pir	chrX:160707302-160810943	1-m	22-m	OK	2.13993	4.29459	1.00496	2.13018	0.00015	0.00273023	yes	2.00689
ENSMUSG00000027956.5	Tmem144	chr3:79617069-79646584	1-m	22-m	OK	4.76205	9.5319	1.00118	3.46387	5e-05	0.00103288	yes	2.00164
ENSMUSG00000024371.6	C2	chr17:34993318-35035397	1-m	22-m	OK	2.31054	4.62429	1.001	2.06844	5e-05	0.00103288	yes	2.00139
ENSMUSG00000071656.5	Lrrn4cl	chr19:8925274-8928399	1-m	22-m	OK	2.56852	5.13212	0.998619	3.1768	5e-05	0.00103288	yes	1.99809
ENSMUSG00000042428.6	Mgat3	chr15:80004150-80045949	1-m	22-m	OK	0.475354	0.949287	0.997843	2.30727	0.00015	0.00273023	yes	1.99701
ENSMUSG00000038007.8	Acer2	chr4:86520299-86580726	1-m	22-m	OK	5.41102	10.8	0.997064	3.63556	5e-05	0.00103288	yes	1.99593
ENSMUSG00000085795.1	Zfp703	chr8:28087807-28091933	1-m	22-m	OK	0.396955	0.791919	0.996379	2.01457	0.00085	0.0115205	yes	1.99499
ENSMUSG00000046275.2	Tusc5	chr11:76493309-76512166	1-m	22-m	OK	0.688201	1.36991	0.993183	2.31406	5e-05	0.00103288	yes	1.99057
ENSMUSG00000073490.3	AI607873	chr1:175653813-175671878	1-m	22-m	OK	1.72429	3.42466	0.989962	2.78135	5e-05	0.00103288	yes	1.98613
ENSMUSG00000030630.9	Fah	chr7:91733668-91755232	1-m	22-m	OK	4.49924	8.92099	0.987522	2.97509	5e-05	0.00103288	yes	1.98278
ENSMUSG00000029408.7	Abcb9	chr5:124511538-124545807	1-m	22-m	OK	0.971665	1.92644	0.98741	2.16703	0.00015	0.00273023	yes	1.98262
ENSMUSG00000034845.5	Plvap	chr8:74012001-74035668	1-m	22-m	OK	4.75189	9.41687	0.986745	2.66798	5e-05	0.00103288	yes	1.98171
ENSMUSG00000055172.8	C1ra	chr6:124462422-124587055	1-m	22-m	OK	4.23506	8.38074	0.984693	2.30926	5e-05	0.00103288	yes	1.97889
ENSMUSG00000050103.10	Agmo	chr12:37968225-38308789	1-m	22-m	OK	2.32991	4.60926	0.984261	2.1395	0.0003	0.00492427	yes	1.9783
ENSMUSG00000032549.6	Rab6b	chr9:103014403-103087600	1-m	22-m	OK	0.95514	1.88633	0.981796	2.54997	5e-05	0.00103288	yes	1.97492
ENSMUSG00000031548.7	Sfrp1	chr8:24521973-24560104	1-m	22-m	OK	4.5385	8.96116	0.981469	4.01279	5e-05	0.00103288	yes	1.97447
ENSMUSG00000074461.2	Gm10699	chr8:14090460-14092590	1-m	22-m	OK	0.496392	0.979888	0.981137	1.86202	0.00235	0.0259499	yes	1.97402
ENSMUSG00000021069.10	Pygl	chr12:71291797-71335152	1-m	22-m	OK	2.3197	4.57697	0.980457	2.62883	0.0001	0.00192114	yes	1.97309
ENSMUSG00000039347.5	Atp6v0e2	chr6:48487567-48491797	1-m	22-m	OK	3.00619	5.92958	0.979993	3.06225	5e-05	0.00103288	yes	1.97246
ENSMUSG00000020435.10	Osbp2	chr11:3603733-3763906	1-m	22-m	OK	1.25513	2.47006	0.976711	1.55188	0.0029	0.0307845	yes	1.96797
ENSMUSG00000022206.5	Npr3	chr15:11769650-11835429	1-m	22-m	OK	11.6455	22.891	0.975003	3.66248	5e-05	0.00103288	yes	1.96565
ENSMUSG00000044043.3	Pcdhb14	chr18:37607310-37610748	1-m	22-m	OK	0.757015	1.48771	0.974695	2.42163	0.00015	0.00273023	yes	1.96523
ENSMUSG00000027544.9	Nfatc2	chr2:168301909-168427157	1-m	22-m	OK	0.669715	1.31294	0.971185	2.00551	0.00065	0.0093501	yes	1.96045
ENSMUSG00000014813.7	Stc1	chr14:69647294-69659861	1-m	22-m	OK	0.561922	1.10133	0.970803	2.2974	0.00025	0.00422762	yes	1.95993
ENSMUSG00000029482.3	Aacs	chr5:125956183-125997782	1-m	22-m	OK	1.24761	2.44227	0.969063	2.12132	0.00125	0.0157939	yes	1.95757
ENSMUSG00000025017.8	Pik3ap1	chr19:41346862-41459586	1-m	22-m	OK	1.12975	2.20095	0.962127	2.71488	5e-05	0.00103288	yes	1.94818
ENSMUSG00000032501.8	Trib1	chr15:59479904-59488105	1-m	22-m	OK	1.32569	2.58234	0.961934	2.9763	5e-05	0.00103288	yes	1.94792
ENSMUSG00000039062.8	Anpep	chr7:86966688-86993096	1-m	22-m	OK	1.56528	3.04809	0.961482	2.3943	5e-05	0.00103288	yes	1.94731
ENSMUSG00000078945.3	Naip2	chr13:100914017-100972047	1-m	22-m	OK	0.785487	1.52941	0.961312	2.55904	5e-05	0.00103288	yes	1.94708
ENSMUSG00000035621.7	Midn	chr10:79611016-79621113	1-m	22-m	OK	3.45026	6.70692	0.958948	2.5805	5e-05	0.00103288	yes	1.94389
ENSMUSG00000032515.7	Csrnp1	chr9:119880283-119886368	1-m	22-m	OK	1.37941	2.68046	0.958429	2.70857	5e-05	0.00103288	yes	1.94319
ENSMUSG00000062077.7	Trim54	chr5:31419084-31440003	1-m	22-m	OK	20.6489	40.0566	0.955974	3.88736	5e-05	0.00103288	yes	1.93989
ENSMUSG00000068745.5	Mybphl	chr3:108167828-108186659	1-m	22-m	OK	13.9043	26.9712	0.955894	3.78112	5e-05	0.00103288	yes	1.93978
ENSMUSG00000048916.5	Gm5540	chr3:65197258-65199106	1-m	22-m	OK	0.801389	1.55328	0.954743	1.97902	0.0011	0.014182	yes	1.93823
ENSMUSG00000021453.2	Gadd45g	chr13:51942046-51943837	1-m	22-m	OK	3.82045	7.40409	0.954578	2.64921	5e-05	0.00103288	yes	1.93801
ENSMUSG00000025150.4	Cbr2	chr11:120590802-120593428	1-m	22-m	OK	26.739	51.772	0.953227	4.00659	5e-05	0.00103288	yes	1.9362
ENSMUSG00000032554.9	Trf	chr9:103090362-103132774	1-m	22-m	OK	28.8172	55.7737	0.952653	3.31672	5e-05	0.00103288	yes	1.93543
ENSMUSG00000026833.12	Olfm1	chr2:28048511-28086256	1-m	22-m	OK	1.88069	3.63718	0.951555	2.21821	0.0003	0.00492427	yes	1.93396
ENSMUSG00000003355.6	Fkbp11	chr15:98554803-98558629	1-m	22-m	OK	1.9865	3.83904	0.950515	1.85528	0.0016	0.0191671	yes	1.93256
ENSMUSG00000074971.3	Fibin	chr2:110201081-110203150	1-m	22-m	OK	8.09334	15.6126	0.947908	3.8306	5e-05	0.00103288	yes	1.92907
ENSMUSG00000036918.8	Ttc7	chr17:87682225-87781110	1-m	22-m	OK	2.53816	4.89465	0.947421	1.8827	0.00015	0.00273023	yes	1.92842
ENSMUSG00000071713.3	Csf2rb	chr15:78156419-78184277	1-m	22-m	OK	0.440153	0.846891	0.944169	1.79225	0.0016	0.0191671	yes	1.92408
ENSMUSG00000031849.7	Comp	chr8:72897446-72905964	1-m	22-m	OK	4.26035	8.19468	0.943714	3.50628	5e-05	0.00103288	yes	1.92347
ENSMUSG00000023092.9	Fhl1	chrX:53984963-54046523	1-m	22-m	OK	39.7978	76.5439	0.943599	3.35871	5e-05	0.00103288	yes	1.92332
ENSMUSG00000005198.9	Polr2a	chr11:69547498-69572139	1-m	22-m	OK	1.58198	3.03856	0.941652	3.05672	5e-05	0.00103288	yes	1.92073
ENSMUSG00000030554.8	Synm	chr7:74875046-74904628	1-m	22-m	OK	1.31487	2.52507	0.941404	3.29027	5e-05	0.00103288	yes	1.9204
ENSMUSG00000025875.8	Tspan17	chr13:54890737-54898137	1-m	22-m	OK	4.789	9.17468	0.937934	1.92926	0.00085	0.0115205	yes	1.91578
ENSMUSG00000035011.9	Zbtb7a	chr10:80597964-80615740	1-m	22-m	OK	1.54807	2.96575	0.937925	2.52953	5e-05	0.00103288	yes	1.91577
ENSMUSG00000015950.6	Ncf1	chr5:134659888-134705495	1-m	22-m	OK	2.79264	5.34653	0.936973	2.51748	5e-05	0.00103288	yes	1.91451
ENSMUSG00000025887.3	Casp12	chr9:5345475-5373032	1-m	22-m	OK	7.68254	14.6626	0.932489	3.08614	5e-05	0.00103288	yes	1.90857
ENSMUSG00000035673.8	Sbno2	chr10:79520160-79565443	1-m	22-m	OK	1.43415	2.73175	0.929632	2.41453	5e-05	0.00103288	yes	1.90479
ENSMUSG00000046191.5	Pcdhb20	chr18:37663925-37667476	1-m	22-m	OK	0.701877	1.33662	0.9293	2.26909	0.0003	0.00492427	yes	1.90435
ENSMUSG00000023832.7	Acat2	chr17:13135755-13153613	1-m	22-m	OK	1.24276	2.3666	0.92927	2.18633	0.0003	0.00492427	yes	1.90431
ENSMUSG00000034330.9	Plcg2	chr8:120022190-120159040	1-m	22-m	OK	1.43424	2.73084	0.929062	2.73085	5e-05	0.00103288	yes	1.90404
ENSMUSG00000035397.7	Klf16	chr10:80029873-80040041	1-m	22-m	OK	0.552429	1.05165	0.92879	1.77631	0.0041	0.0410085	yes	1.90368
ENSMUSG00000019832.3	Rab32	chr10:10264808-10278031	1-m	22-m	OK	1.7499	3.32753	0.927183	2.44079	5e-05	0.00103288	yes	1.90156
ENSMUSG00000026249.4	Serpine2	chr1:79790771-79855271	1-m	22-m	OK	11.5121	21.8692	0.925752	3.86832	5e-05	0.00103288	yes	1.89967
ENSMUSG00000051098.5	Mblac2	chr13:81850415-81892274	1-m	22-m	OK	0.789482	1.49749	0.923566	2.31178	0.0002	0.00350434	yes	1.8968
ENSMUSG00000082286.4	Pisd-ps1	chr11:3025906-3031007	1-m	22-m	OK	5.68119	10.763	0.92182	2.40901	0.0002	0.00350434	yes	1.8945
ENSMUSG00000033386.6	Frrs1	chr3:116581144-116606668	1-m	22-m	OK	0.650125	1.23119	0.921267	1.77491	0.0033	0.034231	yes	1.89378
ENSMUSG00000040659.3	Efhd2	chr4:141414056-141430835	1-m	22-m	OK	5.61517	10.6162	0.918871	3.54737	5e-05	0.00103288	yes	1.89064
ENSMUSG00000015957.4	Wnt11	chr7:105983621-106003705	1-m	22-m	OK	1.04423	1.97381	0.918542	1.76942	0.0022	0.0246302	yes	1.8902
ENSMUSG00000037679.7	Inf2	chr12:113826994-113853767	1-m	22-m	OK	0.612993	1.15511	0.914092	2.20038	0.0002	0.00350434	yes	1.88438
ENSMUSG00000024846.5	Cst6	chr19:5344704-5349574	1-m	22-m	OK	0.54244	1.01981	0.91076	2.1211	0.00045	0.00688155	yes	1.88004
ENSMUSG00000028396.5	2310002L09Rik	chr4:73585274-73596750	1-m	22-m	OK	31.1711	58.5374	0.909151	3.85183	5e-05	0.00103288	yes	1.87794
ENSMUSG00000022425.9	Enpp2	chr15:54670452-54751701	1-m	22-m	OK	6.47971	12.1557	0.907634	3.70283	5e-05	0.00103288	yes	1.87597
ENSMUSG00000073409.5	H2-Q6	chr17:35561794-35567000	1-m	22-m	OK	2.76945	5.19039	0.906246	2.61432	5e-05	0.00103288	yes	1.87416
ENSMUSG00000027994.8	Ccdc109b	chr3:129617877-129673124	1-m	22-m	OK	2.17927	4.08352	0.905973	1.66847	0.00235	0.0259499	yes	1.87381
ENSMUSG00000024180.7	Tmem8	chr17:26250260-26260199	1-m	22-m	OK	0.578036	1.08251	0.905144	2.01938	0.0008	0.0109552	yes	1.87273
ENSMUSG00000005628.6	Tmod4	chr3:94928397-94933131	1-m	22-m	OK	6.73435	12.606	0.904499	3.0285	5e-05	0.00103288	yes	1.87189
ENSMUSG00000029455.8	Aldh2	chr5:122016035-122043833	1-m	22-m	OK	17.9988	33.6889	0.904374	3.45914	5e-05	0.00103288	yes	1.87173
ENSMUSG00000005514.8	Por	chr5:136145902-136211196	1-m	22-m	OK	5.89286	11.0174	0.90275	2.71707	5e-05	0.00103288	yes	1.86963
ENSMUSG00000082016.1	Pgam1-ps2	chr7:28254789-28255554	1-m	22-m	OK	10.85	20.2602	0.900958	3.01225	5e-05	0.00103288	yes	1.86731
ENSMUSG00000035595.6	1600002K03Rik	chr10:79635688-79637891	1-m	22-m	OK	3.43843	6.41283	0.899213	1.93148	0.00135	0.0168235	yes	1.86505
ENSMUSG00000044749.7	Abca6	chr11:110038133-110113090	1-m	22-m	OK	4.79476	8.92907	0.89705	2.90701	5e-05	0.00103288	yes	1.86225
ENSMUSG00000078532.2	Nkain1	chr4:130125704-130169623	1-m	22-m	OK	1.545	2.87713	0.897019	2.49105	5e-05	0.00103288	yes	1.86221
ENSMUSG00000039450.5	Dcxr	chr11:120586712-120588595	1-m	22-m	OK	5.04255	9.37795	0.89512	2.45957	5e-05	0.00103288	yes	1.85976
ENSMUSG00000050148.8	Ubqln2	chrX:149932774-149936080	1-m	22-m	OK	1.28192	2.38199	0.893866	2.57715	5e-05	0.00103288	yes	1.85815
ENSMUSG00000038173.8	Enpp6	chr8:48072278-48180249	1-m	22-m	OK	2.9548	5.48817	0.893268	2.25961	0.00025	0.00422762	yes	1.85738
ENSMUSG00000020774.2	Aspa	chr11:73118493-73140309	1-m	22-m	OK	3.42711	6.36138	0.892348	2.20812	0.0002	0.00350434	yes	1.85619
ENSMUSG00000030865.4	2010110P09Rik	chr7:129363009-129366338	1-m	22-m	OK	2.1608	4.00154	0.888991	2.04318	0.00035	0.00561816	yes	1.85188
ENSMUSG00000031765.6	Mt1	chr8:96702988-96704225	1-m	22-m	OK	182.489	337.678	0.887839	3.80152	5e-05	0.00103288	yes	1.8504
ENSMUSG00000029778.6	Adcyap1r1	chr6:55401971-55451445	1-m	22-m	OK	0.909655	1.6829	0.887555	1.72637	0.0016	0.0191671	yes	1.85004
ENSMUSG00000068699.5	Flnc	chr6:29383152-29411888	1-m	22-m	OK	10.3515	19.1462	0.887221	3.65407	5e-05	0.00103288	yes	1.84961
ENSMUSG00000058396.6	Gpr182	chr10:127176593-127188788	1-m	22-m	OK	1.91089	3.53295	0.886626	1.95764	0.00115	0.0147482	yes	1.84885
ENSMUSG00000026656.9	Fcgr2b	chr1:172890688-172906678	1-m	22-m	OK	7.17465	13.2611	0.886223	2.9655	5e-05	0.00103288	yes	1.84833
ENSMUSG00000035834.5	Polr3g	chr13:81812841-81850012	1-m	22-m	OK	0.987379	1.82296	0.884607	1.47538	0.00375	0.0380574	yes	1.84626
ENSMUSG00000069516.6	Lyz2	chr10:116714389-116719377	1-m	22-m	OK	264.624	487.923	0.882709	2.99306	5e-05	0.00103288	yes	1.84383
ENSMUSG00000042622.7	Maff	chr15:79177970-79189502	1-m	22-m	OK	3.0497	5.61073	0.879522	2.64832	5e-05	0.00103288	yes	1.83977
ENSMUSG00000024074.7	Crim1	chr17:78599587-78817471	1-m	22-m	OK	4.6804	8.60796	0.87904	2.02944	0.00065	0.0093501	yes	1.83915
ENSMUSG00000024393.6	Prrc2a	chr17:35286020-35301842	1-m	22-m	OK	4.00369	7.34925	0.876266	1.60139	0.00345	0.0354082	yes	1.83562
ENSMUSG00000063564.7	Col23a1	chr11:51103421-51397420	1-m	22-m	OK	0.405907	0.744711	0.875529	1.37473	0.00475	0.0462378	yes	1.83468
ENSMUSG00000049044.9	Rapgef4	chr2:71819271-72095531	1-m	22-m	OK	4.87564	8.9422	0.875039	1.86101	0.00235	0.0259499	yes	1.83406
ENSMUSG00000029061.2	Mmp23	chr4:155024763-155027493	1-m	22-m	OK	5.52197	10.1186	0.873747	2.64949	5e-05	0.00103288	yes	1.83242
ENSMUSG00000024965.8	Fermt3	chr19:7070620-7093959	1-m	22-m	OK	2.3418	4.28887	0.872983	2.19521	0.00025	0.00422762	yes	1.83145
ENSMUSG00000031938.7	4931406C07Rik	chr9:15087782-15106000	1-m	22-m	OK	1.00109	1.8333	0.872878	1.9856	0.00095	0.0125599	yes	1.83131
ENSMUSG00000017969.7	Ptgis	chr2:166928877-167066104	1-m	22-m	OK	8.64749	15.8209	0.871482	2.25982	5e-05	0.00103288	yes	1.82954
ENSMUSG00000062593.8	Lilrb4	chr10:51200437-51216419	1-m	22-m	OK	4.24979	7.77169	0.870836	1.79449	0.0025	0.0271933	yes	1.82872
ENSMUSG00000032548.7	Slco2a1	chr9:102910816-102990179	1-m	22-m	OK	0.896993	1.63648	0.867424	2.06629	0.001	0.0131255	yes	1.8244
ENSMUSG00000035352.3	Ccl12	chr11:81915346-81916902	1-m	22-m	OK	12.8495	23.4336	0.866868	2.56954	5e-05	0.00103288	yes	1.8237
ENSMUSG00000052151.5	Ppap2c	chr10:78989174-78996532	1-m	22-m	OK	1.07402	1.95793	0.866308	1.75558	0.00195	0.0224714	yes	1.82299
ENSMUSG00000025792.3	Slc25a10	chr11:120350719-120360501	1-m	22-m	OK	2.49149	4.54105	0.866015	2.12756	0.00025	0.00422762	yes	1.82262
ENSMUSG00000024042.6	Sik1	chr17:31981192-31992737	1-m	22-m	OK	1.84769	3.36659	0.865567	2.87754	5e-05	0.00103288	yes	1.82206
ENSMUSG00000037649.9	H2-DMa	chr17:34272126-34276046	1-m	22-m	OK	2.4275	4.41944	0.864395	2.24593	0.00015	0.00273023	yes	1.82058
ENSMUSG00000056220.8	Pla2g4a	chr1:151676747-151808420	1-m	22-m	OK	4.95295	9.01668	0.864308	2.53368	5e-05	0.00103288	yes	1.82047
ENSMUSG00000011884.7	Gltp	chr5:115119411-115140993	1-m	22-m	OK	3.71683	6.76207	0.863391	2.76188	5e-05	0.00103288	yes	1.81931
ENSMUSG00000028583.8	Pdpn	chr4:142857333-142889467	1-m	22-m	OK	5.89713	10.7168	0.861793	3.04863	5e-05	0.00103288	yes	1.8173
ENSMUSG00000021728.7	Emb	chr13:118007507-118062905	1-m	22-m	OK	2.36473	4.29352	0.860489	2.17896	0.00015	0.00273023	yes	1.81565
ENSMUSG00000050921.6	P2ry10	chrX:104283830-104300313	1-m	22-m	OK	0.499466	0.905975	0.859083	1.58093	0.00455	0.0447401	yes	1.81389
ENSMUSG00000074785.3	Plxnc1	chr10:94253616-94407212	1-m	22-m	OK	1.10422	2.00089	0.857618	2.71727	5e-05	0.00103288	yes	1.81204
ENSMUSG00000061894.8	Zscan20	chr4:128260782-128287342	1-m	22-m	OK	0.879418	1.5926	0.856765	1.49032	0.0017	0.0201986	yes	1.81097
ENSMUSG00000049988.3	Lrrc25	chr8:73140742-73144749	1-m	22-m	OK	1.57831	2.85165	0.853417	1.84941	0.00185	0.0215927	yes	1.80678
ENSMUSG00000030688.7	Stard10	chr7:108465599-108495140	1-m	22-m	OK	14.4917	26.1827	0.853388	3.47958	5e-05	0.00103288	yes	1.80674
ENSMUSG00000047330.6	Kcne4	chr1:78813501-78816599	1-m	22-m	OK	1.88239	3.39557	0.851088	2.31357	0.0001	0.00192114	yes	1.80386
ENSMUSG00000058297.9	Spock2	chr10:59568966-59597946	1-m	22-m	OK	1.53128	2.75876	0.849282	2.19134	0.00045	0.00688155	yes	1.8016
ENSMUSG00000032010.7	Usp2	chr9:43874409-43930030	1-m	22-m	OK	5.53679	9.95437	0.84628	2.64759	5e-05	0.00103288	yes	1.79786
ENSMUSG00000038648.5	Creb3l2	chr6:37277254-37392146	1-m	22-m	OK	1.85593	3.33513	0.8456	2.74512	5e-05	0.00103288	yes	1.79701
ENSMUSG00000031016.8	Wee1	chr7:117265863-117285626	1-m	22-m	OK	2.54358	4.56819	0.844763	2.2714	0.0001	0.00192114	yes	1.79597
ENSMUSG00000029322.6	Plac8	chr5:100982743-101001264	1-m	22-m	OK	6.27318	11.261	0.844061	2.28411	0.00015	0.00273023	yes	1.7951
ENSMUSG00000006281.7	Tep1	chr14:51443736-51498678	1-m	22-m	OK	0.964441	1.72762	0.841021	2.03432	0.0011	0.014182	yes	1.79132
ENSMUSG00000025579.8	Gaa	chr11:119129200-119146768	1-m	22-m	OK	7.4713	13.381	0.840752	3.41052	5e-05	0.00103288	yes	1.79098
ENSMUSG00000033777.3	Tlr13	chrX:103338542-103355832	1-m	22-m	OK	1.97202	3.52784	0.839111	2.09235	5e-05	0.00103288	yes	1.78895
ENSMUSG00000020325.9	Fstl3	chr10:79240016-79253706	1-m	22-m	OK	1.82124	3.25804	0.839085	1.8785	0.00195	0.0224714	yes	1.78892
ENSMUSG00000043822.11	Adamtsl5	chr10:79801854-79811157	1-m	22-m	OK	6.91479	12.3644	0.838434	2.14576	0.00015	0.00273023	yes	1.78811
ENSMUSG00000048612.8	Myof	chr19:37973525-38118067	1-m	22-m	OK	2.77574	4.95979	0.837409	2.71234	5e-05	0.00103288	yes	1.78684
ENSMUSG00000027995.9	Tlr2	chr3:83640194-83645689	1-m	22-m	OK	1.94405	3.46653	0.83443	2.65805	5e-05	0.00103288	yes	1.78315
ENSMUSG00000024529.6	Lox	chr18:52675722-52689521	1-m	22-m	OK	2.78079	4.94558	0.830646	2.80545	5e-05	0.00103288	yes	1.77848
ENSMUSG00000034947.7	Tmem106a	chr11:101443555-101453102	1-m	22-m	OK	2.4075	4.28062	0.830285	1.98509	0.0006	0.00873453	yes	1.77804
ENSMUSG00000026582.6	Sele	chr1:165978364-165987808	1-m	22-m	OK	0.592602	1.05266	0.828906	1.7599	0.0029	0.0307845	yes	1.77634
ENSMUSG00000025933.8	Tmem14a	chr1:21208655-21220248	1-m	22-m	OK	2.10663	3.73987	0.828048	1.83342	0.0022	0.0246302	yes	1.77528
ENSMUSG00000043017.9	Ptgir	chr7:17491838-17496254	1-m	22-m	OK	1.10284	1.95422	0.825377	2.127	0.00035	0.00561816	yes	1.772
ENSMUSG00000030218.1	Mgp	chr6:136820956-136824326	1-m	22-m	OK	601.055	1064.7	0.824885	2.96502	5e-05	0.00103288	yes	1.77139
ENSMUSG00000043079.10	Synpo	chr18:60753626-60819796	1-m	22-m	OK	4.86014	8.59982	0.823309	2.43896	5e-05	0.00103288	yes	1.76946
ENSMUSG00000027550.7	Lrrcc1	chr3:14533787-14572658	1-m	22-m	OK	3.36368	5.94852	0.822489	2.65392	5e-05	0.00103288	yes	1.76845
ENSMUSG00000056025.6	Clca1	chr3:144392640-144423941	1-m	22-m	OK	0.557042	0.98504	0.822397	1.74678	0.004	0.0402574	yes	1.76834
ENSMUSG00000056493.7	Foxk1	chr5:142877450-142937968	1-m	22-m	OK	0.408766	0.722445	0.821611	1.89362	0.0016	0.0191671	yes	1.76738
ENSMUSG00000074361.3	Gpr77	chr7:16819933-16829503	1-m	22-m	OK	0.479471	0.847406	0.821609	1.68937	0.00445	0.0439351	yes	1.76738
ENSMUSG00000050295.2	Foxc1	chr13:31898514-31902504	1-m	22-m	OK	1.31984	2.32858	0.819091	2.5235	5e-05	0.00103288	yes	1.76429
ENSMUSG00000090613.1	Gm17630	chrX:92038441-92043576	1-m	22-m	OK	0.326853	0.576538	0.818774	1.68403	0.0036	0.0367144	yes	1.76391
ENSMUSG00000052684.3	Jun	chr4:94715724-94834009	1-m	22-m	OK	4.55559	8.03397	0.818475	3.01534	5e-05	0.00103288	yes	1.76354
ENSMUSG00000020044.7	Timp3	chr10:85517869-85961641	1-m	22-m	OK	42.9052	75.6413	0.818021	2.92516	5e-05	0.00103288	yes	1.76299
ENSMUSG00000027848.9	Olfml3	chr3:103526144-103541924	1-m	22-m	OK	7.54014	13.2842	0.817052	3.48447	5e-05	0.00103288	yes	1.7618
ENSMUSG00000024076.8	Vit	chr17:78907479-79026737	1-m	22-m	OK	1.97403	3.46894	0.813354	2.36708	0.0002	0.00350434	yes	1.75729
ENSMUSG00000039168.9	Dap	chr15:31154139-31204093	1-m	22-m	OK	7.61048	13.3522	0.811014	2.82522	5e-05	0.00103288	yes	1.75444
ENSMUSG00000024940.9	Ltbp3	chr19:5740903-5771401	1-m	22-m	OK	1.56375	2.74217	0.810303	1.67779	0.00325	0.0339058	yes	1.75358
ENSMUSG00000038146.7	Notch3	chr17:32250373-32303825	1-m	22-m	OK	1.50069	2.62529	0.806848	2.16181	0.00015	0.00273023	yes	1.74939
ENSMUSG00000042644.8	Itpr3	chr17:27194248-27259168	1-m	22-m	OK	0.606885	1.06015	0.80477	2.47322	0.0001	0.00192114	yes	1.74687
ENSMUSG00000050777.7	Tmem37	chr1:121963953-121970651	1-m	22-m	OK	1.7901	3.12334	0.803044	1.83185	0.00195	0.0224714	yes	1.74478
ENSMUSG00000070572.5	Gm13072	chr4:148831437-148831815	1-m	22-m	OK	7.6644	13.361	0.80178	1.72401	0.0034	0.0349938	yes	1.74325
ENSMUSG00000029752.6	Asns	chr6:7625168-7643254	1-m	22-m	OK	1.71941	2.99604	0.801141	1.4491	0.0047	0.0459047	yes	1.74248
ENSMUSG00000002897.3	Il17ra	chr6:120413214-120433745	1-m	22-m	OK	0.799219	1.39052	0.798963	1.93994	0.0016	0.0191671	yes	1.73985
ENSMUSG00000029413.7	Naaa	chr5:92686685-92707196	1-m	22-m	OK	4.27416	7.43144	0.798002	2.72141	5e-05	0.00103288	yes	1.73869
ENSMUSG00000055541.10	Lair1	chr7:3958674-4014806	1-m	22-m	OK	3.20336	5.56757	0.79746	1.69632	0.0025	0.0271933	yes	1.73804
ENSMUSG00000049037.8	Clec4a1	chr6:122871865-122884637	1-m	22-m	OK	2.28256	3.96599	0.797028	2.0406	0.00045	0.00688155	yes	1.73752
ENSMUSG00000021775.9	Nr1d2	chr14:19036567-19071641	1-m	22-m	OK	18.9747	32.9669	0.796943	2.68935	5e-05	0.00103288	yes	1.73742
ENSMUSG00000041734.9	Kirrel	chr3:86882514-86978669	1-m	22-m	OK	1.0769	1.87066	0.796668	2.39302	5e-05	0.00103288	yes	1.73708
ENSMUSG00000047085.8	Lrrc4b	chr7:51684387-51718721	1-m	22-m	OK	1.08102	1.87724	0.796217	1.73906	0.00285	0.0303868	yes	1.73654
ENSMUSG00000024085.7	Man2a1	chr17:64950075-65104450	1-m	22-m	OK	6.14128	10.6463	0.793745	2.34603	5e-05	0.00103288	yes	1.73357
ENSMUSG00000032565.7	Nudt16	chr9:105031667-105034135	1-m	22-m	OK	1.97279	3.41959	0.793589	2.03275	0.0003	0.00492427	yes	1.73338
ENSMUSG00000031227.6	Magee1	chrX:102315734-102319248	1-m	22-m	OK	0.672811	1.16315	0.789762	1.87744	0.002	0.0229385	yes	1.72879
ENSMUSG00000049130.5	C5ar1	chr7:16832091-16844889	1-m	22-m	OK	2.58015	4.46014	0.789631	2.545	5e-05	0.00103288	yes	1.72863
ENSMUSG00000078502.3	Gm13212	chr4:145100661-145301871	1-m	22-m	OK	3.93474	6.79739	0.788714	2.77214	5e-05	0.00103288	yes	1.72753
ENSMUSG00000020810.5	Cygb	chr11:116506908-116529703	1-m	22-m	OK	11.3964	19.6674	0.787223	3.22015	5e-05	0.00103288	yes	1.72575
ENSMUSG00000058099.8	Nfam1	chr15:82828150-82863736	1-m	22-m	OK	1.42162	2.45286	0.78693	2.13505	0.00045	0.00688155	yes	1.7254
ENSMUSG00000021998.10	Lcp1	chr14:75530907-75630649	1-m	22-m	OK	16.0745	27.718	0.786045	2.92662	5e-05	0.00103288	yes	1.72434
ENSMUSG00000025701.6	Alox5	chr6:116360094-116411196	1-m	22-m	OK	2.16123	3.72392	0.784967	2.20011	0.00015	0.00273023	yes	1.72305
ENSMUSG00000038642.4	Ctss	chr3:95330707-95360325	1-m	22-m	OK	32.2244	55.4896	0.784061	3.36365	5e-05	0.00103288	yes	1.72197
ENSMUSG00000042293.7	Gm5617	chr9:48303449-48304069	1-m	22-m	OK	6.49454	11.1693	0.782241	2.00782	0.00035	0.00561816	yes	1.7198
ENSMUSG00000042985.6	Upk3b	chr5:136514365-136521173	1-m	22-m	OK	10.0782	17.3306	0.782081	3.3029	5e-05	0.00103288	yes	1.71961
ENSMUSG00000053063.5	Clec12a	chr6:129292708-129315321	1-m	22-m	OK	3.46132	5.9444	0.78021	2.46459	0.0001	0.00192114	yes	1.71738
ENSMUSG00000082292.2	Gm12250	chr11:57997344-58003700	1-m	22-m	OK	1.21758	2.08902	0.778812	1.77446	0.0025	0.0271933	yes	1.71572
ENSMUSG00000029166.8	Mapre3	chr5:31117013-31168479	1-m	22-m	OK	1.83032	3.13711	0.77734	1.63129	0.00515	0.0492416	yes	1.71397
ENSMUSG00000038872.7	Zfhx3	chr8:111238543-111485521	1-m	22-m	OK	0.29907	0.510875	0.772489	1.90798	0.00175	0.0206577	yes	1.70821
ENSMUSG00000023087.9	Ccrn4l	chr3:51028368-51055566	1-m	22-m	OK	3.63183	6.19683	0.770832	2.22714	0.0004	0.00626853	yes	1.70625
ENSMUSG00000003283.7	Hck	chr2:152934203-152977177	1-m	22-m	OK	1.73379	2.95558	0.769513	1.86723	0.00155	0.0187223	yes	1.70469
ENSMUSG00000040007.7	Bahd1	chr2:118726112-118750264	1-m	22-m	OK	0.838448	1.4291	0.769317	1.89141	0.00095	0.0125599	yes	1.70446
ENSMUSG00000039109.8	F13a1	chr13:36959046-37142113	1-m	22-m	OK	44.0624	75.0208	0.767742	2.52855	5e-05	0.00103288	yes	1.7026
ENSMUSG00000020057.2	Dram1	chr10:87785548-87841825	1-m	22-m	OK	2.11255	3.59468	0.766878	1.76965	0.0016	0.0191671	yes	1.70158
ENSMUSG00000029810.8	Tmem176b	chr6:48783809-48791373	1-m	22-m	OK	22.0545	37.4595	0.76426	3.20886	5e-05	0.00103288	yes	1.6985
ENSMUSG00000028152.4	Tspan5	chr3:138405158-138567397	1-m	22-m	OK	2.40734	4.08716	0.76366	1.63072	0.0025	0.0271933	yes	1.69779
ENSMUSG00000068855.3	Hist2h2ac	chr3:96024283-96024803	1-m	22-m	OK	11.2097	19.0277	0.763361	2.13478	0.00055	0.008104	yes	1.69744
ENSMUSG00000037405.7	Icam1	chr9:20820403-20843480	1-m	22-m	OK	4.49788	7.63025	0.762485	2.65496	5e-05	0.00103288	yes	1.69641
ENSMUSG00000031367.9	Ap1s2	chrX:160346948-160371598	1-m	22-m	OK	11.9184	20.1921	0.760597	2.89429	5e-05	0.00103288	yes	1.69419
ENSMUSG00000017929.7	B4galt5	chr2:167123943-167174683	1-m	22-m	OK	2.46921	4.18127	0.759893	1.64702	0.00175	0.0206577	yes	1.69337
ENSMUSG00000024909.8	Efemp2	chr19:5473972-5481853	1-m	22-m	OK	5.57556	9.43851	0.759441	2.28432	5e-05	0.00103288	yes	1.69283
ENSMUSG00000039252.6	Lgi2	chr5:52924757-52957542	1-m	22-m	OK	0.455414	0.769967	0.757618	1.7954	0.0019	0.0220877	yes	1.6907
ENSMUSG00000030111.8	A2m	chr6:121586190-121629255	1-m	22-m	OK	0.763231	1.2898	0.756958	2.02444	0.0008	0.0109552	yes	1.68992
ENSMUSG00000030847.7	Bag3	chr7:135667096-135690491	1-m	22-m	OK	10.5883	17.8836	0.756161	2.8367	5e-05	0.00103288	yes	1.68899
ENSMUSG00000051457.6	Spn	chr7:134275745-134281337	1-m	22-m	OK	0.69287	1.1678	0.753131	1.7507	0.00315	0.0330523	yes	1.68545
ENSMUSG00000040562.6	Gstm2	chr3:107784619-107789371	1-m	22-m	OK	21.1424	35.6169	0.752419	3.1253	5e-05	0.00103288	yes	1.68462
ENSMUSG00000058833.5	2810428I15Rik	chr8:73028190-73030651	1-m	22-m	OK	26.3856	44.4312	0.751821	2.91703	5e-05	0.00103288	yes	1.68392
ENSMUSG00000036887.5	C1qa	chr4:136451831-136454718	1-m	22-m	OK	71.0381	119.606	0.751623	3.25577	5e-05	0.00103288	yes	1.68369
ENSMUSG00000020183.5	Cpm	chr10:117066555-117124408	1-m	22-m	OK	1.19462	2.01006	0.75068	1.9615	0.0004	0.00626853	yes	1.68259
ENSMUSG00000052369.6	Tmem106c	chr15:97794709-97800705	1-m	22-m	OK	3.41898	5.74808	0.749514	2.26031	0.00035	0.00561816	yes	1.68123
ENSMUSG00000032334.8	Loxl1	chr9:58135529-58161019	1-m	22-m	OK	9.22956	15.5096	0.748831	2.09933	0.00045	0.00688155	yes	1.68043
ENSMUSG00000031517.6	Gpm6a	chr8:56040080-56146231	1-m	22-m	OK	8.9106	14.9671	0.748197	2.80775	5e-05	0.00103288	yes	1.67969
ENSMUSG00000034684.6	Sema3f	chr9:107583832-107612806	1-m	22-m	OK	1.67439	2.81079	0.747337	2.18842	0.00035	0.00561816	yes	1.67869
ENSMUSG00000037370.7	Enpp1	chr10:24357719-24431965	1-m	22-m	OK	1.76141	2.9562	0.747012	2.15205	0.0003	0.00492427	yes	1.67831
ENSMUSG00000034168.6	6430527G18Rik	chr12:88221652-88225764	1-m	22-m	OK	1.87906	3.15323	0.746823	2.57892	0.0001	0.00192114	yes	1.67809
ENSMUSG00000015143.8	Actn1	chr12:81268528-81361358	1-m	22-m	OK	5.47457	9.17962	0.745689	2.5782	5e-05	0.00103288	yes	1.67677
ENSMUSG00000024644.9	Cndp2	chr18:84836861-84855025	1-m	22-m	OK	7.87248	13.1996	0.745604	2.94997	5e-05	0.00103288	yes	1.67668
ENSMUSG00000019866.8	Aim1	chr10:43670112-43724652	1-m	22-m	OK	0.946518	1.58632	0.744983	2.03063	0.00055	0.008104	yes	1.67595
ENSMUSG00000039158.10	Akna	chr4:63028158-63064479	1-m	22-m	OK	0.717889	1.203	0.744804	1.75129	0.0022	0.0246302	yes	1.67575
ENSMUSG00000019066.7	Rab3d	chr9:21711934-21722636	1-m	22-m	OK	2.8074	4.70416	0.744701	2.26815	0.00015	0.00273023	yes	1.67563
ENSMUSG00000003617.10	Cp	chr3:19857053-19935315	1-m	22-m	OK	33.2267	55.6717	0.744599	2.01388	0.00045	0.00688155	yes	1.67551
ENSMUSG00000032725.8	Folr2	chr7:108988511-108993831	1-m	22-m	OK	17.4765	29.2444	0.742746	2.98721	5e-05	0.00103288	yes	1.67336
ENSMUSG00000079419.2	Ms4a6c	chr19:11543857-11556687	1-m	22-m	OK	7.94964	13.2981	0.742255	2.32649	5e-05	0.00103288	yes	1.67279
ENSMUSG00000002997.9	Prkar2b	chr12:32643340-32746161	1-m	22-m	OK	3.0754	5.14305	0.741851	2.49179	5e-05	0.00103288	yes	1.67232
ENSMUSG00000026185.8	Igfbp5	chr1:72904505-72921458	1-m	22-m	OK	14.1887	23.685	0.739236	3.12339	5e-05	0.00103288	yes	1.66929
ENSMUSG00000027188.8	Pamr1	chr2:102390168-102483198	1-m	22-m	OK	2.37927	3.96204	0.735726	2.14862	0.0002	0.00350434	yes	1.66524
ENSMUSG00000028645.4	Slc2a1	chr4:118781315-118811406	1-m	22-m	OK	2.29982	3.81579	0.730459	2.12944	0.0002	0.00350434	yes	1.65917
ENSMUSG00000027996.7	Sfrp2	chr3:83570242-83593878	1-m	22-m	OK	2.45533	4.0715	0.72964	1.89327	0.00065	0.0093501	yes	1.65823
ENSMUSG00000001663.4	Gstt1	chr10:75246557-75261329	1-m	22-m	OK	13.1666	21.7639	0.725052	2.46651	5e-05	0.00103288	yes	1.65296
ENSMUSG00000026791.8	Slc2a8	chr2:32828509-32837603	1-m	22-m	OK	1.92697	3.18439	0.724682	1.70912	0.001	0.0131255	yes	1.65254
ENSMUSG00000041362.9	4930506M07Rik	chr19:59047847-59150559	1-m	22-m	OK	1.40232	2.31667	0.724241	2.08422	0.0005	0.00751188	yes	1.65203
ENSMUSG00000039633.6	Lonrf1	chr8:37279117-37312570	1-m	22-m	OK	0.661611	1.09174	0.722577	1.62921	0.005	0.0482195	yes	1.65013
ENSMUSG00000023349.8	Clec4n	chr6:123179860-123197039	1-m	22-m	OK	4.9965	8.23881	0.721517	1.95253	0.0008	0.0109552	yes	1.64891
ENSMUSG00000002346.9	Slc25a42	chr8:72708238-72736204	1-m	22-m	OK	1.74239	2.86632	0.718134	1.77974	0.0022	0.0246302	yes	1.64505
ENSMUSG00000041040.6	Fam117b	chr1:59969849-60042190	1-m	22-m	OK	2.40144	3.94861	0.717444	2.05225	5e-05	0.00103288	yes	1.64427
ENSMUSG00000083669.3	Gm10169	chr7:30750236-30750584	1-m	22-m	OK	15.8088	25.9916	0.717321	1.80909	0.0022	0.0246302	yes	1.64413
ENSMUSG00000021957.6	Tkt	chr14:31361544-31387908	1-m	22-m	OK	8.85822	14.5602	0.716945	2.01223	5e-05	0.00103288	yes	1.6437
ENSMUSG00000034708.4	Grn	chr11:102291628-102298123	1-m	22-m	OK	17.6695	29.0335	0.716453	2.99413	5e-05	0.00103288	yes	1.64314
ENSMUSG00000038400.8	Pmepa1	chr2:173049958-173102034	1-m	22-m	OK	2.47339	4.06375	0.716325	1.8774	0.00035	0.00561816	yes	1.64299
ENSMUSG00000032177.10	Pde4a	chr9:20970157-21017692	1-m	22-m	OK	2.5942	4.26188	0.716198	1.68949	0.00055	0.008104	yes	1.64285
ENSMUSG00000026437.5	Cdk18	chr1:134010126-134036262	1-m	22-m	OK	0.954078	1.56628	0.715164	1.69369	0.0035	0.0358707	yes	1.64167
ENSMUSG00000028581.10	Laptm5	chr4:130469039-130492056	1-m	22-m	OK	7.01547	11.5041	0.713539	2.26556	5e-05	0.00103288	yes	1.63982
ENSMUSG00000028763.10	Hspg2	chr4:137024633-137126545	1-m	22-m	OK	8.36019	13.7007	0.712646	2.39713	5e-05	0.00103288	yes	1.63881
ENSMUSG00000028833.7	Ncdn	chr4:126420993-126430682	1-m	22-m	OK	1.41662	2.32016	0.711772	2.13955	0.00015	0.00273023	yes	1.63781
ENSMUSG00000024423.5	Impact	chr18:13130760-13151457	1-m	22-m	OK	6.14494	10.064	0.711728	2.79847	5e-05	0.00103288	yes	1.63776
ENSMUSG00000059456.6	Ptk2b	chr14:66772093-66899889	1-m	22-m	OK	1.60772	2.63233	0.711326	2.02055	0.00045	0.00688155	yes	1.63731
ENSMUSG00000054619.5	Mettl7a1	chr15:100135247-100144782	1-m	22-m	OK	13.6433	22.3345	0.711075	2.97977	5e-05	0.00103288	yes	1.63702
ENSMUSG00000047298.3	Kcnv2	chr19:27397077-27411669	1-m	22-m	OK	0.671826	1.09958	0.710798	1.88205	0.0015	0.0183315	yes	1.63671
ENSMUSG00000010663.4	Fads1	chr19:10257377-10271360	1-m	22-m	OK	3.40177	5.56666	0.710526	2.58359	5e-05	0.00103288	yes	1.6364
ENSMUSG00000025366.6	Esyt1	chr10:127947303-127962926	1-m	22-m	OK	4.74938	7.76957	0.710096	2.75269	5e-05	0.00103288	yes	1.63591
ENSMUSG00000061086.6	Myl4	chr11:104411976-104457067	1-m	22-m	OK	357.217	583.238	0.707284	2.42968	5e-05	0.00103288	yes	1.63273
ENSMUSG00000037902.11	Sirpa	chr2:129418570-129457964	1-m	22-m	OK	8.33892	13.5977	0.705431	2.12065	0.0001	0.00192114	yes	1.63063
ENSMUSG00000024140.9	Epas1	chr17:87153246-87232750	1-m	22-m	OK	12.6706	20.6596	0.705326	2.70714	5e-05	0.00103288	yes	1.63051
ENSMUSG00000053113.3	Socs3	chr11:117827392-117831361	1-m	22-m	OK	1.50374	2.4508	0.7047	1.39149	0.00475	0.0462378	yes	1.62981
ENSMUSG00000025355.6	Mmp19	chr10:128228008-128241426	1-m	22-m	OK	1.54971	2.52501	0.704287	1.78547	0.00255	0.0277165	yes	1.62934
ENSMUSG00000073858.2	Itpripl2	chr7:125633240-125634848	1-m	22-m	OK	2.58613	4.20614	0.701703	1.92967	0.00125	0.0157939	yes	1.62642
ENSMUSG00000039239.8	Tgfb2	chr1:188447064-188529871	1-m	22-m	OK	1.96158	3.18689	0.700132	1.91663	0.00085	0.0115205	yes	1.62465
ENSMUSG00000036098.8	Gm98	chr19:10282761-10315238	1-m	22-m	OK	0.447336	0.726226	0.69906	1.62814	0.0047	0.0459047	yes	1.62345
ENSMUSG00000043518.7	Rai2	chrX:158155000-158217428	1-m	22-m	OK	4.77586	7.75112	0.698644	2.2894	0.00015	0.00273023	yes	1.62298
ENSMUSG00000020553.8	Pctp	chr11:89843978-89864208	1-m	22-m	OK	1.61501	2.62048	0.698289	1.92843	0.00165	0.0196688	yes	1.62258
ENSMUSG00000033016.9	Nfatc1	chr18:80802943-80909810	1-m	22-m	OK	1.43658	2.32998	0.697684	1.80939	0.0019	0.0220877	yes	1.6219
ENSMUSG00000026365.9	Cfh	chr1:141982431-142079988	1-m	22-m	OK	84.2385	136.568	0.697068	2.29124	0.00015	0.00273023	yes	1.62121
ENSMUSG00000073600.1	Gm1614	chr18:35811820-35814841	1-m	22-m	OK	1.34052	2.17189	0.69616	1.93615	0.00075	0.0104576	yes	1.62019
ENSMUSG00000039886.2	Tmem120a	chr5:136211354-136220141	1-m	22-m	OK	4.63796	7.51395	0.696083	2.05199	0.0006	0.00873453	yes	1.6201
ENSMUSG00000032332.10	Col12a1	chr9:79446797-79566638	1-m	22-m	OK	0.780152	1.2613	0.693082	1.41409	0.00235	0.0259499	yes	1.61673
ENSMUSG00000045039.9	Megf8	chr7:26102182-26150936	1-m	22-m	OK	1.27966	2.06806	0.692517	2.17837	0.00025	0.00422762	yes	1.6161
ENSMUSG00000029598.6	Plbd2	chr5:120926539-120953634	1-m	22-m	OK	2.13066	3.44298	0.692354	1.82827	0.0021	0.0238224	yes	1.61592
ENSMUSG00000031253.9	Srpx2	chrX:130442964-130466985	1-m	22-m	OK	3.57121	5.76637	0.691249	2.28915	5e-05	0.00103288	yes	1.61468
ENSMUSG00000040147.8	Maob	chrX:16286407-16394492	1-m	22-m	OK	11.7515	18.9718	0.691008	2.82959	5e-05	0.00103288	yes	1.61441
ENSMUSG00000022893.8	Adamts1	chr16:85794071-85803358	1-m	22-m	OK	7.51324	12.1009	0.68761	2.64843	5e-05	0.00103288	yes	1.61061
ENSMUSG00000064080.6	Fbln2	chr6:91162448-91222534	1-m	22-m	OK	19.6655	31.6453	0.686324	2.10243	5e-05	0.00103288	yes	1.60918
ENSMUSG00000034641.2	Cd300ld	chr11:114843587-114851236	1-m	22-m	OK	3.49549	5.62335	0.685936	2.45184	5e-05	0.00103288	yes	1.60875
ENSMUSG00000026335.9	Pam	chr1:99691690-99992223	1-m	22-m	OK	168.114	270.306	0.685151	1.44452	0.0041	0.0410085	yes	1.60787
ENSMUSG00000029223.8	Uchl1	chr5:67017733-67078472	1-m	22-m	OK	5.88894	9.46549	0.684668	2.14899	0.00025	0.00422762	yes	1.60733
ENSMUSG00000045962.9	Wnk1	chr6:119873986-119988690	1-m	22-m	OK	30.5989	49.0974	0.682167	1.34398	0.00215	0.0242571	yes	1.60455
ENSMUSG00000036905.8	C1qb	chr4:136436043-136442102	1-m	22-m	OK	64.3851	103.08	0.678962	2.90764	5e-05	0.00103288	yes	1.60099
ENSMUSG00000027540.7	Ptpn1	chr2:167757556-167804885	1-m	22-m	OK	2.60608	4.17108	0.678538	1.65938	0.0024	0.0263619	yes	1.60052
ENSMUSG00000035493.8	Tgfbi	chr13:56710919-56740923	1-m	22-m	OK	10.715	17.1483	0.678433	2.81634	5e-05	0.00103288	yes	1.6004
ENSMUSG00000041757.8	Plekha6	chr1:135142673-135200012	1-m	22-m	OK	3.00898	4.81534	0.67836	2.12576	0.00015	0.00273023	yes	1.60032
ENSMUSG00000040883.8	Tmem205	chr9:21725452-21731906	1-m	22-m	OK	28.9169	46.2543	0.677677	2.71598	5e-05	0.00103288	yes	1.59956
ENSMUSG00000020387.8	Phf15	chr11:51626956-51671155	1-m	22-m	OK	1.13915	1.82195	0.677524	2.13472	0.0001	0.00192114	yes	1.59939
ENSMUSG00000020143.9	Dock2	chr11:34126814-34597394	1-m	22-m	OK	2.08289	3.33046	0.67714	1.63868	0.0029	0.0307845	yes	1.59897
ENSMUSG00000031785.8	Gpr56	chr8:97508502-97538090	1-m	22-m	OK	1.96323	3.13555	0.675488	1.98007	0.0008	0.0109552	yes	1.59714
ENSMUSG00000038352.9	Arl5c	chr11:97850891-97857495	1-m	22-m	OK	14.4218	23.0278	0.675124	2.39651	5e-05	0.00103288	yes	1.59673
ENSMUSG00000022995.9	Enah	chr1:183834575-183950111	1-m	22-m	OK	7.23834	11.5507	0.674251	2.1047	0.0003	0.00492427	yes	1.59577
ENSMUSG00000003934.5	Efnb3	chr11:69367593-69373707	1-m	22-m	OK	5.82264	9.2838	0.673042	2.74374	5e-05	0.00103288	yes	1.59443
ENSMUSG00000059714.7	Flot1	chr17:35960174-35969736	1-m	22-m	OK	28.005	44.6362	0.672533	2.79476	5e-05	0.00103288	yes	1.59387
ENSMUSG00000024781.8	Lipa	chr19:34566807-34601964	1-m	22-m	OK	10.653	16.9779	0.672395	2.80205	5e-05	0.00103288	yes	1.59372
ENSMUSG00000001349.4	Cnn1	chr9:21903724-21914074	1-m	22-m	OK	2.64482	4.21236	0.671463	2.11255	0.00065	0.0093501	yes	1.59269
ENSMUSG00000060703.6	Cd302	chr2:60090049-60122545	1-m	22-m	OK	13.5055	21.5081	0.671331	2.59938	5e-05	0.00103288	yes	1.59254
ENSMUSG00000028599.4	Tnfrsf1b	chr4:144803365-144836773	1-m	22-m	OK	2.89514	4.60775	0.670429	1.85631	0.00125	0.0157939	yes	1.59155
ENSMUSG00000035284.8	Vps13c	chr9:67688202-67843441	1-m	22-m	OK	6.41628	10.2109	0.670297	1.96036	0.0006	0.00873453	yes	1.5914
ENSMUSG00000025404.8	R3hdm2	chr10:126817382-126936440	1-m	22-m	OK	3.66283	5.82819	0.67009	1.36678	0.00105	0.0136707	yes	1.59117
ENSMUSG00000019539.4	Rcn3	chr7:52338282-52347591	1-m	22-m	OK	21.1691	33.6777	0.669833	2.34223	5e-05	0.00103288	yes	1.59089
ENSMUSG00000022150.9	Dab2	chr15:6249787-6390712	1-m	22-m	OK	14.5462	23.1078	0.667739	1.82	0.00025	0.00422762	yes	1.58858
ENSMUSG00000028430.8	Nol6	chr4:41061459-41071488	1-m	22-m	OK	1.35738	2.15585	0.667433	1.51946	0.0045	0.0443084	yes	1.58824
ENSMUSG00000021311.7	Mtr	chr13:12279085-12350267	1-m	22-m	OK	15.5594	24.7059	0.667068	2.18336	0.00015	0.00273023	yes	1.58784
ENSMUSG00000022769.7	Sdf2l1	chr16:17130230-17132476	1-m	22-m	OK	5.60614	8.89534	0.666042	2.04537	0.0005	0.00751188	yes	1.58671
ENSMUSG00000022463.6	Srebf2	chr15:81977695-82035806	1-m	22-m	OK	1.32688	2.10444	0.665397	1.92372	0.00115	0.0147482	yes	1.586
ENSMUSG00000000530.9	Acvrl1	chr15:100958952-100975767	1-m	22-m	OK	6.88043	10.8895	0.662372	2.12094	0.0001	0.00192114	yes	1.58268
ENSMUSG00000054509.7	Parp4	chr14:57194455-57278631	1-m	22-m	OK	1.82196	2.88287	0.662013	1.99968	0.0008	0.0109552	yes	1.58229
ENSMUSG00000029685.8	Asb15	chr6:24478143-24523164	1-m	22-m	OK	2.99718	4.74214	0.661932	1.83599	0.0027	0.0291076	yes	1.5822
ENSMUSG00000010406.7	Mrpl52	chr14:55045745-55048587	1-m	22-m	OK	53.064	83.9419	0.661657	2.52364	5e-05	0.00103288	yes	1.5819
ENSMUSG00000016256.9	Ctsz	chr2:174241304-174264540	1-m	22-m	OK	20.7079	32.7405	0.660893	2.21226	0.0003	0.00492427	yes	1.58106
ENSMUSG00000060678.4	Hist1h4c	chr13:23789928-23790323	1-m	22-m	OK	118.332	186.915	0.659542	2.66086	5e-05	0.00103288	yes	1.57958
ENSMUSG00000039883.4	Lrrc17	chr5:20989664-21151423	1-m	22-m	OK	3.27851	5.1745	0.658379	1.74786	0.00365	0.0371462	yes	1.57831
ENSMUSG00000022052.7	Ppp2r2a	chr14:67633510-67691272	1-m	22-m	OK	3.54095	5.58742	0.658046	1.8257	0.0017	0.0201986	yes	1.57794
ENSMUSG00000075702.9	Selm	chr11:3414686-3417354	1-m	22-m	OK	28.4921	44.8998	0.656149	2.61442	5e-05	0.00103288	yes	1.57587
ENSMUSG00000024866.9	Acy3	chr19:3986660-3990007	1-m	22-m	OK	2.97143	4.68148	0.655807	1.84344	0.00155	0.0187223	yes	1.5755
ENSMUSG00000039376.7	Synpo2l	chr14:21478167-21487576	1-m	22-m	OK	6.37123	10.032	0.654968	2.67802	5e-05	0.00103288	yes	1.57458
ENSMUSG00000040152.8	Thbs1	chr2:117937611-117952869	1-m	22-m	OK	7.7184	12.152	0.654825	2.749	5e-05	0.00103288	yes	1.57442
ENSMUSG00000026473.9	Glul	chr1:155696671-155764441	1-m	22-m	OK	69.7247	109.759	0.654601	2.48998	5e-05	0.00103288	yes	1.57418
ENSMUSG00000029560.7	Snx8	chr5:140816257-140865216	1-m	22-m	OK	3.29778	5.18805	0.653698	2.07798	0.00035	0.00561816	yes	1.5732
ENSMUSG00000032193.7	Ldlr	chr9:21528037-21554360	1-m	22-m	OK	1.38028	2.1667	0.650537	2.02971	0.0005	0.00751188	yes	1.56975
ENSMUSG00000016024.3	Lbp	chr2:158132228-158158588	1-m	22-m	OK	2.8333	4.44622	0.650097	1.72532	0.00245	0.0267696	yes	1.56927
ENSMUSG00000024952.5	Rps6ka4	chr19:6903574-6915115	1-m	22-m	OK	2.57075	4.03223	0.64939	2.20077	0.00045	0.00688155	yes	1.5685
ENSMUSG00000041773.7	Enc1	chr13:98011059-98022994	1-m	22-m	OK	1.54292	2.41446	0.646037	2.14362	0.0002	0.00350434	yes	1.56486
ENSMUSG00000023143.4	Nagpa	chr16:5195381-5204105	1-m	22-m	OK	2.30571	3.60623	0.645279	1.7362	0.00185	0.0215927	yes	1.56404
ENSMUSG00000035765.8	Dym	chr18:75178425-75446620	1-m	22-m	OK	7.89717	12.3463	0.64467	2.24617	0.00015	0.00273023	yes	1.56338
ENSMUSG00000041688.10	Amot	chrX:141880967-141939724	1-m	22-m	OK	1.60283	2.50565	0.644558	1.76103	0.0018	0.0211108	yes	1.56326
ENSMUSG00000020458.10	Rtn4	chr11:29592946-29926033	1-m	22-m	OK	29.6727	46.3846	0.644513	2.07047	0.00025	0.00422762	yes	1.56321
ENSMUSG00000047963.5	Stbd1	chr5:93032076-93035605	1-m	22-m	OK	5.42495	8.47211	0.643111	2.38091	5e-05	0.00103288	yes	1.56169
ENSMUSG00000018920.5	Cxcl16	chr11:70267484-70279704	1-m	22-m	OK	9.56949	14.9322	0.641916	2.24231	5e-05	0.00103288	yes	1.5604
ENSMUSG00000002028.6	Mll1	chr9:44611437-44689379	1-m	22-m	OK	1.0111	1.57729	0.641518	1.78299	0.00295	0.0312468	yes	1.55997
ENSMUSG00000023960.7	Enpp5	chr17:44215761-44223516	1-m	22-m	OK	6.38772	9.95509	0.640132	2.49952	5e-05	0.00103288	yes	1.55847
ENSMUSG00000030551.7	Nr2f2	chr7:77496831-77511621	1-m	22-m	OK	2.52904	3.93688	0.638464	1.89287	0.0007	0.0098932	yes	1.55667
ENSMUSG00000026600.6	Soat1	chr1:158358238-158404459	1-m	22-m	OK	2.42179	3.76915	0.638167	2.31932	5e-05	0.00103288	yes	1.55635
ENSMUSG00000024456.9	Diap1	chr18:38003254-38095130	1-m	22-m	OK	2.8305	4.40449	0.637917	1.88087	0.00055	0.008104	yes	1.55608
ENSMUSG00000006800.7	Sulf2	chr2:165818135-165981163	1-m	22-m	OK	7.33309	11.4103	0.637847	1.7015	0.0024	0.0263619	yes	1.55601
ENSMUSG00000051695.5	Pcbp1	chr6:86474492-86476165	1-m	22-m	OK	9.50588	14.7827	0.637016	2.55357	5e-05	0.00103288	yes	1.55511
ENSMUSG00000037003.8	Tenc1	chr15:101930908-101966665	1-m	22-m	OK	6.56124	10.1883	0.634875	2.20578	5e-05	0.00103288	yes	1.5528
ENSMUSG00000030214.4	Plbd1	chr6:136560590-136610449	1-m	22-m	OK	13.9592	21.6749	0.634809	2.57762	5e-05	0.00103288	yes	1.55273
ENSMUSG00000035208.9	Slfn8	chr11:82815659-82834312	1-m	22-m	OK	1.62698	2.52495	0.634055	1.82019	0.0012	0.0152549	yes	1.55192
ENSMUSG00000022508.5	Bcl6	chr16:23965137-23988938	1-m	22-m	OK	2.17087	3.36553	0.63256	2.02866	0.00065	0.0093501	yes	1.55031
ENSMUSG00000006715.4	Gmnn	chr13:24843713-24853792	1-m	22-m	OK	27.9247	43.2743	0.63197	2.61498	5e-05	0.00103288	yes	1.54968
ENSMUSG00000020681.8	Ace	chr11:105826921-105851278	1-m	22-m	OK	9.59169	14.864	0.631968	2.66694	5e-05	0.00103288	yes	1.54968
ENSMUSG00000024065.7	Ehd3	chr17:74154180-74181433	1-m	22-m	OK	1.07256	1.66172	0.631616	1.66325	0.00515	0.0492416	yes	1.5493
ENSMUSG00000043110.2	Lrrn4	chr2:132694040-132706627	1-m	22-m	OK	2.50788	3.88544	0.631608	2.26722	0.0001	0.00192114	yes	1.54929
ENSMUSG00000050188.7	Lsm10	chr4:125773866-125775828	1-m	22-m	OK	8.5054	13.1751	0.631366	1.83546	0.0022	0.0246302	yes	1.54903
ENSMUSG00000042082.5	Arsb	chr13:94541633-94712971	1-m	22-m	OK	1.70701	2.64189	0.630097	1.78072	0.00315	0.0330523	yes	1.54767
ENSMUSG00000028195.3	Cyr61	chr3:145309934-145312949	1-m	22-m	OK	8.34859	12.9081	0.628676	2.49979	5e-05	0.00103288	yes	1.54615
ENSMUSG00000034993.7	Vat1	chr11:101320058-101333167	1-m	22-m	OK	7.06257	10.9133	0.627827	2.42544	5e-05	0.00103288	yes	1.54524
ENSMUSG00000048154.7	Mll2	chr15:98662099-98701614	1-m	22-m	OK	0.604769	0.934328	0.627545	2.40584	5e-05	0.00103288	yes	1.54493
ENSMUSG00000022562.7	Oplah	chr15:76124863-76161107	1-m	22-m	OK	5.22263	8.06413	0.626741	1.63491	0.00145	0.0178555	yes	1.54407
ENSMUSG00000024613.8	Tcof1	chr18:60973413-61008613	1-m	22-m	OK	0.99799	1.54088	0.626657	1.65642	0.00515	0.0492416	yes	1.54398
ENSMUSG00000021835.8	Bmp4	chr14:46999088-47010344	1-m	22-m	OK	2.32721	3.59283	0.626517	1.71588	0.00235	0.0259499	yes	1.54383
ENSMUSG00000032741.8	Tpcn1	chr5:120984168-121038622	1-m	22-m	OK	1.57914	2.43773	0.6264	1.98579	0.00015	0.00273023	yes	1.54371
ENSMUSG00000038604.8	Fam65a	chr8:108129128-108146094	1-m	22-m	OK	2.00232	3.08924	0.625577	2.06199	0.0003	0.00492427	yes	1.54283
ENSMUSG00000036896.5	C1qc	chr4:136445718-136448980	1-m	22-m	OK	55.7677	85.9557	0.624163	2.716	5e-05	0.00103288	yes	1.54132
ENSMUSG00000030103.5	Bhlhe40	chr6:108527032-108616919	1-m	22-m	OK	9.0977	14.0048	0.62235	2.40403	5e-05	0.00103288	yes	1.53938
ENSMUSG00000091578.1	Gstm2-ps1	chr5:117082916-117083471	1-m	22-m	OK	14.7076	22.6191	0.620975	1.95159	0.0008	0.0109552	yes	1.53791
ENSMUSG00000024526.8	Cidea	chr18:67480862-67527448	1-m	22-m	OK	15.4079	23.6921	0.620738	2.2892	0.0001	0.00192114	yes	1.53766
ENSMUSG00000082100.1	Glns-ps1	chr11:19620357-19621475	1-m	22-m	OK	4.13877	6.35941	0.619689	1.71593	0.0033	0.034231	yes	1.53654
ENSMUSG00000046993.6	Gm5637	chrX:57298287-57299406	1-m	22-m	OK	3.95355	6.07473	0.619672	1.69494	0.0036	0.0367144	yes	1.53653
ENSMUSG00000029470.8	P2rx4	chr5:123157592-123179747	1-m	22-m	OK	5.36801	8.24667	0.619423	1.84267	0.0014	0.0173278	yes	1.53626
ENSMUSG00000025351.7	Cd63	chr10:128345974-128349872	1-m	22-m	OK	8.26176	12.6918	0.619378	1.96308	0.001	0.0131255	yes	1.53621
ENSMUSG00000074227.4	Spint2	chr7:30041349-30066996	1-m	22-m	OK	4.20124	6.44861	0.618171	1.70677	0.00275	0.0294935	yes	1.53493
ENSMUSG00000055322.7	Tns1	chr1:73956804-74171021	1-m	22-m	OK	14.227	21.8366	0.618119	1.96477	0.0002	0.00350434	yes	1.53487
ENSMUSG00000004730.7	Emr1	chr17:57498108-57622952	1-m	22-m	OK	12.2403	18.7757	0.617235	2.11297	0.00035	0.00561816	yes	1.53393
ENSMUSG00000002808.6	Epdr1	chr13:19683577-19711699	1-m	22-m	OK	5.4596	8.37123	0.616643	2.29587	5e-05	0.00103288	yes	1.5333
ENSMUSG00000041958.9	Pigs	chr11:78141916-78156284	1-m	22-m	OK	3.21952	4.93303	0.615629	2.07087	0.0004	0.00626853	yes	1.53223
ENSMUSG00000042745.9	Id1	chr2:152561986-152563146	1-m	22-m	OK	24.6201	37.709	0.615075	2.55019	5e-05	0.00103288	yes	1.53164
ENSMUSG00000003849.8	Nqo1	chr8:109912124-109927106	1-m	22-m	OK	23.9649	36.6863	0.614317	2.63104	5e-05	0.00103288	yes	1.53083
ENSMUSG00000022175.8	Lrp10	chr14:55083000-55090334	1-m	22-m	OK	3.3463	5.12089	0.613827	2.42535	5e-05	0.00103288	yes	1.53031
ENSMUSG00000031565.10	Fgfr1	chr8:26624125-26686186	1-m	22-m	OK	5.09895	7.8009	0.613439	1.78201	0.0008	0.0109552	yes	1.5299
ENSMUSG00000025981.7	Coq10b	chr1:55109613-55129545	1-m	22-m	OK	24.4205	37.331	0.612281	2.45682	5e-05	0.00103288	yes	1.52867
ENSMUSG00000040552.8	C3ar1	chr6:122797155-122806179	1-m	22-m	OK	3.42584	5.23445	0.611582	2.42383	5e-05	0.00103288	yes	1.52793
ENSMUSG00000052160.6	Pld4	chr12:113998865-114007197	1-m	22-m	OK	4.83419	7.38568	0.611457	2.14609	0.0002	0.00350434	yes	1.5278
ENSMUSG00000037966.9	Ninj1	chr13:49282853-49291613	1-m	22-m	OK	20.5366	31.3735	0.611351	2.45992	5e-05	0.00103288	yes	1.52769
ENSMUSG00000058715.6	Fcer1g	chr1:173159702-173164496	1-m	22-m	OK	21.2102	32.4002	0.611241	2.24785	0.0001	0.00192114	yes	1.52757
ENSMUSG00000023034.6	Nr4a1	chr15:101097276-101105223	1-m	22-m	OK	1.85229	2.82922	0.611097	1.67093	0.00405	0.0406762	yes	1.52742
ENSMUSG00000032312.6	Csk	chr9:57474453-57493460	1-m	22-m	OK	2.60621	3.97975	0.610725	1.89494	0.0008	0.0109552	yes	1.52703
ENSMUSG00000029860.9	Zyx	chr6:42299826-42323267	1-m	22-m	OK	9.05096	13.7993	0.608452	2.22733	5e-05	0.00103288	yes	1.52462
ENSMUSG00000024308.7	Tapbp	chr17:34052843-34066235	1-m	22-m	OK	11.3083	17.2274	0.607317	1.74035	0.0032	0.0335044	yes	1.52342
ENSMUSG00000042190.6	Cmklr1	chr5:114062362-114100435	1-m	22-m	OK	3.69886	5.63309	0.606845	1.79	0.00095	0.0125599	yes	1.52293
ENSMUSG00000023249.8	Parp3	chr9:106372652-106387755	1-m	22-m	OK	11.8204	17.9944	0.606269	1.92611	0.0008	0.0109552	yes	1.52232
ENSMUSG00000032194.7	Kank2	chr9:21571216-21602990	1-m	22-m	OK	6.74861	10.264	0.604936	2.53475	5e-05	0.00103288	yes	1.52091
ENSMUSG00000032184.4	Lysmd2	chr9:75473538-75485580	1-m	22-m	OK	6.82561	10.3732	0.603836	1.90822	0.00105	0.0136707	yes	1.51975
ENSMUSG00000044674.4	Fzd1	chr5:4753841-4758216	1-m	22-m	OK	1.50195	2.28218	0.603578	1.9637	0.0009	0.012008	yes	1.51948
ENSMUSG00000000732.7	Icosl	chr10:77532104-77546000	1-m	22-m	OK	2.70995	4.1163	0.60308	1.87866	0.0009	0.012008	yes	1.51896
ENSMUSG00000042828.6	Trim72	chr7:135146362-135154907	1-m	22-m	OK	48.0219	72.825	0.600741	2.46577	5e-05	0.00103288	yes	1.5165
ENSMUSG00000031365.6	Zfp275	chrX:70587958-70604419	1-m	22-m	OK	2.15954	3.27445	0.60053	1.60995	0.00125	0.0157939	yes	1.51627
ENSMUSG00000038301.8	Snx10	chr6:51473899-51540678	1-m	22-m	OK	8.73725	13.2457	0.600276	1.88357	0.00055	0.008104	yes	1.51601
ENSMUSG00000024659.7	Anxa1	chr19:20447917-20465434	1-m	22-m	OK	48.7879	73.9593	0.600207	2.47744	5e-05	0.00103288	yes	1.51593
ENSMUSG00000055435.6	Maf	chr8:118206841-118231694	1-m	22-m	OK	3.58606	5.42869	0.598206	2.31729	0.00015	0.00273023	yes	1.51383
ENSMUSG00000052712.8	BC004004	chr17:29405732-29439826	1-m	22-m	OK	93.6728	141.634	0.596467	2.26322	5e-05	0.00103288	yes	1.51201
ENSMUSG00000008845.3	Cd163	chr6:124254668-124280545	1-m	22-m	OK	6.29374	9.50745	0.59514	2.28645	0.0001	0.00192114	yes	1.51062
ENSMUSG00000028944.8	Prkag2	chr5:24368561-24606460	1-m	22-m	OK	5.42049	8.18765	0.595027	1.71677	0.00155	0.0187223	yes	1.5105
ENSMUSG00000048807.2	Slc35e4	chr11:3807023-3814667	1-m	22-m	OK	1.25219	1.88926	0.593375	1.60882	0.00505	0.0485728	yes	1.50877
ENSMUSG00000049436.4	Upk1b	chr16:38773296-38800316	1-m	22-m	OK	3.82665	5.76438	0.591085	1.86559	0.00175	0.0206577	yes	1.50638
ENSMUSG00000018042.10	Cyb5r3	chr15:82983923-83003022	1-m	22-m	OK	28.0328	42.1989	0.59009	1.91596	0.00055	0.008104	yes	1.50534
ENSMUSG00000018263.8	Tbx5	chr5:120284671-120335227	1-m	22-m	OK	2.09916	3.15715	0.588809	1.86724	0.0015	0.0183315	yes	1.504
ENSMUSG00000045679.7	Pqlc3	chr12:16995453-17007214	1-m	22-m	OK	3.63936	5.47196	0.588372	1.61939	0.00245	0.0267696	yes	1.50355
ENSMUSG00000019139.9	Isyna1	chr8:73118379-73121187	1-m	22-m	OK	3.12906	4.70178	0.58748	1.80362	0.0019	0.0220877	yes	1.50262
ENSMUSG00000046731.3	Kctd11	chr11:69691766-69694487	1-m	22-m	OK	1.7519	2.63235	0.587432	1.6888	0.0042	0.041836	yes	1.50257
ENSMUSG00000023224.6	Serping1	chr2:84605543-84615601	1-m	22-m	OK	54.1343	81.3385	0.587397	2.43544	0.0001	0.00192114	yes	1.50253
ENSMUSG00000033307.6	Mif	chr10:75322097-75322995	1-m	22-m	OK	31.0366	46.6262	0.587174	2.26941	0.0001	0.00192114	yes	1.5023
ENSMUSG00000030917.6	Tmem159	chr7:127245889-127264506	1-m	22-m	OK	15.2501	22.8757	0.585	2.37118	5e-05	0.00103288	yes	1.50004
ENSMUSG00000037754.6	Ppp1r16b	chr2:158491133-158592070	1-m	22-m	OK	2.73454	1.82282	-0.585125	-1.83637	0.0014	0.0173278	yes	0.666592
ENSMUSG00000024014.6	Pim1	chr17:29598840-29632390	1-m	22-m	OK	5.32725	3.5507	-0.585287	-1.80345	0.002	0.0229385	yes	0.666517
ENSMUSG00000072235.5	Tuba1a	chr15:98780271-98783982	1-m	22-m	OK	68.0869	45.2857	-0.58832	-2.38143	5e-05	0.00103288	yes	0.665117
ENSMUSG00000034349.8	Smc4	chr3:68808659-68838545	1-m	22-m	OK	10.8366	7.20757	-0.588331	-1.9155	0.0001	0.00192114	yes	0.665112
ENSMUSG00000061983.5	Rps12	chr10:23504989-23507015	1-m	22-m	OK	3.35549	2.2252	-0.592588	-1.60852	0.0035	0.0358707	yes	0.663152
ENSMUSG00000022865.7	Cxadr	chr16:78301740-78360030	1-m	22-m	OK	11.4992	7.61491	-0.594636	-2.20118	5e-05	0.00103288	yes	0.662212
ENSMUSG00000029469.8	Ift81	chr5:123000212-123064527	1-m	22-m	OK	33.737	22.3259	-0.595612	-2.1334	0.00025	0.00422762	yes	0.661764
ENSMUSG00000040666.10	Sh3bgr	chr16:96422076-96450540	1-m	22-m	OK	146.303	96.6967	-0.597424	-2.28206	5e-05	0.00103288	yes	0.660933
ENSMUSG00000021913.7	Ogdhl	chr14:33135204-33161006	1-m	22-m	OK	11.4974	7.58343	-0.600384	-2.38752	5e-05	0.00103288	yes	0.659578
ENSMUSG00000031740.7	Mmp2	chr8:95351226-95377316	1-m	22-m	OK	26.2223	17.2844	-0.601324	-2.59459	5e-05	0.00103288	yes	0.659149
ENSMUSG00000090986.1	Gm17275	chr1:182730962-182746990	1-m	22-m	OK	40.1068	26.4352	-0.601389	-1.88331	0.00085	0.0115205	yes	0.659119
ENSMUSG00000027669.6	Gnb4	chr3:32479253-32515507	1-m	22-m	OK	8.91955	5.87859	-0.601501	-2.04404	0.0004	0.00626853	yes	0.659068
ENSMUSG00000010097.6	Nxf1	chr19:8831592-8845399	1-m	22-m	OK	15.257	10.0412	-0.603539	-2.30476	0.0001	0.00192114	yes	0.658138
ENSMUSG00000062694.6	Cav3	chr6:112409494-112422865	1-m	22-m	OK	71.0733	46.7625	-0.603956	-2.60317	5e-05	0.00103288	yes	0.657947
ENSMUSG00000054072.5	Iigp1	chr18:60535682-60552281	1-m	22-m	OK	34.5285	22.7128	-0.604282	-2.36795	5e-05	0.00103288	yes	0.657799
ENSMUSG00000041193.8	Pla2g5	chr4:138355158-138419397	1-m	22-m	OK	22.1726	14.5764	-0.605142	-2.1662	0.0002	0.00350434	yes	0.657407
ENSMUSG00000038530.5	Rgs4	chr1:171671607-171677773	1-m	22-m	OK	10.4407	6.85225	-0.607575	-2.50991	5e-05	0.00103288	yes	0.656299
ENSMUSG00000034842.9	Art3	chr5:92760852-92843654	1-m	22-m	OK	261.366	171.083	-0.611376	-2.10948	0.0002	0.00350434	yes	0.654572
ENSMUSG00000026457.8	Adipor1	chr1:136311954-136329928	1-m	22-m	OK	70.8233	46.3552	-0.611493	-2.46714	5e-05	0.00103288	yes	0.654519
ENSMUSG00000027777.7	Schip1	chr3:67868863-68430404	1-m	22-m	OK	97.9835	64.1188	-0.611792	-2.22669	0.00015	0.00273023	yes	0.654383
ENSMUSG00000031402.5	Mpp1	chrX:72341192-72376355	1-m	22-m	OK	31.6237	20.6386	-0.615659	-1.89639	0.0009	0.012008	yes	0.652632
ENSMUSG00000081534.2	Slc48a1	chr15:97614785-97674933	1-m	22-m	OK	24.7449	16.1388	-0.616596	-2.14627	0.00025	0.00422762	yes	0.652208
ENSMUSG00000026034.10	Clk1	chr1:58467032-58480910	1-m	22-m	OK	65.2323	42.5423	-0.616689	-2.16923	0.00015	0.00273023	yes	0.652166
ENSMUSG00000035692.6	Isg15	chr4:155573532-155574927	1-m	22-m	OK	16.0694	10.4775	-0.617021	-1.97185	0.00095	0.0125599	yes	0.652016
ENSMUSG00000049866.6	Arl4c	chr1:90569699-90598796	1-m	22-m	OK	2.91818	1.89945	-0.619488	-2.07297	0.0004	0.00626853	yes	0.650902
ENSMUSG00000002900.8	Lamb1	chr12:31950098-32014509	1-m	22-m	OK	21.45	13.9611	-0.619569	-2.23493	5e-05	0.00103288	yes	0.650865
ENSMUSG00000032011.4	Thy1	chr9:43851466-43856662	1-m	22-m	OK	5.16706	3.36047	-0.62068	-1.9058	0.0013	0.0163404	yes	0.650364
ENSMUSG00000032766.8	Gng11	chr6:3953942-3958445	1-m	22-m	OK	149.808	97.3392	-0.622026	-2.66185	5e-05	0.00103288	yes	0.649758
ENSMUSG00000078652.3	Psme3	chr11:101177526-101184851	1-m	22-m	OK	31.3111	20.338	-0.622494	-1.74077	0.00175	0.0206577	yes	0.649547
ENSMUSG00000021589.6	Rhobtb3	chr13:76006984-76081373	1-m	22-m	OK	5.24916	3.40632	-0.623872	-2.25248	5e-05	0.00103288	yes	0.648927
ENSMUSG00000050821.7	Fam131a	chr16:20693354-20722340	1-m	22-m	OK	6.89858	4.47583	-0.624142	-1.57011	0.00315	0.0330523	yes	0.648806
ENSMUSG00000001741.5	Il16	chr7:90780468-90894236	1-m	22-m	OK	4.80963	3.11761	-0.625486	-1.62243	0.0041	0.0410085	yes	0.648201
ENSMUSG00000068854.6	Hist2h2be	chr3:96025043-96027661	1-m	22-m	OK	4.76221	3.08406	-0.626801	-2.14925	0.00025	0.00422762	yes	0.647611
ENSMUSG00000024404.6	Riok3	chr18:12287358-12315876	1-m	22-m	OK	35.2226	22.7442	-0.631006	-2.52701	5e-05	0.00103288	yes	0.645726
ENSMUSG00000042115.4	Klhdc8a	chr1:134195202-134203934	1-m	22-m	OK	3.73237	2.40792	-0.632304	-2.32595	5e-05	0.00103288	yes	0.645145
ENSMUSG00000039982.7	Dtx4	chr19:12540830-12576486	1-m	22-m	OK	2.26248	1.45538	-0.63651	-2.15493	0.0002	0.00350434	yes	0.643267
ENSMUSG00000046491.4	C1qtnf2	chr11:43287777-43305027	1-m	22-m	OK	6.61312	4.24902	-0.638202	-1.79996	0.00195	0.0224714	yes	0.642513
ENSMUSG00000026971.9	Itgb6	chr2:60436348-60560700	1-m	22-m	OK	7.38194	4.74181	-0.638563	-1.85131	0.00045	0.00688155	yes	0.642352
ENSMUSG00000072964.6	Bhlhb9	chrX:132420391-132425620	1-m	22-m	OK	6.87279	4.40781	-0.640836	-2.23699	0.00015	0.00273023	yes	0.641341
ENSMUSG00000030330.9	Ing4	chr6:124989777-125013285	1-m	22-m	OK	14.9255	9.53443	-0.646559	-2.36959	5e-05	0.00103288	yes	0.638802
ENSMUSG00000040653.5	Ppp1r14c	chr10:6881565-6982468	1-m	22-m	OK	42.63	27.2244	-0.646969	-2.55573	5e-05	0.00103288	yes	0.638621
ENSMUSG00000021557.7	Agtpbp1	chr13:59550895-59686588	1-m	22-m	OK	45.0972	28.7679	-0.648575	-1.30088	0.0034	0.0349938	yes	0.63791
ENSMUSG00000091694.1	Apol11b	chr15:77464401-77473716	1-m	22-m	OK	17.6587	11.2371	-0.652107	-2.63737	5e-05	0.00103288	yes	0.63635
ENSMUSG00000028427.7	Aqp7	chr4:40980106-40995172	1-m	22-m	OK	6.50278	4.13133	-0.654449	-2.24872	0.0001	0.00192114	yes	0.635318
ENSMUSG00000028996.3	Rbp7	chr4:148823795-148829087	1-m	22-m	OK	66.3186	42.076	-0.656416	-2.6888	5e-05	0.00103288	yes	0.634452
ENSMUSG00000036934.8	4921524J17Rik	chr8:87932657-87956740	1-m	22-m	OK	11.281	7.15488	-0.656896	-2.31577	0.0001	0.00192114	yes	0.634241
ENSMUSG00000033032.9	Afap1l1	chr18:61889914-61946356	1-m	22-m	OK	27.4225	17.3818	-0.657779	-2.65409	5e-05	0.00103288	yes	0.633853
ENSMUSG00000026360.3	Rgs2	chr1:145846467-145851291	1-m	22-m	OK	24.8628	15.7387	-0.659673	-2.01936	0.00045	0.00688155	yes	0.633022
ENSMUSG00000028988.7	Ctnnbip1	chr4:148892344-148941899	1-m	22-m	OK	7.69375	4.86572	-0.661032	-2.33151	5e-05	0.00103288	yes	0.632426
ENSMUSG00000049230.7	Gm9833	chr3:10088172-10092564	1-m	22-m	OK	2.86705	1.81233	-0.661718	-1.67072	0.0051	0.0489243	yes	0.632125
ENSMUSG00000031425.8	Plp1	chrX:133357209-133374272	1-m	22-m	OK	2.31035	1.46038	-0.661763	-1.65227	0.00325	0.0339058	yes	0.632105
ENSMUSG00000001053.9	N4bp3	chr11:51456564-51464344	1-m	22-m	OK	3.81047	2.40622	-0.663199	-1.90169	0.0007	0.0098932	yes	0.631477
ENSMUSG00000058498.6	Rnf207	chr4:151671335-151693102	1-m	22-m	OK	11.2199	7.07766	-0.664712	-1.56202	0.0024	0.0263619	yes	0.630815
ENSMUSG00000017677.5	Wsb1	chr11:79052873-79068173	1-m	22-m	OK	15.6114	9.82494	-0.668075	-2.33115	5e-05	0.00103288	yes	0.629346
ENSMUSG00000035967.8	Ddx26b	chrX:53708033-53761020	1-m	22-m	OK	6.52627	4.10177	-0.670012	-2.01317	0.0011	0.014182	yes	0.628501
ENSMUSG00000025221.9	Kcnip2	chr19:45866328-45890551	1-m	22-m	OK	47.8986	30.0966	-0.670383	-2.20666	5e-05	0.00103288	yes	0.62834
ENSMUSG00000054717.6	Hmgb2	chr8:59990639-59994796	1-m	22-m	OK	2.1259	1.33476	-0.671492	-1.81317	0.00225	0.0251126	yes	0.627857
ENSMUSG00000066456.6	Hmgn3	chr9:83003554-83040292	1-m	22-m	OK	12.7928	8.01857	-0.673918	-1.70019	0.0021	0.0238224	yes	0.626802
ENSMUSG00000028475.8	5430416O09Rik	chr4:43742905-43747406	1-m	22-m	OK	1.53156	0.959396	-0.674807	-1.88416	0.0012	0.0152549	yes	0.626416
ENSMUSG00000054435.8	Gimap4	chr6:48634547-48642061	1-m	22-m	OK	36.0893	22.5932	-0.675681	-2.59985	5e-05	0.00103288	yes	0.626037
ENSMUSG00000086350.1	B230369F24Rik	chr1:180243458-180248680	1-m	22-m	OK	3.87976	2.42565	-0.677593	-2.17907	0.0003	0.00492427	yes	0.625208
ENSMUSG00000046186.8	Cd109	chr9:78463352-78564060	1-m	22-m	OK	1.74909	1.09193	-0.679725	-2.07913	0.0001	0.00192114	yes	0.624284
ENSMUSG00000001700.8	Gramd3	chr18:56559990-56663446	1-m	22-m	OK	6.22265	3.88276	-0.680444	-2.25132	5e-05	0.00103288	yes	0.623973
ENSMUSG00000022797.9	Tfrc	chr16:32609005-32632880	1-m	22-m	OK	73.1541	45.6343	-0.680819	-2.26132	5e-05	0.00103288	yes	0.623811
ENSMUSG00000020802.8	Ube2o	chr11:116399053-116442761	1-m	22-m	OK	9.31043	5.79303	-0.684529	-2.67666	5e-05	0.00103288	yes	0.622209
ENSMUSG00000027677.10	Ttc14	chr3:33698876-33743232	1-m	22-m	OK	13.6381	8.46436	-0.688174	-2.04419	0.0004	0.00626853	yes	0.620639
ENSMUSG00000049047.5	Armcx3	chrX:131291133-131295994	1-m	22-m	OK	4.41796	2.73399	-0.69237	-2.27506	0.00025	0.00422762	yes	0.618836
ENSMUSG00000031519.2	Asb5	chr8:55635683-55695451	1-m	22-m	OK	18.0883	11.1927	-0.692503	-2.228	0.00025	0.00422762	yes	0.618779
ENSMUSG00000071337.4	Tia1	chr6:86354212-86383397	1-m	22-m	OK	13.6505	8.43875	-0.693857	-1.75906	0.00205	0.0233462	yes	0.618199
ENSMUSG00000029158.6	Yipf7	chr5:69907913-69933886	1-m	22-m	OK	126.627	78.2145	-0.695072	-2.78935	5e-05	0.00103288	yes	0.617678
ENSMUSG00000067158.7	Col4a4	chr1:82447297-82583424	1-m	22-m	OK	2.20064	1.35912	-0.695243	-1.68624	0.00485	0.0471166	yes	0.617605
ENSMUSG00000070436.5	Serpinh1	chr7:106493884-106501740	1-m	22-m	OK	148.854	91.6844	-0.699154	-2.5949	5e-05	0.00103288	yes	0.615933
ENSMUSG00000038816.8	Ctnnal1	chr4:56823806-56878060	1-m	22-m	OK	11.7026	7.20701	-0.699359	-2.56196	5e-05	0.00103288	yes	0.615846
ENSMUSG00000035849.8	Krt222	chr11:99094074-99105399	1-m	22-m	OK	11.7538	7.18098	-0.710873	-2.86631	5e-05	0.00103288	yes	0.61095
ENSMUSG00000020863.9	Luc7l3	chr11:94149203-94183302	1-m	22-m	OK	32.31	19.6702	-0.715967	-2.39147	5e-05	0.00103288	yes	0.608797
ENSMUSG00000020638.7	Cmpk2	chr12:27154068-27164700	1-m	22-m	OK	5.04249	3.06347	-0.718968	-2.56634	5e-05	0.00103288	yes	0.607532
ENSMUSG00000027333.9	Smox	chr2:131317231-131351658	1-m	22-m	OK	12.1234	7.35192	-0.721599	-2.21553	5e-05	0.00103288	yes	0.606425
ENSMUSG00000026074.7	Map4k4	chr1:39957757-40083155	1-m	22-m	OK	20.6003	12.4741	-0.723728	-2.60478	5e-05	0.00103288	yes	0.605531
ENSMUSG00000025986.5	Slc39a10	chr1:46864388-46910891	1-m	22-m	OK	5.75348	3.48229	-0.724399	-2.67119	5e-05	0.00103288	yes	0.605249
ENSMUSG00000037031.8	Tspan15	chr10:61648143-61693974	1-m	22-m	OK	2.60712	1.5774	-0.724911	-2.19101	0.00015	0.00273023	yes	0.605034
ENSMUSG00000019890.3	Nts	chr10:101944393-101953052	1-m	22-m	OK	6.00447	3.62734	-0.727124	-1.98185	0.0009	0.012008	yes	0.604107
ENSMUSG00000020264.5	Slc36a2	chr11:54971971-54998579	1-m	22-m	OK	5.47188	3.30256	-0.728453	-2.36727	0.0001	0.00192114	yes	0.603551
ENSMUSG00000026051.8	1500015O10Rik	chr1:43787446-43799423	1-m	22-m	OK	11.0303	6.60895	-0.738985	-2.20416	0.0002	0.00350434	yes	0.599161
ENSMUSG00000022656.9	Pvrl3	chr16:46387818-46498638	1-m	22-m	OK	5.70033	3.40924	-0.741595	-1.91756	0.00055	0.008104	yes	0.598078
ENSMUSG00000044229.7	Fam55d	chr9:48169508-48207981	1-m	22-m	OK	5.45939	3.2558	-0.745728	-2.4891	5e-05	0.00103288	yes	0.596367
ENSMUSG00000032411.8	Tfdp2	chr9:96096693-96224065	1-m	22-m	OK	28.023	16.6471	-0.751334	-2.33146	0.00015	0.00273023	yes	0.594054
ENSMUSG00000004655.5	Aqp1	chr6:55286425-55298549	1-m	22-m	OK	131.397	78.0482	-0.751499	-2.81404	5e-05	0.00103288	yes	0.593986
ENSMUSG00000021182.7	Ccdc88c	chr12:102149733-102267269	1-m	22-m	OK	1.43756	0.851844	-0.754965	-1.81726	0.001	0.0131255	yes	0.592561
ENSMUSG00000019577.4	Pdk4	chr6:5433350-5446309	1-m	22-m	OK	33.9754	20.0531	-0.760666	-3.19299	5e-05	0.00103288	yes	0.590224
ENSMUSG00000065232.1	U2	chr12:60141321-60141512	1-m	22-m	OK	702.036	411.387	-0.771048	-3.03206	5e-05	0.00103288	yes	0.585992
ENSMUSG00000001119.6	Col6a1	chr10:76171536-76188913	1-m	22-m	OK	36.0607	21.1311	-0.771059	-2.776	5e-05	0.00103288	yes	0.585987
ENSMUSG00000071074.3	Yipf3	chr17:46385028-46389486	1-m	22-m	OK	12.1172	7.05466	-0.780403	-2.1452	0.0004	0.00626853	yes	0.582204
ENSMUSG00000063889.8	Crem	chr18:3266045-3366861	1-m	22-m	OK	18.1378	10.5549	-0.78109	-2.14778	5e-05	0.00103288	yes	0.581927
ENSMUSG00000024538.7	Ppic	chr18:53565994-53577661	1-m	22-m	OK	35.1193	20.3552	-0.786867	-3.18936	5e-05	0.00103288	yes	0.579601
ENSMUSG00000048279.10	Sacs	chr14:61757293-61877327	1-m	22-m	OK	11.5456	6.67639	-0.790205	-1.72747	0.0012	0.0152549	yes	0.578262
ENSMUSG00000079293.1	Clec7a	chr6:129411610-129422790	1-m	22-m	OK	4.57736	2.64209	-0.792837	-2.46946	5e-05	0.00103288	yes	0.577208
ENSMUSG00000056234.8	Ncoa4	chr14:32973050-32993041	1-m	22-m	OK	11.9115	6.87478	-0.792974	-2.14746	0.0001	0.00192114	yes	0.577153
ENSMUSG00000032424.7	Snhg5	chr9:88415893-88417721	1-m	22-m	OK	8.57438	4.94697	-0.793488	-2.27801	0.0002	0.00350434	yes	0.576948
ENSMUSG00000058624.6	Gda	chr19:21465796-21547935	1-m	22-m	OK	35.1411	20.2726	-0.79363	-2.86688	5e-05	0.00103288	yes	0.576891
ENSMUSG00000053641.7	Dennd4a	chr9:64659146-64767474	1-m	22-m	OK	6.34089	3.65782	-0.793702	-1.77295	0.0034	0.0349938	yes	0.576862
ENSMUSG00000044469.7	Tnfaip8l1	chr17:56301899-56313378	1-m	22-m	OK	1.77229	1.02224	-0.793879	-1.84795	0.00215	0.0242571	yes	0.576791
ENSMUSG00000028116.7	Myoz2	chr3:122709123-122737908	1-m	22-m	OK	1322.29	761.827	-0.795505	-2.04468	0.0004	0.00626853	yes	0.576141
ENSMUSG00000018593.6	Sparc	chr11:55208001-55233582	1-m	22-m	OK	317.212	182.491	-0.797625	-2.49512	5e-05	0.00103288	yes	0.575295
ENSMUSG00000068036.7	Mllt4	chr17:13675418-14043157	1-m	22-m	OK	22.0952	12.6786	-0.801336	-1.49042	0.0006	0.00873453	yes	0.573818
ENSMUSG00000034028.8	Cd226	chr18:89366822-89439593	1-m	22-m	OK	6.02773	3.43725	-0.810362	-1.86108	0.00135	0.0168235	yes	0.570239
ENSMUSG00000059325.7	Hopx	chr5:77515467-77544186	1-m	22-m	OK	170.267	96.6924	-0.816325	-3.20323	5e-05	0.00103288	yes	0.567887
ENSMUSG00000066000.5	2610305D13Rik	chr4:146986045-147076662	1-m	22-m	OK	7.62395	4.31484	-0.821234	-2.75425	5e-05	0.00103288	yes	0.565958
ENSMUSG00000023572.9	Ccndbp1	chr2:120834138-120842640	1-m	22-m	OK	44.9111	25.2418	-0.83126	-3.54537	5e-05	0.00103288	yes	0.562038
ENSMUSG00000039031.8	Arhgap18	chr10:26492282-26638454	1-m	22-m	OK	18.0545	10.1279	-0.83402	-2.71641	5e-05	0.00103288	yes	0.560964
ENSMUSG00000042487.5	Leo1	chr9:75289330-75314239	1-m	22-m	OK	6.64348	3.72661	-0.834075	-2.85385	5e-05	0.00103288	yes	0.560943
ENSMUSG00000031274.9	Col4a5	chrX:137909927-138123778	1-m	22-m	OK	10.8808	6.09481	-0.836137	-2.89291	5e-05	0.00103288	yes	0.560141
ENSMUSG00000051316.6	Taf7	chr18:37800555-37803858	1-m	22-m	OK	12.8563	7.2005	-0.836307	-2.42522	5e-05	0.00103288	yes	0.560075
ENSMUSG00000024043.6	Arhgap28	chr17:68192052-68353460	1-m	22-m	OK	1.62391	0.907576	-0.839382	-1.86388	0.00045	0.00688155	yes	0.558883
ENSMUSG00000066894.8	Vsig10	chr5:117769274-117805014	1-m	22-m	OK	2.50182	1.39569	-0.841996	-2.01385	0.00025	0.00422762	yes	0.557871
ENSMUSG00000037725.7	Ckap2	chr8:23278623-23296291	1-m	22-m	OK	1.64306	0.916281	-0.842521	-1.92316	0.0016	0.0191671	yes	0.557668
ENSMUSG00000089617.1	Scarna10	chr6:125118026-125141613	1-m	22-m	OK	8187.07	4561.82	-0.843739	-2.23249	0.0001	0.00192114	yes	0.557198
ENSMUSG00000004814.7	Ccl24	chr5:136045806-136048913	1-m	22-m	OK	3.58068	1.99416	-0.844455	-2.01113	0.0009	0.012008	yes	0.556921
ENSMUSG00000086605.1	Gm14290	chr2:166924293-166927326	1-m	22-m	OK	3.0813	1.71289	-0.847106	-1.82325	0.0012	0.0152549	yes	0.555899
ENSMUSG00000048416.9	Mlf1	chr3:67169382-67203925	1-m	22-m	OK	264.723	146.865	-0.849995	-3.20326	5e-05	0.00103288	yes	0.554787
ENSMUSG00000016758.3	Bik	chr15:83357291-83375065	1-m	22-m	OK	9.33844	5.16643	-0.854016	-2.04032	0.00045	0.00688155	yes	0.553243
ENSMUSG00000020330.8	Hmmr	chr11:40514889-40546939	1-m	22-m	OK	1.29987	0.718762	-0.854778	-1.6342	0.00345	0.0354082	yes	0.55295
ENSMUSG00000037892.8	Pcdh18	chr3:49547217-49561238	1-m	22-m	OK	4.19968	2.32066	-0.855743	-3.30298	5e-05	0.00103288	yes	0.552581
ENSMUSG00000079557.4	March2	chr17:33783177-33855615	1-m	22-m	OK	120.644	66.5113	-0.859086	-2.04663	0.0003	0.00492427	yes	0.551302
ENSMUSG00000023336.5	Wfdc1	chr8:122190422-122212122	1-m	22-m	OK	17.2711	9.51259	-0.860447	-3.11835	5e-05	0.00103288	yes	0.550782
ENSMUSG00000046997.5	Spsb4	chr9:96843900-96922462	1-m	22-m	OK	3.3055	1.8201	-0.860848	-1.7989	0.0017	0.0201986	yes	0.550629
ENSMUSG00000027239.7	Mdk	chr2:91762345-91772454	1-m	22-m	OK	4.2338	2.32912	-0.862164	-1.66244	0.0041	0.0410085	yes	0.550127
ENSMUSG00000021908.8	Gm6768	chr12:120499450-120501328	1-m	22-m	OK	49.567	27.2679	-0.862177	-3.69787	5e-05	0.00103288	yes	0.550122
ENSMUSG00000071347.3	C1qtnf9	chr14:61386970-61524315	1-m	22-m	OK	24.7623	13.6202	-0.862396	-2.18892	0.00025	0.00422762	yes	0.550038
ENSMUSG00000022034.9	Esco2	chr14:66437874-66452831	1-m	22-m	OK	1.4057	0.771813	-0.864965	-1.82371	0.001	0.0131255	yes	0.54906
ENSMUSG00000036040.8	Adamtsl2	chr2:26934898-26964501	1-m	22-m	OK	6.39708	3.50232	-0.869103	-2.50566	5e-05	0.00103288	yes	0.547487
ENSMUSG00000020178.5	Adora2a	chr10:74779687-74797533	1-m	22-m	OK	1.96708	1.07366	-0.87352	-1.95353	0.00105	0.0136707	yes	0.545814
ENSMUSG00000025911.8	Adhfe1	chr1:9538028-9621256	1-m	22-m	OK	33.4959	18.2442	-0.876542	-3.11808	5e-05	0.00103288	yes	0.544671
ENSMUSG00000027435.8	Cd93	chr2:148262375-148269299	1-m	22-m	OK	33.0756	17.9768	-0.879629	-3.48914	5e-05	0.00103288	yes	0.543507
ENSMUSG00000049588.7	Ccdc69	chr11:54863232-54891633	1-m	22-m	OK	11.163	6.06446	-0.880279	-2.70163	5e-05	0.00103288	yes	0.543262
ENSMUSG00000027469.9	Tpx2	chr2:152673699-152721057	1-m	22-m	OK	1.96276	1.06528	-0.881655	-1.6265	0.0011	0.014182	yes	0.542744
ENSMUSG00000069070.4	Gm10257	chr13:101715850-101716875	1-m	22-m	OK	5.61444	3.04036	-0.8849	-2.21333	0.0004	0.00626853	yes	0.541525
ENSMUSG00000022537.9	Tmem44	chr16:30511940-30550928	1-m	22-m	OK	2.73483	1.48008	-0.885779	-2.38451	5e-05	0.00103288	yes	0.541195
ENSMUSG00000015396.2	Cd83	chr13:43880475-43898499	1-m	22-m	OK	4.53874	2.45619	-0.885868	-2.64321	5e-05	0.00103288	yes	0.541162
ENSMUSG00000068735.7	Trp53i11	chr2:93027704-93041916	1-m	22-m	OK	4.95734	2.68113	-0.886727	-2.58205	5e-05	0.00103288	yes	0.54084
ENSMUSG00000053964.9	Lgals4	chr7:29618812-29626722	1-m	22-m	OK	14.1946	7.6516	-0.891506	-2.67718	5e-05	0.00103288	yes	0.539051
ENSMUSG00000032609.7	Klhdc8b	chr9:108349988-108354708	1-m	22-m	OK	2.77664	1.49304	-0.895087	-2.2406	0.00015	0.00273023	yes	0.537715
ENSMUSG00000025498.7	Irf7	chr7:148414682-148452380	1-m	22-m	OK	13.3497	7.15284	-0.900215	-2.09963	0.00015	0.00273023	yes	0.535807
ENSMUSG00000020846.6	Fam101b	chr11:75832695-75841284	1-m	22-m	OK	13.998	7.49352	-0.90151	-3.80891	5e-05	0.00103288	yes	0.535326
ENSMUSG00000032254.8	Kif23	chr9:61765086-61794606	1-m	22-m	OK	1.5702	0.840557	-0.901535	-1.91683	0.0014	0.0173278	yes	0.535317
ENSMUSG00000069267.2	Hist1h3b	chr13:23844135-23844755	1-m	22-m	OK	10.0027	5.35109	-0.902487	-2.1625	0.0003	0.00492427	yes	0.534964
ENSMUSG00000033590.7	Myo5c	chr9:75079820-75153258	1-m	22-m	OK	0.74653	0.399123	-0.903366	-2.00991	0.0006	0.00873453	yes	0.534638
ENSMUSG00000024588.7	Fech	chr18:64616203-64648720	1-m	22-m	OK	82.8291	44.2379	-0.904856	-3.51747	5e-05	0.00103288	yes	0.534086
ENSMUSG00000017716.8	Birc5	chr11:117710564-117717069	1-m	22-m	OK	3.29166	1.74991	-0.91153	-1.71996	0.00475	0.0462378	yes	0.531621
ENSMUSG00000042436.6	Mfap4	chr11:61298932-61307908	1-m	22-m	OK	15.9871	8.47508	-0.91561	-3.29412	5e-05	0.00103288	yes	0.53012
ENSMUSG00000069271.3	Hist1h2bn	chr13:21845991-21846372	1-m	22-m	OK	9.21682	4.87974	-0.917464	-1.76042	0.0033	0.034231	yes	0.529439
ENSMUSG00000041695.2	Kcnj2	chr11:110927477-110938135	1-m	22-m	OK	20.2515	10.685	-0.922442	-3.90907	5e-05	0.00103288	yes	0.527615
ENSMUSG00000042607.7	Asb4	chr6:5333385-5383022	1-m	22-m	OK	1.89788	0.995603	-0.930743	-2.15874	0.0004	0.00626853	yes	0.524588
ENSMUSG00000050666.7	E130203B14Rik	chr14:33669941-33752673	1-m	22-m	OK	4.54172	2.38012	-0.932208	-2.66047	5e-05	0.00103288	yes	0.524056
ENSMUSG00000011256.9	Adam19	chr11:45868003-45960845	1-m	22-m	OK	3.53094	1.84956	-0.932866	-1.63945	0.00035	0.00561816	yes	0.523817
ENSMUSG00000085853.1	Gm12167	chr11:46138651-46203017	1-m	22-m	OK	38.3189	20.0608	-0.933679	-3.06517	5e-05	0.00103288	yes	0.523522
ENSMUSG00000070423.3	Olfr558	chr7:109850844-109860568	1-m	22-m	OK	3.2459	1.69697	-0.935658	-2.83797	5e-05	0.00103288	yes	0.522804
ENSMUSG00000051579.4	Tceal8	chrX:132703522-132706881	1-m	22-m	OK	42.5898	22.1707	-0.941855	-3.99218	5e-05	0.00103288	yes	0.520563
ENSMUSG00000040631.7	Dok4	chr8:97381349-97400212	1-m	22-m	OK	8.24211	4.28518	-0.943658	-2.36065	0.00015	0.00273023	yes	0.519913
ENSMUSG00000036902.8	Neto2	chr8:88161135-88224653	1-m	22-m	OK	0.861578	0.446365	-0.94876	-2.1757	0.00035	0.00561816	yes	0.518078
ENSMUSG00000022464.6	Slc38a4	chr15:96825253-96886387	1-m	22-m	OK	4.14917	2.1422	-0.953734	-2.88957	5e-05	0.00103288	yes	0.516294
ENSMUSG00000025453.9	Nnt	chr13:120124254-120197804	1-m	22-m	OK	103.782	53.3469	-0.960082	-3.53997	5e-05	0.00103288	yes	0.514028
ENSMUSG00000052336.5	Cx3cr1	chr9:119957810-119977400	1-m	22-m	OK	3.9084	2.00348	-0.964067	-3.29525	5e-05	0.00103288	yes	0.51261
ENSMUSG00000034248.6	Slc25a37	chr14:69859907-69903160	1-m	22-m	OK	27.8737	14.2338	-0.969586	-3.91343	5e-05	0.00103288	yes	0.510653
ENSMUSG00000012443.3	Kif11	chr19:37450892-37496349	1-m	22-m	OK	1.78549	0.906959	-0.977215	-2.81008	5e-05	0.00103288	yes	0.507959
ENSMUSG00000028125.8	Abca4	chr3:121747360-121882979	1-m	22-m	OK	1.4093	0.715694	-0.977565	-1.32719	0.00485	0.0471166	yes	0.507836
ENSMUSG00000083567.2	Gm11451	chr2:162724629-162725259	1-m	22-m	OK	68.227	34.4127	-0.987402	-4.04761	5e-05	0.00103288	yes	0.504385
ENSMUSG00000037010.7	Apln	chrX:45378322-45388030	1-m	22-m	OK	5.02184	2.5281	-0.990163	-3.45471	5e-05	0.00103288	yes	0.503421
ENSMUSG00000024366.7	Gfra3	chr18:34849556-34880041	1-m	22-m	OK	0.869919	0.437821	-0.99054	-1.67673	0.0052	0.049687	yes	0.503289
ENSMUSG00000028436.8	Dcaf12	chr4:41238332-41261922	1-m	22-m	OK	26.3171	13.2215	-0.993112	-4.14269	5e-05	0.00103288	yes	0.502393
ENSMUSG00000075032.3	Hist1h3i	chr13:21874783-21875266	1-m	22-m	OK	12.0263	6.03362	-0.995093	-2.27069	0.0002	0.00350434	yes	0.501704
ENSMUSG00000026608.6	Kctd3	chr1:190794976-190831719	1-m	22-m	OK	4.07627	2.04387	-0.995946	-2.99317	5e-05	0.00103288	yes	0.501407
ENSMUSG00000049539.1	Hist1h1a	chr13:23855536-23856283	1-m	22-m	OK	19.5443	9.78764	-0.997718	-3.16242	5e-05	0.00103288	yes	0.500792
ENSMUSG00000062591.5	Tubb4	chr17:57219488-57227205	1-m	22-m	OK	0.917349	0.458059	-1.00194	-1.83112	0.0027	0.0291076	yes	0.499328
ENSMUSG00000038233.7	Fam198a	chr9:121860103-121889326	1-m	22-m	OK	0.876991	0.437446	-1.00346	-1.75946	0.0021	0.0238224	yes	0.498802
ENSMUSG00000048706.3	D4Bwg0951e	chr4:80556549-80601532	1-m	22-m	OK	1.98295	0.988782	-1.00393	-2.50276	5e-05	0.00103288	yes	0.49864
ENSMUSG00000024795.9	Kif20b	chr19:34996847-35050221	1-m	22-m	OK	0.855337	0.426385	-1.00434	-2.31827	0.0004	0.00626853	yes	0.498498
ENSMUSG00000019235.7	Rps6kl1	chr12:86476545-86492214	1-m	22-m	OK	1.06628	0.531258	-1.00511	-1.83736	0.00215	0.0242571	yes	0.498232
ENSMUSG00000087107.1	AI662270	chr11:83037077-83040106	1-m	22-m	OK	14.8544	7.39418	-1.00643	-3.08856	5e-05	0.00103288	yes	0.497776
ENSMUSG00000042331.7	Specc1	chr11:61770280-62036515	1-m	22-m	OK	4.15233	2.05305	-1.01615	-3.61998	5e-05	0.00103288	yes	0.494434
ENSMUSG00000035566.6	Pcdh17	chr14:84843369-84936867	1-m	22-m	OK	1.23666	0.609308	-1.0212	-2.7174	5e-05	0.00103288	yes	0.492706
ENSMUSG00000034353.7	Ramp1	chr1:93076398-93121773	1-m	22-m	OK	4.20736	2.06809	-1.02462	-2.84623	5e-05	0.00103288	yes	0.49154
ENSMUSG00000028906.8	Epb4.1	chr4:131479327-131632907	1-m	22-m	OK	88.5994	43.4653	-1.02743	-2.83183	5e-05	0.00103288	yes	0.490583
ENSMUSG00000020331.3	Hcn2	chr10:79179378-79198853	1-m	22-m	OK	1.67777	0.820578	-1.03183	-2.4469	0.0002	0.00350434	yes	0.489089
ENSMUSG00000051839.6	Gypa	chr8:83017943-83034684	1-m	22-m	OK	22.7024	11.0846	-1.03429	-4.08	5e-05	0.00103288	yes	0.488256
ENSMUSG00000018427.7	Ypel2	chr11:86749926-86807209	1-m	22-m	OK	4.8279	2.35646	-1.03477	-3.45941	5e-05	0.00103288	yes	0.488094
ENSMUSG00000020914.10	Top2a	chr11:98854256-98885503	1-m	22-m	OK	7.22616	3.52683	-1.03486	-3.14303	5e-05	0.00103288	yes	0.488063
ENSMUSG00000020674.9	Pxdn	chr12:30622900-30702523	1-m	22-m	OK	13.6628	6.65342	-1.03809	-3.24282	5e-05	0.00103288	yes	0.486972
ENSMUSG00000004347.9	Pde1c	chr6:56019814-56319628	1-m	22-m	OK	11.4828	5.58712	-1.0393	-3.26875	5e-05	0.00103288	yes	0.486563
ENSMUSG00000038943.9	Prc1	chr7:87439335-87461145	1-m	22-m	OK	3.90294	1.89838	-1.03979	-2.18754	5e-05	0.00103288	yes	0.486398
ENSMUSG00000027562.7	Car2	chr3:14886425-14900769	1-m	22-m	OK	34.2894	16.672	-1.04034	-4.25458	5e-05	0.00103288	yes	0.486213
ENSMUSG00000024989.8	Cep55	chr19:38129514-38148915	1-m	22-m	OK	1.14419	0.554599	-1.04482	-1.99408	0.00075	0.0104576	yes	0.484705
ENSMUSG00000055980.2	Irs1	chr1:82229675-82287991	1-m	22-m	OK	4.84384	2.33587	-1.05219	-3.524	5e-05	0.00103288	yes	0.482236
ENSMUSG00000021256.4	Vash1	chr12:88019649-88036630	1-m	22-m	OK	5.88268	2.82736	-1.05702	-3.40174	5e-05	0.00103288	yes	0.480624
ENSMUSG00000073198.3	Gm10480	chr12:18223403-18224060	1-m	22-m	OK	52.2756	25.1197	-1.05732	-4.10985	5e-05	0.00103288	yes	0.480524
ENSMUSG00000049804.8	Armcx4	chrX:131221057-131231296	1-m	22-m	OK	1.44407	0.691333	-1.06269	-3.39478	5e-05	0.00103288	yes	0.478739
ENSMUSG00000000317.5	Bcl6b	chr11:70037629-70043300	1-m	22-m	OK	9.37223	4.47932	-1.06511	-2.81345	5e-05	0.00103288	yes	0.477936
ENSMUSG00000038893.6	Fam117a	chr11:95197324-95243186	1-m	22-m	OK	7.20087	3.42612	-1.07159	-2.75304	5e-05	0.00103288	yes	0.475794
ENSMUSG00000037169.8	Mycn	chr12:12942901-12948720	1-m	22-m	OK	1.61371	0.766702	-1.07364	-2.2339	0.00015	0.00273023	yes	0.475119
ENSMUSG00000089726.1	Mir17hg	chr14:115442100-115445949	1-m	22-m	OK	1.65421	0.78394	-1.07733	-2.63304	5e-05	0.00103288	yes	0.473905
ENSMUSG00000001763.8	Tspan33	chr6:29644221-29668559	1-m	22-m	OK	2.1934	1.03622	-1.08184	-2.4003	0.0001	0.00192114	yes	0.472426
ENSMUSG00000023169.8	Slc38a1	chr15:96401848-96473344	1-m	22-m	OK	2.39671	1.13177	-1.08247	-3.72395	5e-05	0.00103288	yes	0.47222
ENSMUSG00000043085.8	Tmem82	chr4:141169290-141174548	1-m	22-m	OK	2.3134	1.09186	-1.08322	-2.52657	5e-05	0.00103288	yes	0.471974
ENSMUSG00000022591.5	Gm9747	chr1:82229675-82287991	1-m	22-m	OK	6.53788	3.07616	-1.08769	-2.12475	0.0005	0.00751188	yes	0.470514
ENSMUSG00000027306.9	Nusap1	chr2:119435247-119476980	1-m	22-m	OK	7.02834	3.29297	-1.09379	-3.2892	5e-05	0.00103288	yes	0.468529
ENSMUSG00000036768.5	Kif15	chr9:122860198-122927843	1-m	22-m	OK	0.852354	0.396266	-1.10498	-2.28978	5e-05	0.00103288	yes	0.464909
ENSMUSG00000004552.10	Ctse	chr1:133534882-133572080	1-m	22-m	OK	1.78119	0.826828	-1.10718	-2.20506	0.0001	0.00192114	yes	0.464201
ENSMUSG00000033453.7	Adamts15	chr9:30706739-30730037	1-m	22-m	OK	2.72024	1.26265	-1.10728	-3.79452	5e-05	0.00103288	yes	0.464168
ENSMUSG00000056749.7	Nfil3	chr13:53062577-53076442	1-m	22-m	OK	4.39768	2.03748	-1.10996	-2.99817	5e-05	0.00103288	yes	0.463307
ENSMUSG00000034317.8	Trim59	chr3:68839209-68848677	1-m	22-m	OK	2.5277	1.16732	-1.11462	-2.38417	5e-05	0.00103288	yes	0.461813
ENSMUSG00000064179.6	Tnnt1	chr7:4456171-4467984	1-m	22-m	OK	17.032	7.86067	-1.11552	-3.43168	5e-05	0.00103288	yes	0.461525
ENSMUSG00000041378.1	Cldn5	chr16:18776939-18778353	1-m	22-m	OK	16.4535	7.52526	-1.12858	-4.17989	5e-05	0.00103288	yes	0.457366
ENSMUSG00000026532.7	Spna1	chr1:176102906-176178581	1-m	22-m	OK	8.76464	3.96121	-1.14575	-4.47527	5e-05	0.00103288	yes	0.451955
ENSMUSG00000000805.11	Car4	chr11:84771287-84779546	1-m	22-m	OK	10.6091	4.75563	-1.1576	-3.50557	5e-05	0.00103288	yes	0.448258
ENSMUSG00000029086.8	Prom1	chr5:44384863-44493752	1-m	22-m	OK	0.552224	0.247359	-1.15865	-1.83679	0.0014	0.0173278	yes	0.447931
ENSMUSG00000001403.7	Ube2c	chr2:164595397-164605467	1-m	22-m	OK	10.0652	4.50686	-1.15919	-3.22362	5e-05	0.00103288	yes	0.447764
ENSMUSG00000074676.2	Foxs1	chr2:152757633-152758944	1-m	22-m	OK	3.62756	1.62383	-1.1596	-2.65239	0.0001	0.00192114	yes	0.447637
ENSMUSG00000027699.9	Ect2	chr3:26996143-27052800	1-m	22-m	OK	1.33785	0.596034	-1.16645	-2.08113	5e-05	0.00103288	yes	0.445516
ENSMUSG00000048070.4	Pirt	chr11:66719222-66760588	1-m	22-m	OK	3.75074	1.66926	-1.16797	-3.80359	5e-05	0.00103288	yes	0.445047
ENSMUSG00000029922.8	Mkrn1	chr6:39347802-39371293	1-m	22-m	OK	113.034	49.7969	-1.18263	-3.76223	5e-05	0.00103288	yes	0.440548
ENSMUSG00000045328.7	Cenpe	chr3:134875526-134936504	1-m	22-m	OK	0.783375	0.34425	-1.18625	-2.93635	0.0001	0.00192114	yes	0.439444
ENSMUSG00000063275.8	Ptpla	chr2:13897189-13977762	1-m	22-m	OK	63.2134	27.6998	-1.19036	-4.52961	5e-05	0.00103288	yes	0.438194
ENSMUSG00000029417.7	Cxcl9	chr5:92750356-92757105	1-m	22-m	OK	2.62825	1.14424	-1.19971	-3.17971	5e-05	0.00103288	yes	0.435363
ENSMUSG00000031502.9	Col4a1	chr8:11187754-11449287	1-m	22-m	OK	73.8017	32.1216	-1.20011	-3.02362	5e-05	0.00103288	yes	0.435242
ENSMUSG00000021057.9	Akap5	chr12:77425877-77435140	1-m	22-m	OK	1.47839	0.64226	-1.2028	-2.76795	5e-05	0.00103288	yes	0.434431
ENSMUSG00000058773.2	Hist1h1b	chr13:21871751-21872494	1-m	22-m	OK	14.2183	6.15981	-1.20679	-3.40891	5e-05	0.00103288	yes	0.433231
ENSMUSG00000083012.2	2810453I06Rik	chr5:144309573-144325399	1-m	22-m	OK	88.559	37.7579	-1.22986	-2.83522	5e-05	0.00103288	yes	0.426359
ENSMUSG00000031004.7	Mki67	chr7:142881470-142908062	1-m	22-m	OK	4.31783	1.81922	-1.24699	-4.97657	5e-05	0.00103288	yes	0.421326
ENSMUSG00000033952.8	Aspm	chr1:141351349-141390667	1-m	22-m	OK	0.758859	0.319722	-1.24702	-3.0493	5e-05	0.00103288	yes	0.421318
ENSMUSG00000022021.6	Diap3	chr14:87055173-87541031	1-m	22-m	OK	2.55678	1.07553	-1.24927	-2.67258	5e-05	0.00103288	yes	0.420661
ENSMUSG00000032661.8	Oas3	chr5:121203106-121227670	1-m	22-m	OK	1.16778	0.490261	-1.25215	-2.52376	5e-05	0.00103288	yes	0.419822
ENSMUSG00000024440.6	Pcdh12	chr18:38426745-38444055	1-m	22-m	OK	6.90113	2.87889	-1.26132	-5.07384	5e-05	0.00103288	yes	0.417162
ENSMUSG00000037016.6	Frem2	chr3:53317860-53461277	1-m	22-m	OK	1.51395	0.629464	-1.26612	-4.16584	5e-05	0.00103288	yes	0.415776
ENSMUSG00000089901.1	Gm8113	chr14:44503054-44511076	1-m	22-m	OK	0.81941	0.338025	-1.27746	-2.30586	5e-05	0.00103288	yes	0.412521
ENSMUSG00000035783.8	Acta2	chr19:34315579-34329826	1-m	22-m	OK	234.814	96.7295	-1.27949	-4.70724	5e-05	0.00103288	yes	0.411941
ENSMUSG00000002289.9	Angptl4	chr17:33910694-33918520	1-m	22-m	OK	4.70502	1.93691	-1.28044	-3.29574	5e-05	0.00103288	yes	0.41167
ENSMUSG00000027217.5	Tspan18	chr2:93041916-93174663	1-m	22-m	OK	3.96942	1.63344	-1.28101	-1.99767	0.0008	0.0109552	yes	0.411507
ENSMUSG00000047139.8	Cd24a	chr10:43298974-43304068	1-m	22-m	OK	73.8723	30.3641	-1.28267	-5.22085	5e-05	0.00103288	yes	0.411034
ENSMUSG00000091793.1	Rian	chr12:110842154-110899919	1-m	22-m	OK	7.02003	2.87915	-1.28583	-3.14151	5e-05	0.00103288	yes	0.410135
ENSMUSG00000026424.8	Gpr37l1	chr1:137056810-137064258	1-m	22-m	OK	0.717485	0.293864	-1.2878	-2.17043	0.0009	0.012008	yes	0.409575
ENSMUSG00000021268.10	Meg3	chr12:110779210-110809936	1-m	22-m	OK	4.05266	1.65867	-1.28884	-1.87465	0.0012	0.0152549	yes	0.40928
ENSMUSG00000021072.6	Tmx1	chr12:71554081-71569027	1-m	22-m	OK	72.5913	29.5312	-1.29755	-4.54019	5e-05	0.00103288	yes	0.406816
ENSMUSG00000051517.8	E130306D19Rik	chr4:43509013-43512567	1-m	22-m	OK	0.962357	0.385335	-1.32046	-1.08074	0.00515	0.0492416	yes	0.400407
ENSMUSG00000079733.2	Tmem181b-ps	chr17:6310546-6582266	1-m	22-m	OK	1.3525	0.54152	-1.32055	-1.74328	0.0023	0.0255726	yes	0.400382
ENSMUSG00000020642.6	Rnf144a	chr12:26991661-27100121	1-m	22-m	OK	4.34824	1.73108	-1.32876	-3.84837	5e-05	0.00103288	yes	0.39811
ENSMUSG00000082691.4	Dynlt1-ps1	chr6:135299425-135299767	1-m	22-m	OK	111.862	44.344	-1.33491	-4.79131	5e-05	0.00103288	yes	0.396417
ENSMUSG00000020218.4	Wif1	chr10:120471015-120537706	1-m	22-m	OK	4.73642	1.87686	-1.33548	-3.58711	5e-05	0.00103288	yes	0.39626
ENSMUSG00000053441.4	Adamts19	chr18:58996417-59213332	1-m	22-m	OK	0.512543	0.202845	-1.3373	-1.93143	0.0023	0.0255726	yes	0.395761
ENSMUSG00000020181.9	Nav3	chr10:109119715-109437275	1-m	22-m	OK	2.17469	0.858009	-1.34175	-1.45187	0.00075	0.0104576	yes	0.394542
ENSMUSG00000047146.8	Tet1	chr10:62267317-62361866	1-m	22-m	OK	2.72533	1.0738	-1.34371	-2.09122	0.0001	0.00192114	yes	0.394006
ENSMUSG00000018983.8	E2f2	chr4:135728308-135751972	1-m	22-m	OK	2.78182	1.09232	-1.34863	-3.0068	5e-05	0.00103288	yes	0.392665
ENSMUSG00000072082.5	Ccnf	chr17:24359493-24388292	1-m	22-m	OK	0.492312	0.192894	-1.35176	-1.94768	0.00185	0.0215927	yes	0.391814
ENSMUSG00000022440.8	C1qtnf6	chr15:78353775-78360055	1-m	22-m	OK	4.24941	1.64112	-1.37258	-3.20222	5e-05	0.00103288	yes	0.3862
ENSMUSG00000044468.8	Fam46c	chr3:100255550-100293247	1-m	22-m	OK	70.0417	27.0063	-1.37492	-4.94471	5e-05	0.00103288	yes	0.385574
ENSMUSG00000046699.8	Slitrk4	chrX:61518059-61530171	1-m	22-m	OK	0.64212	0.244207	-1.39474	-1.96947	0.0003	0.00492427	yes	0.380313
ENSMUSG00000053977.7	Cd8a	chr6:71323420-71329165	1-m	22-m	OK	0.400285	0.151423	-1.40245	-2.11766	0.0006	0.00873453	yes	0.378286
ENSMUSG00000029687.9	Ezh2	chr6:47480272-47545340	1-m	22-m	OK	25.1675	9.47096	-1.40998	-3.50928	5e-05	0.00103288	yes	0.376317
ENSMUSG00000036564.10	Ndrg4	chr8:98200879-98239019	1-m	22-m	OK	118.872	44.679	-1.41174	-4.81196	5e-05	0.00103288	yes	0.375858
ENSMUSG00000022051.9	Bnip3l	chr14:67604075-67627714	1-m	22-m	OK	138.879	52.0325	-1.41634	-3.00724	5e-05	0.00103288	yes	0.374662
ENSMUSG00000002265.8	Peg3	chr7:6656602-6683132	1-m	22-m	OK	4.20328	1.56912	-1.42156	-5.09565	5e-05	0.00103288	yes	0.373308
ENSMUSG00000049929.7	Lpar4	chrX:104115963-104129239	1-m	22-m	OK	2.30766	0.860046	-1.42395	-4.05486	5e-05	0.00103288	yes	0.372691
ENSMUSG00000053044.7	Cd8b1	chr6:71272829-71287471	1-m	22-m	OK	0.702074	0.261356	-1.42561	-1.81051	0.00355	0.0363064	yes	0.372262
ENSMUSG00000087365.1	C430049B03Rik	chrX:50408222-50410367	1-m	22-m	OK	1.48751	0.553484	-1.42628	-1.75382	0.00095	0.0125599	yes	0.372089
ENSMUSG00000029866.8	Kel	chr6:41636328-41654338	1-m	22-m	OK	2.89243	1.06999	-1.43469	-2.59378	5e-05	0.00103288	yes	0.369926
ENSMUSG00000074342.2	I830077J02Rik	chr3:105728808-105735582	1-m	22-m	OK	3.67068	1.33682	-1.45724	-1.94027	0.00245	0.0267696	yes	0.364189
ENSMUSG00000023926.7	Rhag	chr17:40948074-40977703	1-m	22-m	OK	0.693232	0.251698	-1.46164	-2.17435	0.0004	0.00626853	yes	0.36308
ENSMUSG00000030110.6	Ret	chr6:118101765-118147762	1-m	22-m	OK	2.04846	0.743654	-1.46184	-3.92274	5e-05	0.00103288	yes	0.36303
ENSMUSG00000046999.2	1110032F04Rik	chr3:68671838-68676085	1-m	22-m	OK	0.488734	0.176716	-1.46762	-2.19368	0.00075	0.0104576	yes	0.361578
ENSMUSG00000027445.3	Cst9	chr2:148660882-148664474	1-m	22-m	OK	4.53015	1.62144	-1.48229	-2.75683	5e-05	0.00103288	yes	0.35792
ENSMUSG00000043366.7	Olfr78	chr7:109889234-109907985	1-m	22-m	OK	0.90512	0.320782	-1.49652	-2.77743	5e-05	0.00103288	yes	0.354407
ENSMUSG00000031239.5	Itm2a	chrX:104592437-104598715	1-m	22-m	OK	27.4894	9.67111	-1.50712	-6.19273	5e-05	0.00103288	yes	0.351813
ENSMUSG00000040084.8	Bub1b	chr2:118423946-118467328	1-m	22-m	OK	5.04162	1.75518	-1.52227	-2.04617	0.00025	0.00422762	yes	0.348138
ENSMUSG00000091520.1	Gm17419	chr13:29034916-29045582	1-m	22-m	OK	5.84643	2.02172	-1.53197	-3.54984	5e-05	0.00103288	yes	0.345805
ENSMUSG00000027078.7	Ube2l6	chr2:84638984-84650492	1-m	22-m	OK	254.836	86.8916	-1.55228	-5.8535	5e-05	0.00103288	yes	0.340971
ENSMUSG00000050147.8	F2rl3	chr8:75285778-75287773	1-m	22-m	OK	0.652409	0.221437	-1.55888	-2.23242	0.00065	0.0093501	yes	0.339414
ENSMUSG00000030878.9	Cdr2	chr7:128100549-128125826	1-m	22-m	OK	29.2676	9.85074	-1.571	-6.32807	5e-05	0.00103288	yes	0.336575
ENSMUSG00000067780.2	Pi15	chr1:17591981-17621019	1-m	22-m	OK	4.63395	1.55814	-1.57241	-5.89426	5e-05	0.00103288	yes	0.336246
ENSMUSG00000023995.5	Tspo2	chr17:48587280-48590847	1-m	22-m	OK	3.70931	1.2418	-1.57872	-2.4939	5e-05	0.00103288	yes	0.334779
ENSMUSG00000020641.8	Rsad2	chr12:27127617-27141317	1-m	22-m	OK	51.6356	17.251	-1.58168	-6.29599	5e-05	0.00103288	yes	0.334093
ENSMUSG00000076431.3	Sox4	chr13:29034916-29045582	1-m	22-m	OK	4.29608	1.41865	-1.59851	-4.34928	5e-05	0.00103288	yes	0.330218
ENSMUSG00000004098.7	Col5a3	chr9:20574493-20619511	1-m	22-m	OK	4.20669	1.36401	-1.62483	-5.788	5e-05	0.00103288	yes	0.324248
ENSMUSG00000055978.3	Fut2	chr7:52903964-52921764	1-m	22-m	OK	0.452758	0.146637	-1.62649	-2.13891	0.00135	0.0168235	yes	0.323875
ENSMUSG00000024411.8	Aqp4	chr18:15547902-15562193	1-m	22-m	OK	3.86845	1.24954	-1.63036	-2.63923	0.0001	0.00192114	yes	0.323008
ENSMUSG00000025889.7	Snca	chr6:60681566-60779849	1-m	22-m	OK	257.504	82.821	-1.63652	-6.2105	5e-05	0.00103288	yes	0.321631
ENSMUSG00000028332.7	Hemgn	chr4:46406860-46426378	1-m	22-m	OK	0.804428	0.255568	-1.65426	-2.56069	0.0002	0.00350434	yes	0.317701
ENSMUSG00000047534.9	Mis18bp1	chr12:66233720-66273591	1-m	22-m	OK	1.94606	0.617204	-1.65674	-2.69688	5e-05	0.00103288	yes	0.317155
ENSMUSG00000038871.5	Bpgm	chr6:34426206-34455613	1-m	22-m	OK	203.138	64.1546	-1.66283	-5.73034	5e-05	0.00103288	yes	0.315819
ENSMUSG00000091158.1	Mirg	chr12:110973190-110987665	1-m	22-m	OK	0.758589	0.239502	-1.66328	-1.78765	0.0051	0.0489243	yes	0.315721
ENSMUSG00000036412.5	Arsi	chr18:61071433-61078215	1-m	22-m	OK	0.549572	0.168578	-1.70489	-2.59429	5e-05	0.00103288	yes	0.306745
ENSMUSG00000037628.8	Cdkn3	chr14:47380215-47391200	1-m	22-m	OK	3.33837	1.02343	-1.70574	-2.42732	5e-05	0.00103288	yes	0.306564
ENSMUSG00000006574.9	Slc4a1	chr11:102210137-102227517	1-m	22-m	OK	13.329	3.965	-1.74917	-5.90975	5e-05	0.00103288	yes	0.297473
ENSMUSG00000051855.8	Mest	chr6:30673546-30846794	1-m	22-m	OK	5.75195	1.70822	-1.75156	-1.7628	0.00045	0.00688155	yes	0.29698
ENSMUSG00000073643.4	Wdfy1	chr1:79698836-79778020	1-m	22-m	OK	5.94542	1.76158	-1.75491	-1.83544	0.0009	0.012008	yes	0.296292
ENSMUSG00000025270.7	Alas2	chrX:146954061-147078421	1-m	22-m	OK	524.494	155.151	-1.75725	-4.90643	5e-05	0.00103288	yes	0.295811
ENSMUSG00000039236.10	Isg20	chr7:86058309-86065248	1-m	22-m	OK	70.5446	20.4922	-1.78346	-6.77149	5e-05	0.00103288	yes	0.290486
ENSMUSG00000032224.8	Fam81a	chr9:69937116-69990367	1-m	22-m	OK	4.705	1.34614	-1.80537	-4.48344	5e-05	0.00103288	yes	0.286108
ENSMUSG00000056531.6	Ccdc18	chr5:108561932-108661966	1-m	22-m	OK	0.653027	0.184697	-1.82198	-2.60069	5e-05	0.00103288	yes	0.282833
ENSMUSG00000045871.4	Slitrk6	chr14:111147799-111154371	1-m	22-m	OK	1.14098	0.319902	-1.83457	-4.03971	5e-05	0.00103288	yes	0.280375
ENSMUSG00000047976.3	Kcna1	chr6:126586480-126595819	1-m	22-m	OK	0.788537	0.219844	-1.8427	-4.58718	5e-05	0.00103288	yes	0.2788
ENSMUSG00000060429.5	Sntb1	chr15:55470397-55738504	1-m	22-m	OK	2.61012	0.724234	-1.84959	-2.74848	5e-05	0.00103288	yes	0.277471
ENSMUSG00000042834.8	D0H4S114	chr18:33596672-33623683	1-m	22-m	OK	31.257	8.67065	-1.84997	-7.2828	5e-05	0.00103288	yes	0.277398
ENSMUSG00000006403.6	Adamts4	chr1:173180551-173190768	1-m	22-m	OK	0.530832	0.143197	-1.89025	-3.06395	5e-05	0.00103288	yes	0.26976
ENSMUSG00000032259.6	Drd2	chr9:49148731-49216282	1-m	22-m	OK	0.969871	0.26136	-1.89175	-2.69981	5e-05	0.00103288	yes	0.26948
ENSMUSG00000082389.1	Mkrn1-ps1	chr5:89267033-89268427	1-m	22-m	OK	1.69445	0.454487	-1.8985	-3.2619	5e-05	0.00103288	yes	0.268222
ENSMUSG00000073940.3	Hbb-b2	chr7:110961037-110962510	1-m	22-m	OK	6053.54	1617.64	-1.90389	-3.23406	5e-05	0.00103288	yes	0.267222
ENSMUSG00000044338.7	Aplnr	chr2:84976516-84980079	1-m	22-m	OK	18.2314	4.84458	-1.91198	-7.69088	5e-05	0.00103288	yes	0.265728
ENSMUSG00000026650.9	Meig1	chr2:3326314-3339920	1-m	22-m	OK	6.6999	1.76794	-1.92207	-3.2965	5e-05	0.00103288	yes	0.263876
ENSMUSG00000033578.7	Tmem35	chrX:130829763-130840508	1-m	22-m	OK	4.92023	1.24169	-1.98642	-5.12818	5e-05	0.00103288	yes	0.252364
ENSMUSG00000060716.5	Plekhh1	chr12:80130149-80190657	1-m	22-m	OK	0.682181	0.165576	-2.04266	-2.28466	0.00105	0.0136707	yes	0.242716
ENSMUSG00000027966.10	Col11a1	chr3:113733457-113923636	1-m	22-m	OK	0.411166	0.0987833	-2.05738	-2.27541	5e-05	0.00103288	yes	0.240252
ENSMUSG00000091454.1	Dynlt1b	chr17:6310546-6582266	1-m	22-m	OK	7.3958	1.73277	-2.09363	-2.5195	5e-05	0.00103288	yes	0.23429
ENSMUSG00000026077.9	Npas2	chr1:39250575-39420079	1-m	22-m	OK	0.943982	0.220496	-2.09801	-1.51458	0.00045	0.00688155	yes	0.23358
ENSMUSG00000052854.9	Nrk	chrX:135448968-135545071	1-m	22-m	OK	0.433743	0.0957575	-2.17938	-1.95779	5e-05	0.00103288	yes	0.220771
ENSMUSG00000050578.9	Mmp13	chr9:7272513-7283333	1-m	22-m	OK	1.22945	0.249344	-2.30181	-4.18514	5e-05	0.00103288	yes	0.202808
ENSMUSG00000020182.9	Ddc	chr11:11714103-11798047	1-m	22-m	OK	3.87934	0.780893	-2.31262	-2.78891	5e-05	0.00103288	yes	0.201295
ENSMUSG00000020295.1	Hbq1a	chr11:32200068-32200873	1-m	22-m	OK	4.88058	0.894735	-2.44752	-3.80411	5e-05	0.00103288	yes	0.183326
ENSMUSG00000037379.4	Spon2	chr5:33556166-33560887	1-m	22-m	OK	11.9343	2.11304	-2.49772	-7.74837	5e-05	0.00103288	yes	0.177056
ENSMUSG00000050195.8	Scd4	chr19:44407581-44421233	1-m	22-m	OK	6.56593	1.15307	-2.50952	-6.59938	5e-05	0.00103288	yes	0.175614
ENSMUSG00000073400.5	Trim10	chr17:37006518-37014770	1-m	22-m	OK	7.2755	1.23673	-2.55652	-6.99009	5e-05	0.00103288	yes	0.169985
ENSMUSG00000022044.8	Stmn4	chr14:66963132-66980517	1-m	22-m	OK	0.773044	0.130553	-2.56591	-0.911191	0.0007	0.0098932	yes	0.168882
ENSMUSG00000029675.9	Eln	chr5:135179650-135223111	1-m	22-m	OK	20.781	3.47134	-2.5817	-6.93952	5e-05	0.00103288	yes	0.167044
ENSMUSG00000039639.6	Kcne1	chr16:92346245-92359713	1-m	22-m	OK	10.1851	1.67653	-2.60292	-3.47044	5e-05	0.00103288	yes	0.164605
ENSMUSG00000004415.8	Emid2	chr5:137217628-137359079	1-m	22-m	OK	0.562218	0.0865563	-2.69942	-0.621381	0.00115	0.0147482	yes	0.153955
ENSMUSG00000028003.6	Lrat	chr3:82680626-82747560	1-m	22-m	OK	1.01461	0.145536	-2.80148	-5.37559	5e-05	0.00103288	yes	0.14344
ENSMUSG00000024598.7	Fbn2	chr18:58168276-58369580	1-m	22-m	OK	0.579601	0.0761136	-2.92883	-4.44316	5e-05	0.00103288	yes	0.131321
ENSMUSG00000019874.5	Fabp7	chr10:57504686-57508256	1-m	22-m	OK	2.79546	0.362507	-2.94701	-3.71888	5e-05	0.00103288	yes	0.129677
ENSMUSG00000055116.6	Arntl	chr7:120350978-120457636	1-m	22-m	OK	6.70408	0.83619	-3.00314	-6.83058	5e-05	0.00103288	yes	0.124728
ENSMUSG00000007122.4	Casq1	chr1:174140024-174150026	1-m	22-m	OK	19.1213	2.32109	-3.04231	-9.21397	5e-05	0.00103288	yes	0.121387
ENSMUSG00000043230.2	Fam124b	chr1:80195280-80215048	1-m	22-m	OK	0.692069	0.0748867	-3.20813	-2.39843	5e-05	0.00103288	yes	0.108207
ENSMUSG00000034623.8	Prss55	chr14:64694274-64716507	1-m	22-m	OK	1.0545	0.104652	-3.33288	-1.91915	0.0022	0.0246302	yes	0.0992437
ENSMUSG00000090223.1	Pcp4	chr16:96583274-96747400	1-m	22-m	OK	6.83741	0.669077	-3.35321	-4.34335	5e-05	0.00103288	yes	0.097855
