# Supplementary material for: CircRNA accumulation in the aging mouse brain
Source: Sci Rep. 2016 Dec 13;6:38907. doi: 10.1038/srep38907 (PMC5153657; doi:10.1038/srep38907)
Supplement: Supplementary Tables S18–20 [file srep38907-s8.xls]

## Sheet: Table_S18_Cortex_mRNA
CORTEX UPREGULATED
GO biological process complete	Mus musculus - REFLIST (22320)	#	Gene_id	expected	Fold Enrichment	+/-	P value
nervous system development	1919	36	Git1,Acan,Slit1,Efemp1,Pclo,Mafb,Six4,Sfrp5,Smad9,Thbs4,Il33,Tbx6,Lrp1,Lef1,Cntn2,Trpc6,Fryl,Syt2,Hipk2,Hapln2,Flrt1,Onecut2,Ngfr,H2-K1,Rpe65,Arid1a,Klk6,Chd5,Crb1,Scrt1,Celsr1,Sez6l2,Chac1,Hapln4,Kif13b,Csf1	16.34	2.2	+	0.0447
system development	3702	58	Git1,Acan,Slit1,Efemp1,Plxdc1,Pls1,Pclo,Mafb,Mreg,Six4,Sfrp5,Pls1,Alox12b,Peg10,Smad9,Thbs4,Stra6,Zfhx3,Il33,Tbx6,Lrp1,Lef1,Cntn2,Flt3,Trpc6,Fryl,Syt2,Cntfr,Spp1,Hipk2,Hapln2,Tnnt2,Flrt1,Evpl,Hsf4,Megf10,Onecut2,Cbx7,Ngfr,H2-K1,Rpe65,Arid1a,Dmp1,Klk6,Chd5,Crb1,Scrt1,Itgav,Xdh,Celsr1,Anln,Sez6l2,Chac1,Hapln4,Kif13b,Bnc2,Myh14,Prrc2c,Csf1	31.51	1.84	+	0.0113
anatomical structure development	4634	68	Git1,Acan,Slit1,Efemp1,Plxdc1,Pls1,Pclo,Mafb,Mreg,Six4,Sfrp5,Pls1,Alox12b,Peg10,Smad9,Thbs4,Tanc1,Stra6,Zfhx3,Il33,Tbx6,Lrp1,Lef1,Adamtsl4,Cntn2,Flt3,Trpc6,Plekhb1,Fryl,Syt2,Cntfr,Spp1,Hipk2,Hapln2,Tnnt2,Pcsk6,Flrt1,Evpl,Hsf4,Megf10,Onecut2,Kazald1,Cbx7,Ngfr,H2-K1,Rpe65,Hivep1,Arid1a,Dmp1,Klk6,Chd5,Crb1,Il31ra,Casp1,Scrt1,Itgav,Cep164,Xdh,Celsr1,Anln,Sez6l2,Chac1,Hapln4,Kif13b,Bnc2,Myh14,Prrc2c,C…	39.45	1.72	+	0.00986
developmental process	4917	71	Git1,Acan,Slit1,Efemp1,Plxdc1,Pls1,Pclo,Prelp,Mafb,Mreg,Six4,Sfrp5,Pls1,Alox12b,Peg10,Smad9,Thbs4,Tanc1,Stra6,Zfhx3,Il33,Tbx6,Lrp1,Lef1,Adamtsl4,Cntn2,Crebbp,Flt3,Trpc6,Plekhb1,Fryl,Syt2,Cntfr,Spp1,Hipk2,Hapln2,Tnnt2,Pcsk6,Flrt1,Evpl,Hsf4,Megf10,Onecut2,Kazald1,Cbx7,Ngfr,H2-K1,Rpe65,Hivep1,Arid1a,Dmp1,Klk6,Chd5,Crb1,Il31ra,Casp1,Scrt1,Itgav,Cep164,Xdh,Celsr1,Anln,Sez6l2,Chac1,Hapln4,Kif13b,Mnt,Bn…	41.86	1.7	+	0.0091
single-multicellular organism process	4913	74	Git1,Acan,Slit1,Bhlhe40,Efemp1,Plxdc1,Pls1,Pclo,Mafb,Mreg,Six4,Sfrp5,Pls1,Alox12b,Peg10,Ecel1,Smad9,Avp,Thbs4,Tanc1,Stra6,Zfhx3,Il33,Tbx6,Lrp1,Lef1,Cntn2,Crebbp,Flt3,Itpr3,Trpc6,Plekhb1,Fryl,Syt2,Cntfr,Per1,Spp1,Hipk2,Hapln2,Tnnt2,Pcsk6,Hrh3,Flrt1,Evpl,Hsf4,Megf10,Onecut2,Kazald1,Cbx7,Ngfr,H2-K1,Rpe65,Bhlhe41,Hivep1,Gbp5,Arid1a,Dmp1,Klk6,Chd5,Crb1,Il31ra,Casp1,Scrt1,Itgav,Xdh,Celsr1,Anln,Sez6l2,C…	41.82	1.77	+	0.000796
single-organism developmental process	4886	71	Git1,Acan,Slit1,Efemp1,Plxdc1,Pls1,Pclo,Prelp,Mafb,Mreg,Six4,Sfrp5,Pls1,Alox12b,Peg10,Smad9,Thbs4,Tanc1,Stra6,Zfhx3,Il33,Tbx6,Lrp1,Lef1,Adamtsl4,Cntn2,Crebbp,Flt3,Trpc6,Plekhb1,Fryl,Syt2,Cntfr,Spp1,Hipk2,Hapln2,Tnnt2,Pcsk6,Flrt1,Evpl,Hsf4,Megf10,Onecut2,Kazald1,Cbx7,Ngfr,H2-K1,Rpe65,Hivep1,Arid1a,Dmp1,Klk6,Chd5,Crb1,Il31ra,Casp1,Scrt1,Itgav,Cep164,Xdh,Celsr1,Anln,Sez6l2,Chac1,Hapln4,Kif13b,Mnt,Bn…	41.59	1.71	+	0.00713
cellular developmental process	3422	54	Git1,Acan,Slit1,Efemp1,Plxdc1,Pls1,Pclo,Prelp,Mafb,Mreg,Six4,Sfrp5,Pls1,Alox12b,Peg10,Smad9,Thbs4,Tanc1,Stra6,Zfhx3,Il33,Tbx6,Lrp1,Lef1,Adamtsl4,Cntn2,Crebbp,Flt3,Trpc6,Plekhb1,Fryl,Syt2,Cntfr,Spp1,Hipk2,Hapln2,Tnnt2,Pcsk6,Flrt1,Evpl,Hsf4,Megf10,Onecut2,Kazald1,Cbx7,Ngfr,H2-K1,Rpe65,Hivep1,Arid1a,Dmp1,Klk6,Chd5,Crb1,Il31ra,Casp1,Scrt1,Itgav,Cep164,Xdh,Celsr1,Anln,Sez6l2,Chac1,Hapln4,Kif13b,Mnt,Bn…	29.13	1.85	+	0.0247
Unclassified	1776	13	Pcdhb4,Clec7a,Slc13a4,Galnt6,Pcdhb3,Pcdhb2,Pcdhb9,Gm5424,Greb1,Klhl33,Plin4,Pcdhb6,Pcdhb13	15.12	0.86	-	0
GO molecular function complete	Mus musculus - REFLIST (22320)	#	Gene_id	expected	Fold Enrichment	+/-	P value
glycosaminoglycan binding	182	10	Acan,Slit1,Prelp,Thbs4,Hapln2,Gpnmb,Adamtsl5,Pcsk6,Hapln4,Rspo1	1.55	6.45	+	0.0139
binding	12136	135	Git1,Acan,Prdm9,Fosb,Rims3,Per2,Slit1,Bhlhe40,Efemp1,Plxdc1,Pls1,Cyp2a5,Ighm,Abca8a,Ifit3,Tap2,Katnal1,Pclo,Galnt6,Prelp,C4b,N4bp1,Plec,Tnfsf10,Mafb,Mreg,Six4,Abcc8,Sfrp5,Cast,Pls1,Alox12b,Kcnc1,Lgals3bp,Peg10,Ecel1,Syde1,Fmo2,Espn,I830012O16Rik,Hspa1a,Smad9,Avp,Thbs4,Reep6,Stra6,Zfhx3,Il33,Cd274,Panx2,Tbx6,Morc2b,Zc3hav1,Lrp1,Lef1,Ccdc108,Adamtsl4,Cntn2,Crebbp,Pvrl4,Flt3,Itpr3,Trpc6,Plekhb1,Iqse…	103.31	1.31	+	0.00559
protein binding	7764	101	Git1,Acan,Rims3,Per2,Slit1,Bhlhe40,Efemp1,Plxdc1,Pls1,Cyp2a5,Ighm,Ifit3,Tap2,Katnal1,Pclo,C4b,N4bp1,Plec,Tnfsf10,Mafb,Mreg,Six4,Abcc8,Sfrp5,Cast,Pls1,Kcnc1,Lgals3bp,Syde1,Espn,I830012O16Rik,Hspa1a,Smad9,Avp,Thbs4,Reep6,Stra6,Zfhx3,Il33,Cd274,Panx2,Tbx6,Zc3hav1,Lrp1,Lef1,Adamtsl4,Cntn2,Crebbp,Pvrl4,Flt3,Itpr3,Trpc6,Plekhb1,Iqsec3,Fryl,Syt2,Cntfr,Per1,Spp1,Hipk2,Ifit1,Gpnmb,Pmaip1,Tnnt2,Pcsk6,Iigp1…	66.09	1.53	+	0.000503
Unclassified	1859	8	Clec7a,Pcdhb3,Pcdhb9,Gm5424,Greb1,Plin4,Sez6l2,Pcdhb13	15.82	0.51	-	0
GO cellular component complete	Mus musculus - REFLIST (22320)	#	Gene_id	expected	Fold Enrichment	+/-	P value
proteinaceous extracellular matrix	339	12	Acan,Slit1,Efemp1,Prelp,Lgals3bp,Thbs4,Adamtsl4,Hapln2,Adamtsl5,Kazald1,Dmp1,Hapln4	2.89	4.16	+	0.0493
extracellular matrix	398	14	Acan,Slit1,Efemp1,Pls1,Prelp,Pls1,Lgals3bp,Thbs4,Adamtsl4,Hapln2,Adamtsl5,Pcsk6,Kazald1,Dmp1,Hapln4	3.39	4.13	+	0.012
Unclassified	1514	9	Pcdhb4,Clec7a,Pcdhb3,Pcdhb2,Pcdhb9,Gm5424,Pcdhb6,Tob2,Pcdhb13	12.89	0.7	-	0
CORTEX DOWNREGULATED
GO biological process complete	Mus musculus - REFLIST (22320)	#	Gene_id	expected	Fold Enrichment	+/-	P value
cellular response to estradiol stimulus	20	5	Ramp3,Glrx,Ssr2,Ssr2,Sstr1,Mmp2	0.22	22.68	+	0.027
cellular response to oxygen-containing compound	598	22	Mrc1,Ramp3,Col4a1,Col3a1,Col1a1,Slc26a6,Col5a2,Il18,Postn,Sirt2,Sox4,Glrx,Glra2,Id3,Igf2,Ssr2,Cyp11a1,Bmp4,Ssr2,Col1a2,Vcam1,Sstr1,Mmp2	6.59	3.34	+	0.00844
response to oxygen-containing compound	1005	29	Mrc1,Snca,Ramp3,Oxtr,Col4a1,Col3a1,Col1a1,Slc26a6,Cd38,Col5a2,Ednrb,Il18,Postn,Nkx3-1,Fkbp1b,Sirt2,Sox4,Glrx,Glra2,Id3,Igf2,Ssr2,Cyp11a1,Bmp4,Ssr2,Adam17,Col1a2,Vcam1,Sstr1,Mmp2	11.08	2.62	+	0.0209
cellular response to chemical stimulus	1704	41	Mrc1,Nov,Snca,Ramp3,Oxtr,Col4a1,Tfrc,Col3a1,Tmem100,Col1a1,Slc26a6,Cxadr,Col5a2,Ednrb,Il18,Sdf2l1,Postn,Nkx3-1,Slc16a1,Sirt2,Sox4,Glrx,Cldn5,Glra2,Id3,Gsn,Cxcr4,Igf2,Zfand2a,Ssr2,Nfil3,Ndn,Cyp11a1,Ifngr2,Vhl,Bmp4,Ssr2,Col1a2,Hspa5,Vcam1,Sstr1,Mmp2	18.78	2.18	+	0.0159
cellular process	13456	184	Pvrl3,Mrc1,Nov,Pdia4,Hist1h1d,Snca,Enpp6,Slco1c1,Wnt2,Aldh3b2,Nras,Atp5g1,Mllt11,Mmp14,Plat,Prom1,Col4a5,Slitrk6,Ramp3,Oxtr,Col4a1,Mal,Hbb-b1,Tfrc,Col3a1,Chst3,Tmem100,Tmem123,Zfp41,Nuf2,Col1a1,Hapln1,Slc26a6,Cd38,Mycn,Gpr17,Cxadr,Atp5j2,Col5a2,Msc,Rras2,Lypd1,Fscn1,Rdh12,Frmd7,Ednrb,Il18,Sdf2l1,Postn,Klhl1,Ace2,Sp8,Pdia6,Nkx3-1,Lcorl,Tcap,Eln,Grp,Xlr3b,Hist1h2bf,Fkbp1b,Hist1h2bf,Gal3st1,Tspan15,…	148.31	1.24	+	0.00925
cellular response to amino acid stimulus	52	7	Col4a1,Col3a1,Col1a1,Col5a2,Glra2,Col1a2,Mmp2	0.57	12.21	+	0.0176
extracellular matrix organization	185	12	Col4a1,Col3a1,Col1a1,Col5a2,Postn,Eln,Serpinh1,Nid1,Gsn,Ccdc80,Vhl,Col1a2	2.04	5.89	+	0.0107
extracellular structure organization	186	12	Col4a1,Col3a1,Col1a1,Col5a2,Postn,Eln,Serpinh1,Nid1,Gsn,Ccdc80,Vhl,Col1a2	2.05	5.85	+	0.0113
single-organism cellular process	10981	159	Pvrl3,Nov,Pdia4,Hist1h1d,Snca,Enpp6,Slco1c1,Wnt2,Aldh3b2,Nras,Atp5g1,Mllt11,Mmp14,Plat,Prom1,Col4a5,Slitrk6,Ramp3,Oxtr,Col4a1,Mal,Hbb-b1,Tfrc,Col3a1,Chst3,Tmem100,Tmem123,Zfp41,Nuf2,Col1a1,Hapln1,Slc26a6,Cd38,Mycn,Gpr17,Cxadr,Atp5j2,Col5a2,Rras2,Lypd1,Fscn1,Rdh12,Frmd7,Ednrb,Il18,Sdf2l1,Postn,Klhl1,Pdia6,Nkx3-1,Tcap,Eln,Grp,Xlr3b,Fkbp1b,Gal3st1,Tspan15,Serpinh1,Sema3d,Slc16a1,Doc2g,Sirt2,Fabp7,Ni…	121.03	1.31	+	0.00592
single-organism process	12383	180	Pvrl3,Nov,Pdia4,Mcam,Hist1h1d,Snupn,Snca,Enpp6,Slco1c1,Wnt2,Aldh3b2,Nras,Atp5g1,Mllt11,Mmp14,Plat,Prom1,Col4a5,Slitrk6,Ramp3,Oxtr,Col4a1,Mal,Hbb-b1,Tfrc,Col3a1,Chst3,Tmem100,Tmem123,Zfp41,Nuf2,Col1a1,Hapln1,Slc26a6,Cd38,Mycn,Aldh1b1,Gpr17,Cxadr,Atp5j2,Col5a2,Msc,Rras2,Lypd1,Fscn1,Rdh12,Frmd7,Ednrb,Il18,Sdf2l1,Postn,Klhl1,Ace2,Sp8,Pdia6,Nkx3-1,Tcap,Eln,Grp,Xlr3b,Fkbp1b,Gal3st1,Tspan15,Serpinh1,Sem…	136.48	1.32	+	6.1e-05
blood circulation	363	16	Oxtr,Myl4,Cd38,Ednrb,Il18,Postn,Ace2,Tcap,Cxcr4,Nts,Kcne1l,Gja1,Myh7,Col1a2,Met,Mmp2	4	4	+	0.0286
circulatory system process	367	17	Ramp3,Oxtr,Myl4,Cd38,Ednrb,Il18,Postn,Ace2,Tcap,Cxcr4,Nts,Kcne1l,Gja1,Myh7,Col1a2,Met,Mmp2	4.04	4.2	+	0.0073
multicellular organismal process	6561	109	Pvrl3,Nov,Mcam,Snca,Wnt2,Mmp14,Prom1,Slitrk6,Ramp3,Oxtr,Col4a1,Mal,Hbb-b1,Tfrc,Col3a1,Myl4,Tmem100,Zfp41,Col1a1,Hapln1,Slc26a6,Cd38,Mycn,Cxadr,Col5a2,Msc,Rras2,Lypd1,Rdh12,Frmd7,Ednrb,Il18,Sdf2l1,Postn,Klhl1,Ace2,Sp8,Nkx3-1,Tcap,Eln,Xlr3b,Fkbp1b,Gal3st1,Serpinh1,Sema3d,Sirt2,Nptx2,Ctsk,Fabp7,Nid1,Fam107b,Sox4,Cldn5,Id3,Top2a,Cdhr1,Ptn,Hsd11b1,Hist1h1a,Gsn,Mki67,Cldn11,Aldh1a3,Apcdd1,B3gnt5,Cxcr4,…	72.31	1.51	+	0.00399
tissue morphogenesis	612	22	Pvrl3,Wnt2,Mmp14,Prom1,Col4a1,Col3a1,Tmem100,Mycn,Nkx3-1,Tcap,Sox4,Ptn,Aldh1a3,Cxcr4,Gja1,Myh7,Bmp4,Met,Sox11,Mmp2,Stc1,Tnc	6.75	3.26	+	0.0123
tissue development	1516	39	Pvrl3,Nov,Wnt2,Mmp14,Prom1,Slitrk6,Col4a1,Col3a1,Tmem100,Col1a1,Mycn,Cxadr,Msc,Ednrb,Postn,Nkx3-1,Tcap,Eln,Serpinh1,Sema3d,Sox4,Id3,Ptn,Aldh1a3,Apcdd1,Cxcr4,Gja1,Myh7,Cyp26b1,C1galt1,Vhl,Bmp4,Phex,Met,Vcam1,Sox11,Mmp2,Stc1,Tnc	16.71	2.33	+	0.00589
anatomical structure development	4634	88	Pvrl3,Nov,Mcam,Wnt2,Mmp14,Prom1,Slitrk6,Oxtr,Col4a1,Mal,Hbb-b1,Tfrc,Col3a1,Tmem100,Zfp41,Col1a1,Hapln1,Slc26a6,Mycn,Cxadr,Col5a2,Msc,Frmd7,Ednrb,Il18,Sdf2l1,Postn,Klhl1,Sp8,Nkx3-1,Tcap,Eln,Xlr3b,Fkbp1b,Gal3st1,Serpinh1,Sema3d,Sirt2,Fabp7,Nid1,Sox4,Cldn5,Id3,Top2a,Ptn,Hsd11b1,Gsn,Mki67,Cldn11,Aldh1a3,Apcdd1,B3gnt5,Cxcr4,Igf2,Cnp,Tspan2,Gja1,Cldn1,Ndn,Rnd1,Myh7,Ccdc80,Angptl4,Csrp2,Gamt,Tex15,Plp1,…	51.07	1.72	+	0.000315
developmental process	4917	91	Pvrl3,Nov,Mcam,Wnt2,Mmp14,Prom1,Slitrk6,Oxtr,Col4a1,Mal,Hbb-b1,Tfrc,Col3a1,Tmem100,Zfp41,Col1a1,Hapln1,Slc26a6,Mycn,Cxadr,Col5a2,Msc,Rras2,Frmd7,Ednrb,Il18,Sdf2l1,Postn,Klhl1,Sp8,Nkx3-1,Tcap,Eln,Xlr3b,Fkbp1b,Gal3st1,Serpinh1,Sema3d,Sirt2,Fabp7,Nid1,Sox4,Cldn5,Id3,Top2a,Ptn,Hsd11b1,Gsn,Mki67,Cldn11,Aldh1a3,Apcdd1,B3gnt5,Cxcr4,Igf2,Cnp,Tspan2,Gja1,Cldn1,Ndn,Rnd1,Myh7,Ccdc80,Angptl4,Csrp2,Gamt,Tex15…	54.19	1.68	+	0.000555
anatomical structure morphogenesis	2066	46	Pvrl3,Nov,Mcam,Wnt2,Mmp14,Prom1,Slitrk6,Col4a1,Col3a1,Tmem100,Col1a1,Mycn,Col5a2,Il18,Postn,Sp8,Nkx3-1,Tcap,Serpinh1,Sox4,Ptn,Gsn,Mki67,Aldh1a3,Cxcr4,Igf2,Cnp,Gja1,Ndn,Myh7,Ccdc80,Angptl4,Gamt,Cyp26b1,C1galt1,Vhl,Bmp4,Adam17,Col1a2,Hspa5,Met,Vcam1,Sox11,Mmp2,Stc1,Tnc	22.77	2.02	+	0.0276
single-organism developmental process	4886	91	Pvrl3,Nov,Mcam,Wnt2,Mmp14,Prom1,Slitrk6,Oxtr,Col4a1,Mal,Hbb-b1,Tfrc,Col3a1,Tmem100,Zfp41,Col1a1,Hapln1,Slc26a6,Mycn,Cxadr,Col5a2,Msc,Rras2,Frmd7,Ednrb,Il18,Sdf2l1,Postn,Klhl1,Sp8,Nkx3-1,Tcap,Eln,Xlr3b,Fkbp1b,Gal3st1,Serpinh1,Sema3d,Sirt2,Fabp7,Nid1,Sox4,Cldn5,Id3,Top2a,Ptn,Hsd11b1,Gsn,Mki67,Cldn11,Aldh1a3,Apcdd1,B3gnt5,Cxcr4,Igf2,Cnp,Tspan2,Gja1,Cldn1,Ndn,Rnd1,Myh7,Ccdc80,Angptl4,Csrp2,Gamt,Tex15…	53.85	1.69	+	0.000408
organ morphogenesis	889	30	Pvrl3,Wnt2,Mmp14,Prom1,Slitrk6,Col3a1,Tmem100,Col1a1,Mycn,Col5a2,Nkx3-1,Tcap,Serpinh1,Sox4,Ptn,Mki67,Aldh1a3,Cxcr4,Igf2,Gja1,Myh7,Gamt,Cyp26b1,Vhl,Bmp4,Col1a2,Sox11,Mmp2,Stc1,Tnc	9.8	3.06	+	0.00054
animal organ development	2677	59	Pvrl3,Nov,Wnt2,Mmp14,Prom1,Slitrk6,Oxtr,Col4a1,Hbb-b1,Tfrc,Col3a1,Tmem100,Col1a1,Mycn,Cxadr,Col5a2,Msc,Ednrb,Klhl1,Nkx3-1,Tcap,Eln,Serpinh1,Sema3d,Fabp7,Nid1,Sox4,Id3,Top2a,Ptn,Hsd11b1,Mki67,Aldh1a3,Apcdd1,Cxcr4,Igf2,Tspan2,Gja1,Cldn1,Myh7,Gamt,Tex15,Cyp26b1,C1galt1,Vhl,Bmp4,Traf4,Phex,Adam17,Cldn1,Col1a2,Hspa5,Met,Vcam1,Itm2a,Sox11,Mmp2,Hbb-b2,Stc1,Tnc	29.5	2	+	0.00109
system development	3702	80	Pvrl3,Nov,Mcam,Wnt2,Mmp14,Prom1,Slitrk6,Oxtr,Col4a1,Mal,Hbb-b1,Tfrc,Col3a1,Tmem100,Col1a1,Hapln1,Mycn,Cxadr,Col5a2,Msc,Frmd7,Ednrb,Il18,Postn,Klhl1,Nkx3-1,Tcap,Eln,Fkbp1b,Gal3st1,Serpinh1,Sema3d,Sirt2,Fabp7,Nid1,Sox4,Cldn5,Id3,Top2a,Ptn,Hsd11b1,Mki67,Cldn11,Aldh1a3,Apcdd1,B3gnt5,Cxcr4,Igf2,Cnp,Tspan2,Gja1,Cldn1,Ndn,Rnd1,Myh7,Ccdc80,Angptl4,Gamt,Tex15,Plp1,Cyp26b1,C1galt1,Vhl,Bmp4,Mag,Traf4,Phex,A…	40.8	1.96	+	5.46e-06
multicellular organism development	4262	85	Pvrl3,Nov,Mcam,Wnt2,Mmp14,Prom1,Slitrk6,Oxtr,Col4a1,Mal,Hbb-b1,Tfrc,Col3a1,Tmem100,Zfp41,Col1a1,Hapln1,Mycn,Cxadr,Col5a2,Msc,Frmd7,Ednrb,Il18,Sdf2l1,Postn,Klhl1,Sp8,Nkx3-1,Tcap,Eln,Fkbp1b,Gal3st1,Serpinh1,Sema3d,Sirt2,Fabp7,Nid1,Sox4,Cldn5,Id3,Top2a,Ptn,Hsd11b1,Mki67,Cldn11,Aldh1a3,Apcdd1,B3gnt5,Cxcr4,Igf2,Cnp,Tspan2,Gja1,Cldn1,Ndn,Rnd1,Myh7,Ccdc80,Angptl4,Csrp2,Gamt,Tex15,Plp1,Cyp26b1,C1galt1,Vh…	46.97	1.81	+	6.29e-05
single-multicellular organism process	4913	96	Pvrl3,Nov,Mcam,Snca,Wnt2,Mmp14,Prom1,Slitrk6,Oxtr,Col4a1,Mal,Hbb-b1,Tfrc,Col3a1,Tmem100,Zfp41,Col1a1,Hapln1,Slc26a6,Mycn,Cxadr,Col5a2,Msc,Rras2,Lypd1,Frmd7,Ednrb,Il18,Sdf2l1,Postn,Klhl1,Sp8,Nkx3-1,Tcap,Eln,Fkbp1b,Gal3st1,Serpinh1,Sema3d,Sirt2,Nptx2,Ctsk,Fabp7,Nid1,Sox4,Cldn5,Id3,Top2a,Cdhr1,Ptn,Hsd11b1,Mki67,Cldn11,Aldh1a3,Apcdd1,B3gnt5,Cxcr4,Chia,Igf2,Cnp,Nts,Tspan2,Kcne1l,Gja1,Cldnd1,Ndn,Rnd1,M…	54.15	1.77	+	1.02e-05
cardiovascular system development	818	25	Nov,Mcam,Wnt2,Col4a1,Col3a1,Tmem100,Col1a1,Cxadr,Il18,Tcap,Sox4,Id3,Cxcr4,Gja1,Myh7,Ccdc80,Angptl4,C1galt1,Vhl,Bmp4,Col1a2,Met,Vcam1,Sox11,Mmp2	9.02	2.77	+	0.0405
circulatory system development	818	25	Nov,Mcam,Wnt2,Col4a1,Col3a1,Tmem100,Col1a1,Cxadr,Il18,Tcap,Sox4,Id3,Cxcr4,Gja1,Myh7,Ccdc80,Angptl4,C1galt1,Vhl,Bmp4,Col1a2,Met,Vcam1,Sox11,Mmp2	9.02	2.77	+	0.0405
homeostatic process	1275	33	Nov,Pdia4,Prom1,Oxtr,Hbb-b1,Tfrc,Chst3,Slc26a6,Cd38,Cxadr,Ednrb,Pdia6,Fkbp1b,Slc16a1,Ctsk,Sox4,Glrx,Cdhr1,Calb2,Gja1,Cldn1,Ndn,Angptl4,Tex15,Cyp26b1,Vhl,Bmp4,Nnt,Cldn1,Met,Slc39a12,Vcam1,Hbb-b2,Stc1	14.05	2.35	+	0.0409
regulation of biological quality	3123	68	Nov,Pdia4,Snca,Mllt11,Prom1,Slitrk6,Oxtr,Hbb-b1,Tfrc,Myl4,Chst3,Tmem123,Slc26a6,Cd38,Cxadr,Rdh12,Ednrb,Il18,Postn,Ace2,Pdia6,Nkx3-1,Eln,Fkbp1b,Sema3d,Slc16a1,Doc2g,Ctsk,Golga7,Sox4,Glrx,Cdhr1,Ptn,Gsn,Calb2,Aldh1a3,Igf2,Cnp,Nts,Kcne1l,Gja1,Cldn1,Ndn,Myh7,Cyp11a1,Angptl4,Cbln2,Tex15,Cyp26b1,Stx1a,Slc30a10,Vhl,Bmp4,Abhd5,Nnt,Gabra2,Adam17,Cldn1,Col1a2,Hspa5,Met,Crym,Slc39a12,Vcam1,Sox11,Dio2,Mmp2,Hb…	34.42	1.98	+	0.000134
Unclassified	1776	13	Marcks,Nxph2,Sepw1,Pcdhb22,Hist1h2bf,Hist1h2bf,Pdlim2,Col9a3,Nxph3,Fcrls,Sla,Atp10b,H3f3c,Hist1h2bf,Gm9844,Hist1h2bf	19.57	0.66	-	0
GO molecular function complete	#	#	Gene_id	expected	Fold Enrichment	+/-	P value
platelet-derived growth factor binding	12	4	Col4a1,Col3a1,Col1a1,Col1a2	0.13	30.24	+	0.0342
protein binding	7764	125	Pvrl3,Nov,Hist1h1d,Snca,Wnt2,Nras,Mmp14,Marcksl1,Plat,Prom1,Col4a1,Tfrc,Col3a1,Myl4,Marcks,Tmem100,Col1a1,Slc26a6,Nxph2,Wdfy1,Mycn,Emid1,Cxadr,Col5a2,Msc,Rras2,Adamts4,Lypd1,Fscn1,Frmd7,Ednrb,Il18,Sdf2l1,Postn,Klhl1,Ace2,Nkx3-1,Tcap,Eln,Grp,Fkbp1b,Tspan15,Serpinh1,Myom3,Sema3d,Slc16a1,Doc2g,Sirt2,Pdlim2,Ctsk,Nid1,Sox4,Glrx,Cldn5,Id3,Top2a,Cdhr1,Ptn,Hist1h1a,Gsn,Mki67,Otub2,Cldn11,Nxph3,Sla,Col23a…	85.57	1.46	+	0.000555
extracellular matrix structural constituent	43	7	Col4a1,Col3a1,Col1a1,Hapln1,Col5a2,Eln,Col1a2	0.47	14.77	+	0.002
Unclassified	1859	10	Mcam,Col4a5,Pcdhb22,Hist1h2bf,Hist1h2bf,Col9a3,Fcrls,Hrk,H3f3c,Hist1h2bf,Mog,Gm9844,Hist1h2bf	20.49	0.49	-	0
GO cellular component complete	#	#	Gene_id	expected	Fold Enrichment	+/-	P value
fibrillar collagen trimer	12	4	Col3a1,Col1a1,Col5a2,Col1a2	0.13	30.24	+	0.0137
extracellular region part	3624	82	Nov,Mcam,Snupn,Snca,Enpp6,Wnt2,Nras,Marcksl1,Plat,Prom1,Col4a5,Col4a1,Tfrc,Col3a1,Col1a1,Hapln1,Cd38,Emid1,Cxadr,Atp5j2,Col5a2,Rras2,Adamts4,Fscn1,Frmd7,Il18,Postn,Ace2,Pdia6,Eln,Grp,Hist1h2bf,Hist1h2bf,Tspan15,Serpinh1,Sema3d,Slc16a1,Pdlim2,Ctsk,Nid1,Golga7,Glrx,Cldn5,Ptn,Gsn,Cldn11,Fabp5,Col23a1,Gnb4,Aldh1a3,Dera,Cxcr4,Tmem132a,Chia,Igf2,Snrnp25,Rnd3,Cnp,Gja1,Tuba1a,Ccdc80,Timm8b,Angptl4,Cbln2,…	39.94	2.05	+	4.67e-08
extracellular region	4173	95	Nov,Mcam,Snupn,Snca,Enpp6,Wnt2,Nras,Marcksl1,Plat,Prom1,Col4a5,Col4a1,Tfrc,Col3a1,Col1a1,Hapln1,Nxph2,Cd38,Emid1,Cxadr,Atp5j2,Col5a2,Rras2,Adamts4,Lypd1,Fscn1,Frmd7,Prss35,Il18,Postn,Ace2,Pdia6,Eln,Grp,Hist1h2bf,Hist1h2bf,Tspan15,Serpinh1,Sema3d,Slc16a1,Nptx2,Pdlim2,Ctsk,Nid1,Golga7,Glrx,Cldn5,Fam131a,Ptn,Gsn,Cldn11,Fabp5,Nxph3,Col23a1,Gnb4,Btbd17,Aldh1a3,Dera,Cxcr4,Tmem132a,Chia,Igf2,Snrnp25,Rnd…	45.99	2.07	+	3.17e-10
collagen trimer	82	9	Col4a5,Col4a1,Col3a1,Col1a1,Emid1,Col5a2,Col9a3,Col23a1,Col1a2	0.9	9.96	+	0.000534
proteinaceous extracellular matrix	339	21	Nov,Snca,Wnt2,Col4a5,Col4a1,Col3a1,Col1a1,Hapln1,Emid1,Col5a2,Adamts4,Postn,Eln,Nid1,Ptn,Ccdc80,Angptl4,Bmp4,Col1a2,Mmp2,Tnc	3.74	5.62	+	3.95e-07
extracellular matrix	398	22	Nov,Snca,Wnt2,Mmp14,Col4a5,Col4a1,Col3a1,Col1a1,Hapln1,Emid1,Col5a2,Adamts4,Postn,Eln,Nid1,Ptn,Ccdc80,Angptl4,Bmp4,Col1a2,Mmp2,Tnc	4.39	5.02	+	1.19e-06
banded collagen fibril	12	4	Col3a1,Col1a1,Col5a2,Col1a2	0.13	30.24	+	0.0137
complex of collagen trimers	19	6	Col4a5,Col4a1,Col3a1,Col1a1,Col5a2,Col1a2	0.21	28.65	+	0.000113
extracellular matrix component	132	12	Snca,Col4a5,Col4a1,Col3a1,Col1a1,Col5a2,Eln,Nid1,Ptn,Ccdc80,Col1a2,Tnc	1.45	8.25	+	4.87e-05
endoplasmic reticulum chaperone complex	12	4	Pdia4,Sdf2l1,Pdia6,Hspa5	0.13	30.24	+	0.0137
intracellular part	12520	172	Mrc1,Nov,Pdia4,Mcam,Hist1h1d,Snupn,Snca,Wnt2,Aldh3b2,Nras,Atp5g1,Mllt11,Ccdc106,Mmp14,Marcksl1,Plat,Prom1,Opalin,Ramp3,Oxtr,Mal,Hbb-b1,Tfrc,Myl4,Marcks,Chst3,Tmem100,Zfp41,Nuf2,Col1a1,Slc26a6,Cd38,Wdfy1,Mycn,Aldh1b1,Emid1,Cxadr,Sepw1,Atp5j2,Capsl,Msc,Fscn1,Frmd7,Prss35,Ednrb,Il18,Sdf2l1,Postn,Klhl1,Ace2,Sp8,Pdia6,Nkx3-1,Lcorl,Tcap,Eln,Rell1,Xlr3b,Hist1h2bf,Fkbp1b,Hist1h2bf,Gal3st1,Serpinh1,Myom3,…	137.99	1.25	+	0.00722
intracellular	12662	174	Mrc1,Nov,Pdia4,Mcam,Hist1h1d,Snupn,Snca,Wnt2,Aldh3b2,Nras,Atp5g1,Mllt11,Ccdc106,Mmp14,Marcksl1,Plat,Prom1,Opalin,Ramp3,Oxtr,Mal,Hbb-b1,Tfrc,Myl4,Marcks,Chst3,Tmem100,Zfp41,Nuf2,Col1a1,Slc26a6,Cd38,Wdfy1,Mycn,Aldh1b1,Emid1,Cxadr,Sepw1,Atp5j2,Capsl,Msc,Rras2,Fscn1,Rdh12,Frmd7,Prss35,Ednrb,Il18,Sdf2l1,Postn,Klhl1,Ace2,Sp8,Pdia6,Nkx3-1,Lcorl,Tcap,Eln,Rell1,Xlr3b,Hist1h2bf,Fkbp1b,Hist1h2bf,Gal3st1,Ser…	139.55	1.25	+	0.00519
cell part	14646	200	Pvrl3,Mrc1,Nov,Pdia4,Mcam,Hist1h1d,Snupn,Snca,Enpp6,Slco1c1,Wnt2,Aldh3b2,Nras,Atp5g1,Mllt11,Ccdc106,Mmp14,Marcksl1,Plat,Prom1,Slitrk6,Opalin,Ramp3,Oxtr,Mal,Tfrc,Hbb-b1,Myl4,Marcks,Chst3,Tmem100,Tmem123,Nuf2,Zfp41,Col1a1,Slc26a6,Cd38,Wdfy1,Mycn,Aldh1b1,Emid1,Gpr17,Cxadr,Sepw1,Atp5j2,Capsl,Msc,Rras2,Lypd1,Fscn1,Rdh12,Frmd7,Prss35,Ednrb,Il18,Sdf2l1,Postn,Klhl1,Ace2,Sp8,Pdia6,Nkx3-1,Lcorl,Tcap,Pcdhb2…	161.42	1.24	+	4.97e-05
cell	14652	200	Pvrl3,Mrc1,Nov,Pdia4,Mcam,Hist1h1d,Snupn,Snca,Enpp6,Slco1c1,Wnt2,Aldh3b2,Nras,Atp5g1,Mllt11,Ccdc106,Mmp14,Marcksl1,Plat,Prom1,Slitrk6,Opalin,Ramp3,Oxtr,Mal,Tfrc,Hbb-b1,Myl4,Marcks,Chst3,Tmem100,Tmem123,Nuf2,Zfp41,Col1a1,Slc26a6,Cd38,Wdfy1,Mycn,Aldh1b1,Emid1,Gpr17,Cxadr,Sepw1,Atp5j2,Capsl,Msc,Rras2,Lypd1,Fscn1,Rdh12,Frmd7,Prss35,Ednrb,Il18,Sdf2l1,Postn,Klhl1,Ace2,Sp8,Pdia6,Nkx3-1,Lcorl,Tcap,Pcdhb2…	161.49	1.24	+	5.21e-05
cytoplasm	9884	147	Mrc1,Nov,Pdia4,Snupn,Snca,Wnt2,Nras,Atp5g1,Mllt11,Ccdc106,Mmp14,Marcksl1,Plat,Prom1,Opalin,Ramp3,Oxtr,Mal,Hbb-b1,Tfrc,Myl4,Marcks,Chst3,Tmem100,Col1a1,Slc26a6,Cd38,Wdfy1,Aldh1b1,Emid1,Cxadr,Sepw1,Atp5j2,Capsl,Fscn1,Prss35,Ednrb,Il18,Sdf2l1,Postn,Klhl1,Ace2,Pdia6,Tcap,Eln,Hist1h2bf,Fkbp1b,Hist1h2bf,Gal3st1,Serpinh1,Myom3,Slc16a1,Sirt2,Pdlim2,Ctsk,Fabp7,Golga7,Sox4,Glrx,Cldn5,Id3,Uqcr11,Sprn,Top2a,…	108.94	1.35	+	0.000951
organelle	11932	165	Mrc1,Nov,Pdia4,Mcam,Hist1h1d,Snupn,Snca,Enpp6,Aldh3b2,Nras,Atp5g1,Mllt11,Ccdc106,Mmp14,Marcksl1,Plat,Prom1,Opalin,Ramp3,Mal,Tfrc,Myl4,Marcks,Chst3,Tmem100,Zfp41,Nuf2,Col1a1,Slc26a6,Cd38,Wdfy1,Mycn,Aldh1b1,Emid1,Cxadr,Atp5j2,Msc,Rras2,Fscn1,Frmd7,Prss35,Ednrb,Il18,Sdf2l1,Postn,Klhl1,Ace2,Sp8,Pdia6,Nkx3-1,Lcorl,Tcap,Pcdhb22,Eln,Rell1,Xlr3b,Hist1h2bf,Fkbp1b,Hist1h2bf,Gal3st1,Tspan15,Serpinh1,Myom3,S…	131.51	1.25	+	0.0121
myelin sheath	201	13	Fscn1,Sirt2,Cldn5,Gsn,Cldn11,Gnb4,Cnp,Tspan2,Tuba1a,Plp1,Mog,Mag,Hspa5	2.22	5.87	+	0.000628
cell-cell junction	406	17	Pvrl3,Nov,Opalin,Oxtr,Cxadr,Fscn1,Sirt2,Fabp7,Cldn5,Cldn11,Calb2,Cxcr4,Gja1,Cldn1,Pard6a,Traf4,Adam17,Cldn1	4.47	3.8	+	0.00438
cell junction	1159	31	Pvrl3,Nov,Mcam,Snca,Mmp14,Opalin,Oxtr,Cxadr,Rras2,Fscn1,Sirt2,Pdlim2,Fabp7,Cldn5,Glra2,Gsn,Cldn11,Calb2,Cxcr4,Rnd3,Gja1,Cldnd1,Rnd1,Csrp2,Stx1a,Pard6a,Traf4,Gabra2,Adam17,Cldn1,Hspa5,Tnc	12.77	2.43	+	0.0067
extracellular space	1387	36	Mcam,Snca,Wnt2,Plat,Prom1,Tfrc,Col3a1,Col1a1,Cxadr,Adamts4,Frmd7,Il18,Postn,Ace2,Grp,Hist1h2bf,Hist1h2bf,Serpinh1,Sema3d,Ctsk,Gsn,Col23a1,Chia,Igf2,Cnp,Timm8b,Angptl4,Cbln2,Hist1h2bf,Dmkn,Bmp4,Col1a2,Met,Vcam1,Hist1h2bf,Mmp2,Stc1,Tnc,Dpysl3	15.29	2.35	+	0.00214
plasma membrane	4466	78	Pvrl3,Mrc1,Mcam,Snca,Enpp6,Slco1c1,Wnt2,Nras,Mmp14,Marcksl1,Prom1,Slitrk6,Opalin,Ramp3,Oxtr,Mal,Tfrc,Tmem100,Tmem123,Slc26a6,Cd38,Gpr17,Cxadr,Sepw1,Rras2,Lypd1,Fscn1,Ednrb,Il18,Ace2,Pdia6,Rell1,Tspan15,Slc16a1,Doc2g,Sirt2,Cldn5,Glra2,Sprn,Cdhr1,Gsn,Cldn11,Col23a1,Gnb4,Atp10b,Apcdd1,Fam84b,Cxcr4,Cnp,Tspan2,Kcne1l,Slc38a4,Ssr2,Gja1,Lpar4,Cldn1,Rnd1,Ifngr2,Cd59a,Plp1,Rgs4,Fxyd2,Stx1a,Slc30a10,Pard6a…	49.22	1.58	+	0.0122
cell periphery	4579	82	Pvrl3,Mrc1,Mcam,Snca,Enpp6,Slco1c1,Wnt2,Nras,Mmp14,Marcksl1,Prom1,Slitrk6,Opalin,Ramp3,Oxtr,Mal,Tfrc,Marcks,Tmem100,Tmem123,Slc26a6,Cd38,Gpr17,Cxadr,Sepw1,Rras2,Lypd1,Fscn1,Ednrb,Il18,Ace2,Pdia6,Rell1,Tspan15,Slc16a1,Doc2g,Sirt2,Pdlim2,Fabp7,Nid1,Cldn5,Glra2,Sprn,Cdhr1,Gsn,Cldn11,Col23a1,Gnb4,Atp10b,Apcdd1,Fam84b,Cxcr4,Cnp,Tspan2,Kcne1l,Slc38a4,Ssr2,Gja1,Lpar4,Cldn1,Rnd1,Ifngr2,Cd59a,Plp1,Rgs4,Fx…	50.47	1.62	+	0.00229
Unclassified	1514	4	Hist1h2bf,Hist1h2bf,Fcrls,H3f3c,Hist1h2bf,Gm9844,Hist1h2bf	16.69	0.24	-	0

## Sheet: Table_S19_Hippocampus_mRNA
HIPPOCAMPUS UPREGULATED
GO biological process complete	Mus musculus - REFLIST (22320)	#	Gene_id	expected	Fold Enrichment	+/-	P value
defense response to Gram-negative bacterium	45	7	Ighm,Adm,Tac1,B2m,Npy,Mr1,Lyz2	0.64	10.95	+	0.0363
response to other organism	708	31	Lcn2,Trib1,Pls1,Ighm,Ifit3,Pglyrp1,Epha2,Pls1,Gbp2,Adm,I830012O16Rik,Isg15,Ccl12,Tac1,Il33,Mef2c,Ifih1,Erbb2ip,Zc3hav1,Havcr2,B2m,Npy,Ifit1,Zfp189,Ngfr,H2-K1,Oasl2,2010002M12Rik,Snrpd1,Mr1,Lyz2,Fcer1g	10.06	3.08	+	0.000342
response to external biotic stimulus	708	31	Lcn2,Trib1,Pls1,Ighm,Ifit3,Pglyrp1,Epha2,Pls1,Gbp2,Adm,I830012O16Rik,Isg15,Ccl12,Tac1,Il33,Mef2c,Ifih1,Erbb2ip,Zc3hav1,Havcr2,B2m,Npy,Ifit1,Zfp189,Ngfr,H2-K1,Oasl2,2010002M12Rik,Snrpd1,Mr1,Lyz2,Fcer1g	10.06	3.08	+	0.000342
response to external stimulus	1500	46	Acvr1c,Smad4,Lcn2,Trib1,Pls1,Ighm,Ifit3,Dnajc15,Egr2,Itgb2,Pglyrp1,Epha2,Pls1,Gbp2,Adm,I830012O16Rik,Isg15,Ccl12,Tac1,Il33,Mef2c,Ifih1,Erbb2ip,Zc3hav1,Havcr2,Penk,B2m,Npy,Dlx5,Clic5,Spp1,Bdnf,Ifit1,Fos,Gatm,Zfp189,Ngfr,H2-K1,Oasl2,Bhlhe41,2010002M12Rik,Snrpd1,Mr1,C3ar1,Lyz2,Nr4a1,Fcer1g	21.3	2.16	+	0.00641
response to biotic stimulus	735	31	Lcn2,Trib1,Pls1,Ighm,Ifit3,Pglyrp1,Epha2,Pls1,Gbp2,Adm,I830012O16Rik,Isg15,Ccl12,Tac1,Il33,Mef2c,Ifih1,Erbb2ip,Zc3hav1,Havcr2,B2m,Npy,Ifit1,Zfp189,Ngfr,H2-K1,Oasl2,2010002M12Rik,Snrpd1,Mr1,Lyz2,Fcer1g	10.44	2.97	+	0.000776
defense response to other organism	479	25	Pls1,Ighm,Ifit3,Pglyrp1,Epha2,Pls1,Gbp2,Adm,I830012O16Rik,Isg15,Tac1,Il33,Ifih1,Zc3hav1,Havcr2,B2m,Npy,Ifit1,Zfp189,H2-K1,Oasl2,2010002M12Rik,Snrpd1,Mr1,Lyz2,Fcer1g	6.8	3.67	+	0.000291
defense response	1056	45	Lcn2,Irgm1,Pls1,Trim21,Ighm,Ifit3,C1qa,Itgb2,Pglyrp1,Epha2,Pls1,Gbp2,Adm,I830012O16Rik,Eif4e,Isg15,C1qb,Ccl12,Tac1,Il33,Ifih1,Zc3hav1,Havcr2,Penk,Crhbp,B2m,Npy,Bdnf,Ifit1,Cd74,C3,Nupr1,Zfp189,Ngfr,H2-K1,Oasl2,2010002M12Rik,Snrpd1,C1qbp,Adcyap1,Mr1,Lyz2,Crh,Herc6,Csf1,Fcer1g	15	3	+	5.4e-07
response to stress	2657	68	Tipin,Smad4,Lcn2,Irgm1,Trib1,Pls1,Krt20,Trim21,Ighm,Ifit3,C1qa,Dnajc15,Itgb2,Pglyrp1,Epha2,Pls1,Gbp2,Adm,Usp1,I830012O16Rik,Eif4e,Isg15,C1qb,Ccl12,Tac1,Il33,Twist1,Mef2c,Ifih1,Zc3hav1,Havcr2,Penk,Psip1,Crhbp,B2m,Npy,Trpc6,Spp1,Bdnf,Ifit1,Cd74,Polk,C3,Fos,Pmaip1,Nupr1,Zfp189,Ngfr,Hltf,H2-K1,Oasl2,2010002M12Rik,Pms1,Bcat1,Snrpd1,C1qbp,Adcyap1,Mr1,Sgk1,Papss2,Gfap,Lyz2,Crh,Npas4,Hnrnpd,Apod,Herc6,Cs…	37.74	1.8	+	0.00837
skeletal muscle cell differentiation	60	8	Egr2,Six4,Mef2c,Klf5,Fos,Nupr1,Sap30,Nr4a1	0.85	9.39	+	0.0234
defense response to Gram-positive bacterium	73	9	Pglyrp1,Epha2,Gbp2,Adm,Tac1,Havcr2,B2m,Npy,Lyz2	1.04	8.68	+	0.0107
regulation of chemokine production	74	9	Epha2,Il33,Twist1,Erbb2ip,Havcr2,Cd74,Adcyap1,Alox8,Apod	1.05	8.56	+	0.0119
regulation of cytokine production	530	24	Smad4,Pglyrp1,Epha2,Isg15,Il33,Twist1,Cd274,Ifih1,Erbb2ip,Zc3hav1,Havcr2,B2m,Cd74,C3,Gpnmb,Trim30a,C1qbp,Adcyap1,C3ar1,Alox8,Apod,Srgn,Sulf1,Fcer1g	7.53	3.19	+	0.00681
humoral immune response	136	11	Ighm,C1qa,C4b,Adm,C1qb,Tac1,Mef2c,B2m,Npy,C3,C1qbp	1.93	5.69	+	0.0415
immune response	861	41	Lcn2,Irgm1,Pls1,Trim21,Ighm,Ifit3,C1qa,C4b,Pglyrp1,Pls1,Lilrb4,Gbp2,Adm,Rorc,Isg15,C1qb,Tyrobp,Ccl12,Tac1,Il33,Mef2c,Cd274,Ifih1,Zc3hav1,Havcr2,B2m,Npy,Ifit1,Cd74,C3,Ngfr,H2-K1,Oasl2,C1qbp,Mr1,C3ar1,Tnfsf12,Ctss,Herc6,Csf1,Lgals1,Fcer1g	12.23	3.35	+	1.54e-07
immune system process	1646	58	H2-Q4,Lcn2,Irgm1,Pls1,Trim21,Ighm,Ifit3,Podxl,C1qa,C4b,Stk3,Six4,Itgb2,Pglyrp1,Epha2,Pls1,Lilrb4,Gbp2,Adm,Rorc,Rrs1,I830012O16Rik,Isg15,C1qb,Tyrobp,Ccl12,Tac1,Il33,Mef2c,Cd274,Ifih1,Zc3hav1,Havcr2,Abi1,Psme1,Fubp1,B2m,Npy,Spp1,Onecut1,Ifit1,Cd74,C3,Pmaip1,Ngfr,H2-K1,Oasl2,Gpatch4,2010002M12Rik,C1qbp,Mr1,C3ar1,Anln,Tnfsf12,Ctss,Herc6,Csf1,Lgals1,Fcer1g	23.38	2.48	+	1.15e-06
positive regulation of defense response	230	15	Pls1,Pglyrp1,Pls1,Ccl12,Tac1,Il33,Mef2c,Ifih1,Zc3hav1,Havcr2,Penk,Cd74,C3,Crh,Ctss,Fcer1g	3.27	4.59	+	0.0118
regulation of defense response	555	26	Setd6,Pls1,Pglyrp1,Pls1,Ccl12,Tac1,Il33,Mef2c,Ifih1,Erbb2ip,Zc3hav1,Havcr2,Penk,Ctla2a,Ifit1,Cd74,C3,Zfp189,Trim30a,Snrpd1,C1qbp,Adcyap1,Crh,Tnfaip6,Ctss,Apod,Fcer1g	7.88	3.3	+	0.00124
immune effector process	382	22	Pls1,Ighm,Ifit3,C1qa,C4b,Pls1,Rorc,I830012O16Rik,Isg15,C1qb,Tyrobp,Il33,Ifih1,Zc3hav1,Havcr2,Ifit1,Cd74,C3,Oasl2,2010002M12Rik,C1qbp,Lgals1,Fcer1g	5.43	4.06	+	0.000371
innate immune response	472	25	Lcn2,Irgm1,Trim21,Ighm,Ifit3,C1qa,Pglyrp1,Gbp2,Isg15,C1qb,Ccl12,Tac1,Ifih1,Zc3hav1,Havcr2,B2m,Npy,Ifit1,C3,Oasl2,C1qbp,Mr1,Herc6,Csf1,Fcer1g	6.7	3.73	+	0.00022
negative regulation of multicellular organismal process	1047	35	Acvr1c,Efemp1,Trib1,Stk3,Six4,Pglyrp1,Epha2,Adm,Eif4e,Tac1,Il33,Twist1,Mef2c,Cd274,Erbb2ip,Havcr2,Crhbp,B2m,Bex1,Trpc6,Bdnf,Cd74,Gpnmb,Ngfr,Trim30a,H2-K1,C1qbp,Adcyap1,Gfap,Xdh,Crh,Apod,Srgn,Lgals1,Sulf1	14.87	2.35	+	0.0241
regulation of immune system process	1128	37	Trib1,Pls1,Ighm,C1qa,C4b,Pglyrp1,Msn,Pls1,Rorc,Isg15,C1qb,Tyrobp,Ccl12,Tac1,Il33,Mef2c,Cd274,Ifih1,Erbb2ip,Zc3hav1,Havcr2,B2m,Ctla2a,Ifit1,Cd74,C3,Fos,Zfp189,Trim30a,H2-K1,Snrpd1,C1qbp,Adcyap1,C3ar1,Apod,Csf1,Lgals1,Fcer1g	16.02	2.31	+	0.019
regulation of cell proliferation	1457	43	Tipin,Acvr1c,Smad4,Efemp1,Slfn2,Cnbp,Trib1,Ighm,Stk3,Osmr,Six4,Acer2,Ctgf,Kcna5,Adm,Smarca1,Ccl12,Tac1,Twist1,Mef2c,Cd274,Havcr2,Bex1,Dlx5,Bdnf,Cd74,S100a11,Pmaip1,Nupr1,Ngfr,Adcyap1,C3ar1,Sgk1,Gfap,Eapp,Xdh,Crh,Alox8,Apod,Csf1,Ift52,Sulf1,Nr4a1	20.69	2.08	+	0.0399
nitrogen compound metabolic process	4340	96	Tipin,Gcnt4,Smad4,Fosb,Ssbp1,Exosc9,Ddo,Hnrnpa2b1,Cnbp,Pls1,Asah2,Magoh,Smn1,Tceal5,Egr2,Six4,Acer2,Hnrnpa1,Pglyrp1,Pls1,Ctgf,Sltm,Idh3g,Akr1b8,Ccdc59,Adm,Prpf38b,Rorc,Usp1,Fmo2,Rrs1,Eif4e,Aspg,Rpl23,Rpl28,Atic,Smarca1,Snrnp35,Il33,Twist1,Mef2c,Aox1,Prdm8,Psip1,Zrsr2,Fubp1,Luc7l3,Elf2,Klf5,Inmt,Bcas2,Dlx5,Rpp25,Bdnf,Onecut1,Sars,Polk,Fos,Pspc1,Folh1,Nudt12,Entpd4,Dkc1,Nupr1,Adss,Sap30,Gatm,Hmgn5,…	61.64	1.56	+	0.0206
Unclassified	1776	25	Pcdhb4,Clec7a,Slc13a4,Cox6a2,Fam50a,Galnt6,Plscr2,Plscr4,Pcdhb3,Pcdhb5,Pcdhb2,Pcdhb10,Gm8258,Pcdhb9,Pcdhb15,Pcdhb11,Cd52,Rps12,Pcdhb12,Cyp4f15,Plin4,Pcdhb6,Pcdhb17,BC035947,Pcdhb13	25.22	0.99	-	0
sensory perception of smell	1106	1	Olfr316	15.71	< 0.2	-	0.0137
sensory perception of chemical stimulus	1207	2	Olfr316,Rtp1	17.14	< 0.2	-	0.0315
GO molecular function complete	Mus musculus - REFLIST (22320)	#	Gene_id	expected	Fold Enrichment	+/-	P value
poly(A) RNA binding	1110	39	Ssbp1,H2-Q4,Exosc9,Hnrnpa2b1,Cnbp,Fam50a,Ppig,Magoh,Hadhb,Sltm,Ccdc59,Prpf38b,Rrs1,Eif4e,Lyar,Rpl23,Rpl28,Snrnp35,Zc3hav1,Psip1,Fubp1,Luc7l3,Rpp25,Pspc1,Rps12,Dkc1,Lin28b,Hltf,H2-K1,Gpatch4,Snrpd1,C1qbp,Utp3,Parp12,Hnrnpr,Fam46a,Dek,Hnrnpd,Lgals1	15.76	2.47	+	0.000724
RNA binding	1511	53	Ssbp1,H2-Q4,Exosc9,Hnrnpa2b1,Cnbp,Fam50a,Ppig,Trim21,Ifit3,Magoh,Smn1,Hadhb,Hnrnpa1,Msn,Sltm,Ccdc59,Prpf38b,Rrs1,I830012O16Rik,Eif4e,Lyar,Rpl23,Rpl28,Snrnp35,Mef2c,Ifih1,Zc3hav1,Psip1,Zrsr2,Fubp1,Luc7l3,Rpp25,Ifit1,Pspc1,Rps12,Dkc1,Lin28b,Hltf,H2-K1,Oasl2,Gpatch4,2010002M12Rik,Snrpd1,C1qbp,Utp3,Rps4x,Parp12,Hnrnpr,Fam46a,Dek,Hnrnpd,Lgals1,Zranb2	21.46	2.47	+	3.79e-06
nucleic acid binding	3317	79	Smad4,Fosb,Ssbp1,H2-Q4,Exosc9,Hnrnpa2b1,Cnbp,Fam50a,Ppig,Pls1,Trim21,Ifit3,Magoh,Smn1,Hadhb,Egr2,Six4,Hnrnpa1,Msn,Pls1,Sltm,Ccdc59,Prpf38b,Rorc,Rrs1,I830012O16Rik,Eif4e,Lyar,Rpl23,Rpl28,Smarca1,Snrnp35,Twist1,Mef2c,Ifih1,Zc3hav1,Prdm8,Psip1,Zrsr2,Fubp1,Luc7l3,Elf2,Klf5,Dlx5,Rpp25,Onecut1,Ifit1,Polk,Fos,Pspc1,Rps12,Dkc1,Nupr1,Sap30,Hmgn5,Zfp28,Lin28b,Hltf,Trim30a,H2-K1,Oasl2,Gpatch4,Bhlhe41,201000…	47.11	1.68	+	0.00588
binding	12136	210	Tipin,Smc2,Acvr1c,Setd6,Smad4,Nek7,Fosb,Ssbp1,H2-Q4,Vsnl1,Exosc9,Efemp1,A2m,Ddo,Hnrnpa2b1,Lcn2,Cnbp,Irgm1,Trib1,Fam50a,Ppig,Pls1,Frem3,Krt20,Trim21,Ighm,Abca8a,Ifit3,Magoh,Smn1,Galnt6,Slmap,Prelp,Cntln,C1qa,C4b,Hadhb,Cort,Tceal5,Dnajc15,Plscr2,Stk3,Plscr4,Egr2,Osmr,Six4,Itgb2,Hnrnpa1,Pglyrp1,Msn,Epha2,Pls1,Rasgrp3,Kcna5,Ctgf,Jsrp1,Ppl,Scel,Sltm,Mid1,Lgals3bp,Idh3g,Gbp2,Ccdc59,Adm,Prpf38b,Arl4d,Ro…	172.36	1.22	+	0.0349
Unclassified	1859	19	Clec7a,Slfn2,Podxl,Pcdhb3,Lilrb4,Apoc1,Pcdhb5,Upk1b,Gm8258,Pcdhb9,Pcdhb11,Cd52,Pcdhb16,Plin4,BC035947,Chrdl1,Pcdhb13,Ildr2,Tmem47	26.4	0.72	-	0
olfactory receptor activity	1084	1	Olfr316	15.4	< 0.2	-	0.00734
GO cellular component complete	Mus musculus - REFLIST (22320)	#	Gene_id	expected	Fold Enrichment	+/-	P value
MHC protein complex	25	5	H2-Q4,B2m,Cd74,H2-K1,Mr1	0.36	14.08	+	0.0416
cell part	14646	242	Tipin,Smc2,Gcnt4,Acvr1c,Setd6,Smad4,Nek7,Slc13a4,Fosb,Ssbp1,H2-Q4,Cox6a2,Vsnl1,Exosc9,Efemp1,Ddo,Hnrnpa2b1,Lcn2,Cnbp,Irgm1,Trib1,Fam50a,Ppig,Pls1,Krt20,Anp32e,Trim21,Ctsz,Ighm,Asah2,Abca8a,Ifit3,Magoh,Podxl,Smn1,Galnt6,Slmap,Cntln,Tro,Hadhb,Tceal5,Dnajc15,Plscr2,Stk3,Plscr4,Egr2,Osmr,Six4,Acer2,Zfp715,Itgb2,Hnrnpa1,Pglyrp1,Msn,Epha2,Pls1,Rasgrp3,Kcna5,Ctgf,Mfap3l,Jsrp1,Ppl,Scel,Sltm,Mid1,Lilrb4,Z…	208.01	1.16	+	0.0281
cell	14652	242	Tipin,Smc2,Gcnt4,Acvr1c,Setd6,Smad4,Nek7,Slc13a4,Fosb,Ssbp1,H2-Q4,Cox6a2,Vsnl1,Exosc9,Efemp1,Ddo,Hnrnpa2b1,Lcn2,Cnbp,Irgm1,Trib1,Fam50a,Ppig,Pls1,Krt20,Anp32e,Trim21,Ctsz,Ighm,Asah2,Abca8a,Ifit3,Magoh,Podxl,Smn1,Galnt6,Slmap,Cntln,Tro,Hadhb,Tceal5,Dnajc15,Plscr2,Stk3,Plscr4,Egr2,Osmr,Six4,Acer2,Zfp715,Itgb2,Hnrnpa1,Pglyrp1,Msn,Epha2,Pls1,Rasgrp3,Kcna5,Ctgf,Mfap3l,Jsrp1,Ppl,Scel,Sltm,Mid1,Lilrb4,Z…	208.1	1.16	+	0.0293
extracellular space	1387	43	Efemp1,A2m,Lcn2,Frem3,Ctsz,Ighm,Slmap,Prelp,C4b,Pglyrp1,Msn,Ctgf,Lgals3bp,Apoc1,Adm,Aspg,C1qb,Ccl12,Tac1,Il33,Crhbp,B2m,Npy,Spp1,Bdnf,C3,Sst,Spock3,Klk6,Serpinb8,C1qbp,Adcyap1,Lyz2,Xdh,Crh,Tnfaip6,Tnfsf12,Aga,Ctss,Apod,Csf1,Lgals1,Mthfd2,Sulf1	19.7	2.18	+	0.00183
extracellular region part	3624	81	Smc2,Ssbp1,H2-Q4,Exosc9,Efemp1,A2m,Hnrnpa2b1,Lcn2,Pls1,Frem3,Ctsz,Ighm,Slmap,Prelp,Cntln,C1qa,C4b,Hadhb,Plscr4,Itgb2,Pglyrp1,Msn,Pls1,Ctgf,Ppl,Scel,Lilrb4,Lgals3bp,Apoc1,Gbp2,Akr1b8,Adm,Eif4e,Aspg,Rpl23,Rpl28,Upk1b,Atic,C1qb,Ccl12,Tac1,Il33,Cd274,Aox1,Havcr2,Abi1,Psme1,Prss23,Crhbp,B2m,Npy,Clic5,Spp1,Bdnf,Cd74,Sars,C3,Hapln2,Sst,Lin7c,Adss,Gatm,H2-K1,Spock3,Dmp1,Klk6,Serpinb8,C1qbp,Adcyap1,Lyz2,X…	51.47	1.57	+	0.0188
extracellular region	4173	91	Smc2,Ssbp1,H2-Q4,Exosc9,Efemp1,A2m,Hnrnpa2b1,Lcn2,Pls1,Frem3,Ctsz,Ighm,Cst7,Slmap,Prelp,Cntln,C1qa,C4b,Hadhb,Cort,Plscr4,Itgb2,Pglyrp1,Msn,Pls1,Ctgf,Ppl,Scel,Lilrb4,Lgals3bp,Apoc1,Gbp2,Akr1b8,Adm,Eif4e,Aspg,Rpl23,Rpl28,Isg15,Upk1b,Atic,C1qb,Ccl12,Tac1,Il33,Cd274,Aox1,Havcr2,Abi1,Penk,Psme1,Prss23,Crhbp,B2m,Npy,Ctla2a,Clic5,Spp1,Bdnf,Cd74,Sars,C3,Hapln2,Sst,Lin7c,Arsj,Adss,Gatm,H2-K1,Spock3,Dmp1,K…	59.27	1.54	+	0.0121
Unclassified	1514	20	Pcdhb4,Clec7a,Slfn2,Pcdhb3,BC061194,Pcdhb2,Aspg,Pcdhb10,Zfp54,Gm8258,Pcdhb9,Pcdhb15,Pcdhb11,Zfp804b,Cyp4f15,Pcdhb6,Pcdhb17,BC035947,Papss2,Aspg,Pcdhb13	21.5	0.93	-	0
HIPPOCAMPUS DOWNREGULATED
GO biological process complete	Mus musculus - REFLIST (22320)	#	Gene_id	expected	Fold Enrichment	+/-	P value
myelination	85	13	Olig2,Mal,Serinc5,Gal3st1,Sirt2,Prx,Cldn5,Hes5,Tspan2,Mbp,Plp1,Fa2h,Nfasc	1.24	10.47	+	5.38e-06
axon ensheathment	88	14	Olig2,Mal,Serinc5,Gal3st1,Sirt2,Prx,Cldn5,Hes5,Cldn11,Tspan2,Mbp,Plp1,Fa2h,Nfasc	1.29	10.89	+	7.15e-07
ensheathment of neurons	88	14	Olig2,Mal,Serinc5,Gal3st1,Sirt2,Prx,Cldn5,Hes5,Cldn11,Tspan2,Mbp,Plp1,Fa2h,Nfasc	1.29	10.89	+	7.15e-07
single-organism cellular process	10981	215	Parvb,Wnt4,Hdac4,Sh3pxd2b,Cdc42ep2,Igsf9,Olig2,Adamts2,Hist1h1d,Sema4d,Enpp6,Kif26a,Agt,Aldh3b2,Atp5g1,Nkd1,Fxyd4,Mmp14,Cx3cl1,Prom1,Col4a5,Galk1,Asap3,Ky,Oxtr,Pgls,Med16,Gng7,Hcrtr1,Col4a1,Mal,Hbb-b1,Col3a1,Chst3,Ddr1,Rasd2,Zfp41,Col1a1,Slc26a6,Tacr3,Sdc1,Traf3,Hspa1b,Yipf3,Atp13a2,Mycn,St6galnac4,Neurog2,Casr,Gpr17,Arhgap33,Col5a2,Hist2h2ac,Rab33a,Acot5,Rrm2,Serinc5,Wnt7a,Fam57b,Sdf2l1,Kcng4,Nh…	160.39	1.34	+	5.98e-06
single-organism process	12383	239	Parvb,Wnt4,Hdac4,Sh3pxd2b,Cdc42ep2,Igsf9,Olig2,Mcam,Adamts2,Hist1h1d,Sema4d,Enpp6,Kif26a,Agt,Aldh3b2,Atp5g1,Nkd1,Fxyd4,Mmp14,Cx3cl1,Mospd3,Prom1,Col4a5,Galk1,Asap3,Bcan,Ky,Oxtr,Pgls,Med16,Gng7,Hcrtr1,Col4a1,Mal,Hbb-b1,Col3a1,Chst3,Ddr1,Rasd2,Zfp41,Col1a1,Slc26a6,Tacr3,Sdc1,Cybrd1,Traf3,Hspa1b,Yipf3,Atp13a2,Mycn,St6galnac4,Neurog2,Casr,Gpr17,Pcdh18,Arhgap33,Col5a2,Loxl1,Hist2h2ac,Rab33a,Acot5,Rrm2…	180.86	1.32	+	1.78e-07
cellular process	13456	244	Parvb,Hist1h3a,Wnt4,Hdac4,Sh3pxd2b,Mrc1,Cdc42ep2,Igsf9,Olig2,Med25,Adamts2,Hist1h1d,Sema4d,Enpp6,Tjap1,Kif26a,Agt,Aldh3b2,Atp5g1,Nkd1,Fxyd4,Mmp14,Cx3cl1,Prom1,Col4a5,Galk1,Npas1,Asap3,Sbk1,Sympk,Ky,Oxtr,Pgls,Med16,Gng7,Hcrtr1,Col4a1,Mal,Hbb-b1,Col3a1,Rpap1,Chst3,Ddr1,Rasd2,Zfp41,Col1a1,Slc26a6,Tacr3,Sdc1,Traf3,Hspa1b,Yipf3,Atp13a2,Mycn,St6galnac4,Neurog2,Casr,Gpr17,Arhgap33,Col5a2,Hist2h2ac,Rab33…	196.53	1.24	+	0.000173
nervous system development	1919	79	Wnt4,Igsf9,Olig2,Sema4d,Kif26a,Agt,Cx3cl1,Prom1,Bcan,Col4a1,Mal,Col3a1,Mycn,Neurog2,Pcdh18,Serinc5,Wnt7a,Gal3st1,Nlgn2,Sirt2,Prx,Fabp7,Sox4,Cldn5,Ptpro,Sema4c,Olig1,Hes5,Hspg2,Cldn11,Rapgef1,Dpysl4,Unc5b,Sarm1,Zic2,Apcdd1,B3gnt5,Kank1,Gdpd5,Dchs1,Dact1,Cnp,Sema6a,Tspan2,Cspg4,Casp3,Sema4g,Ndn,Mbp,Hapln3,Mgll,Sfrp1,Hhip,Ncan,Plp1,B4galt2,Plxnb3,Palm,Epor,Dcx,Plxnd1,Bmp4,Ret,Rac3,Syngap1,Mag,Tsku,C…	28.03	2.82	+	2.1e-13
system development	3702	117	Wnt4,Hdac4,Sh3pxd2b,Igsf9,Olig2,Mcam,Adamts2,Sema4d,Kif26a,Agt,Mmp14,Cx3cl1,Mospd3,Prom1,Bcan,Ky,Oxtr,Col4a1,Mal,Hbb-b1,Col3a1,Ddr1,Col1a1,Mycn,Neurog2,Pcdh18,Col5a2,Serinc5,Wnt7a,Gal3st1,Serpinh1,Nlgn2,Sirt2,Vash1,Prx,Fabp7,Nid1,Sox4,Cldn5,Ptpro,Sema4c,Olig1,Hes5,Id3,Top2a,Hspg2,Mki67,Igfbp5,Cldn11,Inha,Rapgef1,Dpysl4,Unc5b,Sarm1,Ctnnbip1,Zic2,Apcdd1,Osr1,B3gnt5,Kank1,Gdpd5,Igf2,Dchs1,Dact1,Cnp,…	54.07	2.16	+	2.56e-13
anatomical structure development	4634	135	Wnt4,Hdac4,Sh3pxd2b,Igsf9,Olig2,Mcam,Adamts2,Sema4d,Kif26a,Agt,Nkd1,Mmp14,Cx3cl1,Mospd3,Prom1,Bcan,Ky,Oxtr,Col4a1,Mal,Hbb-b1,Col3a1,Ddr1,Zfp41,Col1a1,Slc26a6,Sdc1,Mycn,Neurog2,Casr,Pcdh18,Col5a2,Serinc5,Wnt7a,Sdf2l1,Nhlh2,Gal3st1,Serpinh1,Nlgn2,Sirt2,Vash1,Prx,Fabp7,Tbata,Nid1,Sox4,Cldn5,Ptpro,Sema4c,Olig1,Hes5,Id3,Top2a,Hspg2,Gsn,Mki67,Igfbp5,Cldn11,Inha,Gna12,Rapgef1,Dpysl4,Unc5b,Sarm1,Ctnnbip1…	67.68	1.99	+	2e-13
developmental process	4917	138	Wnt4,Hdac4,Sh3pxd2b,Igsf9,Olig2,Mcam,Adamts2,Sema4d,Kif26a,Agt,Nkd1,Mmp14,Cx3cl1,Mospd3,Prom1,Npas1,Bcan,Ky,Oxtr,Col4a1,Mal,Hbb-b1,Col3a1,Ddr1,Zfp41,Col1a1,Slc26a6,Sdc1,Yipf3,Mycn,Neurog2,Casr,Pcdh18,Col5a2,Serinc5,Wnt7a,Sdf2l1,Nhlh2,Gal3st1,Serpinh1,Nlgn2,Sirt2,Vash1,Prx,Fabp7,Tbata,Nid1,Sox4,Cldn5,Ptpro,Sema4c,Olig1,Hes5,Id3,Top2a,Hspg2,Gsn,Mki67,Igfbp5,Cldn11,Inha,Gna12,Rapgef1,Dpysl4,Unc5b,Sa…	71.82	1.92	+	1.69e-12
multicellular organism development	4262	131	Wnt4,Hdac4,Sh3pxd2b,Igsf9,Olig2,Mcam,Adamts2,Sema4d,Kif26a,Agt,Nkd1,Mmp14,Cx3cl1,Mospd3,Prom1,Bcan,Ky,Oxtr,Col4a1,Mal,Hbb-b1,Col3a1,Ddr1,Zfp41,Col1a1,Mycn,Neurog2,Casr,Pcdh18,Col5a2,Serinc5,Wnt7a,Sdf2l1,Nhlh2,Gal3st1,Serpinh1,Nlgn2,Sirt2,Vash1,Prx,Fabp7,Tbata,Nid1,Sox4,Cldn5,Ptpro,Sema4c,Olig1,Hes5,Id3,Top2a,Hspg2,Mki67,Igfbp5,Cldn11,Inha,Gna12,Rapgef1,Dpysl4,Unc5b,Sarm1,Ctnnbip1,Zic2,Apcdd1,Osr1…	62.25	2.1	+	9.4e-15
single-multicellular organism process	4913	140	Wnt4,Hdac4,Sh3pxd2b,Igsf9,Olig2,Mcam,Adamts2,Sema4d,Kif26a,Agt,Nkd1,Mmp14,Cx3cl1,Mospd3,Prom1,Bcan,Ky,Oxtr,Gng7,Col4a1,Mal,Hbb-b1,Col3a1,Ddr1,Zfp41,Col1a1,Slc26a6,Mycn,Neurog2,Casr,Pcdh18,Col5a2,Serinc5,Wnt7a,Sdf2l1,Nhlh2,Gal3st1,Serpinh1,Nlgn2,Sirt2,Vash1,Prx,Fabp7,Tbata,Nid1,Sox4,Grm4,Cldn5,Ptpro,Sema4c,Olig1,Hes5,Id3,Top2a,Cdhr1,Hspg2,Mki67,Igfbp5,Cldn11,Inha,Gna12,Rapgef1,Dpysl4,Unc5b,Sarm1,C…	71.76	1.95	+	2.24e-13
multicellular organismal process	6561	148	Wnt4,Hdac4,Sh3pxd2b,Igsf9,Olig2,Mcam,Adamts2,Sema4d,Kif26a,Agt,Nkd1,Mmp14,Cx3cl1,Mospd3,Prom1,Npas1,Bcan,Ky,Oxtr,Gng7,Col4a1,Mal,Hbb-b1,Col3a1,Ddr1,Zfp41,Col1a1,Slc26a6,Tacr3,Mycn,Neurog2,Casr,Pcdh18,Col5a2,Serinc5,Wnt7a,Sdf2l1,Ace2,Nhlh2,Gal3st1,Serpinh1,Nlgn2,Sirt2,Vash1,Prx,Fabp7,Tbata,Nid1,Sox4,Grm4,Cldn5,Ptpro,Sema4c,Olig1,Hes5,Id3,Top2a,Igdcc3,Cdhr1,Hspg2,Gsn,Mki67,Igfbp5,Cldn11,Inha,Gna12,…	95.83	1.54	+	5.79e-06
single-organism developmental process	4886	136	Wnt4,Hdac4,Sh3pxd2b,Igsf9,Olig2,Mcam,Adamts2,Sema4d,Kif26a,Agt,Nkd1,Mmp14,Cx3cl1,Mospd3,Prom1,Bcan,Ky,Oxtr,Col4a1,Mal,Hbb-b1,Col3a1,Ddr1,Zfp41,Col1a1,Slc26a6,Sdc1,Yipf3,Mycn,Neurog2,Casr,Pcdh18,Col5a2,Serinc5,Wnt7a,Sdf2l1,Nhlh2,Gal3st1,Serpinh1,Nlgn2,Sirt2,Vash1,Prx,Fabp7,Tbata,Nid1,Sox4,Cldn5,Ptpro,Sema4c,Olig1,Hes5,Id3,Top2a,Hspg2,Gsn,Mki67,Igfbp5,Cldn11,Inha,Gna12,Rapgef1,Dpysl4,Unc5b,Sarm1,Ct…	71.36	1.91	+	6.69e-12
glial cell development	79	9	Agt,Sirt2,Prx,Sox4,Hes5,Tspan2,Plp1,Fa2h,Sox11	1.15	7.8	+	0.0253
cell development	1513	58	Wnt4,Hdac4,Igsf9,Sema4d,Kif26a,Agt,Hbb-b1,Slc26a6,Sdc1,Neurog2,Wnt7a,Serpinh1,Sirt2,Prx,Sox4,Ptpro,Sema4c,Hes5,Inha,Rapgef1,Dpysl4,Unc5b,Zic2,Osr1,Gdpd5,Dact1,Cnp,Sema6a,Tspan2,Cspg4,Sema4g,Ndn,Sfrp1,Plp1,Plxnb3,Pxn,Pdgfrb,Dcx,Plxnd1,Bmp4,Ret,Sebox,Rac3,Syngap1,Paqr7,Tsku,Fa2h,Ptprf,Megf8,Bmp1,Nfasc,Sox11,Eomes,Lrfn4,Mmp2,Hbb-b2,Stc1,Tnc	22.1	2.62	+	1.41e-07
cell differentiation	3222	95	Wnt4,Hdac4,Sh3pxd2b,Igsf9,Olig2,Sema4d,Kif26a,Agt,Nkd1,Cx3cl1,Prom1,Hbb-b1,Col3a1,Zfp41,Slc26a6,Sdc1,Yipf3,Mycn,Neurog2,Wnt7a,Nhlh2,Serpinh1,Nlgn2,Sirt2,Prx,Fabp7,Tbata,Sox4,Ptpro,Sema4c,Olig1,Hes5,Id3,Top2a,Hspg2,Igfbp5,Inha,Gna12,Rapgef1,Dpysl4,Unc5b,Sarm1,Zic2,Apcdd1,Osr1,Kank1,Gdpd5,Igf2,Dchs1,Dact1,Cnp,Sema6a,Tspan2,Cspg4,Casp3,Sema4g,Ndn,Mgll,Sfrp1,Csrp2,Hhip,Tex15,Plp1,Plxnb3,Palm,Pxn,Pdgf…	47.06	2.02	+	5.44e-08
cellular developmental process	3422	98	Wnt4,Hdac4,Sh3pxd2b,Igsf9,Olig2,Sema4d,Kif26a,Agt,Nkd1,Cx3cl1,Prom1,Hbb-b1,Col3a1,Zfp41,Slc26a6,Sdc1,Yipf3,Mycn,Neurog2,Wnt7a,Nhlh2,Serpinh1,Nlgn2,Sirt2,Prx,Fabp7,Tbata,Sox4,Ptpro,Sema4c,Olig1,Hes5,Id3,Top2a,Hspg2,Gsn,Igfbp5,Inha,Gna12,Rapgef1,Dpysl4,Unc5b,Sarm1,Zic2,Apcdd1,Osr1,Kank1,Gdpd5,Igf2,Dchs1,Dact1,Cnp,Sema6a,Slc39a3,Tspan2,Cspg4,Casp3,Sema4g,Ndn,Mgll,Sfrp1,Csrp2,Hhip,Tex15,Plp1,Plxnb3,P…	49.98	1.96	+	1.18e-07
glial cell differentiation	146	12	Olig2,Agt,Sirt2,Prx,Sox4,Olig1,Hes5,Cnp,Tspan2,Plp1,Fa2h,Sox11	2.13	5.63	+	0.0176
gliogenesis	186	16	Olig2,Agt,Sirt2,Prx,Sox4,Olig1,Hes5,Apcdd1,Cnp,Tspan2,Cspg4,Ndn,Plp1,Dcx,Fa2h,Sox11	2.72	5.89	+	0.000198
neurogenesis	1493	65	Wnt4,Igsf9,Olig2,Sema4d,Kif26a,Agt,Cx3cl1,Prom1,Col3a1,Mycn,Neurog2,Wnt7a,Nlgn2,Sirt2,Prx,Fabp7,Sox4,Ptpro,Sema4c,Olig1,Hes5,Rapgef1,Dpysl4,Unc5b,Sarm1,Zic2,Apcdd1,Kank1,Gdpd5,Dchs1,Dact1,Cnp,Sema6a,Tspan2,Cspg4,Casp3,Sema4g,Ndn,Mgll,Sfrp1,Hhip,Plp1,Plxnb3,Palm,Epor,Dcx,Plxnd1,Bmp4,Ret,Rac3,Syngap1,Mag,Tsku,Cbln1,Fa2h,Ptprf,Megf8,Nfasc,Sox11,Eomes,Lrfn4,Mmp2,Tnc,Inppl1,Islr2	21.81	2.98	+	2.01e-11
nephron development	96	10	Wnt4,Igsf9,Olig2,Sema4d,Kif26a,Agt,Cx3cl1,Prom1,Col3a1,Mycn,Neurog2,Wnt7a,Nlgn2,Sirt2,Prx,Fabp7,Sox4,Ptpro,Sema4c,Olig1,Hes5,Rapgef1,Dpysl4,Unc5b,Sarm1,Zic2,Apcdd1,Kank1,Gdpd5,Dchs1,Dact1,Cnp,Sema6a,Tspan2,Cspg4,Casp3,Sema4g,Ndn,Mgll,Sfrp1,Hhip,Plp1,Plxnb3,Palm,Epor,Dcx,Plxnd1,Bmp4,Ret,Rac3,Syngap1,Mag,Tsku,Cbln1,Fa2h,Ptprf,Megf8,Nfasc,Sox11,Eomes,Lrfn4,Mmp2,Tnc,Inppl1,Islr2	1.4	7.13	+	0.0159
urogenital system development	266	16	Wnt4,Agt,Prom1,Col4a1,Nid1,Sox4,Ptpro,Ctnnbip1,Osr1,Dchs1,Sfrp1,Pdgfrb,Bmp4,Ret,Mmp2,Tnc	3.89	4.12	+	0.0213
animal organ development	2677	76	Wnt4,Sh3pxd2b,Olig2,Adamts2,Sema4d,Agt,Mmp14,Mospd3,Prom1,Ky,Bcan,Oxtr,Col4a1,Hbb-b1,Col3a1,Ddr1,Col1a1,Mycn,Neurog2,Col5a2,Wnt7a,Serpinh1,Fabp7,Nid1,Sox4,Ptpro,Sema4c,Hes5,Id3,Top2a,Hspg2,Mki67,Igfbp5,Inha,Ctnnbip1,Apcdd1,Osr1,Gdpd5,Igf2,Dchs1,Sema6a,Slc39a3,Tspan2,Casp3,Sema4g,Adamts18,Hist1h1b,Sfrp1,Hhip,Gamt,Tex15,Slc27a4,B4galt2,Pdgfrb,Epor,Dcx,Plxnd1,Bmp4,Ret,Rac3,Traf4,Tsku,Cbln1,Col1a2,Fa…	39.1	1.94	+	7.37e-05
branching morphogenesis of an epithelial tube	160	14	Wnt4,Agt,Mmp14,Col4a1,Ddr1,Mycn,Casr,Ctnnbip1,Dchs1,Hhip,Pxn,Plxnd1,Bmp4,Tnc	2.34	5.99	+	0.00121
morphogenesis of a branching epithelium	191	15	Wnt4,Agt,Mmp14,Col4a1,Ddr1,Mycn,Casr,Ctnnbip1,Dchs1,Sfrp1,Hhip,Pxn,Plxnd1,Bmp4,Tnc	2.79	5.38	+	0.00171
morphogenesis of a branching structure	200	15	Wnt4,Agt,Mmp14,Col4a1,Ddr1,Mycn,Casr,Ctnnbip1,Dchs1,Sfrp1,Hhip,Pxn,Plxnd1,Bmp4,Tnc	2.92	5.13	+	0.00303
anatomical structure morphogenesis	2066	66	Wnt4,Mcam,Sema4d,Kif26a,Agt,Mmp14,Cx3cl1,Prom1,Col4a1,Col3a1,Ddr1,Col1a1,Mycn,Neurog2,Casr,Col5a2,Wnt7a,Serpinh1,Prx,Vash1,Sox4,Ptpro,Sema4c,Hspg2,Gsn,Mki67,Igfbp5,Gna12,Dpysl4,Unc5b,Ctnnbip1,Zic2,Osr1,Igf2,Dchs1,Dact1,Cnp,Sema6a,Slc39a3,Cspg4,Ndn,Sfrp1,Hhip,Gamt,Plxnb3,Pxn,Pdgfrb,Epor,Dcx,Plxnd1,Bmp4,Ret,Itga7,Tsku,Cbln1,Col1a2,Megf8,Nfasc,Sox11,Eomes,Dyrk1b,Lrfn4,Mmp2,Stc1,Tnc,Inppl1	30.18	2.19	+	9.72e-06
morphogenesis of an epithelium	470	25	Wnt4,Agt,Mmp14,Col4a1,Ddr1,Mycn,Casr,Wnt7a,Sox4,Sema4c,Igfbp5,Ctnnbip1,Zic2,Osr1,Dchs1,Sfrp1,Hhip,Pxn,Plxnd1,Bmp4,Ret,Megf8,Sox11,Mmp2,Tnc	6.86	3.64	+	0.000351
tissue morphogenesis	612	30	Wnt4,Agt,Mmp14,Prom1,Col4a1,Col3a1,Ddr1,Mycn,Casr,Wnt7a,Sox4,Sema4c,Igfbp5,Ctnnbip1,Zic2,Osr1,Dchs1,Sfrp1,Hhip,Pxn,Epor,Plxnd1,Bmp4,Ret,Megf8,Sox11,Eomes,Mmp2,Stc1,Tnc	8.94	3.36	+	9.26e-05
tissue development	1516	49	Wnt4,Sh3pxd2b,Sema4d,Agt,Mmp14,Prom1,Col4a1,Col3a1,Ddr1,Col1a1,Mycn,Casr,Wnt7a,Serpinh1,Sox4,Ptpro,Sema4c,Hes5,Id3,Hspg2,Igfbp5,Rapgef1,Ctnnbip1,Zic2,Apcdd1,Osr1,Dchs1,Dact1,Sema6a,Casp3,Sema4g,Plod1,Sfrp1,Hhip,Pxn,Pdgfrb,Epor,Plxnd1,Bmp4,Ret,Fa2h,Megf8,Bmp1,Sox11,Eomes,Dyrk1b,Mmp2,Stc1,Tnc	22.14	2.21	+	0.00135
epithelium development	971	37	Wnt4,Agt,Mmp14,Prom1,Col4a1,Ddr1,Mycn,Casr,Wnt7a,Sox4,Ptpro,Sema4c,Hes5,Id3,Igfbp5,Rapgef1,Ctnnbip1,Zic2,Apcdd1,Osr1,Dchs1,Dact1,Casp3,Plod1,Sfrp1,Hhip,Pxn,Epor,Plxnd1,Bmp4,Ret,Fa2h,Megf8,Sox11,Mmp2,Stc1,Tnc	14.18	2.61	+	0.0011
epithelial tube morphogenesis	335	22	Wnt4,Agt,Mmp14,Col4a1,Ddr1,Mycn,Casr,Sox4,Sema4c,Ctnnbip1,Zic2,Osr1,Dchs1,Sfrp1,Hhip,Pxn,Plxnd1,Bmp4,Ret,Megf8,Sox11,Tnc	4.89	4.5	+	6.23e-05
tube morphogenesis	378	23	Wnt4,Agt,Mmp14,Col4a1,Ddr1,Mycn,Casr,Sox4,Sema4c,Ctnnbip1,Zic2,Osr1,Dchs1,Dact1,Sfrp1,Hhip,Pxn,Plxnd1,Bmp4,Ret,Megf8,Sox11,Tnc	5.52	4.17	+	0.000114
tube development	592	29	Wnt4,Adamts2,Agt,Mmp14,Col4a1,Col3a1,Ddr1,Mycn,Casr,Wnt7a,Sox4,Sema4c,Hes5,Igfbp5,Ctnnbip1,Zic2,Osr1,Dchs1,Dact1,Sfrp1,Hhip,Pxn,Plxnd1,Bmp4,Ret,Traf4,Megf8,Sox11,Tnc	8.65	3.35	+	0.000166
skeletal system morphogenesis	218	17	Mmp14,Col1a1,Mycn,Wnt7a,Serpinh1,Hspg2,Osr1,Slc39a3,Sfrp1,Hhip,Pdgfrb,Bmp4,Megf8,Sox11,Mmp2,Stc1,Inppl1	3.18	5.34	+	0.000293
organ morphogenesis	889	35	Wnt4,Agt,Mmp14,Prom1,Col3a1,Ddr1,Col1a1,Mycn,Col5a2,Wnt7a,Serpinh1,Sox4,Hspg2,Mki67,Igfbp5,Ctnnbip1,Osr1,Igf2,Dchs1,Slc39a3,Sfrp1,Hhip,Gamt,Pdgfrb,Epor,Plxnd1,Bmp4,Tsku,Col1a2,Megf8,Sox11,Mmp2,Stc1,Tnc,Inppl1	12.98	2.7	+	0.00115
skeletal system development	431	29	Hdac4,Sh3pxd2b,Sema4d,Mmp14,Bcan,Col1a1,Mycn,Col5a2,Wnt7a,Serpinh1,Sox4,Hes5,Hspg2,Osr1,Dchs1,Slc39a3,Hapln3,Sfrp1,Hhip,Ncan,Pdgfrb,Bmp4,Col1a2,Megf8,Bmp1,Sox11,Mmp2,Stc1,Inppl1	6.3	4.61	+	1.36e-07
mesenchyme development	183	13	Wnt4,Sema4d,Sema4c,Osr1,Dchs1,Sema6a,Sema4g,Sfrp1,Bmp4,Ret,Megf8,Sox11,Eomes	2.67	4.86	+	0.0323
negative regulation of neurogenesis	274	17	Olig2,Sema4d,Col3a1,Mycn,Wnt7a,Sirt2,Sema4c,Hes5,Kank1,Sema6a,Cspg4,Sema4g,Bmp4,Syngap1,Mag,Sox11,Inppl1	4	4.25	+	0.00688
negative regulation of cell development	336	18	Olig2,Sema4d,Col3a1,Mycn,Wnt7a,Sirt2,Sema4c,Hes5,Kank1,Sema6a,Cspg4,Sema4g,Sfrp1,Bmp4,Syngap1,Mag,Sox11,Inppl1	4.91	3.67	+	0.0253
regulation of cell development	950	38	Hdac4,Olig2,Sema4d,Cx3cl1,Col3a1,Col1a1,Mycn,Neurog2,Wnt7a,Nlgn2,Sirt2,Cldn5,Sema4c,Hes5,Rapgef1,Sarm1,Kank1,Gdpd5,Sema6a,Cspg4,Sema4g,Mgll,Sfrp1,Plxnb3,Palm,Epor,Plxnd1,Bmp4,Ret,Rac3,Syngap1,Mag,Ptprf,Megf8,Sox11,Eomes,Inppl1,Islr2	13.88	2.74	+	0.000215
regulation of cell differentiation	1570	53	Wnt4,Hdac4,Sh3pxd2b,Olig2,Il34,Sema4d,Mmp14,Cx3cl1,Prom1,Col3a1,Col1a1,Mycn,Neurog2,Col5a2,Wnt7a,Fam57b,Nlgn2,Sirt2,Cldn5,Sema4c,Hes5,Id3,Gdpd2,Igfbp5,Rapgef1,Sarm1,Ctnnbip1,Osr1,Kank1,Gdpd5,Dact1,Sema6a,Cspg4,Sema4g,Mgll,Sfrp1,Clec2d,Plxnb3,Palm,Epor,Plxnd1,Bmp4,Ret,Rac3,Syngap1,Mag,Ptprf,Megf8,Sox11,Eomes,Hbb-b2,Inppl1,Islr2	22.93	2.31	+	9.47e-05
regulation of developmental process	2242	73	Parvb,Wnt4,Hdac4,Sh3pxd2b,Cdc42ep2,Olig2,Il34,Sema4d,Agt,Nkd1,Mmp14,Cx3cl1,Prom1,Oxtr,Col3a1,Col1a1,Mycn,Neurog2,Col5a2,Wnt7a,Fam57b,Nlgn2,Sirt2,Vash1,Cldn5,Sema4c,Hes5,Id3,Gdpd2,Gsn,Igfbp5,Gna12,Rapgef1,Sarm1,Ctnnbip1,Zic2,Osr1,Kank1,Gdpd5,Igf2,Dact1,Sema6a,Cspg4,Sema4g,Mgll,Sfrp1,Hhip,Gamt,Cd59a,Clec2d,Plxnb3,Palm,Pxn,Cenpe,Pdgfrb,Epor,Plxnd1,Bmp4,Ret,Rac3,Syngap1,Mag,Itga7,Cbln1,Ptprf,Megf8,Bm…	32.75	2.23	+	4.23e-07
regulation of biological process	10353	193	Parvb,Hist1h3a,Wnt4,Hdac4,Sh3pxd2b,Cdc42ep2,Igsf9,Il34,Olig2,Med25,Mcam,Hist1h1d,Sema4d,Igfbpl1,Kif26a,Agt,Nkd1,Fxyd4,Mmp14,Cx3cl1,Marcksl1,Prom1,Npas1,Asap3,Sympk,Oxtr,Med16,Gng7,Hcrtr1,Mal,Hbb-b1,Col3a1,Chst3,Ddr1,Rasd2,Zfp41,Col1a1,Slc26a6,Tacr3,Sdc1,Traf3,Hspa1b,Wdfy1,Atp13a2,Mycn,Neurog2,Casr,Gpr17,Arhgap33,Col5a2,Hist2h2ac,Rab33a,Hexim2,Wnt7a,Fam57b,Sdf2l1,Ace2,Kcng4,Nhlh2,Nlgn2,Sirt2,Prx,V…	151.21	1.28	+	0.0178
biological regulation	10873	199	Parvb,Hist1h3a,Wnt4,Hdac4,Sh3pxd2b,Cdc42ep2,Igsf9,Il34,Olig2,Med25,Mcam,Hist1h1d,Sema4d,Igfbpl1,Kif26a,Agt,Nkd1,Fxyd4,Mmp14,Cx3cl1,Adap1,Marcksl1,Prom1,Npas1,Asap3,Sympk,Oxtr,Med16,Gng7,Hcrtr1,Mal,Hbb-b1,Col3a1,Chst3,Ddr1,Rasd2,Zfp41,Col1a1,Slc26a6,Tacr3,Sdc1,Traf3,Hspa1b,Wdfy1,Atp13a2,Mycn,Neurog2,Casr,Gpr17,Arhgap33,Col5a2,Hist2h2ac,Rab33a,Hexim2,Serinc5,Wnt7a,Fam57b,Sdf2l1,Ace2,Kcng4,Nhlh2,Nlg…	158.81	1.25	+	0.04
regulation of cellular process	9949	187	Hist1h3a,Parvb,Wnt4,Hdac4,Sh3pxd2b,Cdc42ep2,Igsf9,Olig2,Il34,Med25,Mcam,Hist1h1d,Sema4d,Igfbpl1,Kif26a,Agt,Nkd1,Fxyd4,Mmp14,Cx3cl1,Marcksl1,Prom1,Npas1,Asap3,Sympk,Oxtr,Med16,Gng7,Hcrtr1,Mal,Hbb-b1,Col3a1,Chst3,Ddr1,Rasd2,Zfp41,Col1a1,Slc26a6,Tacr3,Sdc1,Traf3,Hspa1b,Wdfy1,Atp13a2,Mycn,Neurog2,Casr,Gpr17,Arhgap33,Col5a2,Hist2h2ac,Rab33a,Hexim2,Wnt7a,Fam57b,Sdf2l1,Ace2,Kcng4,Nhlh2,Nlgn2,Sirt2,Vash1…	145.31	1.29	+	0.0187
negative regulation of cell differentiation	629	26	Wnt4,Hdac4,Olig2,Sema4d,Col3a1,Mycn,Col5a2,Wnt7a,Fam57b,Sirt2,Sema4c,Hes5,Id3,Igfbp5,Osr1,Kank1,Sema6a,Cspg4,Sema4g,Sfrp1,Clec2d,Bmp4,Syngap1,Mag,Sox11,Inppl1	9.19	2.83	+	0.021
negative regulation of developmental process	841	31	Wnt4,Hdac4,Olig2,Sema4d,Agt,Nkd1,Col3a1,Mycn,Col5a2,Wnt7a,Fam57b,Sirt2,Vash1,Sema4c,Hes5,Id3,Igfbp5,Osr1,Kank1,Sema6a,Cspg4,Sema4g,Sfrp1,Hhip,Cd59a,Clec2d,Bmp4,Syngap1,Mag,Sox11,Inppl1	12.28	2.52	+	0.0236
negative regulation of nervous system development	296	17	Olig2,Sema4d,Col3a1,Mycn,Wnt7a,Sirt2,Sema4c,Hes5,Kank1,Sema6a,Cspg4,Sema4g,Bmp4,Syngap1,Mag,Sox11,Inppl1	4.32	3.93	+	0.0192
negative regulation of multicellular organismal process	1047	39	Wnt4,Hdac4,Olig2,Sema4d,Agt,Cx3cl1,Oxtr,Col3a1,Mycn,Col5a2,Wnt7a,Sirt2,Vash1,Ptpro,Sema4c,Hes5,Id3,Igfbp5,Inha,Osr1,Kank1,Sema6a,Cspg4,Sema4g,Adamts18,Sfrp1,Hhip,Cd59a,Clec2d,Nlrx1,Bmp4,Gfra4,Syngap1,Mag,Sox11,Mmp2,Stc1,Inppl1,Atg9a	15.29	2.55	+	0.000877
regulation of multicellular organismal process	2596	81	Wnt4,Hdac4,Olig2,Il34,Sema4d,Agt,Nkd1,Mmp14,Cx3cl1,Prom1,Oxtr,Hcrtr1,Col3a1,Col1a1,Tacr3,Traf3,Mycn,Neurog2,Casr,Col5a2,Wnt7a,Ace2,Nlgn2,Sirt2,Vash1,Cldn5,Ptpro,Sema4c,Hes5,Id3,Gdpd2,Igfbp5,Inha,Rapgef1,Tril,Sarm1,Ctnnbip1,Zic2,Osr1,Kank1,Gdpd5,Darc,Igf2,Dact1,Sema6a,Cspg4,Sema4g,Adamts18,Mgll,Sfrp1,Hhip,Gamt,Cd59a,Clec2d,Nlrx1,Plxnb3,Palm,Pdgfrb,Epor,Plxnd1,Bmp4,Prkcq,Ret,Gfra4,Rac3,Syngap1,Mag,…	37.92	2.14	+	2.22e-07
regulation of nervous system development	857	37	Olig2,Sema4d,Cx3cl1,Oxtr,Col3a1,Mycn,Neurog2,Wnt7a,Nlgn2,Sirt2,Sema4c,Hes5,Rapgef1,Sarm1,Kank1,Gdpd5,Sema6a,Cspg4,Sema4g,Mgll,Sfrp1,Plxnb3,Palm,Epor,Plxnd1,Bmp4,Ret,Rac3,Syngap1,Mag,Cbln1,Ptprf,Megf8,Sox11,Eomes,Inppl1,Islr2	12.52	2.96	+	4.75e-05
regulation of multicellular organismal development	1733	59	Wnt4,Hdac4,Olig2,Il34,Sema4d,Agt,Nkd1,Mmp14,Cx3cl1,Prom1,Oxtr,Col3a1,Col1a1,Mycn,Neurog2,Col5a2,Wnt7a,Nlgn2,Sirt2,Vash1,Cldn5,Sema4c,Hes5,Rapgef1,Sarm1,Ctnnbip1,Zic2,Osr1,Kank1,Gdpd5,Dact1,Sema6a,Cspg4,Sema4g,Mgll,Sfrp1,Hhip,Cd59a,Clec2d,Plxnb3,Palm,Pdgfrb,Epor,Plxnd1,Bmp4,Ret,Rac3,Syngap1,Mag,Cbln1,Ptprf,Megf8,Bmp1,Sox11,Cdk1,Eomes,Hbb-b2,Inppl1,Islr2	25.31	2.33	+	8.77e-06
regulation of neurogenesis	761	35	Olig2,Sema4d,Cx3cl1,Col3a1,Mycn,Neurog2,Wnt7a,Nlgn2,Sirt2,Sema4c,Hes5,Rapgef1,Sarm1,Kank1,Gdpd5,Sema6a,Cspg4,Sema4g,Mgll,Sfrp1,Plxnb3,Palm,Epor,Plxnd1,Bmp4,Ret,Rac3,Syngap1,Mag,Ptprf,Megf8,Sox11,Eomes,Inppl1,Islr2	11.11	3.15	+	2.63e-05
generation of neurons	1400	59	Wnt4,Igsf9,Olig2,Sema4d,Kif26a,Cx3cl1,Prom1,Col3a1,Mycn,Neurog2,Wnt7a,Nlgn2,Sirt2,Sox4,Ptpro,Sema4c,Olig1,Hes5,Rapgef1,Dpysl4,Unc5b,Sarm1,Zic2,Kank1,Gdpd5,Dact1,Cnp,Sema6a,Tspan2,Cspg4,Casp3,Sema4g,Ndn,Mgll,Sfrp1,Hhip,Plp1,Plxnb3,Palm,Epor,Dcx,Plxnd1,Bmp4,Ret,Rac3,Syngap1,Mag,Tsku,Cbln1,Ptprf,Megf8,Nfasc,Sox11,Eomes,Lrfn4,Mmp2,Tnc,Inppl1,Islr2	20.45	2.89	+	1.94e-09
axon development	324	19	Kif26a,Neurog2,Ptpro,Unc5b,Zic2,Cnp,Sema6a,Tspan2,Ndn,Plp1,Plxnb3,Dcx,Plxnd1,Tsku,Megf8,Nfasc,Lrfn4,Mmp2,Tnc	4.73	4.01	+	0.00362
neuron projection development	550	27	Igsf9,Kif26a,Neurog2,Wnt7a,Ptpro,Dpysl4,Unc5b,Zic2,Gdpd5,Dact1,Cnp,Sema6a,Tspan2,Ndn,Plp1,Plxnb3,Dcx,Plxnd1,Rac3,Syngap1,Tsku,Ptprf,Megf8,Nfasc,Lrfn4,Mmp2,Tnc	8.03	3.36	+	0.000499
cell projection organization	912	32	Parvb,Igsf9,Kif26a,Neurog2,Wnt7a,Ptpro,Hes5,Gsn,Dpysl4,Unc5b,Zic2,Gdpd5,Dact1,Cnp,Sema6a,Tspan2,Ndn,Plp1,Plxnb3,Pxn,Dcx,Plxnd1,Rac3,Syngap1,Tsku,Ptprf,Megf8,Nfasc,Lrfn4,Mmp2,Tnc,Inppl1	13.32	2.4	+	0.0443
neuron development	711	30	Igsf9,Kif26a,Neurog2,Wnt7a,Ptpro,Hes5,Dpysl4,Unc5b,Zic2,Gdpd5,Dact1,Cnp,Sema6a,Tspan2,Cspg4,Ndn,Plp1,Plxnb3,Dcx,Plxnd1,Ret,Rac3,Syngap1,Tsku,Ptprf,Megf8,Nfasc,Lrfn4,Mmp2,Tnc	10.38	2.89	+	0.00229
neuron differentiation	883	41	Wnt4,Igsf9,Olig2,Kif26a,Prom1,Neurog2,Wnt7a,Sox4,Ptpro,Olig1,Hes5,Dpysl4,Unc5b,Zic2,Gdpd5,Dact1,Cnp,Sema6a,Tspan2,Cspg4,Casp3,Ndn,Sfrp1,Plp1,Plxnb3,Dcx,Plxnd1,Bmp4,Ret,Rac3,Syngap1,Tsku,Cbln1,Ptprf,Megf8,Nfasc,Sox11,Eomes,Lrfn4,Mmp2,Tnc	12.9	3.18	+	7.92e-07
regulation of cell morphogenesis involved in differentiation	347	18	Sema4d,Col1a1,Wnt7a,Sema4c,Sarm1,Kank1,Sema6a,Sema4g,Mgll,Sfrp1,Plxnb3,Plxnd1,Ret,Rac3,Syngap1,Ptprf,Megf8,Islr2	5.07	3.55	+	0.0392
regulation of cell morphogenesis	536	24	Parvb,Cdc42ep2,Sema4d,Col1a1,Wnt7a,Sema4c,Gna12,Sarm1,Kank1,Sema6a,Sema4g,Mgll,Sfrp1,Plxnb3,Palm,Pxn,Plxnd1,Ret,Rac3,Syngap1,Itga7,Ptprf,Megf8,Islr2	7.83	3.07	+	0.0135
regulation of cellular component organization	2227	64	Parvb,Wnt4,Hdac4,Cdc42ep2,Igsf9,Med25,Sema4d,Igfbpl1,Kif26a,Agt,Mmp14,Asap3,Oxtr,Ddr1,Col1a1,Sdc1,Atp13a2,Rab33a,Wnt7a,Ace2,Nlgn2,Sirt2,Sema4c,Gsn,Igfbp5,Gna12,Rapgef1,Sarm1,Ctnnbip1,Sbf1,Kank1,Igf2,Dact1,Sema6a,Vps37b,Cspg4,Sema4g,Tbc1d16,Mgll,Sfrp1,Ncan,Plxnb3,Palm,Pxn,Cenpe,Pdgfrb,Epor,Plxnd1,Grik5,Bmp4,Prkcq,Ret,Rac3,Syngap1,Mag,Itga7,Cbln1,Sncaip,Ptprf,Megf8,Ckap2,Kif11,Inppl1,Islr2	32.53	1.97	+	0.00096
regulation of anatomical structure morphogenesis	964	36	Parvb,Wnt4,Cdc42ep2,Sema4d,Agt,Nkd1,Cx3cl1,Col1a1,Col5a2,Wnt7a,Vash1,Sema4c,Gsn,Gna12,Sarm1,Osr1,Kank1,Dact1,Sema6a,Sema4g,Mgll,Sfrp1,Hhip,Cd59a,Plxnb3,Palm,Pxn,Plxnd1,Bmp4,Ret,Rac3,Syngap1,Itga7,Ptprf,Megf8,Islr2	14.08	2.56	+	0.00265
regulation of neuron projection development	472	24	Sema4d,Wnt7a,Nlgn2,Sema4c,Rapgef1,Sarm1,Kank1,Sema6a,Cspg4,Sema4g,Mgll,Sfrp1,Plxnb3,Palm,Epor,Plxnd1,Bmp4,Ret,Syngap1,Mag,Ptprf,Megf8,Inppl1,Islr2	6.89	3.48	+	0.00148
regulation of neuron differentiation	628	32	Olig2,Sema4d,Mycn,Neurog2,Wnt7a,Nlgn2,Sema4c,Hes5,Rapgef1,Sarm1,Kank1,Gdpd5,Sema6a,Cspg4,Sema4g,Mgll,Sfrp1,Plxnb3,Palm,Epor,Plxnd1,Bmp4,Ret,Rac3,Syngap1,Mag,Ptprf,Megf8,Sox11,Eomes,Inppl1,Islr2	9.17	3.49	+	1.17e-05
regulation of cell projection organization	597	27	Hdac4,Cdc42ep2,Sema4d,Wnt7a,Nlgn2,Sema4c,Rapgef1,Sarm1,Kank1,Sema6a,Cspg4,Sema4g,Mgll,Sfrp1,Plxnb3,Palm,Epor,Plxnd1,Bmp4,Prkcq,Ret,Syngap1,Mag,Ptprf,Megf8,Inppl1,Islr2	8.72	3.1	+	0.00247
central nervous system development	694	34	Wnt4,Olig2,Agt,Bcan,Col4a1,Col3a1,Neurog2,Wnt7a,Fabp7,Sox4,Sema4c,Olig1,Hes5,Hspg2,Zic2,B3gnt5,Gdpd5,Cnp,Tspan2,Ndn,Mbp,Hapln3,Ncan,Plp1,B4galt2,Epor,Dcx,Bmp4,Rac3,Tsku,Cbln1,Fa2h,Sox11,Eomes	10.14	3.35	+	9.4e-06
blood vessel development	476	22	Mcam,Agt,Cx3cl1,Col4a1,Col3a1,Col1a1,Wnt7a,Vash1,Sox4,Hspg2,Rapgef1,Unc5b,Osr1,Cspg4,Pdgfrb,Epor,Plxnd1,Bmp4,Itga7,Col1a2,Megf8,Mmp2	6.95	3.16	+	0.0224
cell migration	680	28	Sema4d,Mmp14,Cx3cl1,Asap3,Ddr1,Sdc1,Neurog2,Wnt7a,Ptpro,Sema4c,Depdc1b,Apcdd1,Dchs1,Sema6a,Cspg4,Sema4g,Ndn,Plxnb3,Pdgfrb,Dcx,Plxnd1,Prkcq,Ret,Itga7,Ptprf,Megf8,Gipc1,Mmp2	9.93	2.82	+	0.00924
locomotion	984	35	Sema4d,Kif26a,Mmp14,Cx3cl1,Asap3,Ddr1,Sdc1,Neurog2,Wnt7a,Nlgn2,Ptpro,Sema4c,Depdc1b,Dpysl4,Unc5b,Zic2,Apcdd1,Dchs1,Sema6a,Cspg4,Sema4g,Ndn,Plxnb3,Pdgfrb,Dcx,Plxnd1,Bmp4,Prkcq,Ret,Itga7,Ptprf,Megf8,Gipc1,Nfasc,Mmp2	14.37	2.44	+	0.0117
cell adhesion	889	36	Parvb,Wnt4,Igsf9,Mcam,Sema4d,Agt,Cx3cl1,Sympk,Bcan,Col3a1,Ddr1,Pcdh18,Nlgn2,Nid1,Sox4,Cldn5,Hes5,Cdhr1,Cldn11,Rapgef1,Igsf9b,Dchs1,Hapln3,Sfrp1,Ncan,Pxn,Mog,Ret,Mag,Itga7,Cbln1,Ptprf,Nfasc,Eomes,Tnc,Inppl1	12.98	2.77	+	0.00038
biological adhesion	899	37	Parvb,Wnt4,Igsf9,Mcam,Sema4d,Agt,Cx3cl1,Sympk,Bcan,Col3a1,Ddr1,Pcdh18,Ace2,Nlgn2,Nid1,Sox4,Cldn5,Hes5,Cdhr1,Cldn11,Rapgef1,Igsf9b,Dchs1,Hapln3,Sfrp1,Ncan,Pxn,Mog,Ret,Mag,Itga7,Cbln1,Ptprf,Nfasc,Eomes,Tnc,Inppl1	13.13	2.82	+	0.000162
regulation of cell migration	693	27	Wnt4,Hdac4,Mcam,Sema4d,Agt,Mmp14,Cx3cl1,Col3a1,Col1a1,Wnt7a,Vash1,Sema4c,Gsn,Igfbp5,Gna12,Kank1,Sema6a,Sema4g,Sfrp1,Plxnb3,Pdgfrb,Plxnd1,Bmp4,Ret,Ptp4a1,Mmp2,Stc1	10.12	2.67	+	0.0394
positive regulation of cell differentiation	910	33	Wnt4,Sh3pxd2b,Il34,Olig2,Sema4d,Mmp14,Cx3cl1,Prom1,Col1a1,Neurog2,Nlgn2,Sirt2,Cldn5,Gdpd2,Rapgef1,Ctnnbip1,Gdpd5,Dact1,Sema6a,Sfrp1,Plxnb3,Palm,Epor,Bmp4,Ret,Rac3,Mag,Ptprf,Megf8,Sox11,Eomes,Hbb-b2,Islr2	13.29	2.48	+	0.0158
positive regulation of developmental process	1254	43	Wnt4,Sh3pxd2b,Il34,Olig2,Sema4d,Agt,Mmp14,Cx3cl1,Prom1,Oxtr,Col1a1,Neurog2,Wnt7a,Nlgn2,Sirt2,Cldn5,Gdpd2,Rapgef1,Ctnnbip1,Zic2,Osr1,Gdpd5,Igf2,Dact1,Sema6a,Sfrp1,Plxnb3,Palm,Pdgfrb,Epor,Bmp4,Ret,Rac3,Mag,Cbln1,Ptprf,Megf8,Bmp1,Sox11,Cdk1,Eomes,Hbb-b2,Islr2	18.32	2.35	+	0.00178
positive regulation of biological process	4866	110	Wnt4,Hdac4,Sh3pxd2b,Cdc42ep2,Olig2,Il34,Med25,Mcam,Sema4d,Agt,Nkd1,Mmp14,Cx3cl1,Marcksl1,Prom1,Sympk,Oxtr,Med16,Hcrtr1,Mal,Col3a1,Chst3,Rasd2,Col1a1,Slc26a6,Tacr3,Sdc1,Traf3,Wdfy1,Atp13a2,Mycn,Neurog2,Casr,Wnt7a,Ace2,Nlgn2,Sirt2,Vash1,Nid1,Sox4,Grm4,Cldn5,Sema4c,Hes5,Id3,Depdc1b,Top2a,Gdpd2,Gsn,Igfbp5,Inha,Rapgef1,Tril,Dedd2,Unc5b,Ctnnbip1,Zic2,Osr1,Masp1,Kank1,Igsf9b,Gdpd5,Igf2,Dact1,Wiz,Sema6a,…	71.07	1.55	+	0.0037
positive regulation of cellular process	4515	104	Wnt4,Hdac4,Sh3pxd2b,Cdc42ep2,Olig2,Il34,Med25,Mcam,Sema4d,Agt,Nkd1,Mmp14,Cx3cl1,Marcksl1,Prom1,Sympk,Oxtr,Med16,Hcrtr1,Mal,Col3a1,Chst3,Rasd2,Col1a1,Slc26a6,Sdc1,Wdfy1,Atp13a2,Mycn,Neurog2,Casr,Wnt7a,Ace2,Nlgn2,Sirt2,Nid1,Sox4,Grm4,Cldn5,Sema4c,Hes5,Id3,Depdc1b,Top2a,Gdpd2,Gsn,Igfbp5,Inha,Rapgef1,Dedd2,Unc5b,Ctnnbip1,Zic2,Osr1,Kank1,Igsf9b,Gdpd5,Igf2,Dact1,Wiz,Sema6a,Vps37b,Hrk,Cspg4,Casp3,Sema4g…	65.94	1.58	+	0.0037
positive regulation of signal transduction	1238	41	Wnt4,Sema4d,Agt,Nkd1,Cx3cl1,Hcrtr1,Mal,Col3a1,Rasd2,Col1a1,Wdfy1,Wnt7a,Nlgn2,Sox4,Grm4,Sema4c,Hes5,Depdc1b,Gsn,Igfbp5,Inha,Dedd2,Unc5b,Zic2,Kank1,Igsf9b,Igf2,Dact1,Cspg4,Sfrp1,Pxn,Pdgfrb,Epor,Pim2,Bmp4,Prkcq,Ret,Traf4,Gipc1,Bmp1,Sox11	18.08	2.27	+	0.0084
regulation of response to stimulus	3185	87	Hist1h3a,Wnt4,Hdac4,Sema4d,Kif26a,Agt,Nkd1,Mmp14,Cx3cl1,Med16,Hcrtr1,Mal,Hbb-b1,Col3a1,Chst3,Rasd2,Col1a1,Tacr3,Traf3,Wdfy1,Casr,Gpr17,Rab33a,Wnt7a,Sdf2l1,Ace2,Nlgn2,Sirt2,Vash1,Fabp7,Sox4,Grm4,Ptpro,Sema4c,Hes5,Depdc1b,Gsn,Igfbp5,Inha,Gna12,Rapgef1,Hist1h3a,Tril,Dedd2,Unc5b,Ctnnbip1,Zic2,Apcdd1,Masp1,Kank1,Igsf9b,Gdpd5,Igf2,Dact1,Sema6a,Hist1h3a,Cspg4,Sema4g,Adamts18,Mgll,Sfrp1,Hhip,Derl3,Cd59a,…	46.52	1.87	+	2.7e-05
regulation of signal transduction	2318	64	Wnt4,Sema4d,Kif26a,Agt,Nkd1,Mmp14,Cx3cl1,Med16,Hcrtr1,Mal,Col3a1,Rasd2,Col1a1,Wdfy1,Wnt7a,Sdf2l1,Ace2,Nlgn2,Sox4,Grm4,Ptpro,Sema4c,Hes5,Depdc1b,Gsn,Igfbp5,Inha,Gna12,Rapgef1,Dedd2,Unc5b,Ctnnbip1,Zic2,Apcdd1,Kank1,Igsf9b,Gdpd5,Igf2,Dact1,Cspg4,Mgll,Sfrp1,Hhip,Cd59a,Nlrx1,Palm,Pxn,Pdgfrb,Epor,Pim2,Bmp4,Prkcq,Ret,Syngap1,Traf4,Tsku,Phlda3,Ptprf,Cnksr3,Gipc1,Bmp1,Sox11,Inppl1,Cacng5	33.86	1.89	+	0.00393
regulation of cell communication	2691	73	Wnt4,Sema4d,Kif26a,Agt,Nkd1,Mmp14,Cx3cl1,Oxtr,Med16,Hcrtr1,Mal,Col3a1,Rasd2,Col1a1,Wdfy1,Casr,Rab33a,Wnt7a,Sdf2l1,Ace2,Nlgn2,Sox4,Grm4,Ptpro,Sema4c,Hes5,Depdc1b,Gsn,Syngr1,Igfbp5,Inha,Gna12,Rapgef1,Dedd2,Unc5b,Rims4,Ctnnbip1,Zic2,Apcdd1,Kank1,Igsf9b,Gdpd5,Rin1,Igf2,Dact1,Cspg4,Mgll,Sfrp1,Hhip,Cd59a,Nlrx1,Palm,Pxn,Pdgfrb,Epor,Pim2,Grik5,Bmp4,Pck2,Prkcq,Ret,Syngap1,Traf4,Tsku,Sncaip,Phlda3,Ptprf,Cn…	39.3	1.86	+	0.000982
regulation of signaling	2647	73	Wnt4,Sema4d,Kif26a,Agt,Nkd1,Mmp14,Cx3cl1,Oxtr,Med16,Hcrtr1,Mal,Col3a1,Rasd2,Col1a1,Wdfy1,Casr,Wnt7a,Sdf2l1,Ace2,Nlgn2,Sox4,Grm4,Ptpro,Sema4c,Hes5,Depdc1b,Gsn,Syngr1,Igfbp5,Inha,Gna12,Rapgef1,Dedd2,Unc5b,Rims4,Ctnnbip1,Zic2,Apcdd1,Kank1,Igsf9b,Gdpd5,Rin1,Igf2,Dact1,Cspg4,Tbc1d16,Mgll,Sfrp1,Hhip,Cd59a,Nlrx1,Palm,Pxn,Pdgfrb,Epor,Pim2,Grik5,Bmp4,Pck2,Prkcq,Ret,Syngap1,Traf4,Tsku,Sncaip,Phlda3,Ptprf,C…	38.66	1.89	+	0.000511
positive regulation of cell communication	1422	44	Wnt4,Sema4d,Agt,Nkd1,Cx3cl1,Oxtr,Hcrtr1,Mal,Col3a1,Rasd2,Col1a1,Wdfy1,Casr,Wnt7a,Nlgn2,Sox4,Grm4,Sema4c,Hes5,Depdc1b,Gsn,Igfbp5,Inha,Dedd2,Unc5b,Zic2,Kank1,Igsf9b,Igf2,Dact1,Cspg4,Sfrp1,Pxn,Pdgfrb,Epor,Pim2,Bmp4,Pck2,Prkcq,Ret,Traf4,Gipc1,Bmp1,Sox11	20.77	2.12	+	0.0193
positive regulation of signaling	1402	44	Wnt4,Sema4d,Agt,Nkd1,Cx3cl1,Oxtr,Hcrtr1,Mal,Col3a1,Rasd2,Col1a1,Wdfy1,Casr,Wnt7a,Nlgn2,Sox4,Grm4,Sema4c,Hes5,Depdc1b,Gsn,Igfbp5,Inha,Dedd2,Unc5b,Zic2,Kank1,Igsf9b,Igf2,Dact1,Cspg4,Sfrp1,Pxn,Pdgfrb,Epor,Pim2,Bmp4,Pck2,Prkcq,Ret,Traf4,Gipc1,Bmp1,Sox11	20.48	2.15	+	0.0134
cell surface receptor signaling pathway	1615	53	Wnt4,Sema4d,Agt,Nkd1,Cx3cl1,Gng7,Col3a1,Ddr1,Sdc1,Traf3,Wnt7a,Sirt2,Sox4,Grm4,Cldn5,Sema4c,Hes5,Inha,Rapgef1,Dedd2,Neurl1b,Unc5b,Ctnnbip1,Apcdd1,Darc,Igf2,Dact1,Sema6a,Tspan2,Cspg4,Casp3,Sema4g,Ndn,Gpr125,Gabra6,Sfrp1,Hhip,Plp1,Plxnb3,Pxn,Pdgfrb,Epor,Plxnd1,Grik5,Bmp4,Ret,Gfra4,Itga7,Tspan9,Gabra2,Col1a2,Megf8,Bmp1	23.59	2.25	+	0.000238
negative regulation of response to stimulus	1301	42	Wnt4,Sema4d,Kif26a,Agt,Nkd1,Mmp14,Cx3cl1,Col3a1,Gpr17,Ace2,Sirt2,Fabp7,Ptpro,Sema4c,Igfbp5,Rapgef1,Unc5b,Ctnnbip1,Apcdd1,Kank1,Gdpd5,Igf2,Dact1,Sema6a,Sema4g,Adamts18,Sfrp1,Hhip,Derl3,Cd59a,Clec2d,Nlrx1,Palm,Epor,Bmp4,Prkcq,Syngap1,Tsku,Phlda3,Ptprf,Cnksr3,Inppl1	19	2.21	+	0.0117
regulation of biological quality	3123	77	Parvb,Wnt4,Cdc42ep2,Igsf9,Sema4d,Agt,Cx3cl1,Prom1,Oxtr,Hbb-b1,Chst3,Ddr1,Slc26a6,Tacr3,Atp13a2,Casr,Wnt7a,Ace2,Nlgn2,Sox4,Ptpro,Sema4c,Cdhr1,Gsn,Syngr1,Igfbp5,Inha,Gna12,Rims4,Ctnnbip1,Kank1,Igsf9b,Rin1,Igf2,Dact1,Cnp,Wiz,Sema6a,Slc39a3,Casp3,Sema4g,Adamts18,Ndn,Mgll,Cyp11a1,Sfrp1,Ncan,Tex15,Plxnb3,Palm,Pxn,Pdgfrb,Epor,Pim2,Plxnd1,Grik5,Bmp4,Pck2,Prkcq,Abhd5,Ret,Nnt,Rac3,Syngap1,Itga7,Cbln1,Gabra…	45.61	1.69	+	0.0175
Unclassified	1776	10	Hist1h3a,Gm6430,Cldn14,Pdlim2,Col9a3,Muc1,Hist1h3a,Kcng2,Hist1h3a,Hist1h3a,Cecr6,Abhd8,Gm9844	25.94	0.39	-	0
GO molecular function complete	Mus musculus - REFLIST (22320)	#	Gene_id	expected	Fold Enrichment	+/-	P value
platelet-derived growth factor binding	12	5	Col4a1,Col3a1,Col1a1,Pdgfrb,Col1a2	0.18	28.53	+	0.00353
protein binding	7764	171	Hist1h3a,Parvb,Wnt4,Hdac4,Sh3pxd2b,Cdc42ep2,Igsf9,Olig2,Il34,Med25,Hist1h1d,Sema4d,Igfbpl1,Tjap1,Kif26a,Agt,Nkd1,Fxyd4,Mmp14,Cx3cl1,Marcksl1,Mospd3,Prom1,Galk1,Npas1,Med16,Cbln3,Hcrtr1,Col4a1,Col3a1,Ddr1,Rasd2,Col1a1,Slc26a6,Sdc1,Traf3,C1qtnf4,Adam11,Hspa1b,Wdfy1,Mycn,Neurog2,Casr,Pcdh18,Arhgap33,Col5a2,Loxl1,Hist2h2ac,Adamts4,Rrm2,Wnt7a,Sdf2l1,Ace2,Kcng4,Nhlh2,Cldn14,Serpinh1,Myom3,Nlgn2,Sirt2,P…	113.4	1.51	+	1.5e-07
binding	12136	230	Parvb,Hist1h3a,Wnt4,Hdac4,Sh3pxd2b,Mrc1,Cdc42ep2,Igsf9,Tmem163,Il34,Olig2,Med25,Adamts2,Hist1h1d,Sema4d,Igfbpl1,Adamts10,Tjap1,Kif26a,Agt,Atp5g1,Nkd1,Fxyd4,Mmp14,Cx3cl1,Adap1,Marcksl1,Mospd3,Prom1,Galk1,Npas1,Asap3,Sbk1,Bcan,Oxtr,Pgls,Med16,Cbln3,Hcrtr1,Col4a1,Col3a1,Rpap1,Ddr1,Rasd2,Zfp41,Col1a1,Slc26a6,Sdc1,Cybrd1,Traf3,C1qtnf4,Adam11,Hspa1b,Wdfy1,Atp13a2,Mycn,Neurog2,Casr,Pcdh18,Arhgap33,Col5a…	177.26	1.3	+	4.98e-06
extracellular matrix structural constituent	43	8	Bcan,Col4a1,Col3a1,Col1a1,Col5a2,Hapln3,Ncan,Col1a2	0.63	12.74	+	0.000976
metalloendopeptidase activity	103	11	Adamts2,Adamts10,Mmp14,Adam11,Adamts4,Adamts15,Mmp15,Mme,Adamts18,Bmp1,Mmp2	1.5	7.31	+	0.00153
metallopeptidase activity	175	12	Hist1h3a,Mcam,Col4a5,Gm6430,Col9a3,Syngr1,Muc1,Hist1h3a,Hrk,Hist1h3a,Pllp,Derl3,Hist1h3a,Cecr6,Mog,Gm9844	2.56	4.69	+	0.042
Unclassified
GO cellular component complete	Mus musculus - REFLIST (22320)	#	Gene_id	expected	Fold Enrichment	+/-	P value
fibrillar collagen trimer	12	4	Col3a1,Col1a1,Col5a2,Col1a2	0.18	22.82	+	0.0411
extracellular region part	3624	93	Hist1h3a,Wnt4,Il34,Mcam,Adamts2,Sema4d,Enpp6,Adamts10,Agt,Cx3cl1,Marcksl1,Prom1,Col4a5,Galk1,Bcan,Pgls,Gng7,Cbln3,Col4a1,Col3a1,Ddr1,Col1a1,Sdc1,Cybrd1,C1qtnf4,Capn5,Col5a2,Loxl1,Hist2h2ac,Adamts4,Serinc5,Wnt7a,Adamts15,Ace2,Serpinh1,Pdlim2,Vash1,Nid1,Cldn5,Ptpro,Sema4c,Hspg2,Serpina3g,Gsn,Igfbp5,Cldn11,Inha,Hist1h3a,Mme,Gnb4,Lrrc26,Masp1,Kcng2,H2afj,Tmem132a,Ly75,Igf2,Cnp,Wiz,Vps37b,Hist1h3a,Csp…	52.93	1.76	+	2.23e-05
extracellular region	4173	101	Hist1h3a,Wnt4,Il34,Mcam,Adamts2,Sema4d,Igfbpl1,Enpp6,Adamts10,Agt,Cx3cl1,Marcksl1,Prom1,Col4a5,Galk1,Bcan,Pgls,Gng7,Cbln3,Col4a1,Col3a1,Ddr1,Col1a1,Sdc1,Cybrd1,C1qtnf4,Capn5,Col5a2,Loxl1,Hist2h2ac,Adamts4,Serinc5,Wnt7a,Adamts15,Ace2,Serpinh1,Vash1,Pdlim2,Nid1,Cldn5,Ptpro,Sema4c,Hspg2,Serpina3g,Gsn,Igfbp5,Cldn11,Inha,Hist1h3a,Mme,Gnb4,Btbd17,Lrrc26,Masp1,Kcng2,H2afj,Tmem132a,Ly75,Igf2,Cnp,Wiz,Vps3…	60.95	1.66	+	8.33e-05
proteinaceous extracellular matrix	339	24	Wnt4,Adamts2,Adamts10,Col4a5,Bcan,Col4a1,Col3a1,Col1a1,Col5a2,Loxl1,Adamts4,Wnt7a,Adamts15,Nid1,Hspg2,Adamts18,Hapln3,Sfrp1,Ncan,Bmp4,Col1a2,Bmp1,Mmp2,Tnc	4.95	4.85	+	4.7e-07
extracellular matrix	398	26	Wnt4,Adamts2,Adamts10,Mmp14,Col4a5,Bcan,Col4a1,Col3a1,Col1a1,Col5a2,Loxl1,Adamts4,Wnt7a,Adamts15,Nid1,Hspg2,Mmp15,Adamts18,Hapln3,Sfrp1,Ncan,Bmp4,Col1a2,Bmp1,Mmp2,Tnc	5.81	4.47	+	4.61e-07
banded collagen fibril	12	4	Col3a1,Col1a1,Col5a2,Col1a2	0.18	22.82	+	0.0411
complex of collagen trimers	19	6	Col4a5,Col4a1,Col3a1,Col1a1,Col5a2,Col1a2	0.28	21.62	+	0.000586
extracellular matrix component	132	11	Adamts10,Col4a5,Col4a1,Col3a1,Col1a1,Col5a2,Loxl1,Nid1,Hspg2,Col1a2,Tnc	1.93	5.71	+	0.00644
compact myelin	19	5	Sirt2,Cldn5,Mbp,Pllp,Mag	0.28	18.02	+	0.0129
cell part	14646	265	Parvb,Hist1h3a,Wnt4,Hdac4,Sh3pxd2b,Mrc1,Cdc42ep2,Igsf9,Tmem163,Olig2,Med25,Mcam,Hist1h1d,Sema4d,Enpp6,Tjap1,Kif26a,Agt,Aldh3b2,Atp5g1,Nkd1,Fxyd4,Mmp14,Cx3cl1,Adap1,Marcksl1,Mospd3,Prom1,Galk1,Npas1,Asap3,Sbk1,Opalin,Sympk,Bcan,Ky,Oxtr,Pgls,Med16,Gng7,Cbln3,Hcrtr1,Mal,Hbb-b1,Rpap1,Chst3,Ddr1,Rasd2,Zfp41,Col1a1,Slc26a6,Tacr3,Sdc1,Cybrd1,Traf3,Capn5,Hspa1b,Yipf3,Wdfy1,Atp13a2,Mycn,St6galnac4,Neurog2…	213.92	1.24	+	3.59e-07
cell	14652	265	Parvb,Hist1h3a,Wnt4,Hdac4,Sh3pxd2b,Mrc1,Cdc42ep2,Igsf9,Tmem163,Olig2,Med25,Mcam,Hist1h1d,Sema4d,Enpp6,Tjap1,Kif26a,Agt,Aldh3b2,Atp5g1,Nkd1,Fxyd4,Mmp14,Cx3cl1,Adap1,Marcksl1,Mospd3,Prom1,Galk1,Npas1,Asap3,Sbk1,Opalin,Sympk,Bcan,Ky,Oxtr,Pgls,Med16,Gng7,Cbln3,Hcrtr1,Mal,Hbb-b1,Rpap1,Chst3,Ddr1,Rasd2,Zfp41,Col1a1,Slc26a6,Tacr3,Sdc1,Cybrd1,Traf3,Capn5,Hspa1b,Yipf3,Wdfy1,Atp13a2,Mycn,St6galnac4,Neurog2…	214	1.24	+	3.82e-07
myelin sheath	201	16	Serinc5,Sirt2,Prx,Cldn5,Gsn,Cldn11,Gnb4,Cnp,Tspan2,Mbp,Pllp,Plp1,Mog,Mag,Nfasc,Gjc2	2.94	5.45	+	8.85e-05
nucleosome	56	8	Hist1h3a,Hist1h1d,Hist2h2ac,Hist1h1e,Hist1h3a,H2afj,Hist1h3a,Hist1h1b,Hist1h3a,Hist3h2ba,Hist1h2bp	0.82	9.78	+	0.00274
DNA packaging complex	62	8	Hist1h3a,Hist1h1d,Hist2h2ac,Hist1h1e,Hist1h3a,H2afj,Hist1h3a,Hist1h1b,Hist1h3a,Hist3h2ba,Hist1h2bp	0.91	8.83	+	0.00574
focal adhesion	351	18	Parvb,Mcam,Mmp14,Asap3,Sdc1,Capn5,Pdlim2,Hspg2,Gsn,Gna12,Mme,Cspg4,Csrp2,Pxn,Pdgfrb,Tspan9,Nfasc,Tnc	5.13	3.51	+	0.0072
cell-substrate adherens junction	356	19	Parvb,Mcam,Mmp14,Asap3,Sdc1,Capn5,Pdlim2,Hspg2,Gsn,Gna12,Mme,Cspg4,Csrp2,Pxn,Pdgfrb,Itga7,Tspan9,Nfasc,Tnc	5.2	3.65	+	0.00224
adherens junction	426	20	Parvb,Mcam,Mmp14,Asap3,Oxtr,Sdc1,Capn5,Pdlim2,Hspg2,Gsn,Gna12,Mme,Cspg4,Csrp2,Pxn,Pdgfrb,Itga7,Tspan9,Nfasc,Tnc	6.22	3.21	+	0.00798
anchoring junction	443	20	Parvb,Sh3pxd2b,Tmem163,Igsf9,Mcam,Tjap1,Mmp14,Asap3,Opalin,Sympk,Oxtr,Cbln3,Sdc1,Capn5,Cldn14,Nlgn2,Sirt2,Pdlim2,Prx,Fabp7,Cldn5,Sema4c,Hspg2,Gsn,Syngr1,Cldn11,Gna12,Rims4,Mme,Sarm1,Dact1,Cspg4,Gabra6,Csrp2,Pxn,Pdgfrb,Grik5,Syngap1,Traf4,Itga7,Tspan9,Cbln1,Gabra2,Nfasc,Gjc2,Tnc,Cacng5	6.47	3.09	+	0.014
cell junction	1159	47	Parvb,Sh3pxd2b,Tmem163,Igsf9,Mcam,Tjap1,Mmp14,Asap3,Opalin,Sympk,Oxtr,Cbln3,Sdc1,Capn5,Cldn14,Nlgn2,Sirt2,Pdlim2,Prx,Fabp7,Cldn5,Sema4c,Hspg2,Gsn,Syngr1,Cldn11,Gna12,Rims4,Mme,Sarm1,Dact1,Cspg4,Gabra6,Csrp2,Pxn,Pdgfrb,Grik5,Syngap1,Traf4,Itga7,Tspan9,Cbln1,Gabra2,Nfasc,Gjc2,Tnc,Cacng5	16.93	2.78	+	4.05e-07
cell-substrate junction	361	19	Parvb,Mcam,Mmp14,Asap3,Sdc1,Capn5,Pdlim2,Hspg2,Gsn,Gna12,Mme,Cspg4,Csrp2,Pxn,Pdgfrb,Itga7,Tspan9,Nfasc,Tnc	5.27	3.6	+	0.00274
synapse	815	29	Hdac4,Tmem163,Igsf9,Cx3cl1,Col4a5,Bcan,Cbln3,Nlgn2,Grm4,Ptpro,Sema4c,Syngr1,Rims4,Mme,Sarm1,Igsf9b,Dact1,Mgll,Gabra6,Palm,Grik5,Prkcq,Syngap1,Itga7,Cbln1,Gabra2,Ptprf,Gipc1,Cacng5	11.9	2.44	+	0.0151
membrane region	1086	35	Prom1,Oxtr,Mal,Ddr1,Slc26a6,Tacr3,Cybrd1,Casr,Serpinh1,Nlgn2,Grm4,Cldn5,Ptpro,Sema4c,Cdhr1,Gna12,Muc1,Unc5b,Rims4,Kank1,Casp3,Pllp,Gabra6,Mfsd10,Slc27a4,Palm,Pdgfrb,Mog,Grik5,Ret,Cbln1,Gabra2,Stc1,Cacng5,Ap2s1	15.86	2.21	+	0.0153
membrane part	6735	147	Mrc1,Tmem163,Igsf9,Mcam,Sema4d,Enpp6,Atp5g1,Fxyd4,Mmp14,Cx3cl1,Mospd3,Prom1,Opalin,Bcan,Oxtr,Gng7,Hcrtr1,Mal,Chst3,Ddr1,Slc26a6,Tacr3,Sdc1,Cybrd1,Traf3,Adam11,Yipf3,Atp13a2,St6galnac4,Casr,Gpr17,Pcdh18,Prrt3,Serinc5,Fam57b,Sdf2l1,Ace2,Kcng4,Gal3st1,Cldn14,Serpinh1,Nlgn2,Grm4,Cldn5,Ptpro,Sema4c,Mgat4b,Igdcc3,Cdhr1,Gdpd2,Syngr1,Cldn11,Inha,Gna12,Muc1,Tril,Pigo,Unc5b,Rims4,Mmp15,Mme,Gnb4,Sarm1,Slc2a…	98.37	1.49	+	1.22e-05
membrane	9079	185	Hist1h3a,Parvb,Mrc1,Cdc42ep2,Tmem163,Igsf9,Mcam,Sema4d,Enpp6,Tjap1,Atp5g1,Nkd1,Fxyd4,Mmp14,Cx3cl1,Adap1,Marcksl1,Mospd3,Prom1,Opalin,Sympk,Bcan,Oxtr,Med16,Gng7,Hcrtr1,Mal,Chst3,Ddr1,Rasd2,Slc26a6,Tacr3,Sdc1,Cybrd1,Traf3,Adam11,Yipf3,Atp13a2,St6galnac4,Casr,Gpr17,Pcdh18,Prrt3,Arhgap33,Rab33a,Serinc5,Fam57b,Sdf2l1,Ace2,Kcng4,Gal3st1,Cldn14,Serpinh1,Nlgn2,Sirt2,Prx,Grm4,Cldn5,Ptpro,Sema4c,Mgat4b,Igd…	132.61	1.4	+	4.41e-06
whole membrane	1624	45	Mrc1,Tmem163,Prom1,Oxtr,Mal,Ddr1,Slc26a6,Tacr3,Cybrd1,Atp13a2,Casr,Serpinh1,Nlgn2,Grm4,Cldn5,Ptpro,Sema4c,Cdhr1,Syngr1,Gna12,Muc1,Unc5b,Rims4,Gnb4,Sarm1,Kank1,Cnp,Vps37b,Casp3,Pllp,Gabra6,Mfsd10,Slc27a4,Nlrx1,Palm,Pdgfrb,Mog,Grik5,Ret,Cbln1,Gabra2,Vps37d,Stc1,Cacng5,Ap2s1	23.72	1.9	+	0.0365
cell projection	1990	55	Parvb,Sh3pxd2b,Igsf9,Cx3cl1,Prom1,Asap3,Bcan,Oxtr,Slc26a6,Tacr3,Cybrd1,Atp13a2,Casr,Nlgn2,Sirt2,Fabp7,Grm4,Cldn5,Ptpro,Cdhr1,Gdpd2,Gsn,Syngr1,Inha,Gna12,Mme,Sarm1,Kank1,Igsf9b,Gdpd5,Rin1,Cnp,Sema6a,Cspg4,Ndn,Mbp,Mgll,Gabra6,Gamt,Mfsd10,Slc27a4,Palm,Pxn,Dcx,Plxnd1,Grik5,Ret,Rac3,Syngap1,Mag,Gabra2,Ptprf,Gipc1,Nfasc,Inppl1	29.07	1.89	+	0.00448
plasma membrane part	2316	64	Mcam,Sema4d,Fxyd4,Prom1,Oxtr,Gng7,Hcrtr1,Ddr1,Slc26a6,Tacr3,Sdc1,Cybrd1,Traf3,Atp13a2,Casr,Pcdh18,Kcng4,Nlgn2,Grm4,Cldn5,Ptpro,Sema4c,Cdhr1,Cldn11,Inha,Gna12,Muc1,Rims4,Mmp15,Gnb4,Slc2a6,Lrrc26,Apcdd1,Kank1,Ly75,Sema6a,Tspan2,Cspg4,Casp3,Gpr125,Gabra6,Hhip,Cd59a,Clec2d,Mfsd10,Slc27a4,Plxnb3,Palm,Pdgfrb,Epor,Plxnd1,Grik5,Prkcq,Ret,Ptp4a1,Syngap1,Itga7,Tspan9,Cbln1,Gabra2,Gjc2,Stc1,Cacng5,Ap2s1	33.83	1.89	+	0.000601
plasma membrane	4466	118	Parvb,Mrc1,Cdc42ep2,Igsf9,Mcam,Sema4d,Enpp6,Tjap1,Nkd1,Fxyd4,Mmp14,Cx3cl1,Adap1,Marcksl1,Prom1,Opalin,Sympk,Oxtr,Gng7,Hcrtr1,Mal,Ddr1,Rasd2,Slc26a6,Tacr3,Sdc1,Cybrd1,Traf3,Yipf3,Atp13a2,Casr,Gpr17,Pcdh18,Arhgap33,Rab33a,Serinc5,Ace2,Kcng4,Cldn14,Nlgn2,Sirt2,Prx,Grm4,Cldn5,Ptpro,Sema4c,Cdhr1,Gdpd2,Gsn,Cldn11,Inha,Gna12,Muc1,Unc5b,Rims4,Mmp15,Mme,Gnb4,Slc2a6,Lrrc26,Apcdd1,Kank1,Rin1,Darc,Ly75,Dchs1…	65.23	1.81	+	1.1e-08
cell periphery	4579	122	Parvb,Mrc1,Cdc42ep2,Igsf9,Mcam,Sema4d,Enpp6,Tjap1,Nkd1,Fxyd4,Mmp14,Cx3cl1,Adap1,Marcksl1,Prom1,Opalin,Sympk,Oxtr,Gng7,Hcrtr1,Mal,Ddr1,Rasd2,Slc26a6,Tacr3,Sdc1,Cybrd1,Traf3,Yipf3,Atp13a2,Casr,Gpr17,Pcdh18,Arhgap33,Rab33a,Serinc5,Ace2,Kcng4,Cldn14,Nlgn2,Sirt2,Pdlim2,Prx,Fabp7,Nid1,Grm4,Cldn5,Ptpro,Sema4c,Cdhr1,Gdpd2,Gsn,Cldn11,Inha,Gna12,Muc1,Unc5b,Rims4,Mmp15,Mme,Gnb4,Slc2a6,Lrrc26,Apcdd1,Kank1,Ri…	66.88	1.82	+	2.11e-09
integral component of membrane	5614	121	Mrc1,Tmem163,Igsf9,Mcam,Sema4d,Atp5g1,Fxyd4,Mmp14,Cx3cl1,Mospd3,Prom1,Opalin,Oxtr,Hcrtr1,Mal,Chst3,Ddr1,Slc26a6,Tacr3,Sdc1,Cybrd1,Traf3,Adam11,Yipf3,Atp13a2,St6galnac4,Casr,Gpr17,Pcdh18,Prrt3,Serinc5,Fam57b,Ace2,Kcng4,Gal3st1,Cldn14,Nlgn2,Grm4,Cldn5,Ptpro,Sema4c,Mgat4b,Igdcc3,Cdhr1,Gdpd2,Syngr1,Cldn11,Muc1,Tril,Pigo,Unc5b,Mmp15,Mme,Slc2a6,Lrrc26,Zdhhc12,Apcdd1,B3gnt5,Extl1,Kcng2,Gdpd5,Fxyd7,Darc,…	82	1.48	+	0.00144
intrinsic component of membrane	5757	126	Mrc1,Tmem163,Igsf9,Mcam,Sema4d,Enpp6,Atp5g1,Fxyd4,Mmp14,Cx3cl1,Mospd3,Prom1,Opalin,Bcan,Oxtr,Hcrtr1,Mal,Chst3,Ddr1,Slc26a6,Tacr3,Sdc1,Cybrd1,Traf3,Adam11,Yipf3,Atp13a2,St6galnac4,Casr,Gpr17,Pcdh18,Prrt3,Serinc5,Fam57b,Ace2,Kcng4,Gal3st1,Cldn14,Nlgn2,Grm4,Cldn5,Ptpro,Sema4c,Mgat4b,Igdcc3,Cdhr1,Gdpd2,Syngr1,Cldn11,Muc1,Tril,Pigo,Unc5b,Mmp15,Mme,Slc2a6,Lrrc26,Zdhhc12,Apcdd1,B3gnt5,Extl1,Kcng2,Gdpd5,…	84.09	1.5	+	0.000298
Unclassified	1514	6	Hist1h3a,Gm6430,Depdc1b,Hist1h3a,Pcyt2,Hist1h3a,Hist1h3a,Cecr6,Gm9844	22.11	0.27	-	0

## Sheet: Table_S20_Heart_mRNA
HEART UPREGULATED
GO biological process complete	Mus musculus - REFLIST (22320)	#	Gene_id	expected	Fold Enrichment	+/-	P value
negative regulation of plasminogen activation	5	5	Thbs1,Serpine1,Serpine2,Cpb2,Serpinf2	0.2	25.22	+	0.0168
regulation of proteolysis	597	62	Nol3,Por,Timp3,Mmp9,Rgn,Trib1,C3,F2,Serpina1b,Thbs1,Serpina3g,Acer2,Hspa1b,Serpina1e,Itih4,Wfikkn2,Kng1,Itih3,Serpina1d,Naip2,Ccbe1,Mug1,Serpina3k,Dab2,Ctgf,Ecm1,Casp12,Spint2,Wfdc2,Cst6,Serpina1c,Serpine1,Serpinc1,A2m,Il33,Nr1h3,Nkd2,Dhcr24,Cstb,Dap,Ubqln2,Il1b,Cdkn2a,Fabp1,Adam8,Ptk2b,Clu,Serpine2,Slpi,Serpina3n,Cpb2,Itih2,Serpinf2,Tnfrsf1b,Sfrp2,Cyr61,Nr4a1,Timp1,Fetub,Ambp,Serping1,Cfh	23.67	2.62	+	1.4e-07
regulation of protein metabolic process	2322	178	Impact,Esr1,Ptpn1,Nol3,Por,Crlf1,Sfrp1,Fn1,Card11,Timp3,Prkcz,Mmp9,Socs3,Prkcq,Ntrk2,Kmt2a,Rgn,Trib1,Soat1,C3,Igfbp5,Chi3l1,F2,unassigned,Per2,Serpina1b,Thbs1,Lbp,Tgfb1,Serpina3g,Cd74,Acer2,Hspa1b,Serpina1e,Itih4,Fgfr1,Jun,Wfikkn2,Olfm1,Kng1,Ccl2,Smad6,Prkar2b,Kmt2b,Itih3,Lrrc4b,Mif,Serpina1d,Rasd2,Naip2,Ptger3,Rspo1,Pmepa1,Ighm,Adipoq,Pik3ap1,Ccbe1,Rps6ka4,Mug1,Bgn,Enpp1,Nox4,Bmp10,Mstn,Id1,Ccl5…	92.06	1.93	+	8.64e-14
regulation of primary metabolic process	5075	298	Impact,Zfhx3,Esr1,Ptpn1,Nol3,Crlf1,Por,Sfrp1,Zmiz1,Fn1,Polr2a,Srrm4,C3ar1,Card11,Aebp1,Timp3,Prkcz,Mmp9,Foxk1,Anxa1,Socs3,Gpr39,Prkcq,Ntrk2,Kmt2a,Actn3,Plagl1,Rgn,Trib1,Srebf2,Kmt2d,Soat1,C3,Cela1,Bhlhe41,Hmox1,Cidec,Igfbp5,Chi3l1,F2,unassigned,Per2,Bnc2,Serpina1b,Foxc1,Hlf,Fstl3,Thbs1,Lbp,Maob,Plac8,Thrsp,Znf703,Creb3l2,Tgfb1,Gm13212,Nfam1,Efemp1,Serpina3g,Hck,Cd74,Acer2,Adcyap1r1,Parp3,Hspa1b,S…	201.21	1.48	+	6.27e-10
regulation of metabolic process	5430	326	Impact,Zfhx3,Esr1,Ptpn1,Nol3,Crlf1,Por,Sfrp1,Zmiz1,Fn1,Polr2a,Srrm4,C3ar1,Cygb,Card11,Ptgs2,Apom,Aebp1,Timp3,Prkcz,Mmp9,Foxk1,Anxa1,Gchfr,Tnc,Socs3,Gpr39,Cd63,Prkcq,Ntrk2,Kmt2a,Actn3,Plagl1,Rgn,Trib1,Srebf2,Sele,Kmt2d,Soat1,C3,Cela1,Bhlhe41,Hmox1,Cd209a,Cidec,Igfbp5,Chi3l1,F2,unassigned,Per2,Bnc2,Serpina1b,Foxc1,Hlf,Fstl3,Thbs1,Lbp,Maob,Plac8,Nov,Thrsp,Znf703,Creb3l2,Tgfb1,Sh2b2,Gm13212,Nfam1,Efe…	215.28	1.51	+	6.37e-13
regulation of biological process	10475	568	Impact,Zfhx3,Grn,Cxcl14,Gpr182,Esr1,Spp1,Hpse,Ptpn1,Nol3,Plvap,Crlf1,Por,Sfrp1,Nppb,P2ry10,Synpo2l,Zmiz1,Ptgds,Fn1,Folr2,C1qa,Polr2a,Igfbp6,Ctss,Srrm4,C3ar1,Cygb,Crim1,Card11,Ptgs2,Apom,Abcb9,Aebp1,Cthrc1,Timp3,Prkcz,Gpr56,Mmp9,Cyp1a1,Foxk1,Anxa1,Iapp,Gchfr,Tnc,Ly9,Socs3,Jade2,Gpr39,Cd63,Prkcq,Ntrk2,Srpx,Kmt2a,Myh7,Actn3,H2-Aa,Plagl1,Inf2,Zbp1,Rgn,Trib1,Srebf2,Sele,Esm1,Uts2b,Sulf2,Soat1,Kmt2d,Mt…	415.3	1.37	+	3.35e-21
biological regulation	10993	602	Impact,Zfhx3,Grn,Cxcl14,Kcnk1,Gpr182,Rhd,Esr1,Spp1,Hpse,Ptpn1,Nol3,Plvap,Crlf1,Por,Sfrp1,Tmprss13,Nppb,P2ry10,Synpo2l,Zmiz1,Ptgds,Fn1,Folr2,C1qa,Polr2a,Igfbp6,Ctss,Srrm4,C3ar1,Cygb,Crim1,Card11,Ptgs2,Apom,Abcb9,Aebp1,Cthrc1,Timp3,Prkcz,Gpr56,Mmp9,Cyp1a1,Foxk1,Anxa1,Iapp,Gchfr,Tnc,Ly9,Socs3,Jade2,Gpr39,Aldob,Cd63,Prkcq,Ntrk2,Srpx,Kmt2a,Myh7,Actn3,H2-Aa,Plagl1,Inf2,Zbp1,Rgn,Trib1,Napsa,Srebf2,Sele,…	435.84	1.38	+	8.85e-26
regulation of macromolecule metabolic process	5080	295	Impact,Zfhx3,Esr1,Ptpn1,Nol3,Crlf1,Por,Sfrp1,Zmiz1,Fn1,Polr2a,Srrm4,C3ar1,Cygb,Card11,Apom,Aebp1,Timp3,Prkcz,Mmp9,Foxk1,Tnc,Socs3,Cd63,Prkcq,Ntrk2,Kmt2a,Plagl1,Rgn,Trib1,Srebf2,Sele,Kmt2d,Soat1,C3,Cela1,Bhlhe41,Hmox1,Cd209a,Cidec,Igfbp5,Chi3l1,F2,unassigned,Per2,Bnc2,Serpina1b,Foxc1,Hlf,Fstl3,Thbs1,Lbp,Plac8,Nov,Thrsp,Znf703,Creb3l2,Tgfb1,Gm13212,Nfam1,Efemp1,Serpina3g,Hck,Cd74,Acer2,Parp3,Hspa1b…	201.41	1.46	+	3.64e-09
negative regulation of protein metabolic process	928	82	Impact,Ptpn1,Nol3,Por,Sfrp1,Prkcz,Timp3,Mmp9,Socs3,Rgn,Trib1,Igfbp5,F2,Per2,Serpina1b,Thbs1,Tgfb1,Serpina3g,Acer2,Hspa1b,Serpina1e,Itih4,Jun,Wfikkn2,Olfm1,Kng1,Smad6,Prkar2b,Itih3,Lrrc4b,Mif,Serpina1d,Rasd2,Naip2,Pmepa1,Adipoq,Mug1,Bgn,Enpp1,Bmp4,Serpina3k,Dab2,Ecm1,Spint2,Zfp36l2,Wfdc2,Cst6,Oxr1,Podn,Serpina1c,Serpine1,Sfrp4,Serpinc1,Enc1,A2m,Per1,Csk,Nr1h3,Gadd45g,Dhcr24,Kirrel,Prkag2,Cstb,Nr2f…	36.79	2.23	+	2.25e-07
negative regulation of macromolecule metabolic process	2069	149	Impact,Zfhx3,Esr1,Ptpn1,Nol3,Por,Sfrp1,Cygb,Apom,Aebp1,Timp3,Prkcz,Mmp9,Foxk1,Socs3,Rgn,Trib1,Srebf2,Kmt2d,Cela1,Bhlhe41,Igfbp5,F2,Per2,Serpina1b,Thbs1,Znf703,Tgfb1,Serpina3g,Acer2,Hspa1b,Serpina1e,Itih4,Fgfr1,Jun,Wfikkn2,Olfm1,Kng1,Smad6,Prkar2b,Kmt2b,Sbno2,Itih3,Cebpd,Lrrc4b,Mif,Akr1c6,Dkk3,Serpina1d,Rasd2,Naip2,Pmepa1,Adipoq,Mug1,Bgn,Enpp1,Sik1,Hsf4,Aurkb,Id1,Ccl5,Hamp,Zbtb7a,Apoa4,Ciita,Bmp4,…	82.03	1.82	+	9.14e-09
negative regulation of metabolic process	2271	168	Impact,Zfhx3,Esr1,Ptpn1,Nol3,Por,Sfrp1,Cygb,Apom,Aebp1,Timp3,Prkcz,Mmp9,Foxk1,Gchfr,Socs3,Actn3,Rgn,Trib1,Srebf2,Kmt2d,Cela1,Bhlhe41,Igfbp5,F2,Per2,Serpina1b,Thbs1,Znf703,Tgfb1,Serpina3g,Acer2,Hspa1b,Serpina1e,Itih4,Fgfr1,Jun,Wfikkn2,Olfm1,Kng1,Smad6,Prkar2b,Kmt2b,Sbno2,Gck,Itih3,Cebpd,Lrrc4b,Acp5,Mif,Akr1c6,Mmp3,Cidea,Dkk3,Serpina1d,Rasd2,Naip2,Ptger3,Npr3,Pmepa1,Adipoq,Slamf8,Mug1,Bgn,Enpp1,Sik…	90.04	1.87	+	2.2e-11
negative regulation of biological process	4308	321	Impact,Cxcl14,Zfhx3,Esr1,Spp1,Ptpn1,Nol3,Crlf1,Por,Sfrp1,Nppb,Ptgds,Fn1,Cygb,Ptgs2,Apom,Aebp1,Cthrc1,Timp3,Prkcz,Mmp9,Foxk1,Gpr56,Anxa1,Iapp,Gchfr,Tnc,Socs3,Gpr39,Cd63,Prkcq,Ntrk2,Srpx,Kmt2a,Actn3,H2-Aa,Rgn,Trib1,Srebf2,Sulf2,Kmt2d,Cela1,Bhlhe41,Hmox1,Tspan32,Lgals3,Fcer1g,Igfbp5,F2,Frzb,Trh,Per2,Serpina1b,Best3,Tac1,Foxc1,Cntfr,Fstl3,Thbs1,Lbp,Maob,Plac8,Pla2g2d,Tmem176b,Smpdl3b,Nov,Znf703,Tgfb1…	170.8	1.88	+	2.8e-28
negative regulation of gene expression	1333	88	Impact,Zfhx3,Esr1,Nol3,Sfrp1,Aebp1,Foxk1,Srebf2,Kmt2d,Cela1,Bhlhe41,Igfbp5,Per2,Thbs1,Znf703,Tgfb1,Fgfr1,Jun,Kmt2b,Sbno2,Cebpd,Mif,Akr1c6,Dkk3,Adipoq,Sik1,Hsf4,Aurkb,Id1,Ccl5,Hamp,Zbtb7a,Ciita,Bmp4,Sox9,Dab2,Ctgf,Epas1,Nfatc1,Per3,Pc,Hist2h2ac,Zfp36l2,Fzd1,Serpine1,Nr1d2,Enc1,Per1,Klf16,Znf503,Ccrn4l,Havcr2,Egr1,Nr1h3,Ankrd1,Wnt11,Dap,Nr2f2,Il1b,Ldlr,Cdkn2a,Slit3,Serpine2,Maf,Bhlhe40,Junb,Crym,Cp…	52.85	1.67	+	0.0226
negative regulation of proteolysis	280	43	Nol3,Por,Timp3,Mmp9,F2,Serpina1b,Thbs1,Serpina3g,Hspa1b,Serpina1e,Itih4,Wfikkn2,Kng1,Itih3,Serpina1d,Naip2,Mug1,Serpina3k,Ecm1,Spint2,Wfdc2,Cst6,Serpina1c,Serpine1,Serpinc1,A2m,Nr1h3,Dhcr24,Cstb,Cdkn2a,Fabp1,Serpine2,Slpi,Serpina3n,Cpb2,Itih2,Serpinf2,Sfrp2,Nr4a1,Timp1,Fetub,Ambp,Serping1	11.1	3.87	+	1.31e-09
negative regulation of cellular protein metabolic process	868	80	Impact,Ptpn1,Nol3,Por,Sfrp1,Prkcz,Timp3,Mmp9,Socs3,Rgn,Trib1,Igfbp5,F2,Per2,Serpina1b,Thbs1,Tgfb1,Serpina3g,Acer2,Hspa1b,Serpina1e,Itih4,Jun,Wfikkn2,Kng1,Smad6,Prkar2b,Itih3,Lrrc4b,Mif,Serpina1d,Rasd2,Naip2,Pmepa1,Adipoq,Mug1,Bgn,Enpp1,Bmp4,Serpina3k,Dab2,Ecm1,Spint2,Zfp36l2,Wfdc2,Cst6,Oxr1,Podn,Serpina1c,Serpine1,Sfrp4,Serpinc1,Enc1,A2m,Per1,Csk,Nr1h3,Gadd45g,Dhcr24,Kirrel,Prkag2,Cstb,Nr2f2,Il1b…	34.41	2.32	+	5.42e-08
regulation of cellular protein metabolic process	2141	168	Impact,Esr1,Ptpn1,Nol3,Por,Crlf1,Sfrp1,Fn1,Timp3,Prkcz,Mmp9,Socs3,Ntrk2,Kmt2a,Rgn,Trib1,C3,Igfbp5,Chi3l1,F2,unassigned,Per2,Serpina1b,Thbs1,Tgfb1,Serpina3g,Cd74,Acer2,Hspa1b,Serpina1e,Itih4,Fgfr1,Jun,Wfikkn2,Kng1,Ccl2,Smad6,Prkar2b,Kmt2b,Itih3,Lrrc4b,Mif,Serpina1d,Rasd2,Naip2,Ptger3,Rspo1,Pmepa1,Ighm,Adipoq,Pik3ap1,Ccbe1,Rps6ka4,Mug1,Bgn,Enpp1,Nox4,Bmp10,Mstn,Id1,Ccl5,Thbs4,Hamp,Bmp4,Prlr,Serpina…	84.88	1.98	+	1.07e-13
regulation of cellular metabolic process	5118	307	Impact,Zfhx3,Esr1,Ptpn1,Nol3,Crlf1,Por,Sfrp1,Zmiz1,Fn1,Polr2a,Srrm4,C3ar1,Card11,Ptgs2,Apom,Aebp1,Timp3,Prkcz,Mmp9,Foxk1,Anxa1,Socs3,Cd63,Prkcq,Ntrk2,Kmt2a,Actn3,Plagl1,Rgn,Trib1,Srebf2,Sele,Kmt2d,Soat1,C3,Cela1,Bhlhe41,Hmox1,Cidec,Igfbp5,Chi3l1,F2,unassigned,Per2,Bnc2,Serpina1b,Foxc1,Hlf,Fstl3,Thbs1,Lbp,Maob,Plac8,Thrsp,Znf703,Creb3l2,Tgfb1,Gm13212,Nfam1,Efemp1,Serpina3g,Hck,Cd74,Acer2,Adcyap1r1…	202.91	1.51	+	1.13e-11
regulation of cellular process	9957	515	Impact,Zfhx3,Grn,Cxcl14,Gpr182,Esr1,Spp1,Hpse,Ptpn1,Nol3,Plvap,Crlf1,Por,Sfrp1,Nppb,P2ry10,Synpo2l,Zmiz1,Ptgds,Fn1,Folr2,Polr2a,Igfbp6,Srrm4,C3ar1,Cygb,Crim1,Card11,Ptgs2,Apom,Aebp1,Cthrc1,Timp3,Prkcz,Gpr56,Mmp9,Cyp1a1,Foxk1,Anxa1,Iapp,Tnc,Socs3,Jade2,Gpr39,Cd63,Prkcq,Ntrk2,Srpx,Kmt2a,Actn3,H2-Aa,Plagl1,Inf2,Zbp1,Rgn,Trib1,Srebf2,Sele,Esm1,Sulf2,Soat1,Kmt2d,Mt2,Il17ra,C3,Mmp12,Cela1,Bhlhe41,Saa3,…	394.77	1.3	+	2.8e-12
negative regulation of cellular metabolic process	2117	152	Impact,Zfhx3,Esr1,Ptpn1,Nol3,Por,Sfrp1,Apom,Aebp1,Timp3,Prkcz,Mmp9,Foxk1,Socs3,Actn3,Rgn,Trib1,Srebf2,Kmt2d,Cela1,Bhlhe41,Igfbp5,F2,Per2,Serpina1b,Thbs1,Znf703,Tgfb1,Serpina3g,Acer2,Hspa1b,Serpina1e,Itih4,Fgfr1,Jun,Wfikkn2,Olfm1,Kng1,Smad6,Prkar2b,Sbno2,Gck,Itih3,Cebpd,Lrrc4b,Acp5,Mif,Akr1c6,Mmp3,Dkk3,Serpina1d,Rasd2,Naip2,Ptger3,Npr3,Pmepa1,Adipoq,Mug1,Bgn,Enpp1,Sik1,Hsf4,Mstn,Aurkb,Id1,Ccl5,Ham…	83.93	1.81	+	6.46e-09
negative regulation of cellular process	3991	293	Impact,Cxcl14,Zfhx3,Esr1,Spp1,Ptpn1,Nol3,Crlf1,Por,Sfrp1,Nppb,Ptgds,Fn1,Cygb,Ptgs2,Apom,Aebp1,Cthrc1,Timp3,Prkcz,Mmp9,Foxk1,Gpr56,Anxa1,Iapp,Tnc,Socs3,Cd63,Prkcq,Ntrk2,Srpx,Kmt2a,Actn3,H2-Aa,Rgn,Trib1,Srebf2,Sulf2,Kmt2d,Cela1,Bhlhe41,Hmox1,Tspan32,Lgals3,Fcer1g,Igfbp5,F2,Frzb,Trh,Per2,Serpina1b,Foxc1,Cntfr,Fstl3,Thbs1,Maob,Plac8,Pla2g2d,Tmem176b,Smpdl3b,Nov,Znf703,Tgfb1,Efemp1,Serpina3g,Hck,Cd74,…	158.23	1.85	+	8.53e-24
complement activation, alternative pathway	10	8	C3,C5,Cfp,Cfd,Cfb,C9,C8a,Cfh	0.4	20.18	+	8.12e-05
innate immune response	470	65	C1qa,Anxa1,Ly9,Zbp1,C3,Lgals3,Fcer1g,C1sb,Lbp,H2-Q7,Smpdl3b,Tgfb1,Hck,Clec6a,Ccl2,Mif,Clec4d,C5,Naip2,Slamf7,Polr3g,Ighm,Igj,Gbp8,C1rl,Cfp,Cxcl16,Fcn1,Ccl5,Apoa4,Ciita,Cfi,Ccl12,Cfd,Trem2,Tirap,C2,C1sa,Lcn2,Ifitm1,unassigned,Ccl9,Tlr13,Csk,Tlr2,Havcr2,Ccl8,Ccl6,Ccl11,C1qc,Slc11a1,Ptk2b,Slpi,Cfb,Ccl7,C9,C1ra,C8a,Map4k2,Fgg,C1qb,Serping1,Cx3cl1,Fgb,Cfh	18.63	3.49	+	1.14e-13
immune response	861	104	Cxcl14,C1qa,Ctss,C3ar1,Anxa1,Ly9,H2-Aa,Zbp1,C3,Lgals3,Fcer1g,C1sb,Lilrb4,Tinagl1,Lbp,H2-Q7,Smpdl3b,Tgfb1,Serpina3g,Hck,Cd74,Lcp1,Clec6a,Ccl2,Smad6,Sbno2,Mif,Clec4d,C5,Naip2,Slamf7,Polr3g,Adgre1,Cxcl1,Ighm,Igj,Gbp8,C1rl,Enpp1,Lat2,Plcg2,Cfp,Cxcl16,Crlf2,Fcn1,H2-DMb1,Ccl5,Dock2,Apoa4,Ciita,Cfi,Ccl12,Cfd,Trem2,Tirap,C2,C1sa,Icam1,Lilrb3,Lcn2,Cxcl10,Enpp2,Ccr2,H2-DMa,Cxcl13,Ifitm1,unassigned,Ccl9,Tlr…	34.14	3.05	+	2.57e-19
response to stimulus	7300	466	Impact,Zfhx3,Grn,Cxcl14,Gpr182,Sod3,Esr1,Spp1,Chil3,Hpse,Ptpn1,Nol3,Plvap,Sfrp1,Nppb,P2ry10,Fn1,C1qa,Gstm2,Ctss,C3ar1,Cygb,Card11,Mtnd3,Ptgs2,Cthrc1,Timp3,Prkcz,Gpr56,Mmp9,Cyp1a1,Anxa1,Ca3,Tnc,Ly9,Socs3,Jade2,Gpr39,Aldob,Cd63,Prkcq,Ntrk2,Srpx,Kmt2a,Myh7,Actn3,H2-Aa,Zbp1,Trib1,Srebf2,Sele,Sulf2,Kmt2d,Mt2,Il17ra,Tcap,Lyz1,C3,Mmp12,Cela1,Bhlhe41,Saa3,Hmox1,Cyp2e1,Gpx3,Tspan32,Lgals3,Fcer1g,Igfbp5,Ra…	289.42	1.61	+	1.48e-30
immune system process	1678	177	Cxcl14,Rhd,Spp1,Sfrp1,C1qa,Ctss,C3ar1,Card11,Snx10,Abcb9,Mmp9,Anxa1,Ly9,Prkcq,Kmt2a,H2-Aa,Zbp1,Sele,Il17ra,C3,Hmox1,Lgals3,Fcer1g,Rab33a,C1sb,Fstl3,Lilrb4,Tinagl1,Lbp,H2-Q7,Cd300ld,Smpdl3b,Pla2g2d,Tgfb1,Sh2b2,Nfam1,Serpina3g,Hck,Cd74,Lcp1,Clec6a,Efnb3,Jun,Ccl2,Mafb,Smad6,Lrrc17,Sbno2,Skap2,Cebpd,Mif,Clec4d,C5,Slc7a2,Naip2,Slamf7,Tapbp,Polr3g,Adgre1,Cxcl1,Ighm,Igj,Gbp8,Slamf8,Pik3ap1,C1rl,Enpp1,La…	66.53	2.66	+	8.95e-29
defense response	1097	141	Chil3,Fn1,C1qa,C3ar1,Ptgs2,Prkcz,Anxa1,Ly9,Prkcq,Zbp1,Sele,Il17ra,Lyz1,C3,Cela1,Saa3,Hmox1,Tspan32,Lgals3,Fcer1g,Chi3l1,F2,C1sb,Serpina1b,Tac1,Thbs1,Lbp,H2-Q7,Clec10a,Plac8,Smpdl3b,Tgfb1,Hck,Cd74,Clec6a,Itih4,Kng1,Ccl2,Parp4,Acp5,Mif,Clec4d,Cotl1,C5,Slc7a2,Naip2,Alox5,Slamf7,Ptger3,Tapbp,Polr3g,Cxcl1,Ighm,Igj,Gbp8,Slamf8,Rps6ka4,C1rl,Lipa,Cd5l,Cfp,Cxcl16,Ptgir,Crlf2,Mstn,Fcn1,Ccl5,Hamp,Apoa4,Ciit…	43.49	3.24	+	2.31e-30
response to stress	2711	240	Impact,Sod3,Chil3,Spp1,Hpse,Ptpn1,Nol3,Nppb,Fn1,C1qa,Gstm2,C3ar1,Cygb,Mtnd3,Ptgs2,Prkcz,Mmp9,Anxa1,Ca3,Tnc,Ly9,Prkcq,Srpx,Myh7,Zbp1,Trib1,Srebf2,Sele,Sulf2,Mt2,Il17ra,Tcap,Lyz1,C3,Mmp12,Cela1,Saa3,Hmox1,Gpx3,Tspan32,Lgals3,Fcer1g,Chi3l1,F2,unassigned,Per2,Fads1,C1sb,Serpina1b,Tac1,Mgst1,Thbs1,Lbp,H2-Q7,Clec10a,Plac8,Smpdl3b,Nov,Creb3l2,Tgfb1,Hck,Cd74,Lcp1,Tat,Clec6a,Parp3,Hspa1b,Itih4,Jun,Kng1,Cc…	107.48	2.23	+	1.54e-29
complement activation	59	22	C1qa,C3,C1sb,C5,Ighm,C1rl,Cfp,Fcn1,Cfi,Cfd,C2,C1sa,unassigned,C1qc,Cfb,C9,C1ra,C4b,C8a,C1qb,Serping1,Cfh	2.34	9.41	+	7.98e-11
activation of immune response	210	39	C1qa,C3ar1,C3,Fcer1g,C1sb,Sh2b2,Nfam1,Skap2,C5,Ighm,Pik3ap1,C1rl,Lat2,Plcg2,Cfp,Fcn1,Tnip3,Cfi,Cfd,Tirap,C2,C1sa,unassigned,Tlr13,Tlr2,Havcr2,C5ar1,C1qc,Adam8,Cfb,C9,C1ra,C4b,C8a,Nfatc2,Fpr1,C1qb,Serping1,Cfh	8.33	4.68	+	5.45e-11
positive regulation of immune response	372	53	C1qa,C3ar1,Prkcz,Anxa1,Prkcq,Zbp1,C3,Fcer1g,C1sb,Lbp,Tgfb1,Sh2b2,Nfam1,Cd74,Skap2,Mif,C5,Polr3g,Ighm,Pik3ap1,C1rl,Lat2,Plcg2,Cfp,Fcn1,Tnip3,Cfi,Cfd,Tirap,C2,C1sa,Hpx,Ccr2,H2-DMa,unassigned,Tlr13,Tlr2,Il33,Havcr2,C5ar1,C1qc,Slc11a1,Adam8,Cfb,C9,C1ra,C4b,C8a,Nfatc2,Fpr1,C1qb,Serping1,Cfh	14.75	3.59	+	3.76e-11
positive regulation of immune system process	702	98	Cxcl14,Plvap,C1qa,C3ar1,Card11,Abcb9,Prkcz,Mmp9,Anxa1,Prkcq,H2-Aa,Zbp1,Trib1,Sele,C3,Hmox1,Lgals3,Fcer1g,C1sb,Foxc1,Tac1,Thbs1,Lbp,Tgfb1,Sh2b2,Nfam1,Cd74,Efnb3,Jun,Ccl2,Skap2,Mif,C5,Ptger3,Polr3g,Cxcl1,Ighm,Figf,Pik3ap1,C1rl,Lat2,Plcg2,Cfp,Fcn1,Ccl5,Thbs4,Hamp,Tnip3,Cfi,Ccl12,Cfd,Trem2,Selp,Tirap,C2,C1sa,Icam1,Cxcl10,Hpx,Ccr2,H2-DMa,Cxcl13,unassigned,Tlr13,Flot1,Serpine1,Tlr2,Il5,Il33,Cmklr1,Havc…	27.83	3.52	+	1.86e-22
positive regulation of biological process	4923	377	Impact,Grn,Cxcl14,Zfhx3,Esr1,Spp1,Hpse,Ptpn1,Plvap,Crlf1,Por,Sfrp1,Nppb,P2ry10,Synpo2l,Zmiz1,Fn1,Folr2,C1qa,Polr2a,Ctss,C3ar1,Card11,Ptgs2,Abcb9,Cthrc1,Timp3,Prkcz,Mmp9,Cyp1a1,Foxk1,Gpr56,Anxa1,Tnc,Ly9,Socs3,Jade2,Gpr39,Cd63,Prkcq,Ntrk2,Srpx,Kmt2a,Actn3,H2-Aa,Plagl1,Zbp1,Rgn,Trib1,Srebf2,Sele,Esm1,Sulf2,Kmt2d,Soat1,Il17ra,C3,Mmp12,Cela1,Hmox1,Lgals3,Fcer1g,Igfbp5,Chi3l1,F2,Frzb,Trh,Siglec1,unassi…	195.18	1.93	+	1.77e-38
regulation of immune system process	1152	134	Cxcl14,Esr1,Plvap,Sfrp1,C1qa,C3ar1,Card11,Abcb9,Prkcz,Mmp9,Anxa1,Prkcq,H2-Aa,Zbp1,Trib1,Sele,C3,Hmox1,Cd209a,Tspan32,Lgals3,Fcer1g,C1sb,Foxc1,Tac1,Fstl3,Thbs1,Lbp,Tmem176b,Smpdl3b,Pla2g2d,Nov,Tgfb1,Sh2b2,Nfam1,Cd74,Efnb3,Jun,Ccl2,Mafb,Lrrc17,Skap2,Mif,Clec4d,C5,Slc7a2,Slamf7,Ptger3,Polr3g,Cxcl1,Ighm,Figf,Adipoq,Slamf8,Pik3ap1,C1rl,Lat2,Plcg2,Cfp,Mstn,Fcn1,Ccl5,Thbs4,Hamp,Zbtb7a,Tnip3,Bmp4,Sox9,Ec…	45.67	2.93	+	1.79e-24
positive regulation of response to stimulus	1687	185	Cxcl14,Esr1,Ptpn1,Hpse,Por,Crlf1,Sfrp1,P2ry10,Fn1,C1qa,Ctss,C3ar1,Card11,Ptgs2,Timp3,Prkcz,Mmp9,Gpr56,Anxa1,Gpr39,Cd63,Prkcq,Ntrk2,Srpx,Kmt2a,Zbp1,Rgn,Esm1,Sulf2,Kmt2d,Il17ra,C3,Hmox1,Fcer1g,Igfbp5,Chi3l1,F2,Siglec1,S100a4,C1sb,Tac1,Thbs1,Lbp,Nov,Tgfb1,Sh2b2,Nfam1,Cd74,Clec6a,Adcyap1r1,Fgfr1,Jun,Ccl2,Tspan17,Arc,Skap2,Stard10,Mif,Mmp3,Eya1,C5,Rasd2,Ptger3,Rspo1,Polr3g,Cxcl1,Ighm,Figf,Adipoq,Pik3a…	66.88	2.77	+	1.7e-32
regulation of response to stimulus	3138	265	Impact,Cxcl14,Esr1,Hpse,Ptpn1,Nol3,Crlf1,Por,Sfrp1,P2ry10,Fn1,C1qa,Igfbp6,Ctss,C3ar1,Card11,Ptgs2,Cthrc1,Timp3,Prkcz,Mmp9,Gpr56,Anxa1,Socs3,Gpr39,Cd63,Prkcq,Ntrk2,Srpx,Kmt2a,Actn3,Myh7,Zbp1,Rgn,Trib1,Esm1,Sulf2,Kmt2d,Il17ra,C3,Hmox1,Cd209a,Tspan32,Lgals3,Fcer1g,Igfbp5,Chi3l1,F2,Frzb,Siglec1,S100a4,C1sb,Tac1,Fstl3,Thbs1,Pde4a,Lbp,Smpdl3b,Nov,Znf703,Tgfb1,Sh2b2,Nfam1,Cd74,Clec6a,Adcyap1r1,Fgfr1,Amo…	124.41	2.13	+	3.77e-30
regulation of immune response	574	70	Esr1,C1qa,C3ar1,Card11,Prkcz,Anxa1,Prkcq,Zbp1,C3,Hmox1,Lgals3,Fcer1g,C1sb,Lbp,Smpdl3b,Tgfb1,Sh2b2,Nfam1,Cd74,Skap2,Mif,Clec4d,C5,Polr3g,Ighm,Slamf8,Pik3ap1,C1rl,Lat2,Plcg2,Cfp,Fcn1,Tnip3,Ecm1,Cfi,Cfd,Tirap,C2,C1sa,Hpx,Apoa2,Ccr2,H2-DMa,unassigned,Tlr13,Flot1,Csk,Tlr2,Il33,Havcr2,Nr1h3,Apoa1,C5ar1,C1qc,Slc11a1,Adam8,Cfb,C9,C1ra,Bcl6,Clec12a,C4b,C8a,Nfatc2,Spn,Fpr1,C1qb,Serping1,Cfh,Tgfb2	22.76	3.08	+	3.4e-12
immune effector process	396	52	C1qa,Ly9,Zbp1,C3,Fcer1g,C1sb,Lbp,Tgfb1,Cd74,Lcp1,Sbno2,Clec4d,C5,Polr3g,Ighm,C1rl,Lat2,Plcg2,Cfp,Crlf2,Fcn1,Dock2,Cfi,Cd207,Cfd,Ncf1,C2,C1sa,Icam1,Lilrb3,Cxcl10,H2-DMa,Ifitm1,unassigned,Il33,Havcr2,H2-Ab1,Gadd45g,C1qc,Slc11a1,Ptk2b,Cfb,C9,C1ra,Icoslg,C4b,Ace,C8a,C1qb,Serping1,Cfh,Itgax	15.7	3.31	+	1.51e-09
protein activation cascade	69	24	C1qa,C3,C1sb,C5,Ighm,C1rl,Cfp,Fcn1,Cfi,Cfd,C2,C1sa,unassigned,C1qc,Cfb,C9,C1ra,C4b,C8a,Fgg,C1qb,Serping1,Fgb,Cfh	2.74	8.77	+	2.22e-11
organic substance metabolic process	7475	382	Zfhx3,Esr1,Chil3,Hpse,Ptpn1,Amy1,B4galt5,Nol3,Plvap,Por,Tmprss13,Nppb,Sdr42e1,Zmiz1,Ptgds,Fn1,C1qa,Gstm2,Polr2a,Ctss,Srrm4,Cygb,Ptgs2,Apom,Aebp1,Rpp25,Prkcz,Mmp9,Cyp1a1,Foxk1,Anxa1,Tdo2,Jade2,Gc,Aldob,Prkcq,Ntrk2,Kmt2a,Myh7,Rgn,Trib1,Napsa,Srebf2,Sulf2,Kmt2d,Soat1,Eno2,Lyz1,C3,Mmp12,Cela1,Bhlhe41,Saa3,Hmox1,Cyp2e1,Cyp4v2,Cyb5r3,Gpx3,Cidec,Lgals3,Fcer1g,Igfbp5,Chi3l1,Oplah,F2,Trh,Per2,Bnc2,Fads1,C…	296.36	1.29	+	1.05e-05
metabolic process	7895	413	Zfhx3,Sod3,Esr1,Chil3,Hpse,Ptpn1,Amy1,B4galt5,Nol3,Plvap,Por,Gstm6,Tmprss13,Nppb,Sdr42e1,Zmiz1,Ptgds,Fn1,C1qa,Gstm2,Polr2a,Ctss,Srrm4,Cygb,Mtnd3,Ptgs2,Apom,Aebp1,Rpp25,Prkcz,Mmp9,Cyp1a1,Foxk1,Anxa1,Ca3,Tdo2,Jade2,Gc,Gpr39,Aldob,Prkcq,Ntrk2,Kmt2a,Myh7,Rgn,Trib1,Napsa,Srebf2,Ca5b,Ca13,Sulf2,Soat1,Kmt2d,Eno2,Lyz1,C3,Mmp12,Cela1,Bhlhe41,Saa3,Loxl1,Hmox1,Cyp2e1,Cyp4v2,Cyb5r3,Gpx3,Cidec,Lgals3,Fcer1g,I…	313.01	1.32	+	2.56e-08
primary metabolic process	7039	341	Zfhx3,Esr1,Chil3,Hpse,Ptpn1,Amy1,B4galt5,Nol3,Plvap,Por,Tmprss13,Nppb,Sdr42e1,Zmiz1,Ptgds,Fn1,C1qa,Polr2a,Ctss,Srrm4,Cygb,Ptgs2,Aebp1,Rpp25,Prkcz,Mmp9,Cyp1a1,Foxk1,Anxa1,Jade2,Gc,Aldob,Prkcq,Ntrk2,Kmt2a,Myh7,Trib1,Napsa,Srebf2,Kmt2d,Soat1,Eno2,C3,Mmp12,Cela1,Bhlhe41,Saa3,Cyp2e1,Cyp4v2,Cyb5r3,Cidec,Lgals3,Igfbp5,Chi3l1,F2,Per2,Bnc2,Fads1,C1sb,Serpina1b,Cds1,Foxc1,Adh1,Hlf,Fstl3,St8sia6,Tinagl1,Thb…	279.08	1.22	+	0.0484
humoral immune response	134	27	C1qa,C3,C1sb,C5,Ighm,Igj,C1rl,Cfp,Fcn1,Cfi,Cfd,C2,C1sa,Ccr2,unassigned,H2-Ab1,C1qc,Slpi,Cfb,C9,C1ra,C4b,C8a,C1qb,Serping1,Fgb,Cfh	5.31	5.08	+	1.29e-07
antigen processing and presentation of exogenous peptide antigen via MHC class II	14	7	H2-Aa,Fcer1g,Cd74,H2-DMb1,H2-DMa,H2-Eb1,H2-Ab1	0.56	12.61	+	0.0153
antigen processing and presentation of exogenous peptide antigen	27	10	Abcb9,H2-Aa,Fcer1g,Cd74,Tapbp,H2-DMb1,H2-DMa,H2-Eb1,H2-Ab1,Abcb1b	1.07	9.34	+	0.00156
antigen processing and presentation of exogenous antigen	33	10	Abcb9,H2-Aa,Fcer1g,Cd74,Tapbp,H2-DMb1,H2-DMa,H2-Eb1,H2-Ab1,Abcb1b	1.31	7.64	+	0.00936
antigen processing and presentation	108	19	Ctss,Abcb9,H2-Aa,Fcer1g,Rab33a,H2-Q7,Cd74,Tapbp,Ighm,H2-DMb1,Rab32,Icam1,H2-DMa,H2-Q6,H2-Eb1,H2-Ab1,Slc11a1,H2-Q10,Abcb1b	4.28	4.44	+	0.00101
antigen processing and presentation of peptide antigen	61	15	Ctss,Abcb9,H2-Aa,Fcer1g,H2-Q7,Cd74,Tapbp,H2-DMb1,H2-DMa,H2-Q6,H2-Eb1,H2-Ab1,Slc11a1,H2-Q10,Abcb1b	2.42	6.2	+	0.000327
antigen processing and presentation of peptide antigen via MHC class II	16	7	H2-Aa,Fcer1g,Cd74,H2-DMb1,H2-DMa,H2-Eb1,H2-Ab1	0.63	11.03	+	0.0363
antigen processing and presentation of peptide or polysaccharide antigen via MHC class II	16	7	H2-Aa,Fcer1g,Cd74,H2-DMb1,H2-DMa,H2-Eb1,H2-Ab1	0.63	11.03	+	0.0363
positive regulation of macrophage chemotaxis	15	7	C3ar1,Thbs1,Ccl2,Ccl5,Cmklr1,C5ar1,Cx3cl1	0.59	11.77	+	0.0239
regulation of macrophage chemotaxis	23	10	C3ar1,Thbs1,Ccl2,C5,Slamf8,Ccl5,Cmklr1,C5ar1,Ptk2b,Cx3cl1	0.91	10.97	+	0.000361
regulation of leukocyte chemotaxis	99	27	Cxcl14,C3ar1,Thbs1,Lbp,Nov,Cd74,Ccl2,C5,Cxcl1,Figf,Slamf8,Ccl5,Thbs4,Ccl12,Tirap,Cxcl10,Ccr2,Cxcl13,Serpine1,C5ar2,Cmklr1,C5ar1,Il1b,Cxcl5,Ptk2b,Edn3,Cx3cl1	3.93	6.88	+	1.33e-10
regulation of chemotaxis	186	33	Cxcl14,Fn1,C3ar1,Thbs1,Lbp,Nov,Tgfb1,Cd74,Fgfr1,Ccl2,C5,Cxcl1,Figf,Slamf8,Ccl5,Thbs4,Ccl12,Tirap,Megf8,Plxnc1,Cxcl10,Ccr2,Cxcl13,Serpine1,C5ar2,Sema3f,Cmklr1,C5ar1,Il1b,Cxcl5,Ptk2b,Edn3,Cx3cl1	7.37	4.47	+	2.16e-08
regulation of response to external stimulus	724	99	Cxcl14,Esr1,Hpse,Fn1,Ctss,C3ar1,Ptgs2,Anxa1,Socs3,Prkcq,Trib1,Il17ra,C3,Cd209a,Tspan32,Fcer1g,F2,Tac1,Thbs1,Lbp,Smpdl3b,Nov,Tgfb1,Cd74,Fgfr1,Kng1,Ccl2,Sbno2,Acp5,Mif,C5,Slc7a2,Ptger3,Cxcl1,Figf,Adipoq,Slamf8,Pik3ap1,Mstn,Ccl5,Thbs4,Hamp,Ccl12,Kng2,Selp,Tirap,Megf8,Plxnc1,Abat,Cxcl10,Ccr2,Cxcl13,Ccl9,Alpk1,Serpine1,Nr1d2,Serpinc1,Per1,C5ar2,Tlr2,Il33,Sema3f,Cmklr1,Havcr2,Nr1h3,Apoa1,Ier3,Ccl8,Ptgi…	28.7	3.45	+	4.62e-22
regulation of locomotion	811	105	Cxcl14,Plvap,Sfrp1,Fn1,C3ar1,Cygb,Ptgs2,Mmp9,Gpr56,Anxa1,Cd63,Rgn,Trib1,Sele,Lgals3,Igfbp5,Tac1,Thbs1,Lbp,Nov,Znf703,Tgfb1,Efemp1,Cd74,Stc1,Fgfr1,Amot,Jun,Olfm1,Ccl2,Mif,Mmp3,C5,Ptger3,Cxcl1,Figf,Adipoq,Slamf8,Rapgef4,Ccbe1,Postn,Nox4,Cxcl16,Bmp10,Ccl5,Thbs4,Bmp4,Sox9,Ecm1,Dab2,Ccl12,Pc,Spint2,Selp,Tirap,Megf8,Cyp1b1,Ddr2,Plxnc1,Icam1,Cxcl10,Enpp2,Ccr2,Podn,Cxcl13,Il1rn,Acvr1,Fam110c,Myoc,Tbx5,Se…	32.15	3.27	+	8.55e-22
regulation of leukocyte migration	161	41	Cxcl14,Plvap,C3ar1,Mmp9,Anxa1,Sele,Lgals3,Thbs1,Lbp,Nov,Tgfb1,Cd74,Ccl2,C5,Ptger3,Cxcl1,Figf,Slamf8,Ccl5,Thbs4,Ecm1,Ccl12,Selp,Tirap,Icam1,Cxcl10,Ccr2,Cxcl13,Serpine1,C5ar2,Tlr2,Il33,Cmklr1,C5ar1,Il1b,Apod,Cxcl5,Adam8,Ptk2b,Edn3,Cx3cl1	6.38	6.42	+	2.41e-16
regulation of cell migration	706	101	Cxcl14,Plvap,Sfrp1,Fn1,C3ar1,Cygb,Ptgs2,Mmp9,Gpr56,Anxa1,Cd63,Trib1,Sele,Lgals3,Igfbp5,Tac1,Thbs1,Lbp,Nov,Znf703,Tgfb1,Efemp1,Cd74,Stc1,Fgfr1,Amot,Jun,Olfm1,Ccl2,Mif,Mmp3,C5,Ptger3,Cxcl1,Figf,Adipoq,Slamf8,Rapgef4,Ccbe1,Postn,Nox4,Cxcl16,Bmp10,Ccl5,Thbs4,Bmp4,Sox9,Ecm1,Dab2,Ccl12,Selp,Tirap,Cyp1b1,Ddr2,Plxnc1,Icam1,Cxcl10,Enpp2,Ccr2,Podn,Cxcl13,Il1rn,Acvr1,Fam110c,Myoc,Tbx5,Serpine1,Diaph1,C5ar2,…	27.99	3.61	+	4.71e-24
regulation of cell motility	742	103	Cxcl14,Plvap,Sfrp1,Fn1,C3ar1,Cygb,Ptgs2,Mmp9,Gpr56,Anxa1,Cd63,Rgn,Trib1,Sele,Lgals3,Igfbp5,Tac1,Thbs1,Lbp,Nov,Znf703,Tgfb1,Efemp1,Cd74,Stc1,Fgfr1,Amot,Jun,Olfm1,Ccl2,Mif,Mmp3,C5,Ptger3,Cxcl1,Figf,Adipoq,Slamf8,Rapgef4,Ccbe1,Postn,Nox4,Cxcl16,Bmp10,Ccl5,Thbs4,Bmp4,Sox9,Ecm1,Dab2,Ccl12,Spint2,Selp,Tirap,Cyp1b1,Ddr2,Plxnc1,Icam1,Cxcl10,Enpp2,Ccr2,Podn,Cxcl13,Il1rn,Acvr1,Fam110c,Myoc,Tbx5,Serpine1,Di…	29.42	3.5	+	1.35e-23
regulation of cellular component movement	805	107	Cxcl14,Plvap,Sfrp1,Fn1,C3ar1,Cygb,Ptgs2,Mmp9,Gpr56,Anxa1,Cd63,Rgn,Trib1,Sele,Lgals3,Igfbp5,Tac1,Thbs1,Lbp,Nov,Znf703,Tgfb1,Efemp1,Cd74,Stc1,Fgfr1,Amot,Jun,Olfm1,Ccl2,Mif,Mmp3,C5,Ptger3,Cxcl1,Figf,Adipoq,Slamf8,Rapgef4,Ccbe1,Postn,Nox4,Cxcl16,Bmp10,Scn5a,Ccl5,Thbs4,Bmp4,Sox9,Ecm1,Dab2,Ccl12,Spint2,Selp,Tirap,Megf8,Cyp1b1,Ddr2,Plxnc1,Icam1,Cxcl10,Enpp2,Ccr2,Podn,Cxcl13,Il1rn,Acvr1,Fam110c,Myoc,Tbx5…	31.92	3.35	+	3.62e-23
regulation of localization	2423	212	Cxcl14,Esr1,Ptpn1,Nol3,Plvap,Sfrp1,Nppb,Fn1,Ctss,C3ar1,Cygb,Ptgs2,Prkcz,Mmp9,Gpr56,Anxa1,Gpr39,Cd63,Prkcq,Ntrk2,Kmt2a,Rgn,Trib1,Srebf2,Sele,Sulf2,Il17ra,C3,Hmox1,Lgals3,Fcer1g,Igfbp5,F2,Trh,Per2,Best3,Tac1,Thbs1,Lbp,Maob,Nalcn,Nov,Znf703,Tgfb1,Sh2b2,Efemp1,Hck,Cacna2d2,Cd74,Lcp1,Stc1,Kcne4,Clec6a,Adcyap1r1,Fhl1,Aacs,Fgfr1,Amot,Jun,Olfm1,Ccl2,Sncg,Arc,Gck,Tpcn1,Mif,Mmp3,Cidea,C5,Abcg1,Nkain1,Rspo1…	96.06	2.21	+	1.5e-24
regulation of mononuclear cell migration	38	14	C3ar1,Lgals3,Thbs1,Nov,Tgfb1,Ccl2,Slamf8,Ccl5,Cxcl10,Ccr2,Serpine1,Cmklr1,C5ar1,Cx3cl1	1.51	9.29	+	6.33e-06
positive regulation of leukocyte chemotaxis	79	22	Cxcl14,C3ar1,Thbs1,Lbp,Cd74,Ccl2,Cxcl1,Figf,Ccl5,Thbs4,Tirap,Cxcl10,Ccr2,Cxcl13,Serpine1,Cmklr1,C5ar1,Il1b,Cxcl5,Ptk2b,Edn3,Cx3cl1	3.13	7.02	+	2.35e-08
positive regulation of chemotaxis	121	26	Cxcl14,Fn1,C3ar1,Thbs1,Lbp,Tgfb1,Cd74,Fgfr1,Ccl2,Cxcl1,Figf,Ccl5,Thbs4,Tirap,Megf8,Cxcl10,Ccr2,Cxcl13,Serpine1,Cmklr1,C5ar1,Il1b,Cxcl5,Ptk2b,Edn3,Cx3cl1	4.8	5.42	+	7.73e-08
positive regulation of locomotion	464	71	Cxcl14,Plvap,Fn1,C3ar1,Ptgs2,Mmp9,Sele,Lgals3,Tac1,Thbs1,Lbp,Znf703,Tgfb1,Cd74,Fgfr1,Jun,Ccl2,Mif,Mmp3,Ptger3,Cxcl1,Figf,Rapgef4,Ccbe1,Postn,Nox4,Cxcl16,Ccl5,Thbs4,Bmp4,Sox9,Dab2,Ccl12,Pc,Selp,Tirap,Megf8,Cyp1b1,Ddr2,Icam1,Cxcl10,Enpp2,Ccr2,Cxcl13,Acvr1,Fam110c,Myoc,Serpine1,Diaph1,Tlr2,Sema3f,Cmklr1,Egr1,Ccl11,C5ar1,Wnt11,Pdpn,Il1b,Cxcl5,Srpx2,Adam8,Ptk2b,Edn3,Fermt3,Cpeb1,Pdgfc,Cyr61,Retn,Cx3cl…	18.4	3.86	+	1.58e-17
positive regulation of response to external stimulus	253	50	Cxcl14,Fn1,Ctss,C3ar1,Ptgs2,Il17ra,C3,Fcer1g,Tac1,Thbs1,Lbp,Tgfb1,Cd74,Fgfr1,Ccl2,Mif,Ptger3,Cxcl1,Figf,Ccl5,Thbs4,Ccl12,Tirap,Megf8,Cxcl10,Ccr2,Cxcl13,Ccl9,Serpine1,Tlr2,Il33,Cmklr1,Havcr2,Ccl8,Ccl6,Ccl11,C5ar1,Il1b,Ldlr,Cxcl5,Plg,Adam8,Ptk2b,Ccl7,Cpb2,Edn3,Ace,Serpinf2,Pla2g4a,Cx3cl1	10.03	4.98	+	6.63e-16
positive regulation of leukocyte migration	121	33	Cxcl14,Plvap,C3ar1,Mmp9,Sele,Lgals3,Thbs1,Lbp,Tgfb1,Cd74,Ccl2,Ptger3,Cxcl1,Figf,Ccl5,Thbs4,Ccl12,Selp,Tirap,Icam1,Cxcl10,Ccr2,Cxcl13,Serpine1,Tlr2,Cmklr1,C5ar1,Il1b,Cxcl5,Adam8,Ptk2b,Edn3,Cx3cl1	4.8	6.88	+	1.65e-13
positive regulation of cell migration	424	69	Cxcl14,Plvap,C3ar1,Mmp9,Sele,Lgals3,Thbs1,Lbp,Tgfb1,Cd74,Ccl2,Ptger3,Cxcl1,Figf,Ccl5,Thbs4,Ccl12,Selp,Tirap,Icam1,Cxcl10,Ccr2,Cxcl13,Serpine1,Tlr2,Cmklr1,C5ar1,Il1b,Cxcl5,Adam8,Ptk2b,Edn3,Cx3cl1	16.81	4.1	+	2.28e-18
positive regulation of cell motility	438	69	Cxcl14,Plvap,Fn1,C3ar1,Ptgs2,Mmp9,Sele,Lgals3,Tac1,Thbs1,Lbp,Znf703,Tgfb1,Cd74,Fgfr1,Jun,Ccl2,Mif,Mmp3,Ptger3,Cxcl1,Figf,Rapgef4,Ccbe1,Postn,Nox4,Cxcl16,Ccl5,Thbs4,Bmp4,Sox9,Dab2,Ccl12,Selp,Tirap,Cyp1b1,Ddr2,Icam1,Cxcl10,Enpp2,Ccr2,Cxcl13,Acvr1,Fam110c,Myoc,Serpine1,Diaph1,Tlr2,Sema3f,Cmklr1,Egr1,Ccl11,C5ar1,Wnt11,Pdpn,Il1b,Cxcl5,Srpx2,Adam8,Ptk2b,Edn3,Fermt3,Cpeb1,Pdgfc,Cyr61,Retn,Cx3cl1,Tgfb2,S…	17.37	3.97	+	1.29e-17
positive regulation of cellular component movement	449	71	Cxcl14,Plvap,Fn1,C3ar1,Ptgs2,Mmp9,Sele,Lgals3,Tac1,Thbs1,Lbp,Znf703,Tgfb1,Cd74,Fgfr1,Jun,Ccl2,Mif,Mmp3,Ptger3,Cxcl1,Figf,Rapgef4,Ccbe1,Postn,Nox4,Cxcl16,Ccl5,Thbs4,Bmp4,Sox9,Dab2,Ccl12,Selp,Tirap,Megf8,Cyp1b1,Ddr2,Icam1,Cxcl10,Enpp2,Ccr2,Cxcl13,Acvr1,Fam110c,Myoc,Serpine1,Diaph1,Tlr2,Sema3f,Cmklr1,Egr1,Ccl11,C5ar1,Wnt11,Pdpn,Il1b,Cxcl5,Srpx2,Adam8,Ptk2b,Bcl6,Edn3,Fermt3,Cpeb1,Pdgfc,Cyr61,Retn,Cx3…	17.8	3.99	+	2.66e-18
positive regulation of cellular process	4465	318	Impact,Grn,Cxcl14,Zfhx3,Esr1,Hpse,Ptpn1,Plvap,Crlf1,Por,Sfrp1,P2ry10,Synpo2l,Zmiz1,Fn1,Folr2,Polr2a,C3ar1,Card11,Ptgs2,Cthrc1,Timp3,Prkcz,Mmp9,Cyp1a1,Foxk1,Gpr56,Anxa1,Tnc,Socs3,Jade2,Gpr39,Cd63,Prkcq,Ntrk2,Srpx,Kmt2a,Actn3,H2-Aa,Plagl1,Zbp1,Rgn,Trib1,Srebf2,Sele,Esm1,Sulf2,Kmt2d,Soat1,Il17ra,C3,Mmp12,Cela1,Hmox1,Lgals3,Fcer1g,Igfbp5,Chi3l1,F2,Frzb,Trh,Siglec1,unassigned,S100a4,Tac1,Foxc1,Cntfr,F…	177.02	1.8	+	2.38e-24
regulation of granulocyte chemotaxis	44	14	C3ar1,Thbs1,Lbp,Cd74,Ccl2,Cxcl1,Ccl5,Thbs4,Tirap,C5ar2,Cmklr1,C5ar1,Il1b,Cx3cl1	1.74	8.03	+	3.97e-05
positive regulation of fatty acid biosynthetic process	18	8	Anxa1,Rgn,Mid1ip1,Apoa4,Nr1h3,Apoa1,Apoc2,Pla2g4a	0.71	11.21	+	0.00678
positive regulation of fatty acid metabolic process	37	10	Anxa1,Rgn,Mid1ip1,Adipoq,Apoa4,Nr1h3,Apoa1,Apoc2,Fabp1,Pla2g4a	1.47	6.82	+	0.0255
positive regulation of lipid metabolic process	138	23	Por,Anxa1,Rgn,Tgfb1,Mid1ip1,Abcg1,Acsl6,Adipoq,Star,Apoa4,Dab2,Scd1,Pc,Apoa2,Nr1h3,Apoa1,Il1b,Ldlr,Apoc2,Fabp1,Ptk2b,Pla2g4a,Cyr61	5.47	4.2	+	0.000132
positive regulation of metabolic process	2825	201	Impact,Zfhx3,Esr1,Ptpn1,Crlf1,Por,Sfrp1,Zmiz1,Fn1,Polr2a,C3ar1,Card11,Ptgs2,Prkcz,Mmp9,Foxk1,Anxa1,Tnc,Cd63,Prkcq,Ntrk2,Kmt2a,Actn3,Plagl1,Rgn,Trib1,Srebf2,Sele,Kmt2d,Soat1,C3,Cela1,Chi3l1,F2,unassigned,Foxc1,Fstl3,Thbs1,Lbp,Maob,Plac8,Creb3l2,Tgfb1,Cd74,Acer2,Adcyap1r1,Parp3,Fgfr1,Jun,Ccl2,Mafb,Smad6,Mid1ip1,Sbno2,Gck,Cebpd,Mif,Eya1,Rasd2,Abcg1,Rspo1,Acsl6,Ptger3,Npr3,Cxcl1,Ighm,Igj,Adipoq,Ccbe1…	112	1.79	+	9.5e-13
regulation of lipid metabolic process	291	36	Esr1,Por,Anxa1,Gpr39,Rgn,C3,Thrsp,Tgfb1,Lgals12,Mid1ip1,Cidea,Dkk3,Abcg1,Acsl6,Adipoq,Star,Sik1,Apoa4,Dab2,Scd1,Pc,Apoa2,Nr1d2,Nr1h3,Apoa1,Apob,Prkag2,Il1b,Ldlr,Apoc2,Apod,Fabp1,Ptk2b,Pla2g4a,Cyr61,Snai1	11.54	3.12	+	3.65e-05
positive regulation of cellular metabolic process	2648	189	Impact,Zfhx3,Esr1,Ptpn1,Por,Crlf1,Sfrp1,Zmiz1,Polr2a,C3ar1,Card11,Ptgs2,Prkcz,Mmp9,Foxk1,Anxa1,Cd63,Prkcq,Ntrk2,Kmt2a,Actn3,Plagl1,Rgn,Trib1,Srebf2,Sele,Soat1,Kmt2d,C3,Cela1,Chi3l1,F2,unassigned,Foxc1,Fstl3,Thbs1,Lbp,Maob,Plac8,Creb3l2,Tgfb1,Cd74,Acer2,Parp3,Adcyap1r1,Fgfr1,Jun,Ccl2,Mafb,Smad6,Mid1ip1,Sbno2,Gck,Cebpd,Mif,Eya1,Rasd2,Ptger3,Rspo1,Acsl6,Cxcl1,Ighm,Adipoq,Ccbe1,Star,Rps6ka4,Nox4,Plcg…	104.99	1.8	+	7.78e-12
regulation of lipid biosynthetic process	144	23	Por,Anxa1,Rgn,C3,Thrsp,Mid1ip1,Dkk3,Abcg1,Acsl6,Star,Sik1,Apoa4,Dab2,Pc,Nr1h3,Apoa1,Apob,Il1b,Ldlr,Apoc2,Pla2g4a,Cyr61,Snai1	5.71	4.03	+	0.000281
positive regulation of cellular biosynthetic process	1651	113	Impact,Zfhx3,Esr1,Por,Sfrp1,Zmiz1,C3ar1,Card11,Ptgs2,Foxk1,Anxa1,Prkcq,Kmt2a,Plagl1,Rgn,Srebf2,Soat1,Kmt2d,Cela1,Foxc1,Fstl3,Thbs1,Lbp,Plac8,Creb3l2,Tgfb1,Adcyap1r1,Fgfr1,Jun,Mafb,Smad6,Mid1ip1,Sbno2,Gck,Cebpd,Eya1,Ptger3,Acsl6,Star,Rps6ka4,Nox4,Ptgir,Hsf4,Bmp10,Mstn,Aurkb,Ccl5,Hamp,Naa15,Apoa4,Ciita,Bmp4,Egr2,Sox9,Dab2,Epas1,Nfatc1,Cys1,Pc,Tirap,Cyp1b1,Icam1,Csrnp1,Apoa2,Ccr2,Acvr1,Tbx5,Gdf6,Fzd…	65.46	1.73	+	0.000118
positive regulation of biosynthetic process	1687	118	Impact,Zfhx3,Esr1,Por,Sfrp1,Zmiz1,C3ar1,Card11,Ptgs2,Foxk1,Anxa1,Prkcq,Kmt2a,Plagl1,Rgn,Srebf2,Soat1,Kmt2d,Cela1,F2,Foxc1,Fstl3,Thbs1,Lbp,Plac8,Creb3l2,Tgfb1,Adcyap1r1,Fgfr1,Jun,Ccl2,Mafb,Smad6,Mid1ip1,Sbno2,Gck,Cebpd,Eya1,Abcg1,Ptger3,Acsl6,Star,Rps6ka4,Nox4,Ptgir,Hsf4,Bmp10,Mstn,Aurkb,Ccl5,Hamp,Naa15,Apoa4,Ciita,Bmp4,Egr2,Sox9,Ctgf,Dab2,Epas1,Nfatc1,Cys1,Pc,Tirap,Cyp1b1,Icam1,Csrnp1,Apoa2,Ccr2,…	66.88	1.76	+	1.61e-05
positive regulation of lipid biosynthetic process	77	17	Por,Anxa1,Rgn,Mid1ip1,Abcg1,Acsl6,Star,Apoa4,Dab2,Pc,Nr1h3,Apoa1,Il1b,Ldlr,Apoc2,Pla2g4a,Cyr61	3.05	5.57	+	0.000196
positive regulation of vascular endothelial growth factor production	23	10	Hpse,C3ar1,Ptgs2,Sulf2,C3,C5,Ccbe1,Cyp1b1,C5ar1,Il1b	0.91	10.97	+	0.000361
positive regulation of cytokine production	347	48	Hpse,C3ar1,Card11,Ptgs2,Prkcz,Anxa1,Ly9,Prkcq,Sulf2,Il17ra,C3,Fcer1g,Thbs1,Lbp,Tgfb1,Nfam1,Cd74,Clec6a,Ccl2,Mif,C5,Polr3g,Figf,Adipoq,Ccbe1,Postn,Plcg2,Ccl5,Tirap,Cyp1b1,Apoa2,Ccr2,Flot1,Serpine1,Tlr2,Il33,Havcr2,Cd209d,C5ar1,Wnt11,Il1b,Slc11a1,Adam8,Clu,Icoslg,Serpinf2,Spn,Cx3cl1	13.76	3.49	+	2.12e-09
regulation of cytokine production	539	66	Hpse,Fn1,C3ar1,Card11,Ptgs2,Prkcz,Anxa1,Ly9,Prkcq,Sulf2,Il17ra,C3,Hmox1,Fcer1g,Thbs1,Lbp,Cd300ld,Tgfb1,Nfam1,Cd74,Clec6a,Fgfr1,Ccl2,Acp5,Mif,Cidea,C5,Polr3g,Figf,Adipoq,Ccbe1,Postn,Plcg2,Ccl5,Gpnmb,Tirap,Cyp1b1,Apoa2,Ccr2,Flot1,Vsig4,Serpine1,Per1,Csk,C5ar2,Tlr2,Il33,Cmklr1,Havcr2,Apoa1,Cd209d,C5ar1,Wnt11,Nlrc3,Il1b,Slc11a1,Apod,Cxcl5,Adam8,Clu,Bcl6,Icoslg,Serpinf2,Spn,Cx3cl1,Tgfb2	21.37	3.09	+	2.03e-11
regulation of multicellular organismal process	2635	247	Impact,Grn,Esr1,Spp1,Hpse,Nol3,Por,Sfrp1,Nppb,Ptgds,Fn1,Ctss,C3ar1,Cygb,Card11,Ptgs2,Cthrc1,Prkcz,Mmp9,Gpr56,Anxa1,Iapp,Ly9,Jade2,Gpr39,Cd63,Prkcq,Ntrk2,Actn3,Myh7,H2-Aa,Rgn,Trib1,Uts2b,Sulf2,Il17ra,C3,Cela1,Hmox1,Cd209a,Lgals3,Fcer1g,Igfbp5,Chi3l1,F2,Frzb,Per2,Tac1,Foxc1,Fstl3,Aspa,Thbs1,Lbp,Cd300ld,Plac8,Tmem176b,Nov,Znf703,Tgfb1,Nfam1,Adamts1,Efemp1,Cacna2d2,Cd74,Stc1,Clec6a,Fgfr1,Amot,Jun,Olf…	104.47	2.36	+	1.31e-34
positive regulation of multicellular organismal process	1518	150	Impact,Grn,Spp1,Hpse,Por,Nppb,Fn1,C3ar1,Card11,Ptgs2,Cthrc1,Prkcz,Mmp9,Anxa1,Ly9,Jade2,Prkcq,Ntrk2,Actn3,H2-Aa,Trib1,Sulf2,Il17ra,C3,Cela1,Hmox1,Lgals3,Fcer1g,Chi3l1,F2,Foxc1,Tac1,Aspa,Thbs1,Lbp,Znf703,Tgfb1,Nfam1,Adamts1,Cacna2d2,Cd74,Clec6a,Fgfr1,Amot,Jun,Ccl2,Smad6,Cebpd,Lrrc4b,Mif,C5,Alox5,Ptger3,Acsl6,Polr3g,Cxcl1,Figf,Adipoq,Rapgef4,Ccbe1,Star,Postn,Plcg2,Bmp10,Clstn3,Scn5a,Ccl5,Alb,Bmp4,So…	60.18	2.49	+	8.85e-21
regulation of vascular endothelial growth factor production	29	12	Hpse,C3ar1,Ptgs2,Sulf2,C3,Ccl2,C5,Ccbe1,Cyp1b1,Ccr2,C5ar1,Il1b	1.15	10.44	+	2.85e-05
lymphocyte chemotaxis	36	15	Ccl2,Cxcl16,Ccl5,Ccl12,Cxcl10,Ch25h,Ccr2,Cxcl13,Ccl9,Ccl8,Ccl6,Ccl11,Adam8,Ccl7,Cx3cl1	1.43	10.51	+	2.98e-07
leukocyte chemotaxis	108	28	Spp1,Anxa1,Il17ra,Lgals3,Fcer1g,Lbp,Ccl2,Cxcl1,Slamf8,Cxcl16,Ccl5,Ccl12,Itgam,Cxcl10,Ch25h,Ccr2,Cxcl13,Ccl9,Itgb2,Ccl8,Ccl6,Ccl11,C5ar1,Il1b,Adam8,Ccl7,Edn3,Cx3cl1	4.28	6.54	+	1.48e-10
leukocyte migration	172	35	Spp1,Mmp9,Anxa1,Sele,Il17ra,Lgals3,Fcer1g,Lbp,Ccl2,Cxcl1,Slamf8,Cxcl16,Ccl5,Ccl12,Selp,Itgam,Cxcl10,Ch25h,Ccr2,Cxcl13,Ccl9,Itgb2,C5ar2,Ccl8,Ccl6,Ccl11,C5ar1,Il1b,Plg,Adam8,Ccl7,Edn3,Vcam1,Fpr1,Cx3cl1	6.82	5.13	+	9.93e-11
cell migration	709	78	Spp1,Fn1,Cthrc1,Prkcz,Mmp9,Gpr56,Anxa1,Cd63,Prkcq,Ntrk2,Sele,Il17ra,Mmp12,Saa3,Lgals3,Fcer1g,Foxc1,Thbs1,Lbp,Nov,Tgfb1,Lcp1,Fgfr1,Amot,Ccl2,Arc,Cxcl1,Slamf8,Cxcl16,Ccl5,Thbs4,Ctgf,Ccl12,Gpm6a,Tns1,Selp,Megf8,Cyp1b1,Itgam,Sirpa,Cxcl10,Enpp2,Ch25h,Ccr2,Cxcl13,Acvr1,Ccl9,Itgb2,Csk,C5ar2,Sema3f,Apoa1,Ccl8,Ccl6,Ccl11,C5ar1,Wnt11,Nr2f2,Il1b,Arsb,Plg,Folr1,Adam8,Ptk2b,Nrtn,Ccl7,Rtn4,Edn3,Vcam1,Lrp8,Nfat…	28.11	2.77	+	1.57e-11
cell motility	796	81	Spp1,Fn1,Cthrc1,Prkcz,Mmp9,Gpr56,Anxa1,Cd63,Prkcq,Ntrk2,Sele,Il17ra,Mmp12,Saa3,Lgals3,Fcer1g,Foxc1,Thbs1,Lbp,Nov,Tgfb1,Lcp1,Fgfr1,Amot,Ccl2,Arc,Cxcl1,Slamf8,Cxcl16,Ccl5,Thbs4,Ctgf,Ccl12,Gpm6a,Tns1,Selp,Megf8,Cyp1b1,Itgam,Sirpa,Cxcl10,Enpp2,Ch25h,Ccr2,Cxcl13,Acvr1,Ccl9,Itgb2,Csk,C5ar2,Sema3f,Apoa1,Apob,Ccl8,Ccl6,Ccl11,C5ar1,Wnt11,Pdpn,Nr2f2,Il1b,Arsb,Plg,Srpx2,Folr1,Adam8,Ptk2b,Nrtn,Ccl7,Rtn4,Edn3…	31.56	2.57	+	2.72e-10
locomotion	994	93	Spp1,Fn1,C3ar1,Cthrc1,Prkcz,Mmp9,Gpr56,Anxa1,Cd63,Prkcq,Ntrk2,Sele,Il17ra,Mmp12,Saa3,Lgals3,Fcer1g,Foxc1,Thbs1,Lbp,Nov,Tgfb1,Lcp1,Efnb3,Fgfr1,Amot,Ccl2,Arc,Cxcl1,Slamf8,Cxcl16,Ccl5,Thbs4,Dock2,Egr2,Ctgf,Ccl12,Gpm6a,Tns1,Selp,Megf8,Cyp1b1,Enah,Plxnc1,Itgam,Sirpa,Cxcl10,Enpp2,Ch25h,Ccr2,Cxcl13,Acvr1,Ccl9,Flot1,Itgb2,Csk,C5ar2,Sema3f,Cmklr1,Apoa1,Apob,Ccl8,Ccl6,Ccl11,C5ar1,Wnt11,Pdpn,Nr2f2,Il1b,Scn1…	39.41	2.36	+	3.9e-10
movement of cell or subcellular component	1137	94	Spp1,Fn1,Cthrc1,Prkcz,Mmp9,Gpr56,Anxa1,Cd63,Prkcq,Ntrk2,Myh7,Sele,Il17ra,Mmp12,Saa3,Lgals3,Fcer1g,Foxc1,Thbs1,Lbp,Nov,Tgfb1,Lcp1,Efnb3,Fgfr1,Amot,Ccl2,Arc,Cxcl1,Wipf3,Scn4b,Slamf8,Cxcl16,Scn5a,Ccl5,Thbs4,Egr2,Ctgf,Ccl12,Gpm6a,Tns1,Selp,Megf8,Cyp1b1,Enah,Plxnc1,Itgam,Sirpa,Cxcl10,Enpp2,Ch25h,Ccr2,Cxcl13,Acvr1,Ccl9,Flot1,Itgb2,Csk,C5ar2,Sema3f,Apoa1,Apob,Ccl8,Ccl6,Ccl11,C5ar1,Wnt11,Pdpn,Nr2f2,Il1b,…	45.08	2.09	+	2.52e-07
single-organism cellular process	10507	547	Impact,Grn,Cxcl14,Kcnk1,Gpr182,Rhd,Esr1,Spp1,Hpse,Ptpn1,Nol3,Plvap,Por,Sfrp1,Nppb,P2ry10,Zmiz1,Ptgds,Fn1,Folr2,Prune2,Ctss,Srrm4,C3ar1,Cygb,Card11,Ptgs2,Apom,Snx10,Cthrc1,Prkcz,Gpr56,Mmp9,Cyp1a1,Foxk1,Anxa1,Ca3,Tdo2,Nagpa,Tnc,Ly9,Socs3,Jade2,Gpr39,Aldob,Cd63,Prkcq,Ntrk2,Srpx,Myh7,Actn3,Plagl1,Inf2,Rgn,Trib1,Srebf2,Sele,Ca5b,Ca13,Sulf2,Soat1,Kmt2d,Eno2,Mt2,Il17ra,Tcap,C3,Mmp12,Cela1,Saa3,Hmox1,Cyp…	416.57	1.31	+	7.45e-15
single-organism process	11898	637	Impact,Zfhx3,Grn,Cxcl14,Kcnk1,Gpr182,Rhd,Sod3,Esr1,Spp1,Hpse,Ptpn1,Nol3,Plvap,Crlf1,Por,Sfrp1,Tmprss13,Nppb,P2ry10,Sdr42e1,Zmiz1,Ptgds,Fn1,Folr2,Prune2,Ctss,Srrm4,C3ar1,Cygb,Card11,Mtnd3,Ptgs2,Apom,Snx10,Cthrc1,Prkcz,Gpr56,Mmp9,Cyp1a1,Foxk1,Anxa1,Ca3,Tdo2,Nagpa,Tnc,Ly9,Socs3,Jade2,Gc,Gpr39,Aldob,Cd63,Prkcq,Ntrk2,Srpx,Kmt2a,Myh7,Actn3,Plagl1,Inf2,Rgn,Trib1,Napsa,Srebf2,Sele,Ca5b,Esm1,Ca13,Sulf2,So…	471.72	1.35	+	3.37e-26
cellular process	13430	628	Impact,Zfhx3,Grn,Cxcl14,Kcnk1,Gpr182,Rhd,Sod3,Esr1,Spp1,Hpse,Ptpn1,Nol3,Plvap,Por,Sfrp1,Nppb,P2ry10,Zmiz1,Ptgds,Fn1,Folr2,Prune2,Gstm2,Polr2a,Ctss,Srrm4,C3ar1,Cygb,Card11,Mtnd3,Ptgs2,Apom,Snx10,Aebp1,Cthrc1,Rpp25,Timp3,Prkcz,Gpr56,Mmp9,Cyp1a1,Foxk1,Anxa1,Ca3,Tdo2,Nagpa,Gchfr,Tnc,Ly9,Socs3,Jade2,Gpr39,Aldob,Cd63,Prkcq,Ntrk2,Srpx,Kmt2a,Myh7,Actn3,Plagl1,Inf2,Zbp1,Rgn,Trib1,Srebf2,Sele,Ca5b,Ca13,Sul…	532.46	1.18	+	1.11e-07
localization of cell	796	81	Spp1,Fn1,Cthrc1,Prkcz,Mmp9,Gpr56,Anxa1,Cd63,Prkcq,Ntrk2,Sele,Il17ra,Mmp12,Saa3,Lgals3,Fcer1g,Foxc1,Thbs1,Lbp,Nov,Tgfb1,Lcp1,Fgfr1,Amot,Ccl2,Arc,Cxcl1,Slamf8,Cxcl16,Ccl5,Thbs4,Ctgf,Ccl12,Gpm6a,Tns1,Selp,Megf8,Cyp1b1,Itgam,Sirpa,Cxcl10,Enpp2,Ch25h,Ccr2,Cxcl13,Acvr1,Ccl9,Itgb2,Csk,C5ar2,Sema3f,Apoa1,Apob,Ccl8,Ccl6,Ccl11,C5ar1,Wnt11,Pdpn,Nr2f2,Il1b,Arsb,Plg,Srpx2,Folr1,Adam8,Ptk2b,Nrtn,Ccl7,Rtn4,Edn3…	31.56	2.57	+	2.72e-10
localization	4356	270	Grn,Kcnk1,Rhd,Esr1,Spp1,Nol3,Ano5,Ptgds,Fn1,Folr2,Cygb,Card11,Mtnd3,Apom,Snx10,Emb,Abcb9,Cthrc1,Prkcz,Mmp9,Gpr56,Anxa1,Nagpa,Gc,Cd63,Prkcq,Ntrk2,Srpx,Sele,Soat1,Il17ra,Mmp12,Saa3,Slco2a1,Cd209a,Lgals3,Exoc3l2,Fcer1g,Chi3l1,Siglec1,Fads1,Best3,Lman1l,Foxc1,Thbs1,Lbp,Nalcn,Clca1,Cluh,Hspg2,Pla2g2d,Nov,Creb3l2,Tgfb1,Slc7a8,Hck,Cacna2d2,Cd74,Lcp1,Apoc1,Kcne4,Rab6b,Parp3,Piezo2,Gabra3,Fgfr1,Ildr2,Amot…	172.7	1.56	+	3.41e-11
cell chemotaxis	161	36	Spp1,Anxa1,Prkcq,Il17ra,Saa3,Lgals3,Fcer1g,Lbp,Nov,Ccl2,Cxcl1,Slamf8,Cxcl16,Ccl5,Ccl12,Itgam,Cxcl10,Enpp2,Ch25h,Ccr2,Cxcl13,Ccl9,Itgb2,C5ar2,Ccl8,Ccl6,Ccl11,C5ar1,Il1b,Adam8,Ccl7,Edn3,Vcam1,Nr4a1,Fpr1,Cx3cl1	6.38	5.64	+	2.52e-12
chemotaxis	416	53	Spp1,C3ar1,Anxa1,Prkcq,Il17ra,Saa3,Lgals3,Fcer1g,Lbp,Nov,Efnb3,Amot,Ccl2,Cxcl1,Slamf8,Cxcl16,Ccl5,Dock2,Egr2,Ccl12,Enah,Plxnc1,Itgam,Cxcl10,Enpp2,Ch25h,Ccr2,Cxcl13,Ccl9,Flot1,Itgb2,C5ar2,Sema3f,Cmklr1,Apoa1,Ccl8,Ccl6,Ccl11,C5ar1,Il1b,Scn1b,Fez1,Cxcl5,Slit3,Adam8,Ccl7,Edn3,Vcam1,Cyr61,Nr4a1,Fpr1,Cx3cl1,Tgfb2	16.49	3.21	+	2.77e-09
taxis	418	53	Spp1,C3ar1,Anxa1,Prkcq,Il17ra,Saa3,Lgals3,Fcer1g,Lbp,Nov,Efnb3,Amot,Ccl2,Cxcl1,Slamf8,Cxcl16,Ccl5,Dock2,Egr2,Ccl12,Enah,Plxnc1,Itgam,Cxcl10,Enpp2,Ch25h,Ccr2,Cxcl13,Ccl9,Flot1,Itgb2,C5ar2,Sema3f,Cmklr1,Apoa1,Ccl8,Ccl6,Ccl11,C5ar1,Il1b,Scn1b,Fez1,Cxcl5,Slit3,Adam8,Ccl7,Edn3,Vcam1,Cyr61,Nr4a1,Fpr1,Cx3cl1,Tgfb2	16.57	3.2	+	3.31e-09
response to external stimulus	1541	148	Impact,Spp1,C3ar1,Ptgs2,Mmp9,Anxa1,Gpr39,Cd63,Prkcq,Zbp1,Trib1,Srebf2,Il17ra,Tcap,Lyz1,Saa3,Bhlhe41,Tspan32,Lgals3,Fcer1g,Fads1,Mgst1,Thbs1,Lbp,Plac8,Nov,Tgfb1,Hck,Clec6a,Piezo2,Efnb3,Aacs,Amot,Jun,Ccl2,Pcdh15,Sbno2,Gck,Acp5,Clec4d,Cotl1,Naip2,Asns,Ptger3,Polr3g,Cxcl1,Ighm,Igj,Slamf8,Postn,Sik1,Plcg2,Cxcl16,Ptgir,Mstn,Ifi27l2a,Ccl5,Dock2,Hamp,Alb,Tnip3,Egr2,Sox9,Ccl12,Cd207,Trem2,Scd1,Ncf1,Slc2a1…	61.1	2.42	+	2.86e-19
response to chemical	3066	263	Impact,Grn,Zfhx3,Sod3,Esr1,Spp1,Ptpn1,Nol3,Plvap,Sfrp1,Fn1,Gstm2,C3ar1,Mtnd3,Ptgs2,Timp3,Prkcz,Mmp9,Cyp1a1,Anxa1,Socs3,Gpr39,Aldob,Prkcq,Ntrk2,Trib1,Srebf2,Sele,Mt2,Il17ra,Saa3,Hmox1,Cyp2e1,Lgals3,Fcer1g,Igfbp5,Trh,Akr1c13,Serpina1b,Tac1,Foxc1,Adh1,Cntfr,Mgst1,Thbs1,Pde4a,Lbp,H2-Q7,Nov,Znf703,Creb3l2,Tgfb1,Sh2b2,Serpina3g,Cd74,Tat,Acer2,Efnb3,Aacs,Serpina1e,Fgfr1,Ildr2,Amot,Jun,Wfikkn2,Ephx1,Ccl2…	121.56	2.16	+	5.8e-31
cellular response to chemical stimulus	1778	173	Impact,Spp1,Esr1,Ptpn1,Nol3,Plvap,Sfrp1,Fn1,Gstm2,Mtnd3,Timp3,Prkcz,Cyp1a1,Anxa1,Socs3,Gpr39,Prkcq,Ntrk2,Il17ra,Saa3,Hmox1,Cyp2e1,Lgals3,Fcer1g,Igfbp5,Trh,Akr1c13,Foxc1,Tac1,Cntfr,Mgst1,Thbs1,Pde4a,Lbp,H2-Q7,Nov,Creb3l2,Znf703,Tgfb1,Sh2b2,Cd74,Aacs,Fgfr1,Jun,Wfikkn2,Ccl2,Smad6,Sbno2,Gck,Lrrc4b,Akr1c6,Mmp3,Naip2,Ugt1a6,Ptger3,Cxcl1,Adipoq,Gbp8,Slamf8,Star,Rps6ka4,Postn,Gstt1,Bgn,Enpp1,Nox4,Sik1,Sy…	70.49	2.45	+	5.63e-24
cellular response to stimulus	5803	313	Impact,Gpr182,Esr1,Spp1,Ptpn1,Nol3,Plvap,Sfrp1,P2ry10,Fn1,Gstm2,C3ar1,Card11,Mtnd3,Ptgs2,Cthrc1,Timp3,Prkcz,Mmp9,Cyp1a1,Gpr56,Anxa1,Tnc,Socs3,Jade2,Gpr39,Cd63,Prkcq,Ntrk2,Srpx,Trib1,Srebf2,Sulf2,Mt2,Il17ra,Cela1,Saa3,Hmox1,Cyp2e1,Tspan32,Lgals3,Fcer1g,Igfbp5,Rab33a,Chi3l1,F2,Frzb,Trh,Akr1c13,Fads1,Gnb3,Tac1,Foxc1,Cntfr,Mgst1,Thbs1,Pde4a,Lbp,H2-Q7,Spock2,Nov,Znf703,Creb3l2,Stk32b,Tgfb1,Sh2b2,Nfam1…	230.07	1.36	+	3.71e-06
lymphocyte migration	46	15	Ccl2,Cxcl16,Ccl5,Ccl12,Cxcl10,Ch25h,Ccr2,Cxcl13,Ccl9,Ccl8,Ccl6,Ccl11,Adam8,Ccl7,Cx3cl1	1.82	8.22	+	8.18e-06
acute-phase response	35	14	Fn1,Saa3,F2,Serpina1b,Lbp,Itih4,Ptger3,Cd163,Il1rn,Hp,Il1b,Ahsg,Serpina3n,Serpinf2	1.39	10.09	+	2.23e-06
acute inflammatory response	65	18	Fn1,Saa3,F2,Serpina1b,Lbp,Itih4,Alox5,Ptger3,Cxcl1,Cd163,Icam1,Il1rn,Acvr1,Hp,Il1b,Ahsg,Serpina3n,Serpinf2	2.58	6.98	+	2.38e-06
inflammatory response	413	79	Chil3,Fn1,C3ar1,Ptgs2,Prkcz,Anxa1,Prkcq,Sele,C3,Cela1,Saa3,Hmox1,Fcer1g,Chi3l1,F2,Serpina1b,Tac1,Thbs1,Lbp,Clec10a,Smpdl3b,Tgfb1,Hck,Itih4,Kng1,Ccl2,Parp4,Mif,C5,Slc7a2,Naip2,Alox5,Ptger3,Cxcl1,Slamf8,Rps6ka4,Lipa,Cd5l,Ptgir,Crlf2,Ccl5,Ecm1,Cd163,Ccl12,Ncf1,Selp,Tirap,Icam1,Itgam,Cxcl10,Ccr2,Cxcl13,Il1rn,Acvr1,Hp,Ccl9,Tlr13,Itgb2,C5ar2,Tlr2,Il5,Havcr2,Tnfrsf11b,Ccl8,Ccl6,Ccl11,C5ar1,Il1b,Slc11a1,…	16.37	4.82	+	7.19e-26
cholesterol efflux	25	9	Apom,Soat1,Abcg1,Apoa4,Apoa2,Apoa1,Apob,Apoc2,Soat2	0.99	9.08	+	0.00795
cholesterol transport	44	11	Apom,Soat1,Abcg1,Apoa4,Apoa2,Apoa1,Apob,Msr1,Ldlr,Apoc2,Soat2	1.74	6.31	+	0.0175
sterol transport	45	11	Apom,Soat1,Abcg1,Apoa4,Apoa2,Apoa1,Apob,Msr1,Ldlr,Apoc2,Soat2	1.78	6.17	+	0.0216
organic hydroxy compound transport	96	18	Apom,Soat1,Fcer1g,Abcg1,Aqp8,Apoa4,Apoa2,Slc22a3,Selm,Tlr2,Apoa1,Apob,Msr1,Slc18a1,Ldlr,Apoc2,Rbp4,Soat2	3.81	4.73	+	0.000856
single-organism transport	1644	124	Grn,Kcnk1,Nol3,Folr2,Cygb,Card11,Apom,Prkcz,Anxa1,Nagpa,Gc,Ntrk2,Srpx,Soat1,Slco2a1,Exoc3l2,Fcer1g,Chi3l1,Thbs1,Lbp,Nalcn,Pla2g2d,Tgfb1,Slc7a8,Hck,Apoc1,Kcne4,Ildr2,Jun,Cldn1,Sncg,Ttpa,Stard10,Slc7a2,Abcg1,Ptger3,Acsl6,Npr3,Trim72,Ighm,Rapgef4,Pctp,Atp6v0e2,Star,Ehd3,Ap1s2,Lat2,Plcg2,Crlf2,Ccl5,Nol6,Aqp8,Apoa4,Prlr,Ctgf,Slc45a2,Trem2,Ncf1,Slc2a1,Ptprn,Slc25a10,Slc27a5,Sirpa,Lcn2,Hpx,Apoa2,Ccr2,Os…	65.18	1.9	+	5.46e-08
single-organism localization	1873	133	Grn,Kcnk1,Nol3,Folr2,Cygb,Card11,Apom,Prkcz,Anxa1,Nagpa,Gc,Ntrk2,Srpx,Soat1,Slco2a1,Exoc3l2,Fcer1g,Chi3l1,Thbs1,Lbp,Nalcn,Pla2g2d,Tgfb1,Slc7a8,Hck,Apoc1,Kcne4,Ildr2,Jun,Tspan17,Cldn1,Sncg,Ttpa,Stard10,Eya1,Slc7a2,Abcg1,Ptger3,Acsl6,Gaa,Npr3,Trim72,Ighm,Adipoq,Rapgef4,Pctp,Atp6v0e2,Star,Ehd3,Ap1s2,Lat2,Plcg2,Crlf2,Ccl5,Nol6,Dock2,Aqp8,Alb,Apoa4,Prlr,Ctgf,Slc45a2,Trem2,Ncf1,Slc2a1,Ptprn,Slc25a10,Sl…	74.26	1.79	+	4.77e-07
transport	3289	195	Grn,Kcnk1,Rhd,Nol3,Ano5,Ptgds,Folr2,Cygb,Card11,Mtnd3,Apom,Snx10,Emb,Abcb9,Prkcz,Anxa1,Nagpa,Gc,Cd63,Ntrk2,Srpx,Soat1,Slco2a1,Cd209a,Exoc3l2,Fcer1g,Chi3l1,Siglec1,Fads1,Best3,Lman1l,Thbs1,Lbp,Nalcn,Clca1,Pla2g2d,Creb3l2,Tgfb1,Slc7a8,Hck,Cacna2d2,Cd74,Apoc1,Kcne4,Rab6b,Piezo2,Gabra3,Fgfr1,Ildr2,Jun,Cldn1,Sncg,Ttpa,Arc,Gck,Tpcn1,Stard10,Slc7a2,Abcg1,Acsl6,Ptger3,Npr3,Trim72,Ighm,Wipf3,Scn4b,Rapgef4…	130.4	1.5	+	3.51e-05
establishment of localization	3439	199	Grn,Kcnk1,Rhd,Nol3,Ano5,Ptgds,Folr2,Cygb,Card11,Mtnd3,Apom,Snx10,Emb,Abcb9,Prkcz,Anxa1,Nagpa,Gc,Cd63,Ntrk2,Srpx,Soat1,Slco2a1,Cd209a,Exoc3l2,Fcer1g,Chi3l1,Siglec1,Fads1,Best3,Lman1l,Thbs1,Lbp,Nalcn,Clca1,Pla2g2d,Creb3l2,Tgfb1,Slc7a8,Hck,Cacna2d2,Cd74,Apoc1,Kcne4,Rab6b,Piezo2,Gabra3,Fgfr1,Ildr2,Jun,Tspan17,Cldn1,Sncg,Ttpa,Arc,Gck,Tpcn1,Stard10,Eya1,Slc7a2,Abcg1,Acsl6,Ptger3,Npr3,Trim72,Ighm,Wipf3,…	136.35	1.46	+	0.000151
lipid transport	214	34	Apom,Anxa1,Soat1,Slco2a1,Lbp,Pla2g2d,Apoc1,Stard10,Abcg1,Acsl6,Pctp,Star,Aqp8,Apoa4,Slc27a5,Apoa2,Osbp2,Selm,Slc27a2,Esyt1,Apoa1,Apob,Msr1,Ldlr,Apoc2,Rbp4,Fabp1,Lrp10,Soat2,Ace,Pla2g4a,Abca6,Gltp,Osbpl5	8.48	4.01	+	1.88e-07
lipid localization	241	37	Apom,Anxa1,Soat1,Slco2a1,Lbp,Pla2g2d,Apoc1,Stard10,Cidea,Abcg1,Acsl6,Pctp,Star,Enpp1,Aqp8,Apoa4,Slc27a5,Apoa2,Osbp2,Selm,Slc27a2,Esyt1,Apoa1,Apob,Msr1,Il1b,Ldlr,Apoc2,Rbp4,Fabp1,Lrp10,Soat2,Ace,Pla2g4a,Abca6,Gltp,Osbpl5	9.55	3.87	+	6.53e-08
positive regulation of blood coagulation	25	9	Hpse,F2,Thbs1,Selp,Serpine1,Pdpn,Plg,Cpb2,Serpinf2	0.99	9.08	+	0.00795
positive regulation of coagulation	28	9	Hpse,F2,Thbs1,Selp,Serpine1,Pdpn,Plg,Cpb2,Serpinf2	1.11	8.11	+	0.0199
regulation of coagulation	88	21	Hpse,Prkcq,Cd209a,Fcer1g,F2,Thbs1,Kng1,Ptger3,Kng2,Selp,Abat,Serpine1,Serpinc1,Pdpn,Plg,Serpine2,Cpb2,Serpinf2,Fgg,Serping1,Fgb	3.49	6.02	+	1.17e-06
regulation of blood coagulation	84	21	Hpse,Prkcq,Cd209a,Fcer1g,F2,Thbs1,Kng1,Ptger3,Kng2,Selp,Abat,Serpine1,Serpinc1,Pdpn,Plg,Serpine2,Cpb2,Serpinf2,Fgg,Serping1,Fgb	3.33	6.31	+	5.12e-07
regulation of wound healing	127	23	Hpse,Anxa1,Prkcq,Cd209a,Fcer1g,F2,Thbs1,Kng1,Ccl2,Ptger3,Kng2,Selp,Abat,Serpine1,Serpinc1,Pdpn,Plg,Serpine2,Cpb2,Serpinf2,Fgg,Serping1,Fgb	5.04	4.57	+	2.92e-05
regulation of response to wounding	150	24	Hpse,Anxa1,Prkcq,Cd209a,Fcer1g,F2,Thbs1,Kng1,Ccl2,Mif,Ptger3,Kng2,Selp,Abat,Serpine1,Serpinc1,Pdpn,Plg,Serpine2,Cpb2,Serpinf2,Fgg,Serping1,Fgb	5.95	4.04	+	0.000138
regulation of response to stress	1112	115	Impact,Esr1,Ptpn1,Hpse,Nol3,Sfrp1,Ctss,Ptgs2,Anxa1,Socs3,Prkcq,Zbp1,Rgn,Il17ra,C3,Cd209a,Tspan32,Fcer1g,F2,Tac1,Thbs1,Lbp,Smpdl3b,Nov,Cd74,Kng1,Ccl2,Sbno2,Acp5,Mif,Mmp3,Eya1,Slc7a2,Ptger3,Polr3g,Cxcl1,Adipoq,Slamf8,Pik3ap1,Bmp10,Mstn,Ccl5,Hamp,Tnip3,Ctgf,Dab2,Ccl12,Tnxb,Kng2,Selp,Tirap,Abat,Oxr1,Hpx,Nudt16,Ccr2,Penk,Il1rn,Vps13c,Gdf6,Ccl9,Tlr13,Alpk1,Flot1,Serpine1,Nr1d2,Sfrp4,Serpinc1,Per1,Tlr2,…	44.09	2.61	+	1.8e-16
regulation of hemostasis	84	21	Hpse,Prkcq,Cd209a,Fcer1g,F2,Thbs1,Kng1,Ptger3,Kng2,Selp,Abat,Serpine1,Serpinc1,Pdpn,Plg,Serpine2,Cpb2,Serpinf2,Fgg,Serping1,Fgb	3.33	6.31	+	5.12e-07
regulation of body fluid levels	316	40	Hpse,Tmprss13,Nppb,Prkcq,C3,Cd209a,Tspan32,Fcer1g,F2,Tac1,Thbs1,Kng1,Cldn1,Ptger3,Npr3,F10,Prlr,Scd1,Kng2,Selp,Abat,Serpine1,Serpinc1,Nr1h3,Vwf,Cdo1,Pdpn,Wnk1,Plg,Serpine2,C9,Cpb2,F13a1,Fermt3,Serpinf2,Pdgfc,Fgg,Serping1,Fgb,Cx3cl1	12.53	3.19	+	2.68e-06
regulation of biological quality	3213	258	Kcnk1,Rhd,Esr1,Spp1,Hpse,Nol3,Por,Sfrp1,Tmprss13,Nppb,P2ry10,Fn1,Ctss,C3ar1,Card11,Ptgs2,Prkcz,Mmp9,Anxa1,Iapp,Gpr39,Prkcq,Ntrk2,Kmt2a,Myh7,Inf2,Rgn,Napsa,Srebf2,Uts2b,Soat1,Mt2,C3,Hmox1,Cd209a,Ncdn,Tspan32,Lgals3,Fcer1g,Igfbp5,F2,Trh,Per2,Tac1,Foxc1,Adh1,Thbs1,Lbp,Maob,Nalcn,Nov,Aldh1a7,Tgfb1,Sh2b2,Hck,Cd74,Stc1,Adcyap1r1,Parp3,Piezo2,Fhl1,Aacs,Fgfr1,Ildr2,Jun,Olfm1,Kng1,Ccl2,Mafb,Pcdh15,Smad6,C…	127.39	2.03	+	1.1e-25
positive regulation of wound healing	49	11	Hpse,Anxa1,F2,Thbs1,Ccl2,Selp,Serpine1,Pdpn,Plg,Cpb2,Serpinf2	1.94	5.66	+	0.0478
positive regulation of response to wounding	59	12	Hpse,Anxa1,F2,Thbs1,Ccl2,Mif,Selp,Serpine1,Pdpn,Plg,Cpb2,Serpinf2	2.34	5.13	+	0.049
positive regulation of hemostasis	25	9	Hpse,F2,Thbs1,Selp,Serpine1,Pdpn,Plg,Cpb2,Serpinf2	0.99	9.08	+	0.00795
monocyte chemotaxis	30	10	Anxa1,Lgals3,Ccl12,Ccr2,Ccl9,Ccl8,Ccl6,Ccl11,Ccl7,Cx3cl1	1.19	8.41	+	0.00401
mononuclear cell migration	33	11	Anxa1,Lgals3,Ccl12,Ccr2,Ccl9,Ccl8,Ccl6,Ccl11,Plg,Ccl7,Cx3cl1	1.31	8.41	+	0.00109
myeloid leukocyte migration	91	21	Spp1,Anxa1,Il17ra,Lgals3,Fcer1g,Ccl2,Cxcl1,Ccl5,Ccl12,Itgam,Ccr2,Ccl9,Itgb2,Ccl8,Ccl6,Ccl11,C5ar1,Il1b,Ccl7,Edn3,Cx3cl1	3.61	5.82	+	2.12e-06
complement activation, classical pathway	49	16	C1qa,C3,C1sb,C5,Ighm,C1rl,Cfi,C2,C1sa,unassigned,C1qc,C9,C1ra,C8a,C1qb,Serping1	1.94	8.24	+	2.24e-06
humoral immune response mediated by circulating immunoglobulin	54	17	C1qa,C3,C1sb,C5,Ighm,C1rl,Cfi,C2,C1sa,unassigned,H2-Ab1,C1qc,C9,C1ra,C8a,C1qb,Serping1	2.14	7.94	+	1.09e-06
immunoglobulin mediated immune response	94	23	C1qa,C3,Fcer1g,C1sb,Cd74,C5,Ighm,C1rl,Crlf2,Cfi,C2,C1sa,H2-DMa,unassigned,H2-Ab1,C1qc,C9,C1ra,Icoslg,C4b,C8a,C1qb,Serping1	3.73	6.17	+	9.74e-08
B cell mediated immunity	96	24	C1qa,C3,Fcer1g,C1sb,Cd74,C5,Ighm,C1rl,Crlf2,Cfi,C2,C1sa,Lilrb3,H2-DMa,unassigned,H2-Ab1,C1qc,C9,C1ra,Icoslg,C4b,C8a,C1qb,Serping1	3.81	6.31	+	2.26e-08
adaptive immune response based on somatic recombination of immune receptors built from immunoglobulin superfamily domains	156	31	C1qa,C3ar1,Ly9,C3,Fcer1g,C1sb,Tgfb1,Cd74,C5,Ighm,C1rl,Crlf2,Cfi,C2,C1sa,Icam1,Lilrb3,H2-DMa,unassigned,H2-Ab1,Gadd45g,C1qc,Slc11a1,C9,C1ra,Bcl6,Icoslg,C4b,C8a,C1qb,Serping1	6.18	5.01	+	5.87e-09
adaptive immune response	271	45	C1qa,C3ar1,Anxa1,Ly9,C3,Fcer1g,C1sb,Lilrb4,Tgfb1,Serpina3g,Cd74,Clec6a,Clec4d,C5,Slamf7,Adgre1,Ighm,Igj,C1rl,Lat2,Crlf2,Cfi,C2,C1sa,Icam1,Lilrb3,H2-DMa,unassigned,Csk,Havcr2,H2-Ab1,Gadd45g,C1qc,Slc11a1,Ptk2b,C9,C1ra,Bcl6,Icoslg,C4b,C8a,Fgg,C1qb,Serping1,Fgb	10.74	4.19	+	2.39e-11
lymphocyte mediated immunity	138	26	C1qa,C3,Fcer1g,C1sb,Cd74,C5,Ighm,C1rl,Crlf2,Cfi,C2,C1sa,Icam1,Lilrb3,H2-DMa,unassigned,H2-Ab1,C1qc,Slc11a1,C9,C1ra,Icoslg,C4b,C8a,C1qb,Serping1	5.47	4.75	+	1.26e-06
leukocyte mediated immunity	172	29	C1qa,C3,Fcer1g,C1sb,Cd74,C5,Ighm,C1rl,Lat2,Crlf2,Cfi,Ncf1,C2,C1sa,Icam1,Lilrb3,H2-DMa,unassigned,H2-Ab1,C1qc,Slc11a1,C9,C1ra,Icoslg,C4b,Ace,C8a,C1qb,Serping1	6.82	4.25	+	1.44e-06
regulation of cholesterol transport	34	11	Srebf2,Abcg1,Adipoq,Apoa4,Apoa2,Nr1h3,Apoa1,Apoc2,Lrp1,Acat2,Pon1	1.35	8.16	+	0.00146
regulation of sterol transport	34	11	Srebf2,Abcg1,Adipoq,Apoa4,Apoa2,Nr1h3,Apoa1,Apoc2,Lrp1,Acat2,Pon1	1.35	8.16	+	0.00146
regulation of lipid transport	96	18	Srebf2,Tac1,Thbs1,Mif,Abcg1,Acsl6,Adipoq,Apoa4,Dab2,Apoa2,Nr1h3,Apoa1,Il1b,Apoc2,Lrp1,Acat2,Retn,Pon1	3.81	4.73	+	0.000856
regulation of transport	1743	150	Esr1,Ptpn1,Nol3,Sfrp1,Nppb,Fn1,Ctss,Ptgs2,Prkcz,Mmp9,Anxa1,Gpr39,Cd63,Prkcq,Ntrk2,Kmt2a,Rgn,Srebf2,Sele,Sulf2,Il17ra,C3,Hmox1,Lgals3,Fcer1g,F2,Trh,Per2,Best3,Tac1,Thbs1,Lbp,Maob,Nalcn,Nov,Tgfb1,Sh2b2,Hck,Cacna2d2,Cd74,Lcp1,Stc1,Kcne4,Clec6a,Adcyap1r1,Fhl1,Aacs,Fgfr1,Ccl2,Sncg,Arc,Gck,Tpcn1,Mif,Cidea,C5,Abcg1,Nkain1,Ptger3,Rspo1,Acsl6,Cxcl1,Ighm,Adipoq,Scn4b,Rapgef4,Tmem37,Postn,Ehd3,Enpp1,Sik1,Pl…	69.1	2.17	+	3.3e-15
positive regulation of neutrophil migration	31	10	C3ar1,Lbp,Cd74,Ptger3,Cxcl1,Thbs4,Tirap,C5ar1,Il1b,Adam8	1.23	8.14	+	0.00538
regulation of neutrophil migration	38	12	C3ar1,Lbp,Cd74,Ptger3,Cxcl1,Slamf8,Thbs4,Tirap,C5ar2,C5ar1,Il1b,Adam8	1.51	7.97	+	0.000529
negative regulation of cell-matrix adhesion	31	10	Thbs1,Acer2,Postn,Enpp2,Myoc,Serpine1,Cdkn2a,Apod,Bcl6,Acvrl1	1.23	8.14	+	0.00538
regulation of cell-substrate adhesion	172	27	Spp1,Fn1,Prkcz,Thbs1,Spock2,Acer2,Vit,Postn,Dab2,Vwc2,Enpp2,Smoc1,Myoc,Serpine1,Apoa1,Fbln2,Cdkn2a,Apod,Plg,Fzd7,Ptk2b,Bcl6,Ninj1,Col8a1,Fmn1,Acvrl1,Cyr61	6.82	3.96	+	2.68e-05
regulation of cell adhesion	617	75	Spp1,Fn1,Card11,Prkcz,Gpr56,Anxa1,Tnc,Cd63,Prkcq,H2-Aa,Cd209a,Lgals3,Fstl3,Thbs1,Spock2,Pla2g2d,Znf703,Tgfb1,Cd74,Acer2,Efnb3,Ccl2,Ptger3,Vit,Adipoq,Postn,Ccl5,Bmp4,Prlr,Sox9,Dab2,Tnxb,Vwc2,Spint2,Selp,Cyp1b1,Icam1,Abat,Enpp2,Ccr2,H2-DMa,Cxcl13,Il1rn,Smoc1,Myoc,Flot1,Vsig4,Serpine1,Csk,Havcr2,H2-Ab1,Apoa1,Fbln2,Il1b,Cdkn2a,Apod,Plg,Adam8,Fzd7,Ptk2b,Serpine2,Bcl6,Ninj1,Col8a1,Icoslg,Vcam1,Fmn1,Fer…	24.46	3.07	+	3.39e-13
negative regulation of cell-substrate adhesion	51	12	Thbs1,Acer2,Postn,Enpp2,Myoc,Serpine1,Cdkn2a,Apod,Plg,Fzd7,Bcl6,Acvrl1	2.02	5.93	+	0.0114
negative regulation of cell adhesion	230	35	Anxa1,Tnc,H2-Aa,Lgals3,Thbs1,Pla2g2d,Znf703,Tgfb1,Cd74,Acer2,Ptger3,Adipoq,Postn,Bmp4,Spint2,Cyp1b1,Abat,Enpp2,Il1rn,Myoc,Vsig4,Serpine1,Havcr2,H2-Ab1,Apoa1,Cdkn2a,Apod,Plg,Adam8,Fzd7,Serpine2,Bcl6,Spn,Acvrl1,Fgg	9.12	3.84	+	3.02e-07
chemokine-mediated signaling pathway	45	14	Ccl2,Cxcl1,Ccl5,Ccl12,Cxcl10,Cxcl13,Ccl9,Ccl8,Ccl6,Ccl11,Cxcl5,Ptk2b,Ccl7,Cx3cl1	1.78	7.85	+	5.24e-05
cytokine-mediated signaling pathway	235	37	Plvap,Socs3,Cntfr,Sh2b2,Cd74,Ccl2,Lrrc4b,Cxcl1,Adipoq,Rps6ka4,Bgn,Ccl5,Prlr,Ccl12,Tirap,Ptprn,Il3ra,Lilrb3,Cxcl10,Ccr2,Podn,Cxcl13,Il1rn,Ccl9,Il5,Egr1,Ccl8,Ccl6,Ccl11,Il1b,Cxcl5,Ptk2b,Csf2rb,Ccl7,Cebpa,Mt3,Cx3cl1	9.32	3.97	+	3.21e-08
cellular response to cytokine stimulus	398	52	Plvap,Sfrp1,Fn1,Socs3,Il17ra,Saa3,Cntfr,H2-Q7,Sh2b2,Cd74,Ccl2,Sbno2,Lrrc4b,Cxcl1,Adipoq,Gbp8,Star,Rps6ka4,Bgn,Fasn,Ccl5,Prlr,Ccl12,Selp,Tirap,Ptprn,Zfp36l2,Il3ra,Lilrb3,Cxcl10,Ccr2,Podn,Cxcl13,Il1rn,Ccl9,Serpine1,Il5,Egr1,Gpd1,Ccl8,Ccl6,Ccl11,Ankrd1,Il1b,Cxcl5,Ptk2b,Csf2rb,Ccl7,Cebpa,Ifi205a,Mt3,Cx3cl1	15.78	3.3	+	1.82e-09
response to cytokine	493	70	Plvap,Sfrp1,Fn1,Ptgs2,Socs3,Sele,Il17ra,Saa3,Serpina1b,Cntfr,H2-Q7,Sh2b2,Serpina3g,Cd74,Serpina1e,Jun,Ccl2,Cldn1,Sbno2,Lrrc4b,Acp5,Serpina1d,Cxcl1,Adipoq,Gbp8,Star,Rps6ka4,Bgn,Cxcl16,Fasn,Ccl5,Ciita,Prlr,Serpina3k,Ccl12,Selp,Tirap,Ptprn,Zfp36l2,Il3ra,Lilrb3,Cxcl10,Ccr2,Podn,Cxcl13,Il1rn,Ccl9,Serpina1c,Serpine1,Il5,Egr1,Gpd1,Ccl8,Ccl6,Ccl11,Ankrd1,Il1b,Slc11a1,Cxcl5,Ptk2b,Csf2rb,Ccl7,Serpina3n,Jun…	19.55	3.58	+	1.57e-15
response to organic substance	2056	196	Impact,Grn,Zfhx3,Esr1,Spp1,Ptpn1,Plvap,Sfrp1,Fn1,Mtnd3,Ptgs2,Timp3,Prkcz,Cyp1a1,Anxa1,Socs3,Aldob,Ntrk2,Trib1,Srebf2,Sele,Il17ra,Saa3,Hmox1,Fcer1g,Igfbp5,Trh,Serpina1b,Tac1,Foxc1,Adh1,Cntfr,Mgst1,Thbs1,Lbp,H2-Q7,Znf703,Creb3l2,Tgfb1,Sh2b2,Serpina3g,Cd74,Tat,Acer2,Aacs,Serpina1e,Fgfr1,Ildr2,Jun,Wfikkn2,Ephx1,Ccl2,Smad6,Cldn1,Sbno2,Gck,Lrrc4b,Acp5,Akr1c6,Mmp3,Cidea,Serpina1d,Abcg1,Ptger3,Cxcl1,Adip…	81.51	2.4	+	8.12e-27
cellular response to organic substance	1388	132	Impact,Esr1,Ptpn1,Plvap,Sfrp1,Fn1,Mtnd3,Timp3,Prkcz,Cyp1a1,Anxa1,Socs3,Ntrk2,Il17ra,Saa3,Fcer1g,Igfbp5,Trh,Foxc1,Tac1,Cntfr,Lbp,H2-Q7,Creb3l2,Znf703,Tgfb1,Sh2b2,Cd74,Aacs,Fgfr1,Jun,Wfikkn2,Ccl2,Smad6,Sbno2,Gck,Lrrc4b,Akr1c6,Mmp3,Ptger3,Cxcl1,Adipoq,Gbp8,Star,Rps6ka4,Bgn,Enpp1,Nox4,Sik1,Syp,Cxcl16,Ptgir,Bmp10,Fasn,Mstn,Id1,Ccl5,Tnip3,Bmp4,Prlr,Egr2,Sox9,Ctgf,Dab2,Ccl12,Trem2,Ltbp3,Casp12,Selp,Tira…	55.03	2.4	+	2.21e-16
cell surface receptor signaling pathway	1616	139	Ptpn1,Plvap,Sfrp1,C3ar1,Cthrc1,Prkcz,Gpr56,Anxa1,Socs3,Jade2,Ntrk2,Sulf2,Cela1,Tspan32,Fcer1g,F2,Frzb,Foxc1,Cntfr,Lbp,Tgfb1,Sh2b2,Nfam1,Efemp1,Hck,Cd74,Adcyap1r1,Efnb3,Fgfr1,Jun,Wfikkn2,Ccl2,Smad6,Tspan17,Lrrc4b,Pilra,Mif,Clec4d,Dkk3,Rspo1,Adgre1,Cxcl1,Ighm,Figf,Adipoq,Rps6ka4,Bgn,Upk1b,Lat2,Plcg2,Bmp10,Mstn,Id1,Ccl5,Tspan4,Bmp4,Prlr,Sox9,Ctgf,Dab2,Ccl12,Cfd,Trem2,Ltbp3,Gdf15,Tirap,Ptprn,Megf8,Il…	64.07	2.17	+	8.86e-14
cell communication	4846	255	Impact,Cxcl14,Gpr182,Esr1,Ptpn1,Nol3,Plvap,Sfrp1,P2ry10,C3ar1,Card11,Cthrc1,Prkcz,Mmp9,Gpr56,Anxa1,Tnc,Socs3,Jade2,Gpr39,Prkcq,Ntrk2,Trib1,Srebf2,Sulf2,Mt2,Cela1,Saa3,Hmox1,Tspan32,Fcer1g,Rab33a,Chi3l1,F2,Frzb,Trh,Fads1,Gnb3,Tac1,Foxc1,Cntfr,Pde4a,Lbp,Spock2,Creb3l2,Stk32b,Tgfb1,Sh2b2,Nfam1,Efemp1,Hck,Cd74,Lcp1,Rab6b,Adcyap1r1,Efnb3,Gabra3,Fgfr1,Ildr2,Amot,Jun,Wfikkn2,Olfm1,Ccl2,Smad6,Tspan17,Lga…	192.13	1.33	+	0.00338
neutrophil chemotaxis	59	18	Spp1,Lgals3,Fcer1g,Ccl2,Cxcl1,Ccl5,Ccl12,Itgam,Ccl9,Itgb2,Ccl8,Ccl6,Ccl11,C5ar1,Il1b,Ccl7,Edn3,Cx3cl1	2.34	7.7	+	5.18e-07
granulocyte chemotaxis	65	20	Spp1,Anxa1,Il17ra,Lgals3,Fcer1g,Ccl2,Cxcl1,Ccl5,Ccl12,Itgam,Ccl9,Itgb2,Ccl8,Ccl6,Ccl11,C5ar1,Il1b,Ccl7,Edn3,Cx3cl1	2.58	7.76	+	3.95e-08
granulocyte migration	71	20	Spp1,Anxa1,Il17ra,Lgals3,Fcer1g,Ccl2,Cxcl1,Ccl5,Ccl12,Itgam,Ccl9,Itgb2,Ccl8,Ccl6,Ccl11,C5ar1,Il1b,Ccl7,Edn3,Cx3cl1	2.81	7.1	+	1.85e-07
neutrophil migration	64	18	Spp1,Lgals3,Fcer1g,Ccl2,Cxcl1,Ccl5,Ccl12,Itgam,Ccl9,Itgb2,Ccl8,Ccl6,Ccl11,C5ar1,Il1b,Ccl7,Edn3,Cx3cl1	2.54	7.09	+	1.87e-06
regulation of neutrophil chemotaxis	30	9	C3ar1,Lbp,Cd74,Cxcl1,Thbs4,Tirap,C5ar2,C5ar1,Il1b	1.19	7.57	+	0.0344
macrophage activation	34	10	Lbp,Jun,Sbno2,Slc7a2,Tlr2,Il33,Havcr2,Slc11a1,Clu,Cx3cl1	1.35	7.42	+	0.0122
myeloid leukocyte activation	99	16	Fcer1g,Lbp,Tgfb1,Jun,Sbno2,Slc7a2,Lat2,Ccl5,Dock2,Lilrb3,Tlr2,Il33,Havcr2,Slc11a1,Clu,Cx3cl1	3.93	4.08	+	0.0281
leukocyte activation	451	45	Card11,Anxa1,Ly9,Fcer1g,Lbp,Pla2g2d,Tgfb1,Nfam1,Cd74,Lcp1,Jun,Mafb,Sbno2,Skap2,Clec4d,Slc7a2,Ighm,Lat2,Plcg2,Ccl5,Dock2,Nfatc1,Zfp36l2,Icam1,Itgam,Lilrb3,H2-DMa,unassigned,Itgb2,Tlr2,Il33,Havcr2,Egr1,Gadd45g,Nlrc3,Slc11a1,Fzd7,Ptk2b,Clu,Bcl6,Icoslg,Spn,Clec4f,Cx3cl1,Itgax	17.88	2.52	+	0.000273
cell activation	542	56	Fn1,Card11,Anxa1,Ly9,Il17ra,Tspan32,Fcer1g,F2,Lbp,Pla2g2d,Tgfb1,Nfam1,Cd74,Lcp1,Jun,Mafb,Sbno2,Skap2,Clec4d,Slc7a2,Ighm,Lat2,Plcg2,Ccl5,Dock2,Nfatc1,Zfp36l2,Icam1,Itgam,Lilrb3,Cxcl10,H2-DMa,unassigned,Itgb2,Tlr2,Il33,Havcr2,Egr1,Gadd45g,Vwf,Nlrc3,Slc11a1,Fzd7,Ptk2b,Clu,Bcl6,Icoslg,Fermt3,Spn,Acvrl1,Timp1,Fgg,Clec4f,Cx3cl1,Fgb,Itgax	21.49	2.61	+	1.65e-06
positive regulation of acute inflammatory response	31	9	Ptgs2,C3,Fcer1g,Tac1,Mif,Ptger3,Ccl5,Il1b,Adam8	1.23	7.32	+	0.0447
positive regulation of inflammatory response	109	27	Ctss,Ptgs2,Il17ra,C3,Fcer1g,Tac1,Lbp,Ccl2,Mif,Ptger3,Ccl5,Ccl12,Ccr2,Ccl9,Serpine1,Tlr2,Il33,Ccl8,Ccl6,Ccl11,Il1b,Ldlr,Adam8,Ccl7,Ace,Pla2g4a,Cx3cl1	4.32	6.25	+	1.24e-09
positive regulation of defense response	227	38	Ctss,Ptgs2,Zbp1,Il17ra,C3,Fcer1g,Tac1,Lbp,Cd74,Ccl2,Mif,Ptger3,Polr3g,Cxcl1,Pik3ap1,Ccl5,Tnip3,Ccl12,Tirap,Hpx,Ccr2,Penk,Ccl9,Tlr13,Serpine1,Tlr2,Il33,Havcr2,Ccl8,Ccl6,Ccl11,Il1b,Ldlr,Adam8,Ccl7,Ace,Pla2g4a,Cx3cl1	9	4.22	+	2.73e-09
regulation of defense response	558	68	Esr1,Ctss,Ptgs2,Anxa1,Socs3,Zbp1,Il17ra,C3,Tspan32,Fcer1g,Tac1,Lbp,Smpdl3b,Nov,Cd74,Ccl2,Sbno2,Acp5,Mif,Slc7a2,Ptger3,Polr3g,Cxcl1,Adipoq,Slamf8,Pik3ap1,Mstn,Ccl5,Hamp,Tnip3,Ccl12,Tirap,Hpx,Ccr2,Penk,Ccl9,Tlr13,Alpk1,Flot1,Serpine1,Nr1d2,Per1,Tlr2,Il33,Havcr2,Nr1h3,Apoa1,Ier3,Ccl8,Ptgis,Ccl6,Ccl11,Il1b,Ldlr,Ahsg,Apod,Fabp1,Cxcl5,Adam8,Ccl7,Bcl6,Ace,Spn,Tnfrsf1b,Pla2g4a,Serping1,Cx3cl1,Cfh	22.12	3.07	+	9.45e-12
regulation of inflammatory response	276	52	Esr1,Ctss,Ptgs2,Anxa1,Socs3,Il17ra,C3,Fcer1g,Tac1,Lbp,Smpdl3b,Nov,Ccl2,Sbno2,Acp5,Mif,Slc7a2,Ptger3,Adipoq,Slamf8,Pik3ap1,Ccl5,Hamp,Ccl12,Ccr2,Ccl9,Serpine1,Nr1d2,Per1,Tlr2,Il33,Nr1h3,Apoa1,Ier3,Ccl8,Ptgis,Ccl6,Ccl11,Il1b,Ldlr,Ahsg,Apod,Adam8,Ccl7,Bcl6,Ace,Spn,Tnfrsf1b,Pla2g4a,Serping1,Cx3cl1,Cfh	10.94	4.75	+	8.95e-16
regulation of acute inflammatory response	56	12	Ptgs2,C3,Fcer1g,Tac1,Mif,Ptger3,Ccl5,Il1b,Adam8,Spn,Serping1,Cfh	2.22	5.4	+	0.0292
regulation of extrinsic apoptotic signaling pathway via death domain receptors	47	13	Nol3,Sfrp1,Timp3,Hmox1,Lgals3,Thbs1,Icam1,Serpine1,Tnfrsf23,Mal,Sfrp2,Fgg,Fgb	1.86	6.98	+	0.000689
regulation of extrinsic apoptotic signaling pathway	157	23	Nol3,Sfrp1,Timp3,Srpx,Hmox1,Lgals3,Siglec1,Thbs1,Fgfr1,Eya1,Bmp4,Dab2,Icam1,Acvr1,Serpine1,Il1b,Tnfrsf23,Mal,Sfrp2,Fgg,Fgb,Cx3cl1,Tgfb2	6.22	3.7	+	0.00127
regulation of apoptotic process	1338	112	Spp1,Esr1,Ptpn1,Nol3,Por,Crlf1,Sfrp1,Fn1,Card11,Ptgs2,Timp3,Prkcz,Mmp9,Anxa1,Socs3,Prkcq,Ntrk2,Srpx,Rgn,Hmox1,Cidec,Lgals3,Fcer1g,Frzb,Siglec1,Bnc2,Foxc1,Cntfr,Thbs1,Plac8,Tgfb1,Hck,Cd74,Acer2,Hspa1b,Fgfr1,Jun,Smad6,Mif,Eya1,Cidea,Naip2,Aldh2,Asns,Adipoq,Star,Pdxk,Nox4,Bmp10,Mstn,Aurkb,Id1,Ccl5,Nqo1,Naa15,Alb,Bmp4,Sox9,Ctgf,Dab2,Ccl12,Gdf15,Casp12,Comp,Cyp1b1,Icam1,Oxr1,Il1rn,Acvr1,Bag3,Gdf6,Serp…	53.05	2.11	+	1.17e-09
regulation of programmed cell death	1354	115	Spp1,Esr1,Ptpn1,Nol3,Por,Crlf1,Sfrp1,Fn1,Card11,Ptgs2,Timp3,Prkcz,Mmp9,Anxa1,Socs3,Prkcq,Ntrk2,Srpx,Rgn,Hmox1,Cidec,Lgals3,Fcer1g,Frzb,Siglec1,Bnc2,Foxc1,Cntfr,Thbs1,Plac8,Tgfb1,Hck,Cd74,Acer2,Hspa1b,Fgfr1,Jun,Smad6,Mif,Eya1,Cidea,Naip2,Aldh2,Asns,Adipoq,Star,Pdxk,Nox4,Plcg2,Bmp10,Mstn,Aurkb,Id1,Ccl5,Nqo1,Naa15,Alb,Bmp4,Sox9,Ctgf,Dab2,Ccl12,Gdf15,Casp12,Comp,Cyp1b1,Icam1,Oxr1,Il1rn,Acvr1,Bag3,Gdf…	53.68	2.14	+	2.04e-10
regulation of cell death	1471	124	Impact,Spp1,Esr1,Ptpn1,Nol3,Por,Crlf1,Sfrp1,Fn1,Card11,Ptgs2,Timp3,Prkcz,Mmp9,Anxa1,Socs3,Prkcq,Ntrk2,Srpx,Rgn,Hmox1,Cidec,Lgals3,Fcer1g,Frzb,Siglec1,Bnc2,Foxc1,Cntfr,Thbs1,Plac8,Nov,Tgfb1,Hck,Cd74,Acer2,Adcyap1r1,Hspa1b,Fgfr1,Jun,Smad6,Ttpa,Mif,Mmp3,Eya1,Cidea,Naip2,Aldh2,Asns,Adipoq,Star,Pdxk,Nox4,Plcg2,Bmp10,Mstn,Aurkb,Id1,Ccl5,Nqo1,Naa15,Alb,Bmp4,Sox9,Ctgf,Dab2,Ccl12,Gdf15,Casp12,Comp,Cyp1b1,…	58.32	2.13	+	2.89e-11
regulation of signal transduction	2345	187	Esr1,Ptpn1,Hpse,Nol3,Por,Crlf1,Sfrp1,P2ry10,Fn1,Igfbp6,Card11,Ptgs2,Cthrc1,Timp3,Prkcz,Mmp9,Gpr56,Socs3,Cd63,Prkcq,Ntrk2,Srpx,Actn3,Zbp1,Rgn,Trib1,Esm1,Sulf2,Kmt2d,C3,Hmox1,Lgals3,Igfbp5,Chi3l1,F2,Frzb,Siglec1,S100a4,Fstl3,Thbs1,Pde4a,Lbp,Smpdl3b,Nov,Znf703,Tgfb1,Sh2b2,Nfam1,Cd74,Clec6a,Adcyap1r1,Fgfr1,Amot,Jun,Ccl2,Smad6,Tspan17,Arc,Stard10,Lrrc4b,Mif,Mmp3,Eya1,Cidea,Dkk3,Rasd2,Naip2,Ptger3,Rspo…	92.97	2.01	+	1.64e-16
regulation of cell communication	2657	210	Esr1,Hpse,Ptpn1,Nol3,Crlf1,Por,Sfrp1,P2ry10,Fn1,Igfbp6,Card11,Ptgs2,Cthrc1,Timp3,Prkcz,Mmp9,Gpr56,Anxa1,Socs3,Gpr39,Cd63,Prkcq,Ntrk2,Srpx,Kmt2a,Actn3,Zbp1,Rgn,Trib1,Esm1,Sulf2,Kmt2d,C3,Hmox1,Ncdn,Lgals3,Igfbp5,Chi3l1,F2,Frzb,Trh,Siglec1,Per2,S100a4,Tac1,Fstl3,Thbs1,Pde4a,Lbp,Smpdl3b,Nov,Znf703,Tgfb1,Sh2b2,Nfam1,Cacna2d2,Cd74,Clec6a,Adcyap1r1,Aacs,Fgfr1,Amot,Jun,Ccl2,Smad6,Tspan17,Sncg,Arc,Gck,Sta…	105.34	1.99	+	9.39e-19
regulation of signaling	2679	211	Esr1,Hpse,Ptpn1,Nol3,Crlf1,Por,Sfrp1,P2ry10,Fn1,Igfbp6,Card11,Ptgs2,Cthrc1,Timp3,Prkcz,Mmp9,Gpr56,Anxa1,Socs3,Gpr39,Cd63,Prkcq,Ntrk2,Srpx,Kmt2a,Actn3,Zbp1,Rgn,Trib1,Esm1,Sulf2,Kmt2d,C3,Hmox1,Ncdn,Lgals3,Igfbp5,Chi3l1,F2,Frzb,Trh,Siglec1,Per2,S100a4,Tac1,Fstl3,Thbs1,Pde4a,Lbp,Smpdl3b,Nov,Znf703,Tgfb1,Sh2b2,Nfam1,Cacna2d2,Cd74,Clec6a,Adcyap1r1,Aacs,Fgfr1,Amot,Jun,Ccl2,Smad6,Tspan17,Sncg,Arc,Gck,Sta…	106.21	1.99	+	1.09e-18
regulation of plasma lipoprotein particle levels	44	12	Apom,Soat1,Abcg1,Adipoq,Apoa4,Apoa2,Apoa1,Apob,Msr1,Ldlr,Apoc2,Soat2	1.74	6.88	+	0.00248
negative regulation of blood coagulation	41	11	F2,Kng1,Ptger3,Kng2,Abat,Plg,Serpine2,Cpb2,Fgg,Serping1,Fgb	1.63	6.77	+	0.00893
negative regulation of wound healing	55	12	F2,Kng1,Ptger3,Kng2,Abat,Serpine1,Plg,Serpine2,Cpb2,Fgg,Serping1,Fgb	2.18	5.5	+	0.0244
negative regulation of response to stimulus	1289	111	F2,Kng1,Ptger3,Kng2,Abat,Serpine1,Plg,Serpine2,Cpb2,Fgg,Serping1,Fgb	51.1	2.17	+	2.52e-10
negative regulation of response to external stimulus	265	35	Esr1,Ptpn1,Nol3,Sfrp1,Cthrc1,Timp3,Prkcz,Mmp9,Anxa1,Socs3,Prkcq,Actn3,Trib1,Sulf2,Hmox1,Lgals3,Igfbp5,F2,Frzb,Fstl3,Thbs1,Smpdl3b,Nov,Tgfb1,Cd74,Kng1,Smad6,Lrrc4b,Acp5,Mif,Mmp3,Eya1,Cidea,C5,Dkk3,Ptger3,Trim72,Pmepa1,Adipoq,Slamf8,Bgn,Enpp1,Ptgir,Mstn,Ccl5,Hamp,Tnip3,Bmp4,Sox9,Ecm1,Dab2,Ccl12,Vwc2,Kng2,Cilp,Icam1,Abat,Oxr1,Apoa2,Ccr2,Podn,Cxcl13,Il1rn,Acvr1,Myoc,Vps13c,Fzd1,Serpine1,Mpv17l,Sfrp4,…	10.51	3.33	+	1.17e-05
negative regulation of hemostasis	41	11	Socs3,Trib1,F2,Thbs1,Smpdl3b,Nov,Kng1,Acp5,C5,Ptger3,Adipoq,Slamf8,Hamp,Ccl12,Kng2,Abat,Cxcl13,Serpine1,C5ar2,Sema3f,Havcr2,Nr1h3,Apoa1,Ier3,Ptgis,Apod,Plg,Serpine2,Cpb2,Spn,Tnfrsf1b,Fgg,Serping1,Fgb,Kank2	1.63	6.77	+	0.00893
negative regulation of coagulation	43	11	F2,Kng1,Ptger3,Kng2,Abat,Plg,Serpine2,Cpb2,Fgg,Serping1,Fgb	1.7	6.45	+	0.014
negative regulation of multicellular organismal process	1064	117	F2,Kng1,Ptger3,Kng2,Abat,Plg,Serpine2,Cpb2,Fgg,Serping1,Fgb	42.18	2.77	+	6.79e-19
regulation of lymphocyte migration	38	10	Nol3,Sfrp1,Ptgds,Fn1,Cygb,Ptgs2,Gpr56,Anxa1,Iapp,Gpr39,Cd63,Actn3,Rgn,Trib1,Hmox1,Igfbp5,F2,Frzb,Foxc1,Tac1,Fstl3,Thbs1,Lbp,Plac8,Tmem176b,Nov,Tgfb1,Adamts1,Efemp1,Cd74,Stc1,Fgfr1,Amot,Olfm1,Kng1,Ccl2,Mafb,Smad6,Lrrc17,Acp5,Cidea,Ptger3,Adipoq,Slamf8,Enpp1,Bmp10,Mstn,Id1,Hamp,Bmp4,Sox9,Ecm1,Dab2,Nfatc1,Ltbp3,Ncf1,Kng2,Gpnmb,Nppa,Abat,Cxcl10,Apoa2,Ccr2,Cxcl13,Tbx5,Vsig4,Serpine1,Csk,C5ar2,Tlr2,Il3…	1.51	6.64	+	0.0322
regulation of triglyceride metabolic process	43	11	Cxcl14,Ccl5,Ecm1,Ccl12,Cxcl10,Ccr2,Cxcl13,Apod,Adam8,Ptk2b	1.7	6.45	+	0.014
cellular response to interleukin-1	65	16	Esr1,Rgn,C3,Thrsp,Acsl6,Sik1,Apoa4,Nr1h3,Apoa1,Ldlr,Apoc2	2.58	6.21	+	0.000115
response to interleukin-1	79	17	Fn1,Saa3,Ccl2,Rps6ka4,Ccl5,Ccl12,Tirap,Ccl9,Serpine1,Egr1,Ccl8,Ccl6,Ccl11,Ankrd1,Ccl7,Cx3cl1	3.13	5.43	+	0.000282
positive regulation of pathway-restricted SMAD protein phosphorylation	48	11	Tgfb1,Bmp10,Mstn,Bmp4,Dab2,Gdf15,Acvr1,Gdf6,Acvrl1,Gdf10,Tgfb2	1.9	5.78	+	0.0395
regulation of pathway-restricted SMAD protein phosphorylation	60	13	Tgfb1,Smad6,Pmepa1,Bmp10,Mstn,Bmp4,Dab2,Gdf15,Acvr1,Gdf6,Acvrl1,Gdf10,Tgfb2	2.38	5.46	+	0.0103
regulation of protein phosphorylation	1245	110	Impact,Esr1,Ptpn1,Crlf1,Sfrp1,Fn1,Timp3,Prkcz,Mmp9,Socs3,Ntrk2,Rgn,Trib1,C3,Chi3l1,F2,Thbs1,MOUSE|MGI=MG	49.36	2.23	+	6.4e-11
regulation of protein modification process	1543	120	Impact,Esr1,Ptpn1,Crlf1,Sfrp1,Fn1,Timp3,Prkcz,Mmp9,Socs3,Ntrk2,Kmt2a,Rgn,Trib1,C3,Chi3l1,F2,unassigned,Per2,Thbs1,Tgfb1,Cd74,Acer2,Fgfr1,Jun,Ccl2,Smad6,Prkar2b,Kmt2b,Lrrc4b,Mif,Rasd2,Ptger3,Rspo1,Pmepa1,Ighm,Adipoq,Pik3ap1,Rps6ka4,Bgn,Enpp1,Nox4,Bmp10,Mstn,Id1,Ccl5,Thbs4,Bmp4,Prlr,Sox9,Ctgf,Dab2,Ccl12,Trem2,Tnxb,Gdf15,Tirap,Ddr2,Icam1,Oxr1,Hpx,Enpp2,Podn,Il1rn,Acvr1,Myoc,Gdf6,Ccl9,Tlr13,Fzd1,Flot…	61.18	1.96	+	1.82e-08
regulation of phosphorylation	1344	120	Impact,Esr1,Ptpn1,Crlf1,Sfrp1,Fn1,Timp3,Prkcz,Mmp9,Socs3,Ntrk2,Actn3,Rgn,Trib1,C3,Chi3l1,F2,Thbs1,Tgfb1,Cd74,Fgfr1,Jun,Ccl2,Smad6,Prkar2b,Gck,Lrrc4b,Mif,Ptger3,Rspo1,Pmepa1,Ighm,Adipoq,Slamf8,Pik3ap1,Rps6ka4,Bgn,Enpp1,Nox4,Bmp10,Mstn,Id1,Ccl5,Thbs4,Bmp4,Prlr,Sox9,Ctgf,Dab2,Ccl12,Trem2,Tnxb,Gdf15,Midn,Tirap,Ddr2,Icam1,Hpx,Enpp2,Podn,Il1rn,Acvr1,Myoc,Gdf6,Ccl9,Tlr13,Fzd1,Flot1,Itgb2,Mapre3,Sfrp4,Pe…	53.29	2.25	+	1.52e-12
regulation of phosphate metabolic process	1565	127	Impact,Esr1,Ptpn1,Crlf1,Sfrp1,Fn1,Timp3,Prkcz,Mmp9,Socs3,Ntrk2,Actn3,Rgn,Trib1,C3,Chi3l1,F2,Thbs1,Tgfb1,Cd74,Adcyap1r1,Fgfr1,Jun,Ccl2,Smad6,Prkar2b,Gck,Lrrc4b,Mif,Ptger3,Rspo1,Npr3,Pmepa1,Ighm,Adipoq,Slamf8,Pik3ap1,Rps6ka4,Bgn,Enpp1,Nox4,Ptgir,Bmp10,Mstn,Id1,Ccl5,Thbs4,Bmp4,Prlr,Sox9,Ctgf,Dab2,Ccl12,Trem2,Tnxb,Gdf15,Midn,Pc,Tirap,Ddr2,Icam1,Cxcl10,Hpx,Enpp2,Podn,Il1rn,Acvr1,Myoc,Gdf6,Ccl9,Tlr13,F…	62.05	2.05	+	1.95e-10
regulation of phosphorus metabolic process	1566	127	Impact,Esr1,Ptpn1,Crlf1,Sfrp1,Fn1,Timp3,Prkcz,Mmp9,Socs3,Ntrk2,Actn3,Rgn,Trib1,C3,Chi3l1,F2,Thbs1,Tgfb1,Cd74,Adcyap1r1,Fgfr1,Jun,Ccl2,Smad6,Prkar2b,Gck,Lrrc4b,Mif,Ptger3,Rspo1,Npr3,Pmepa1,Ighm,Adipoq,Slamf8,Pik3ap1,Rps6ka4,Bgn,Enpp1,Nox4,Ptgir,Bmp10,Mstn,Id1,Ccl5,Thbs4,Bmp4,Prlr,Sox9,Ctgf,Dab2,Ccl12,Trem2,Tnxb,Gdf15,Midn,Pc,Tirap,Ddr2,Icam1,Cxcl10,Hpx,Enpp2,Podn,Il1rn,Acvr1,Myoc,Gdf6,Ccl9,Tlr13,F…	62.09	2.05	+	2.03e-10
regulation of transmembrane receptor protein serine/threonine kinase signaling pathway	204	25	Sfrp1,Fstl3,Thbs1,Nov,Znf703,Tgfb1,Smad6,Cidea,Pmepa1,Bmp10,Mstn,Bmp4,Dab2,Vwc2,Gdf15,Acvr1,Gdf6,Fzd1,Folr1,Sfrp2,Acvrl1,Cyr61,Lrg1,Gdf10,Tgfb2	8.09	3.09	+	0.00949
positive regulation of signal transduction	1251	123	Esr1,Ptpn1,Hpse,Por,Crlf1,Sfrp1,P2ry10,Card11,Ptgs2,Timp3,Prkcz,Mmp9,Gpr56,Cd63,Prkcq,Ntrk2,Srpx,Zbp1,Esm1,Sulf2,Kmt2d,C3,Hmox1,Igfbp5,Chi3l1,F2,Siglec1,S100a4,Thbs1,Lbp,Nov,Tgfb1,Nfam1,Cd74,Clec6a,Adcyap1r1,Fgfr1,Jun,Ccl2,Tspan17,Arc,Stard10,Mif,Eya1,Rasd2,Rspo1,Ighm,Adipoq,Pik3ap1,Ccbe1,Nox4,F10,Ptgir,Bmp10,Mstn,Ccl5,Dock2,Bmp4,Sox9,Ctgf,Ecm1,Dab2,Ccl12,Trem2,Gdf15,Selp,Tirap,Cyp1b1,Icam1,Abat,…	49.6	2.48	+	3.95e-16
positive regulation of cell communication	1402	136	Esr1,Ptpn1,Hpse,Por,Crlf1,Sfrp1,P2ry10,Card11,Ptgs2,Timp3,Prkcz,Mmp9,Gpr56,Gpr39,Cd63,Prkcq,Ntrk2,Srpx,Zbp1,Esm1,Sulf2,Kmt2d,C3,Hmox1,Igfbp5,Chi3l1,F2,Trh,Siglec1,S100a4,Tac1,Thbs1,Lbp,Nov,Tgfb1,Nfam1,Cd74,Clec6a,Adcyap1r1,Aacs,Fgfr1,Jun,Ccl2,Tspan17,Arc,Gck,Stard10,Mif,Eya1,Rasd2,Rspo1,Ighm,Adipoq,Pik3ap1,Rapgef4,Ccbe1,Nox4,F10,Ptgir,Bmp10,Clstn3,Mstn,Ccl5,Dock2,Bmp4,Sox9,Ctgf,Ecm1,Dab2,Ccl12,Tr…	55.59	2.45	+	9.72e-18
positive regulation of signaling	1409	136	Esr1,Ptpn1,Hpse,Por,Crlf1,Sfrp1,P2ry10,Card11,Ptgs2,Timp3,Prkcz,Mmp9,Gpr56,Gpr39,Cd63,Prkcq,Ntrk2,Srpx,Zbp1,Esm1,Sulf2,Kmt2d,C3,Hmox1,Igfbp5,Chi3l1,F2,Trh,Siglec1,S100a4,Tac1,Thbs1,Lbp,Nov,Tgfb1,Nfam1,Cd74,Clec6a,Adcyap1r1,Aacs,Fgfr1,Jun,Ccl2,Tspan17,Arc,Gck,Stard10,Mif,Eya1,Rasd2,Rspo1,Ighm,Adipoq,Pik3ap1,Rapgef4,Ccbe1,Nox4,F10,Ptgir,Bmp10,Clstn3,Mstn,Ccl5,Dock2,Bmp4,Sox9,Ctgf,Ecm1,Dab2,Ccl12,Tr…	55.86	2.43	+	1.49e-17
positive regulation of protein phosphorylation	848	83	Esr1,Ptpn1,Crlf1,Prkcz,Mmp9,Ntrk2,C3,Chi3l1,F2,Thbs1,Tgfb1,Cd74,Fgfr1,Jun,Ccl2,Mif,Ptger3,Rspo1,Ighm,Adipoq,Rps6ka4,Nox4,Bmp10,Mstn,Ccl5,Thbs4,Bmp4,Prlr,Sox9,Dab2,Ctgf,Ccl12,Trem2,Gdf15,Tirap,Ddr2,Icam1,Hpx,Enpp2,Il1rn,Acvr1,Ccl9,Gdf6,Fzd1,Flot1,Mapre3,Csk,C5ar2,Tlr2,Il5,Havcr2,Igfbp4,Gadd45g,Tnfrsf11b,Ccl8,Ccl6,Ccl11,C5ar1,Prkag2,Il1b,Slc11a1,Adam8,Ptk2b,Clu,Ccl7,Edn3,Ace,Map4k2,Lrp8,Serpinf2,Pd…	33.62	2.47	+	9.91e-10
positive regulation of protein modification process	1028	88	Esr1,Ptpn1,Crlf1,Prkcz,Mmp9,Ntrk2,Kmt2a,Trib1,C3,Chi3l1,F2,unassigned,Thbs1,Tgfb1,Cd74,Fgfr1,Jun,Ccl2,Mif,Rasd2,Ptger3,Rspo1,Ighm,Adipoq,Rps6ka4,Nox4,Bmp10,Mstn,Ccl5,Thbs4,Bmp4,Prlr,Sox9,Dab2,Ctgf,Ccl12,Trem2,Gdf15,Tirap,Ddr2,Icam1,Hpx,Enpp2,Il1rn,Acvr1,Ccl9,Gdf6,Fzd1,Flot1,Mapre3,Csk,C5ar2,Tlr2,Il5,Havcr2,Igfbp4,Gadd45g,Tnfrsf11b,Ccl8,Ccl6,Ccl11,C5ar1,Prkag2,Il1b,Slc11a1,Adam8,Ptk2b,Clu,Ccl7,Bcl…	40.76	2.16	+	2.01e-07
positive regulation of cellular protein metabolic process	1269	101	Impact,Esr1,Ptpn1,Crlf1,Prkcz,Mmp9,Ntrk2,Kmt2a,Rgn,Trib1,C3,Chi3l1,F2,unassigned,Thbs1,Tgfb1,Cd74,Acer2,Fgfr1,Jun,Ccl2,Mif,Rasd2,Ptger3,Rspo1,Ighm,Adipoq,Ccbe1,Rps6ka4,Nox4,Bmp10,Mstn,Ccl5,Thbs4,Hamp,Bmp4,Prlr,Sox9,Ctgf,Dab2,Ccl12,Trem2,Gdf15,Casp12,Tirap,Cyp1b1,Ddr2,Icam1,Hpx,Enpp2,Il1rn,Acvr1,Gdf6,Ccl9,Fzd1,Flot1,Mapre3,Csk,C5ar2,Tlr2,Il5,Il33,Havcr2,Igfbp4,Nr1h3,Gadd45g,Tnfrsf11b,Ccl8,Ccl6,Ccl…	50.31	2.01	+	3.54e-07
positive regulation of protein metabolic process	1359	109	Impact,Esr1,Ptpn1,Crlf1,Card11,Prkcz,Mmp9,Prkcq,Ntrk2,Kmt2a,Rgn,Trib1,Soat1,C3,Chi3l1,F2,unassigned,Thbs1,Lbp,Tgfb1,Cd74,Acer2,Fgfr1,Jun,Ccl2,Mif,Rasd2,Ptger3,Rspo1,Ighm,Adipoq,Ccbe1,Rps6ka4,Nox4,Bmp10,Mstn,Ccl5,Thbs4,Hamp,Bmp4,Prlr,Sox9,Ctgf,Dab2,Ccl12,Trem2,Gdf15,Casp12,Tirap,Cyp1b1,Ddr2,Icam1,Hpx,Enpp2,Apoa2,Ccr2,Il1rn,Acvr1,Gdf6,Ccl9,Fzd1,Flot1,Mapre3,Csk,C5ar2,Tlr2,Il5,Il33,Havcr2,Igfbp4,Nr1…	53.88	2.02	+	3.47e-08
positive regulation of macromolecule metabolic process	2623	177	Impact,Zfhx3,Esr1,Ptpn1,Crlf1,Sfrp1,Zmiz1,Fn1,Polr2a,C3ar1,Card11,Prkcz,Mmp9,Foxk1,Tnc,Cd63,Prkcq,Ntrk2,Kmt2a,Plagl1,Rgn,Trib1,Srebf2,Sele,Soat1,Kmt2d,C3,Cela1,Chi3l1,F2,unassigned,Foxc1,Fstl3,Thbs1,Lbp,Plac8,Creb3l2,Tgfb1,Cd74,Acer2,Parp3,Fgfr1,Jun,Ccl2,Mafb,Smad6,Sbno2,Gck,Cebpd,Mif,Eya1,Rasd2,Ptger3,Rspo1,Ighm,Adipoq,Ccbe1,Star,Rps6ka4,Nox4,Plcg2,Hsf4,Bmp10,Mstn,Aurkb,Id1,Ccl5,Thbs4,Hamp,Naa15…	103.99	1.7	+	1.09e-08
positive regulation of phosphorylation	890	86	Esr1,Ptpn1,Crlf1,Prkcz,Mmp9,Ntrk2,C3,Chi3l1,F2,Thbs1,Tgfb1,Cd74,Fgfr1,Jun,Ccl2,Gck,Mif,Ptger3,Rspo1,Ighm,Adipoq,Rps6ka4,Nox4,Bmp10,Mstn,Ccl5,Thbs4,Bmp4,Prlr,Sox9,Dab2,Ctgf,Ccl12,Trem2,Gdf15,Tirap,Ddr2,Icam1,Hpx,Enpp2,Il1rn,Acvr1,Ccl9,Gdf6,Fzd1,Flot1,Mapre3,Csk,C5ar2,Tlr2,Il5,Havcr2,Igfbp4,Gadd45g,Gpd1,Tnfrsf11b,Ccl8,Ccl6,Ccl11,C5ar1,Prkag2,Il1b,Slc11a1,Adam8,Fzd7,Ptk2b,Clu,Ccl7,Edn3,Ace,Map4k2,Lr…	35.29	2.44	+	6.88e-10
positive regulation of phosphate metabolic process	1005	93	Esr1,Ptpn1,Crlf1,Prkcz,Mmp9,Ntrk2,Actn3,Rgn,C3,Chi3l1,F2,Thbs1,Tgfb1,Cd74,Adcyap1r1,Fgfr1,Jun,Ccl2,Gck,Mif,Ptger3,Rspo1,Ighm,Adipoq,Rps6ka4,Nox4,Ptgir,Bmp10,Mstn,Ccl5,Thbs4,Bmp4,Prlr,Sox9,Dab2,Ctgf,Ccl12,Trem2,Gdf15,Pc,Tirap,Ddr2,Icam1,Cxcl10,Hpx,Enpp2,Il1rn,Acvr1,Ccl9,Gdf6,Fzd1,Flot1,Mapre3,Csk,C5ar2,Tlr2,Il5,Havcr2,Igfbp4,Gadd45g,Gpd1,Tnfrsf11b,Ccl8,Ccl6,Ccl11,C5ar1,Prkag2,Il1b,Slc11a1,Apoc2,Ad…	39.85	2.33	+	7.27e-10
positive regulation of phosphorus metabolic process	1005	93	Esr1,Ptpn1,Crlf1,Prkcz,Mmp9,Ntrk2,Actn3,Rgn,C3,Chi3l1,F2,Thbs1,Tgfb1,Cd74,Adcyap1r1,Fgfr1,Jun,Ccl2,Gck,Mif,Ptger3,Rspo1,Ighm,Adipoq,Rps6ka4,Nox4,Ptgir,Bmp10,Mstn,Ccl5,Thbs4,Bmp4,Prlr,Sox9,Dab2,Ctgf,Ccl12,Trem2,Gdf15,Pc,Tirap,Ddr2,Icam1,Cxcl10,Hpx,Enpp2,Il1rn,Acvr1,Ccl9,Gdf6,Fzd1,Flot1,Mapre3,Csk,C5ar2,Tlr2,Il5,Havcr2,Igfbp4,Gadd45g,Gpd1,Tnfrsf11b,Ccl8,Ccl6,Ccl11,C5ar1,Prkag2,Il1b,Slc11a1,Apoc2,Ad…	39.85	2.33	+	7.27e-10
regulation of lipase activity	66	15	Esr1,Por,Prkcz,Anxa1,Sele,Adcyap1r1,Fgfr1,Ccl5,Apoa4,Apoa2,Nr1h3,Apoa1,Apoc2,Lrp1,Cyr61	2.62	5.73	+	0.000889
regulation of hydrolase activity	848	83	Esr1,Nol3,Por,Prkcz,Timp3,Mmp9,Anxa1,Gchfr,Aldob,Ntrk2,Rgn,Sele,unassigned,Serpina1b,Thbs1,Serpina3g,Acer2,Adcyap1r1,Hspa1b,Serpina1e,Itih4,Fgfr1,Amot,Wfikkn2,Kng1,Ccl2,Itih3,Serpina1d,Naip2,Rapgef4,Mug1,Ccl5,Ralbp1,Apoa4,Serpina3k,Ctgf,Ecm1,Ccl12,Casp12,Spint2,Adap1,Wfdc2,Cst6,Icam1,Apoa2,Cxcl13,Ccl9,Serpina1c,Serpine1,Sln,Serpinc1,A2m,Myl4,Nr1h3,Apoa1,Ccl8,Ccl6,Ccl11,Dhcr24,Wnt11,Cstb,Dap,Wnk1,…	33.62	2.47	+	9.91e-10
regulation of catalytic activity	1586	132	Esr1,Ptpn1,Nol3,Por,Sfrp1,Timp3,Prkcz,Mmp9,Anxa1,Gchfr,Socs3,Aldob,Prkcq,Ntrk2,Rgn,Trib1,Sele,Chi3l1,unassigned,Serpina1b,Thbs1,Tgfb1,Serpina3g,Cd74,Acer2,Adcyap1r1,Hspa1b,Serpina1e,Itih4,Fgfr1,Amot,Wfikkn2,Kng1,Ccl2,Prkar2b,Mid1ip1,Itih3,Lrrc4b,Mif,Serpina1d,Naip2,Npr3,Ighm,Adipoq,Slamf8,Rapgef4,Mug1,Bgn,Nox4,Mstn,Aurkb,Ccl5,Ralbp1,Nqo1,Apoa4,Bmp4,Prlr,Serpina3k,Ctgf,Ecm1,Dab2,Ccl12,Tnxb,Casp12,…	62.88	2.1	+	8.35e-12
regulation of molecular function	2109	164	Esr1,Ptpn1,Nol3,Por,Sfrp1,Ctss,Card11,Cthrc1,Timp3,Prkcz,Mmp9,Anxa1,Gchfr,Socs3,Aldob,Prkcq,Ntrk2,Kmt2a,Rgn,Trib1,Sele,Hmox1,Chi3l1,unassigned,Per2,Serpina1b,Thbs1,Tgfb1,Nfam1,Serpina3g,Hck,Cd74,Acer2,Adcyap1r1,Hspa1b,Fhl1,Serpina1e,Itih4,Fgfr1,Amot,Jun,Wfikkn2,Kng1,Ccl2,Prkar2b,Mid1ip1,Arc,Itih3,Lrrc4b,Mif,Serpina1d,Naip2,Npr3,Ighm,Adipoq,Slamf8,Scn4b,Rapgef4,Mug1,Bgn,Ehd3,Nox4,Sik1,Plcg2,Mstn,A…	83.62	1.96	+	6.5e-13
positive regulation of chemokine production	53	12	Lbp,Cd74,Mif,C5,Adipoq,Postn,Ccl5,Tirap,Tlr2,Il33,Havcr2,Il1b	2.1	5.71	+	0.0168
regulation of chemokine production	75	14	Lbp,Cd74,Mif,C5,Adipoq,Postn,Ccl5,Tirap,Tlr2,Il33,Havcr2,Il1b,Apod,Cxcl5	2.97	4.71	+	0.0226
tissue remodeling	105	23	Nol3,Ctss,Cthrc1,Mmp9,Anxa1,Cela1,Ncdn,Igfbp5,Foxc1,Clec10a,Acp5,Lipa,Enpp1,Nox4,Thbs4,Epas1,Ltbp3,Ccr2,Rab3d,Plg,Ptk2b,Acvrl1,Tgfb2	4.16	5.52	+	8.28e-07
single-multicellular organism process	5010	348	Impact,Grn,Cxcl14,Zfhx3,Rhd,Esr1,Spp1,Hpse,Nol3,Crlf1,Sfrp1,Tmprss13,Zmiz1,Fn1,Ctss,Srrm4,C3ar1,Card11,Ptgs2,Apom,Snx10,Cthrc1,Prkcz,Mmp9,Foxk1,Gpr56,Anxa1,Tnc,Ly9,Socs3,Jade2,Gpr39,Ntrk2,Kmt2a,Actn3,Myh7,Plagl1,Napsa,Esm1,Sulf2,Kmt2d,Soat1,Tcap,C3,Cela1,Bhlhe41,Hmox1,Dym,Ncdn,Tspan32,Lgals3,Map1s,Fcer1g,Igfbp5,Chi3l1,F2,Frzb,Trh,Per2,Bnc2,Serpina1b,Tac1,Foxc1,Adh1,Cntfr,Hlf,Fstl3,Aspa,Thbs1,H2-Q…	198.63	1.75	+	1.19e-25
multicellular organismal process	6678	370	Impact,Grn,Cxcl14,Zfhx3,Rhd,Esr1,Spp1,Hpse,Nol3,Crlf1,Sfrp1,Tmprss13,Nppb,Zmiz1,Fn1,Ctss,Srrm4,C3ar1,Card11,Ptgs2,Apom,Snx10,Cthrc1,Prkcz,Mmp9,Foxk1,Gpr56,Anxa1,Iapp,Tnc,Ly9,Socs3,Jade2,Gpr39,Ntrk2,Kmt2a,Actn3,Myh7,Plagl1,Rgn,Napsa,Esm1,Uts2b,Sulf2,Kmt2d,Soat1,Tcap,C3,Cela1,Bhlhe41,Hmox1,Dym,Ncdn,Tspan32,Lgals3,Map1s,Fcer1g,Igfbp5,Chi3l1,F2,Frzb,Trh,Per2,Bnc2,Serpina1b,Tac1,Foxc1,Adh1,Cntfr,Hlf,F…	264.76	1.4	+	3.34e-10
positive regulation of angiogenesis	125	27	C3ar1,Ptgs2,Mmp9,C3,Cela1,Hmox1,Lgals3,Chi3l1,Thbs1,C5,Figf,Ccbe1,Ccl5,Ecm1,Cyp1b1,Itgb2,Serpine1,Ptgis,Ccl11,C5ar1,Il1b,Srpx2,Ptk2b,Sfrp2,Acvrl1,Lrg1,Cx3cl1	4.96	5.45	+	2.76e-08
regulation of angiogenesis	218	39	C3ar1,Ptgs2,Mmp9,C3,Cela1,Hmox1,Lgals3,Chi3l1,Foxc1,Thbs1,Adamts1,Amot,Ccl2,C5,Figf,Ccbe1,Id1,Ccl5,Ecm1,Cyp1b1,Cxcl10,Enpp2,Ccr2,Itgb2,Serpine1,Ism1,Ptgis,Ccl11,C5ar1,Il1b,Plg,Srpx2,Ptk2b,Lect1,Htatip2,Sfrp2,Acvrl1,Lrg1,Cx3cl1	8.64	4.51	+	1.74e-10
regulation of vasculature development	242	41	C3ar1,Ptgs2,Mmp9,C3,Cela1,Hmox1,Lgals3,Chi3l1,Foxc1,Thbs1,Adamts1,Amot,Ccl2,C5,Figf,Ccbe1,Id1,Ccl5,Bmp4,Ecm1,Cyp1b1,Cxcl10,Enpp2,Ccr2,Itgb2,Serpine1,Egr1,Ism1,Ptgis,Ccl11,C5ar1,Il1b,Plg,Srpx2,Ptk2b,Lect1,Htatip2,Sfrp2,Acvrl1,Lrg1,Cx3cl1	9.59	4.27	+	2.17e-10
regulation of multicellular organismal development	1759	153	Impact,Grn,Esr1,Hpse,Por,Sfrp1,Fn1,C3ar1,Card11,Ptgs2,Cthrc1,Prkcz,Mmp9,Gpr56,Anxa1,Jade2,Ntrk2,Actn3,H2-Aa,Rgn,Trib1,Sulf2,C3,Cela1,Hmox1,Lgals3,Chi3l1,F2,Frzb,Per2,Foxc1,Fstl3,Aspa,Thbs1,Tmem176b,Znf703,Tgfb1,Nfam1,Adamts1,Efemp1,Cd74,Fgfr1,Amot,Jun,Olfm1,Ccl2,Mafb,Lrrc17,Lrrc4b,Mif,Eya1,C5,Ptger3,Acsl6,Cxcl1,Figf,Adipoq,Rapgef4,Ccbe1,Star,Mgp,Bmp10,Clstn3,Mstn,Id1,Ccl5,Zbtb7a,Bmp4,Prlr,Sox9,Ct…	69.74	2.19	+	5.13e-16
regulation of developmental process	2300	201	Impact,Grn,Cxcl14,Esr1,Hpse,Por,Sfrp1,Fn1,C3ar1,Card11,Ptgs2,Cthrc1,Prkcz,Mmp9,Gpr56,Anxa1,Iapp,Socs3,Jade2,Ntrk2,Actn3,H2-Aa,Inf2,Rgn,Trib1,Sulf2,C3,Cela1,Bhlhe41,Hmox1,Lgals3,Igfbp5,Chi3l1,F2,Frzb,Per2,Foxc1,Fstl3,Aspa,Thbs1,Plac8,Tmem176b,Nov,Znf703,Tgfb1,Nfam1,Adamts1,Efemp1,Hck,Cacna2d2,Cd74,Fgfr1,Amot,Jun,Olfm1,Ccl2,Mafb,Lgals12,Lrrc17,Ttpa,Arc,Cebpd,Lrrc4b,Mif,Eya1,C5,Abcg1,Acsl6,Ptger3,Tr…	91.19	2.2	+	7.01e-23
regulation of anatomical structure morphogenesis	944	92	Esr1,Por,Sfrp1,Fn1,C3ar1,Ptgs2,Cthrc1,Mmp9,Anxa1,Ntrk2,Inf2,Sulf2,C3,Cela1,Hmox1,Lgals3,Chi3l1,F2,Foxc1,Thbs1,Tgfb1,Adamts1,Hck,Fgfr1,Amot,Olfm1,Ccl2,Arc,Eya1,C5,Ighm,Figf,Wipf3,Adipoq,Ccbe1,Postn,Bmp10,Id1,Ccl5,Bmp4,Sox9,Dab2,Ecm1,Ccl12,Gdf15,Megf8,Cyp1b1,Plxnc1,Icam1,Cxcl10,Enpp2,Ccr2,H2-DMa,Il1rn,Acvr1,Myoc,Tbx5,Fzd1,Flot1,Itgb2,Serpine1,Diaph1,Vat1,Sema3f,Apoa1,Tnfrsf11b,Ccl8,Ptgis,Ism1,Ccl11…	37.43	2.46	+	5.31e-11
positive regulation of vasculature development	142	28	C3ar1,Ptgs2,Mmp9,C3,Cela1,Hmox1,Lgals3,Chi3l1,Thbs1,C5,Figf,Ccbe1,Ccl5,Ecm1,Cyp1b1,Itgb2,Serpine1,Egr1,Ptgis,Ccl11,C5ar1,Il1b,Srpx2,Ptk2b,Sfrp2,Acvrl1,Lrg1,Cx3cl1	5.63	4.97	+	8.95e-08
positive regulation of developmental process	1284	120	Impact,Grn,Hpse,Por,Sfrp1,Fn1,C3ar1,Ptgs2,Cthrc1,Prkcz,Mmp9,Anxa1,Socs3,Jade2,Ntrk2,Actn3,H2-Aa,Trib1,C3,Cela1,Hmox1,Lgals3,Chi3l1,Frzb,Foxc1,Aspa,Thbs1,Znf703,Tgfb1,Adamts1,Cacna2d2,Cd74,Fgfr1,Amot,Jun,Cebpd,Lrrc4b,Mif,C5,Acsl6,Cxcl1,Figf,Adipoq,Ccbe1,Star,Hsf4,Bmp10,Clstn3,Ccl5,Bmp4,Sox9,Ctgf,Ecm1,Dab2,Adig,Ltbp3,Vwc2,Gdf15,Megf8,Cyp1b1,Ddr2,Enpp2,Ccr2,H2-DMa,Acvr1,Myoc,Tbx5,Gdf6,Flot1,Itgb2,Se…	50.91	2.36	+	5.45e-14
regeneration	79	17	Anxa1,Tnc,Sulf2,Hmox1,Nov,Tgfb1,Jun,Apoa4,Apoa2,Apoa1,Mtr,Cxcl5,Plg,Folr1,Fzd7,Ninj1,Ace	3.13	5.43	+	0.000282
anatomical structure development	4735	302	Impact,Grn,Cxcl14,Zfhx3,Rhd,Esr1,Spp1,Hpse,Nol3,Crlf1,Sfrp1,Tmprss13,Zmiz1,Fn1,Srrm4,C3ar1,Card11,Ptgs2,Snx10,Cthrc1,Prkcz,Mmp9,Foxk1,Gpr56,Anxa1,Tnc,Ly9,Socs3,Jade2,Cd63,Ntrk2,Kmt2a,Actn3,Myh7,Plagl1,Esm1,Sulf2,Kmt2d,Tcap,Mmp12,Cela1,Hmox1,Dym,Ncdn,Lgals3,Map1s,Fcer1g,Igfbp5,Chi3l1,F2,Frzb,Per2,Bnc2,Serpina1b,Foxc1,Cntfr,Hlf,Fstl3,Aspa,Thbs1,H2-Q7,Hspg2,Pla2g2d,Nov,Znf703,Creb3l2,Tgfb1,Sh2b2,Nfa…	187.73	1.61	+	4.2e-15
developmental process	5045	319	Impact,Grn,Cxcl14,Zfhx3,Rhd,Esr1,Spp1,Hpse,Nol3,Crlf1,Sfrp1,Tmprss13,Zmiz1,Fn1,Srrm4,C3ar1,Card11,Ptgs2,Snx10,Cthrc1,Prkcz,Mmp9,Foxk1,Gpr56,Anxa1,Tnc,Ly9,Socs3,Jade2,Cd63,Ntrk2,Kmt2a,Actn3,Myh7,Plagl1,Esm1,Sulf2,Kmt2d,Soat1,Tcap,Mmp12,Cela1,Hmox1,Dym,Ncdn,Lgals3,Map1s,Fcer1g,Igfbp5,Chi3l1,F2,Frzb,Per2,Bnc2,Serpina1b,Foxc1,Cntfr,Hlf,Fstl3,Aspa,Thbs1,H2-Q7,Plac8,Hspg2,Pla2g2d,Tmem176b,Nov,Znf703,Cr…	200.02	1.59	+	7.69e-16
single-organism developmental process	5001	317	Impact,Grn,Cxcl14,Zfhx3,Rhd,Esr1,Spp1,Hpse,Nol3,Crlf1,Sfrp1,Tmprss13,Zmiz1,Fn1,Srrm4,C3ar1,Card11,Ptgs2,Snx10,Cthrc1,Prkcz,Mmp9,Foxk1,Gpr56,Anxa1,Tnc,Ly9,Socs3,Jade2,Cd63,Ntrk2,Kmt2a,Actn3,Myh7,Plagl1,Esm1,Sulf2,Kmt2d,Soat1,Tcap,Mmp12,Cela1,Hmox1,Dym,Ncdn,Lgals3,Map1s,Fcer1g,Igfbp5,Chi3l1,F2,Frzb,Per2,Bnc2,Serpina1b,Foxc1,Cntfr,Hlf,Fstl3,Aspa,Thbs1,H2-Q7,Plac8,Hspg2,Pla2g2d,Tmem176b,Nov,Znf703,Cr…	198.27	1.6	+	7.49e-16
regulation of cartilage development	61	13	Por,Frzb,Tgfb1,Efemp1,Bmp10,Bmp4,Sox9,Ctgf,Ltbp3,Gdf6,Maf,Cyr61,Tgfb2	2.42	5.38	+	0.0123
positive regulation of lipid transport	57	12	Tac1,Mif,Abcg1,Acsl6,Adipoq,Dab2,Nr1h3,Il1b,Lrp1,Acat2,Retn,Pon1	2.26	5.31	+	0.0348
positive regulation of transport	956	88	Nppb,Ctss,Ptgs2,Prkcz,Anxa1,Gpr39,Cd63,Prkcq,Kmt2a,Rgn,Srebf2,Sele,Sulf2,Il17ra,C3,Lgals3,Fcer1g,F2,Trh,Tac1,Lbp,Tgfb1,Stc1,Clec6a,Adcyap1r1,Fhl1,Aacs,Fgfr1,Ccl2,Arc,Gck,Mif,C5,Abcg1,Acsl6,Cxcl1,Ighm,Adipoq,Scn4b,Rapgef4,Postn,Ehd3,Plcg2,Scn5a,Ccl5,Dock2,Bmp4,Dab2,Ccl12,Glul,C2,Nppa,Abat,Sirpa,Cxcl10,Rab3d,Flot1,Serpine1,Sfrp4,Tlr2,Il5,Il33,Havcr2,Nr1h3,Cd209d,Ankrd1,Slc18a1,Wnk1,Il1b,Scn1b,Slc11…	37.9	2.32	+	4.73e-09
response to interferon-gamma	68	14	H2-Q7,Ccl2,Gbp8,Cxcl16,Ccl5,Ciita,Ccl12,Ccl9,Ccl8,Ccl6,Ccl11,Slc11a1,Ccl7,Cx3cl1	2.7	5.19	+	0.00739
negative regulation of ossification	75	15	Sfrp1,Igfbp5,Tgfb1,Fgfr1,Smad6,Enpp1,Id1,Sox9,Ecm1,Nfatc1,Ltbp3,Ccrn4l,Ahsg,Ptk2b,Gdf10	2.97	5.04	+	0.00437
regulation of ossification	198	30	Sfrp1,Cthrc1,Actn3,Igfbp5,Tac1,Tgfb1,Fgfr1,Smad6,Cebpd,Enpp1,Mgp,Id1,Bmp4,Egr2,Sox9,Ecm1,Nfatc1,Ltbp3,Ddr2,Smoc1,Acvr1,Ccrn4l,Ahsg,Ptk2b,Lect1,Cebpa,Sfrp2,Cyr61,Gdf10,Tob2	7.85	3.82	+	8.21e-06
cholesterol metabolic process	99	19	Srebf2,Soat1,Cyb5r3,Apoc1,Abcg1,Pctp,Apoa4,Ch25h,Apoa2,Apoa1,Apob,Dhcr24,Ldlr,Lrp1,Soat2,Cebpa,Mt3,Fgl1,Pon1	3.93	4.84	+	0.000268
secondary alcohol metabolic process	103	20	Srebf2,Soat1,Cyb5r3,Apoc1,Fgfr1,Abcg1,Pctp,Apoa4,Ch25h,Apoa2,Apoa1,Apob,Dhcr24,Ldlr,Lrp1,Soat2,Cebpa,Mt3,Fgl1,Pon1	4.08	4.9	+	9.75e-05
alcohol metabolic process	201	31	Srebf2,Soat1,Cyb5r3,Adh1,Apoc1,Acer2,Akr1b8,Fgfr1,Ephx1,Isyna1,Abcg1,Pctp,Plcg2,Apoa4,Cyp1b1,Ch25h,Apoa2,Apoa1,Apob,Pck1,Dhcr24,Ldlr,Rbp4,Lrp1,Rbp1,Soat2,Cebpa,Mt3,Fgl1,Sgpp1,Pon1	7.97	3.89	+	2.86e-06
small molecule metabolic process	1379	130	Por,Nppb,Ptgds,Cygb,Ptgs2,Cyp1a1,Tdo2,Ca3,Gc,Aldob,Myh7,Rgn,Srebf2,Ca5b,Ca13,Soat1,Eno2,C3,Cyp2e1,Cyp4v2,Cyb5r3,Igfbp5,Per2,Fads1,Adh1,Aspa,Pde4a,Cbr2,Elovl6,Aldh1a7,Tgfb1,Cd74,Apoc1,Tat,Acer2,Akr1b8,Aacs,Fgfr1,Nars2,Acsm3,Ephx1,Prkar2b,Ttpa,Isyna1,Gck,Pah,Mif,Akr1c6,Acsm5,Abcg1,Asns,Alox5,Ugt1a6,Acsl6,Haao,Adipoq,Pctp,Star,Fah,Lipa,Enpp1,Pdxk,Nox4,Plcg2,Fasn,Ces1f,Apoa4,Hpd,Tnxb,Scd1,Ncf1,Pc,Uox…	54.67	2.38	+	9.11e-16
single-organism metabolic process	2684	212	Sod3,Ptpn1,Plvap,Por,Nppb,Sdr42e1,Ptgds,Ctss,Cygb,Mtnd3,Ptgs2,Mmp9,Cyp1a1,Tdo2,Ca3,Gc,Gpr39,Aldob,Myh7,Rgn,Trib1,Srebf2,Ca5b,Ca13,Soat1,Eno2,C3,Loxl1,Hmox1,Cyp2e1,Cyp4v2,Cyb5r3,Gpx3,Fcer1g,Igfbp5,Per2,Akr1c13,Fads1,Serpina1b,Cds1,Adh1,Aspa,St8sia6,Fmo5,Mgst1,Pde4a,Cbr2,Maob,Elovl6,Pla2g2d,Smpdl3b,Thrsp,Aldh1a7,Tgfb1,Bdh1,Cd74,Apoc1,Tat,Acer2,Akr1b8,Parp3,Fmo3,Aacs,Fgfr1,Nars2,Acsm3,Ephx1,Prkar2b,…	106.41	1.99	+	5.89e-19
organic hydroxy compound metabolic process	297	39	Gc,Srebf2,Soat1,Cyb5r3,Adh1,Apoc1,Acer2,Akr1b8,Fgfr1,Ephx1,Ttpa,Isyna1,Abcg1,Pctp,Lipa,Plcg2,Apoa4,Slc45a2,Epas1,Cyp1b1,Ch25h,Apoa2,Apoa1,Apob,Pck1,Dhcr24,Dio2,Ldlr,Rbp4,Lrp1,Rbp1,Soat2,Crym,Cebpa,Mt3,Fgl1,Sgpp1,Tgfb2,Pon1	11.78	3.31	+	1.61e-06
sterol metabolic process	106	20	Srebf2,Soat1,Cyb5r3,Apoc1,Abcg1,Pctp,Lipa,Apoa4,Ch25h,Apoa2,Apoa1,Apob,Dhcr24,Ldlr,Lrp1,Soat2,Cebpa,Mt3,Fgl1,Pon1	4.2	4.76	+	0.000155
steroid metabolic process	194	32	Sdr42e1,Gc,Srebf2,Soat1,Cyp2e1,Cyb5r3,Apoc1,Fgfr1,Akr1c6,Abcg1,Pctp,Star,Lipa,Apoa4,Scd1,Cyp1b1,Slc27a5,Cyp2b10,Ch25h,Apoa2,Slc27a2,Hsd11b1,Apoa1,Apob,Dhcr24,Ldlr,Lrp1,Soat2,Cebpa,Mt3,Fgl1,Pon1	7.69	4.16	+	2.87e-07
lipid metabolic process	974	100	Por,Sdr42e1,Ptgds,Cygb,Ptgs2,Cyp1a1,Gc,Srebf2,Soat1,C3,Cyp2e1,Cyp4v2,Cyb5r3,Per2,Fads1,Cds1,Adh1,St8sia6,Elovl6,Smpdl3b,Pla2g2d,Thrsp,Aldh1a7,Cd74,Apoc1,Acer2,Akr1b8,Aacs,Fgfr1,Acsm3,Prkar2b,Mid1ip1,Isyna1,Naaa,Mif,Plin1,Akr1c6,Enpp6,Cidea,Acsm5,Abcg1,Alox5,Acsl6,Adipoq,Pctp,Star,Lipa,Plcg2,Fasn,Ces1f,Apoa4,Pqlc3,Tnxb,Scd1,Ncf1,Pc,Cyp1b1,Slc27a5,Cyp2b10,Enpp2,Apoa2,Ch25h,Il1rn,Slc27a2,Pigs,Plcxd3…	38.62	2.59	+	1.13e-13
regulation of smooth muscle cell migration	73	14	Trib1,Igfbp5,Mif,Adipoq,Rapgef4,Postn,Nox4,Ccl5,Cyp1b1,Serpine1,Egr1,Lrp1,Ace,Retn	2.89	4.84	+	0.0167
positive regulation of ERK1 and ERK2 cascade	174	33	Esr1,Prkcz,C3,Chi3l1,Cd74,Jun,Ccl2,Mif,Nox4,Ccl5,Bmp4,Ctgf,Ccl12,Trem2,Tirap,Icam1,Ccl9,C5ar2,Tlr2,Havcr2,Ccl8,Ccl6,Ccl11,C5ar1,Il1b,Ptk2b,Ccl7,Serpinf2,Pdgfc,Mt3,Fgg,Fgb,Cx3cl1	6.9	4.78	+	3.73e-09
regulation of ERK1 and ERK2 cascade	251	40	Esr1,Ptpn1,Fn1,Prkcz,Timp3,C3,Chi3l1,Cd74,Jun,Ccl2,Mif,Adipoq,Nox4,Ccl5,Bmp4,Ctgf,Dab2,Ccl12,Trem2,Tirap,Icam1,Ccl9,Csk,C5ar2,Tlr2,Havcr2,Ccl8,Ccl6,Ccl11,C5ar1,Il1b,Ptk2b,Ccl7,Serpinf2,Pdgfc,Mt3,Cyr61,Fgg,Fgb,Cx3cl1	9.95	4.02	+	2.98e-09
regulation of MAPK cascade	645	71	Esr1,Ptpn1,Sfrp1,Fn1,Prkcz,Timp3,Ntrk2,Trib1,C3,Chi3l1,Thbs1,Tgfb1,Cd74,Fgfr1,Jun,Ccl2,Mif,Ighm,Adipoq,Pik3ap1,Nox4,Bmp10,Mstn,Id1,Ccl5,Bmp4,Dab2,Ctgf,Ccl12,Trem2,Tnxb,Gdf15,Tirap,Icam1,Il1rn,Myoc,Ccl9,Gdf6,Tlr13,Sfrp4,Per1,Csk,C5ar2,Tlr2,Havcr2,Igfbp4,Gadd45g,Tnfrsf11b,Ccl8,Ccl6,Ccl11,C5ar1,Il1b,Adam8,Ptk2b,Ccl7,Edn3,Map4k2,Serpinf2,Uchl1,Pdgfc,Tnfrsf1b,Sfrp2,Grm1,Mt3,Cyr61,Fgg,Gdf10,Cx3cl1,Fgb,…	25.57	2.78	+	2.98e-10
regulation of intracellular signal transduction	1461	125	Esr1,Ptpn1,Hpse,Nol3,Crlf1,Sfrp1,P2ry10,Fn1,Card11,Ptgs2,Timp3,Prkcz,Mmp9,Gpr56,Socs3,Prkcq,Ntrk2,Actn3,Rgn,Trib1,C3,Hmox1,Igfbp5,Chi3l1,F2,S100a4,Thbs1,Pde4a,Nov,Tgfb1,Sh2b2,Cd74,Clec6a,Adcyap1r1,Fgfr1,Amot,Jun,Ccl2,Lrrc4b,Mif,Mmp3,Rasd2,Ighm,Adipoq,Pik3ap1,Bgn,Nox4,F10,Ptgir,Bmp10,Mstn,Id1,Ccl5,Dock2,Tnip3,Bmp4,Sox9,Ctgf,Ecm1,Dab2,Ccl12,Trem2,Tnxb,Gdf15,Selp,Tirap,Cyp1b1,Icam1,Cxcl10,Hpx,Podn,I…	57.92	2.16	+	7.51e-12
positive regulation of MAPK cascade	446	52	Esr1,Ptpn1,Prkcz,Ntrk2,C3,Chi3l1,Thbs1,Tgfb1,Cd74,Fgfr1,Jun,Ccl2,Mif,Ighm,Nox4,Ccl5,Bmp4,Dab2,Ctgf,Ccl12,Trem2,Tirap,Icam1,Il1rn,Ccl9,Gdf6,Csk,C5ar2,Tlr2,Havcr2,Igfbp4,Gadd45g,Tnfrsf11b,Ccl8,Ccl6,Ccl11,C5ar1,Il1b,Adam8,Ptk2b,Ccl7,Edn3,Map4k2,Serpinf2,Pdgfc,Tnfrsf1b,Grm1,Mt3,Fgg,Cx3cl1,Fgb,Tgfb2	17.68	2.94	+	1.15e-07
positive regulation of intracellular signal transduction	841	86	Esr1,Ptpn1,Hpse,Crlf1,P2ry10,Card11,Ptgs2,Prkcz,Gpr56,Prkcq,Ntrk2,C3,Hmox1,Igfbp5,Chi3l1,F2,S100a4,Thbs1,Tgfb1,Cd74,Clec6a,Adcyap1r1,Fgfr1,Jun,Ccl2,Mif,Rasd2,Ighm,Adipoq,Pik3ap1,Nox4,F10,Ptgir,Ccl5,Dock2,Bmp4,Sox9,Dab2,Ctgf,Ecm1,Ccl12,Trem2,Selp,Tirap,Cyp1b1,Icam1,Cxcl10,Hpx,Il1rn,Fam110c,Myoc,Ccl9,Gdf6,Csk,C5ar2,Tlr2,Il5,Havcr2,Igfbp4,Gadd45g,Apoa1,Tnfrsf11b,Ccl8,Ccl6,Ccl11,Ankrd1,C5ar1,Wnt11,Il…	33.34	2.58	+	3.16e-11
negative regulation of leukocyte differentiation	81	15	Sfrp1,Anxa1,Trib1,Fstl3,Tmem176b,Cd74,Mafb,Lrrc17,Adipoq,Bmp4,C1qc,Tmem176a,Cdkn2a,Bcl6,Tob2	3.21	4.67	+	0.0112
regulation of leukocyte differentiation	255	29	Sfrp1,Card11,Prkcz,Anxa1,H2-Aa,Trib1,Fstl3,Tmem176b,Tgfb1,Nfam1,Cd74,Jun,Mafb,Lrrc17,Adipoq,Ccl5,Zbtb7a,Bmp4,Ccr2,H2-DMa,Il5,C1qc,Tmem176a,Il1b,Cdkn2a,Adam8,Rbp1,Bcl6,Tob2	10.11	2.87	+	0.00607
regulation of hemopoiesis	338	33	Sfrp1,Card11,Prkcz,Anxa1,H2-Aa,Trib1,Foxc1,Fstl3,Tmem176b,Tgfb1,Nfam1,Cd74,Jun,Mafb,Lrrc17,Cxcl1,Adipoq,Ccl5,Zbtb7a,Bmp4,Ccr2,H2-DMa,Il5,C1qc,Tmem176a,Il1b,Cdkn2a,Adam8,Ptk2b,Rbp1,Bcl6,Ace,Tob2	13.4	2.46	+	0.0282
regulation of cell differentiation	1604	143	Impact,Cxcl14,Grn,Por,Sfrp1,Fn1,Card11,Ptgs2,Cthrc1,Prkcz,Gpr56,Anxa1,Iapp,Socs3,Jade2,Ntrk2,Actn3,H2-Aa,Trib1,Cela1,Bhlhe41,Igfbp5,F2,Frzb,Per2,Foxc1,Fstl3,Aspa,Tmem176b,Nov,Znf703,Tgfb1,Nfam1,Adamts1,Efemp1,Cd74,Fgfr1,Jun,Olfm1,Mafb,Lgals12,Lrrc17,Ttpa,Cebpd,Mif,Eya1,Abcg1,Ptger3,Acsl6,Trim72,Adipoq,Slamf8,Rapgef4,Star,Postn,Enpp1,Sik1,Hsf4,Bmp10,Mstn,Id1,Ccl5,Zbtb7a,Bmp4,Prlr,Sox9,Ctgf,Dab2,Ad…	63.59	2.25	+	1.3e-15
negative regulation of developmental process	856	79	Cxcl14,Sfrp1,Gpr56,Anxa1,Iapp,Rgn,Trib1,Bhlhe41,Igfbp5,F2,Frzb,Foxc1,Fstl3,Thbs1,Plac8,Tmem176b,Nov,Tgfb1,Adamts1,Efemp1,Cd74,Fgfr1,Amot,Olfm1,Ccl2,Mafb,Lrrc17,Ttpa,Mif,Abcg1,Ptger3,Trim72,Adipoq,Postn,Enpp1,Mstn,Id1,Bmp4,Sox9,Dab2,Ecm1,Nfatc1,Ltbp3,Zfp36l2,Cxcl10,Ccr2,Tbx5,Ccl9,Serpine1,Vat1,Sema3f,Ccrn4l,Tnfrsf11b,Ism1,Tpt1,C1qc,Tmem176a,Il1b,Cdkn2a,Ahsg,Rbp4,Plg,Kctd11,Fzd7,Ptk2b,Lrp1,Rtn4,Cpb…	33.94	2.33	+	6.94e-08
negative regulation of immune system process	369	45	Sfrp1,Anxa1,H2-Aa,Trib1,Hmox1,Tspan32,Lgals3,Fcer1g,Fstl3,Thbs1,Tmem176b,Smpdl3b,Pla2g2d,Nov,Tgfb1,Cd74,Mafb,Lrrc17,Mif,C5,Adipoq,Slamf8,Bmp4,Sox9,Ccl12,Apoa2,Ccr2,Vsig4,C5ar2,Il33,Havcr2,H2-Ab1,Nr1h3,Apoa1,C1qc,Tmem176a,Cdkn2a,Apod,Adam8,Ptk2b,Bcl6,Spn,Tob2,Serping1,Tgfb2	14.63	3.08	+	6.83e-07
negative regulation of cell differentiation	637	57	Cxcl14,Sfrp1,Gpr56,Anxa1,Iapp,Trib1,Bhlhe41,Igfbp5,F2,Frzb,Fstl3,Tmem176b,Nov,Tgfb1,Efemp1,Cd74,Fgfr1,Olfm1,Mafb,Lrrc17,Ttpa,Abcg1,Ptger3,Trim72,Adipoq,Postn,Enpp1,Mstn,Id1,Bmp4,Sox9,Dab2,Nfatc1,Ltbp3,Zfp36l2,Cxcl10,Ccl9,Sema3f,Ccrn4l,C1qc,Tmem176a,Il1b,Cdkn2a,Kctd11,Fzd7,Ptk2b,Lrp1,Rtn4,Bcl6,Notch3,Sfrp2,Acvrl1,Mt3,Gdf10,Tob2,Tgfb2,Snai1	25.26	2.26	+	0.000174
negative regulation of peptidase activity	215	39	Nol3,Por,Timp3,Mmp9,Serpina1b,Thbs1,Serpina3g,Hspa1b,Serpina1e,Itih4,Wfikkn2,Kng1,Itih3,Serpina1d,Naip2,Mug1,Serpina3k,Ecm1,Spint2,Wfdc2,Cst6,Serpina1c,Serpine1,Serpinc1,A2m,Dhcr24,Cstb,Fabp1,Serpine2,Slpi,Serpina3n,Itih2,Serpinf2,Sfrp2,Nr4a1,Timp1,Fetub,Ambp,Serping1	8.52	4.58	+	1.13e-10
negative regulation of hydrolase activity	355	48	Nol3,Por,Prkcz,Timp3,Mmp9,Anxa1,Gchfr,Rgn,Serpina1b,Thbs1,Serpina3g,Hspa1b,Serpina1e,Itih4,Amot,Wfikkn2,Kng1,Itih3,Serpina1d,Naip2,Mug1,Serpina3k,Ecm1,Spint2,Wfdc2,Cst6,Apoa2,Serpina1c,Serpine1,Serpinc1,A2m,Apoa1,Dhcr24,Cstb,Wnk1,Fabp1,Serpine2,Slpi,Serpina3n,Itih2,Serpinf2,Sfrp2,Nr4a1,Timp1,Fetub,Ambp,Serping1,Tgfb2	14.07	3.41	+	4.71e-09
negative regulation of catalytic activity	639	70	Ptpn1,Nol3,Por,Sfrp1,Prkcz,Timp3,Mmp9,Anxa1,Gchfr,Socs3,Rgn,Trib1,Serpina1b,Thbs1,Serpina3g,Hspa1b,Serpina1e,Itih4,Amot,Wfikkn2,Kng1,Prkar2b,Itih3,Lrrc4b,Serpina1d,Naip2,Npr3,Adipoq,Mug1,Bgn,Mstn,Nqo1,Bmp4,Serpina3k,Ecm1,Midn,Spint2,Wfdc2,Cst6,Apoa2,Podn,Hp,Serpina1c,Serpine1,Serpinc1,A2m,Csk,Gadd45g,Apoa1,Dhcr24,Prkag2,Cstb,Nr2f2,Wnk1,Il1b,Cdkn2a,Fabp1,Serpine2,Slpi,Serpina3n,Itih2,Serpinf2,Uchl…	25.33	2.76	+	5.7e-10
negative regulation of molecular function	893	88	Esr1,Ptpn1,Nol3,Por,Sfrp1,Prkcz,Timp3,Mmp9,Anxa1,Gchfr,Socs3,Rgn,Trib1,Hmox1,Per2,Serpina1b,Thbs1,Serpina3g,Hspa1b,Serpina1e,Itih4,Amot,Jun,Wfikkn2,Kng1,Prkar2b,Itih3,Lrrc4b,Serpina1d,Naip2,Npr3,Adipoq,Mug1,Bgn,Sik1,Mstn,Aurkb,Id1,Nqo1,Bmp4,Serpina3k,Dab2,Ecm1,Cys1,Midn,Spint2,Wfdc2,Cyp1b1,Cst6,Apoa2,Podn,Hp,Serpina1c,Serpine1,Sfrp4,Serpinc1,A2m,Csk,Cmklr1,Havcr2,Gadd45g,Apoa1,Ptgis,Dhcr24,Prkag2…	35.4	2.49	+	1.17e-10
regulation of peptidase activity	346	44	Nol3,Por,Timp3,Mmp9,Serpina1b,Thbs1,Serpina3g,Acer2,Hspa1b,Serpina1e,Itih4,Wfikkn2,Kng1,Itih3,Serpina1d,Naip2,Mug1,Serpina3k,Ctgf,Ecm1,Casp12,Spint2,Wfdc2,Cst6,Serpina1c,Serpine1,Serpinc1,A2m,Dhcr24,Cstb,Dap,Fabp1,Serpine2,Slpi,Serpina3n,Itih2,Serpinf2,Sfrp2,Cyr61,Nr4a1,Timp1,Fetub,Ambp,Serping1	13.72	3.21	+	3.04e-07
positive regulation of cell-substrate adhesion	104	18	Spp1,Fn1,Prkcz,Thbs1,Spock2,Vit,Dab2,Vwc2,Enpp2,Smoc1,Myoc,Apoa1,Fbln2,Ptk2b,Ninj1,Col8a1,Fmn1,Cyr61	4.12	4.37	+	0.0027
positive regulation of cell adhesion	352	47	Spp1,Fn1,Card11,Prkcz,Gpr56,Anxa1,Cd63,Prkcq,H2-Aa,Fstl3,Thbs1,Spock2,Tgfb1,Cd74,Efnb3,Ccl2,Vit,Ccl5,Dab2,Tnxb,Vwc2,Selp,Icam1,Enpp2,Ccr2,H2-DMa,Cxcl13,Smoc1,Myoc,Flot1,Havcr2,Apoa1,Fbln2,Il1b,Adam8,Ptk2b,Ninj1,Col8a1,Icoslg,Vcam1,Fmn1,Spn,Cyr61,Fgg,Fgb,Cx3cl1,Tgfb2	13.96	3.37	+	1.26e-08
extracellular matrix organization	185	32	Hpse,Fn1,Ctss,Mmp9,Sulf2,Tgfbi,Lgals3,Foxc1,Spock2,Hspg2,Tgfb1,Lcp1,Ltbp2,Vit,Postn,Sox9,Ctgf,Tnxb,Comp,Spint2,Cyp1b1,Ddr2,Lox,Smoc1,Flot1,Tnfrsf11b,Plg,Mpzl3,Serpinf2,Sfrp2,Cyr61,Tgfb2	7.33	4.36	+	8.75e-08
extracellular structure organization	186	32	Hpse,Fn1,Ctss,Mmp9,Sulf2,Tgfbi,Lgals3,Foxc1,Spock2,Hspg2,Tgfb1,Lcp1,Ltbp2,Vit,Postn,Sox9,Ctgf,Tnxb,Comp,Spint2,Cyp1b1,Ddr2,Lox,Smoc1,Flot1,Tnfrsf11b,Plg,Mpzl3,Serpinf2,Sfrp2,Cyr61,Tgfb2	7.37	4.34	+	1e-07
cellular response to tumor necrosis factor	93	16	Plvap,Sfrp1,Ccl2,Ccl5,Ccl12,Zfp36l2,Ccl9,Gpd1,Ccl8,Ccl6,Ccl11,Ankrd1,Ptk2b,Ccl7,Cebpa,Cx3cl1	3.69	4.34	+	0.0128
response to tumor necrosis factor	111	18	Plvap,Sfrp1,Ccl2,Adipoq,Cxcl16,Ccl5,Ccl12,Zfp36l2,Ccl9,Gpd1,Ccl8,Ccl6,Ccl11,Ankrd1,Ptk2b,Ccl7,Cebpa,Cx3cl1	4.4	4.09	+	0.00676
fat cell differentiation	115	19	Ptgs2,Per2,Plac8,Sh2b2,Tmem120a,Smad6,Cebpd,Adipoq,Ap1s2,Egr2,Adig,Scd1,Ucp1,Gdf6,Cebpa,Lrg1,Nr4a1,Retn,Gdf10	4.56	4.17	+	0.00257
cell differentiation	3315	226	Impact,Grn,Rhd,Esr1,Spp1,Nol3,Sfrp1,Zmiz1,Fn1,Srrm4,Card11,Ptgs2,Snx10,Cthrc1,Prkcz,Foxk1,Gpr56,Anxa1,Tnc,Ly9,Socs3,Jade2,Cd63,Ntrk2,Actn3,Plagl1,Sulf2,Kmt2d,Soat1,Tcap,Ncdn,Lgals3,Map1s,Fcer1g,Igfbp5,F2,Frzb,Per2,Foxc1,Hlf,Fstl3,Aspa,Plac8,Hspg2,Pla2g2d,Tmem176b,Nov,Znf703,Creb3l2,Tgfb1,Sh2b2,Nfam1,Adamts1,Efemp1,Hck,Cacna2d2,Cd74,Stc1,Adcyap1r1,Efnb3,Fhl1,Fgfr1,Ildr2,Amot,Jun,Wfikkn2,Olfm1,Ccl2…	131.43	1.72	+	7.27e-13
cellular developmental process	3522	231	Impact,Grn,Rhd,Esr1,Spp1,Nol3,Sfrp1,Zmiz1,Fn1,Srrm4,Card11,Ptgs2,Snx10,Cthrc1,Prkcz,Foxk1,Gpr56,Anxa1,Tnc,Ly9,Socs3,Jade2,Cd63,Ntrk2,Actn3,Plagl1,Sulf2,Kmt2d,Soat1,Tcap,Ncdn,Lgals3,Map1s,Fcer1g,Igfbp5,F2,Frzb,Per2,Foxc1,Hlf,Fstl3,Aspa,Plac8,Hspg2,Pla2g2d,Tmem176b,Nov,Znf703,Creb3l2,Tgfb1,Sh2b2,Nfam1,Adamts1,Efemp1,Hck,Cacna2d2,Cd74,Stc1,Adcyap1r1,Efnb3,Fhl1,Fgfr1,Ildr2,Amot,Jun,Wfikkn2,Olfm1,Ccl2…	139.64	1.65	+	2.21e-11
reactive oxygen species metabolic process	91	15	Sod3,Por,Cyp1a1,Gpx3,Slc7a2,Nox4,Nqo1,Apoa4,Ctgf,Ncf1,Cyp1b1,Tlr2,Cps1,Cyr61,P2rx4	3.61	4.16	+	0.0445
regulation of smooth muscle cell proliferation	129	21	Esr1,Nppb,C3ar1,Ptgs2,Mmp9,Trib1,Hmox1,Igfbp5,Jun,Npr3,Adipoq,Ptgir,Ccl5,Ralbp1,Bmp4,Egr1,Apod,Serpinf2,Notch3,Retn,Cx3cl1	5.11	4.11	+	0.0008
regulation of cell proliferation	1476	156	Grn,Esr1,Hpse,Por,Crlf1,Sfrp1,Nppb,Zmiz1,Ptgds,Fn1,Folr2,C3ar1,Card11,Ptgs2,Cthrc1,Prkcz,Mmp9,Gpr56,Anxa1,Tnc,Prkcq,Ntrk2,Srpx,Kmt2a,H2-Aa,Rgn,Trib1,Esm1,Sulf2,Kmt2d,Mmp12,Cela1,Hmox1,Cd209a,Tspan32,Lgals3,Igfbp5,F2,Frzb,Per2,Tac1,Cntfr,Thbs1,Plac8,Pla2g2d,Nov,Znf703,Tgfb1,Efemp1,Hck,Cd74,Acer2,Fgfr1,Jun,Ccl2,Smad6,Skap2,Mif,Eya1,Rspo1,Npr3,Tns2,Cxcl1,Ighm,Figf,Adipoq,Nox4,Ptgir,Hsf4,Bmp10,Scn5a,…	58.52	2.67	+	8.28e-25
cellular response to transforming growth factor beta stimulus	105	17	Tgfb1,Jun,Wfikkn2,Ccl2,Smad6,Mstn,Sox9,Dab2,Ltbp3,Zfp36l2,Acvr1,Serpine1,Ankrd1,Zyx,Smad9,Acvrl1,Tgfb2	4.16	4.08	+	0.0138
cellular response to endogenous stimulus	744	67	Impact,Esr1,Ptpn1,Sfrp1,Mtnd3,Prkcz,Anxa1,Ntrk2,Fcer1g,Igfbp5,Trh,Tac1,Tgfb1,Sh2b2,Fgfr1,Jun,Wfikkn2,Ccl2,Smad6,Gck,Akr1c6,Mmp3,Adipoq,Enpp1,Sik1,Ptgir,Bmp10,Mstn,Id1,Bmp4,Prlr,Sox9,Dab2,Ctgf,Trem2,Ltbp3,Megf8,Zfp36l2,Cxcl13,Acvr1,Gdf6,Itgb2,Serpine1,Nr1d2,Diaph1,Csk,Tlr2,Egr1,Nr1h3,Gpd1,Ankrd1,Slc2a8,Nr2f2,Cib2,Folr1,Junb,Itpr3,Zyx,Smad9,Cpeb1,Pdgfc,Acvrl1,Mt3,Nr4a1,P2rx4,Gdf10,Tgfb2	29.5	2.27	+	7.61e-06
response to endogenous stimulus	998	101	Impact,Zfhx3,Spp1,Esr1,Ptpn1,Sfrp1,Mtnd3,Prkcz,Anxa1,Aldob,Ntrk2,Srebf2,Hmox1,Fcer1g,Igfbp5,Trh,Serpina1b,Tac1,Adh1,Mgst1,Tgfb1,Sh2b2,Serpina3g,Tat,Aacs,Serpina1e,Fgfr1,Jun,Wfikkn2,Ccl2,Smad6,Gck,Akr1c6,Mmp3,Serpina1d,Abcg1,Adipoq,Enpp1,Sik1,Plcg2,Ptgir,Bmp10,Mstn,Id1,Cnga3,Bmp4,Prlr,Egr2,Serpina3k,Sox9,Ctgf,Dab2,Trem2,Ltbp3,Megf8,Zfp36l2,Abat,Lox,Cxcl13,Il1rn,Acvr1,Gdf6,Ppp2r2a,Itgb2,Serpina1c,S…	39.57	2.55	+	1.96e-13
response to transforming growth factor beta	108	18	Zfhx3,Tgfb1,Jun,Wfikkn2,Ccl2,Smad6,Mstn,Sox9,Dab2,Ltbp3,Zfp36l2,Acvr1,Serpine1,Ankrd1,Zyx,Smad9,Acvrl1,Tgfb2	4.28	4.2	+	0.0046
monocarboxylic acid biosynthetic process	130	21	Ptgds,Ptgs2,Per2,Fads1,Elovl6,Cd74,Acsm3,Mif,Alox5,Star,Fasn,Scd1,Slc27a5,Ch25h,Slc27a2,Nr1h3,Ptgis,Prkag2,Agmo,Rbp1,Aldh1a2	5.15	4.07	+	0.000907
monocarboxylic acid metabolic process	440	55	Por,Ptgds,Cygb,Ptgs2,Aldob,Eno2,C3,Cyp2e1,Cyp4v2,Per2,Fads1,Adh1,Aspa,Elovl6,Aldh1a7,Cd74,Aacs,Acsm3,Prkar2b,Gck,Mif,Acsm5,Alox5,Ugt1a6,Acsl6,Adipoq,Star,Lipa,Fasn,Ces1f,Tnxb,Scd1,Ncf1,Pc,Cyp1b1,Slc27a5,Cyp2b10,Ch25h,Apoa2,Slc27a2,Tlr2,Ugt2b1,Nr1h3,Ptgis,Pck1,Cdo1,Prkag2,Pdpn,Pam,Agmo,Rbp1,Pla2g4a,Hsd17b4,Acat2,Aldh1a2	17.44	3.15	+	2.06e-09
carboxylic acid metabolic process	661	70	Por,Ptgds,Cygb,Ptgs2,Aldob,Rgn,Eno2,C3,Cyp2e1,Cyp4v2,Per2,Fads1,Adh1,Aspa,Elovl6,Aldh1a7,Cd74,Tat,Aacs,Nars2,Acsm3,Prkar2b,Gck,Pah,Mif,Acsm5,Asns,Alox5,Ugt1a6,Acsl6,Haao,Adipoq,Star,Fah,Lipa,Fasn,Ces1f,Hpd,Tnxb,Scd1,Ncf1,Pc,Glul,Cyp1b1,Slc27a5,Abat,Cyp2b10,Ch25h,Apoa2,Slc27a2,Tlr2,Ugt2b1,Nr1h3,Ptgis,Pck1,Cdo1,Prkag2,Pdpn,Pam,Mtr,Npl,Agmo,Rbp1,Pla2g4a,Arg1,Cps1,Hsd17b4,Acat2,Aldh1a2,Pon1	26.21	2.67	+	2.71e-09
oxoacid metabolic process	667	70	Por,Ptgds,Cygb,Ptgs2,Aldob,Rgn,Eno2,C3,Cyp2e1,Cyp4v2,Per2,Fads1,Adh1,Aspa,Elovl6,Aldh1a7,Cd74,Tat,Aacs,Nars2,Acsm3,Prkar2b,Gck,Pah,Mif,Acsm5,Asns,Alox5,Ugt1a6,Acsl6,Haao,Adipoq,Star,Fah,Lipa,Fasn,Ces1f,Hpd,Tnxb,Scd1,Ncf1,Pc,Glul,Cyp1b1,Slc27a5,Abat,Cyp2b10,Ch25h,Apoa2,Slc27a2,Tlr2,Ugt2b1,Nr1h3,Ptgis,Pck1,Cdo1,Prkag2,Pdpn,Pam,Mtr,Npl,Agmo,Rbp1,Pla2g4a,Arg1,Cps1,Hsd17b4,Acat2,Aldh1a2,Pon1	26.44	2.65	+	4.09e-09
organic acid metabolic process	739	75	Por,Ptgds,Cygb,Ptgs2,Cyp1a1,Tdo2,Aldob,Rgn,Eno2,C3,Cyp2e1,Cyp4v2,Per2,Fads1,Adh1,Aspa,Elovl6,Aldh1a7,Cd74,Tat,Aacs,Nars2,Acsm3,Prkar2b,Gck,Pah,Mif,Acsm5,Asns,Alox5,Ugt1a6,Acsl6,Haao,Adipoq,Star,Fah,Lipa,Nox4,Fasn,Ces1f,Hpd,Tnxb,Scd1,Ncf1,Pc,Glul,Cyp1b1,Slc27a5,Abat,Cyp2b10,Ch25h,Apoa2,Slc27a2,Tlr2,Ugt2b1,Nr1h3,Ptgis,Pck1,Cdo1,Prkag2,Pdpn,Pam,Mtr,Npl,Folr1,Agmo,Rbp1,Fmo2,Pla2g4a,Arg1,Cps1,Hsd17b4,…	29.3	2.56	+	2.91e-09
carboxylic acid biosynthetic process	188	28	Ptgds,Ptgs2,Rgn,Per2,Fads1,Elovl6,Cd74,Acsm3,Mif,Asns,Alox5,Star,Fasn,Scd1,Glul,Slc27a5,Abat,Ch25h,Slc27a2,Nr1h3,Ptgis,Prkag2,Mtr,Agmo,Rbp1,Pla2g4a,Cps1,Aldh1a2	7.45	3.76	+	4.22e-05
organic acid biosynthetic process	203	31	Ptgds,Ptgs2,Cyp1a1,Rgn,Per2,Fads1,Elovl6,Cd74,Acsm3,Pah,Mif,Asns,Alox5,Star,Fasn,Scd1,Glul,Slc27a5,Abat,Ch25h,Slc27a2,Nr1h3,Ptgis,Cdo1,Prkag2,Mtr,Agmo,Rbp1,Pla2g4a,Cps1,Aldh1a2	8.05	3.85	+	3.61e-06
small molecule biosynthetic process	313	44	Ptgds,Ptgs2,Cyp1a1,Rgn,Cyb5r3,Per2,Fads1,Elovl6,Cd74,Acer2,Acsm3,Ephx1,Isyna1,Pah,Mif,Asns,Alox5,Star,Plcg2,Fasn,Apoa4,Scd1,Pc,Glul,Slc27a5,Abat,Ch25h,Slc27a2,Nr1h3,Apoa1,Gpd1,Ptgis,Pck1,Dhcr24,Cdo1,Prkag2,Mtr,Rbp4,Agmo,Fbp1,Rbp1,Pla2g4a,Cps1,Aldh1a2	12.41	3.55	+	1.25e-08
single-organism biosynthetic process	805	63	Nppb,Sdr42e1,Ptgds,Ptgs2,Cyp1a1,Rgn,Cyb5r3,Per2,Fads1,Cds1,Adh1,St8sia6,Elovl6,Tgfb1,Cd74,Acer2,Acsm3,Ephx1,Isyna1,Gck,Pah,Mif,Akr1c6,Asns,Alox5,Acsl6,Haao,Star,Plcg2,Fasn,Apoa4,Pqlc3,Slc45a2,Scd1,Pc,Glul,Slc27a5,Nppa,Abat,Ch25h,Slc27a2,Pigs,Hsd11b1,Tkt,Nr1h3,Apoa1,Gpd1,Ptgis,Pck1,Dhcr24,Cdo1,Prkag2,Mtr,Atp6v0a4,Rbp4,Agmo,Fbp1,Rbp1,Cebpa,Pla2g4a,Arg1,Cps1,Aldh1a2	31.92	1.97	+	0.00342
response to lipopolysaccharide	228	36	Ptgs2,Trib1,Mgst1,Lbp,Tgfb1,Jun,Ccl2,Sbno2,Acp5,Ptger3,Cxcl1,Plcg2,Cxcl16,Ptgir,Ccl5,Tnip3,Ccl12,Trem2,Tirap,Cxcl10,Cxcl13,Serpine1,Ccrn4l,Havcr2,Nr1h3,Tnfrsf11b,Ankrd1,Nlrc3,Il1b,Slc11a1,Cxcl5,Slpi,Junb,Ace,Tnfrsf1b,Cps1	9.04	3.98	+	5.79e-08
response to lipid	555	67	Grn,Spp1,Esr1,Mtnd3,Ptgs2,Anxa1,Trib1,Adh1,Mgst1,Lbp,Znf703,Tgfb1,Tat,Acer2,Aacs,Jun,Ccl2,Sbno2,Acp5,Abcg1,Ptger3,Cxcl1,Plcg2,Cxcl16,Ptgir,Mstn,Ccl5,Tnip3,Bmp4,Sox9,Dab2,Ccl12,Trem2,Scd1,Tirap,Zfp36l2,Cxcl10,Lox,Cxcl13,Il1rn,Serpine1,Nr1d2,Tlr2,Ccrn4l,Havcr2,Nr1h3,Tnfrsf11b,Ankrd1,Cdo1,Nlrc3,Nr2f2,Il1b,Ldlr,Slc11a1,Rbp4,Cxcl5,Ptk2b,Slpi,Mup8,Rbp1,Junb,Ace,Tnfrsf1b,Cps1,Nr4a1,Aldh1a2,Tgfb2	22	3.04	+	2.4e-11
response to oxygen-containing compound	1034	118	Impact,Grn,Spp1,Esr1,Ptpn1,Sfrp1,Ptgs2,Prkcz,Anxa1,Aldob,Ntrk2,Trib1,Hmox1,Igfbp5,Serpina1b,Adh1,Mgst1,Thbs1,Lbp,Znf703,Tgfb1,Sh2b2,Serpina3g,Acer2,Aacs,Serpina1e,Ildr2,Jun,Ccl2,Sbno2,Gck,Acp5,Akr1c6,Mmp3,Serpina1d,Ptger3,Cxcl1,Adipoq,Postn,Enpp1,Nox4,Plcg2,Cxcl16,Ptgir,Mstn,Ccl5,Cnga3,Tnip3,Apoa4,Bmp4,Egr2,Serpina3k,Sox9,Ccl12,Trem2,Scd1,Tirap,Ptprn,Zfp36l2,Glul,Cyp1b1,Icam1,Abat,Oxr1,Lcn2,Cxcl1…	40.99	2.88	+	2.19e-20
response to molecule of bacterial origin	245	38	Ptgs2,Trib1,Mgst1,Lbp,Tgfb1,Jun,Ccl2,Sbno2,Acp5,Ptger3,Cxcl1,Plcg2,Cxcl16,Ptgir,Ccl5,Tnip3,Ccl12,Trem2,Tirap,Cxcl10,Cxcl13,Serpine1,Tlr2,Ccrn4l,Havcr2,Nr1h3,Tnfrsf11b,Ankrd1,C5ar1,Nlrc3,Il1b,Slc11a1,Cxcl5,Slpi,Junb,Ace,Tnfrsf1b,Cps1	9.71	3.91	+	2.54e-08
response to external biotic stimulus	732	73	Ptgs2,Zbp1,Trib1,Il17ra,Lyz1,Tspan32,Fcer1g,Mgst1,Lbp,Plac8,Tgfb1,Hck,Clec6a,Jun,Ccl2,Sbno2,Acp5,Clec4d,Cotl1,Naip2,Ptger3,Polr3g,Cxcl1,Ighm,Igj,Slamf8,Plcg2,Cxcl16,Ptgir,Mstn,Ifi27l2a,Ccl5,Hamp,Tnip3,Ccl12,Cd207,Trem2,Scd1,Ncf1,Tirap,Lcn2,Cxcl10,Cxcl13,Ifitm1,Hp,unassigned,Tlr13,Alpk1,Serpine1,Tlr2,Il33,Ccrn4l,Havcr2,Nr1h3,Ier3,Tnfrsf11b,Cd209d,Ankrd1,C5ar1,Nlrc3,Il1b,Slc11a1,Fabp1,Cxcl5,Slpi,Ju…	29.02	2.52	+	1.37e-08
response to biotic stimulus	760	74	Ptgs2,Zbp1,Trib1,Il17ra,Lyz1,Tspan32,Fcer1g,Mgst1,Lbp,Plac8,Tgfb1,Hck,Clec6a,Jun,Ccl2,Sbno2,Acp5,Clec4d,Cotl1,Naip2,Ptger3,Polr3g,Cxcl1,Ighm,Igj,Slamf8,Plcg2,Cxcl16,Ptgir,Mstn,Ifi27l2a,Ccl5,Hamp,Tnip3,Ccl12,Cd207,Trem2,Scd1,Ncf1,Tirap,Lcn2,Cxcl10,Cxcl13,Ifitm1,Hp,unassigned,Tlr13,Alpk1,Serpine1,Tlr2,Il33,Ccrn4l,Havcr2,Nr1h3,Ier3,Tnfrsf11b,Cd209d,Ankrd1,C5ar1,Nlrc3,Il1b,Slc11a1,Fabp1,Cxcl5,Slpi,Ju…	30.13	2.46	+	2.91e-08
response to bacterium	467	56	Ptgs2,Trib1,Lyz1,Fcer1g,Mgst1,Lbp,Plac8,Tgfb1,Hck,Jun,Ccl2,Sbno2,Acp5,Clec4d,Naip2,Ptger3,Cxcl1,Ighm,Igj,Slamf8,Plcg2,Cxcl16,Ptgir,Ccl5,Hamp,Tnip3,Ccl12,Trem2,Scd1,Ncf1,Tirap,Cxcl10,Cxcl13,Hp,unassigned,Serpine1,Tlr2,Ccrn4l,Havcr2,Nr1h3,Tnfrsf11b,Cd209d,Ankrd1,C5ar1,Nlrc3,Il1b,Slc11a1,Cxcl5,Slpi,Junb,Ace,Lyz2,Spn,Tnfrsf1b,Cps1,Fgb	18.52	3.02	+	6.31e-09
response to other organism	732	73	Ptgs2,Zbp1,Trib1,Il17ra,Lyz1,Tspan32,Fcer1g,Mgst1,Lbp,Plac8,Tgfb1,Hck,Clec6a,Jun,Ccl2,Sbno2,Acp5,Clec4d,Cotl1,Naip2,Ptger3,Polr3g,Cxcl1,Ighm,Igj,Slamf8,Plcg2,Cxcl16,Ptgir,Mstn,Ifi27l2a,Ccl5,Hamp,Tnip3,Ccl12,Cd207,Trem2,Scd1,Ncf1,Tirap,Lcn2,Cxcl10,Cxcl13,Ifitm1,Hp,unassigned,Tlr13,Alpk1,Serpine1,Tlr2,Il33,Ccrn4l,Havcr2,Nr1h3,Ier3,Tnfrsf11b,Cd209d,Ankrd1,C5ar1,Nlrc3,Il1b,Slc11a1,Fabp1,Cxcl5,Slpi,Ju…	29.02	2.52	+	1.37e-08
multi-organism process	1660	115	Grn,Esr1,Zmiz1,Ptgs2,Mmp9,Zbp1,Rgn,Trib1,Kmt2d,Il17ra,Lyz1,Tspan32,Fcer1g,Igfbp5,Foxc1,Cntfr,Mgst1,Lbp,H2-Q7,Plac8,Tgfb1,Adamts1,Hck,Clec6a,Adcyap1r1,Hspa1b,Jun,Ccl2,Kmt2b,Sbno2,Acp5,Mif,Clec4d,Cotl1,Naip2,Ptger3,Polr3g,Cxcl1,Ighm,Wipf3,Igj,Slamf8,Mug1,Plcg2,Cxcl16,Ptgir,Mstn,Ifi27l2a,Ccl5,Hamp,Alb,Tnip3,Bmp4,Sox9,Adig,Ccl12,Cd207,Trem2,Scd1,Ncf1,Pc,Tirap,Icam1,Nppa,Abat,Lcn2,Cxcl10,Osbp2,Penk,Cx…	65.81	1.75	+	4.5e-05
negative regulation of cell-cell adhesion	146	23	Anxa1,H2-Aa,Lgals3,Pla2g2d,Znf703,Tgfb1,Cd74,Ptger3,Adipoq,Bmp4,Spint2,Abat,Il1rn,Vsig4,Havcr2,H2-Ab1,Apoa1,Cdkn2a,Adam8,Serpine2,Bcl6,Spn,Fgg	5.79	3.97	+	0.000359
regulation of cell-cell adhesion	366	42	Card11,Prkcz,Anxa1,Prkcq,H2-Aa,Cd209a,Lgals3,Fstl3,Pla2g2d,Znf703,Tgfb1,Cd74,Efnb3,Ccl2,Ptger3,Adipoq,Ccl5,Bmp4,Spint2,Icam1,Abat,Ccr2,H2-DMa,Cxcl13,Il1rn,Flot1,Vsig4,Csk,Havcr2,H2-Ab1,Apoa1,Il1b,Cdkn2a,Adam8,Serpine2,Bcl6,Icoslg,Vcam1,Fermt3,Spn,Fgg,Fgb	14.51	2.89	+	1.68e-05
positive regulation of epithelial cell proliferation	166	26	Grn,Esr1,Sfrp1,Mmp12,Znf703,Tgfb1,Jun,Ccl2,Eya1,Figf,Scn5a,Id1,Ccl5,Thbs4,Bmp4,Sox9,Ecm1,Glul,C5ar2,Ccl11,C5ar1,Fzd7,Arg1,Acvrl1,Lrg1,Nr4a1	6.58	3.95	+	5.45e-05
regulation of epithelial cell proliferation	310	37	Grn,Esr1,Sfrp1,Rgn,Sulf2,Mmp12,Thbs1,Znf703,Tgfb1,Jun,Ccl2,Eya1,Figf,Scn5a,Id1,Ccl5,Thbs4,Bmp4,Sox9,Dab2,Ecm1,Glul,C5ar2,Ccl11,C5ar1,Nr2f2,Cdkn2a,Fzd7,Cpb2,Lect1,Arg1,Sfrp2,Acvrl1,Lrg1,Nr4a1,Aldh1a2,Tgfb2	12.29	3.01	+	5.62e-05
positive regulation of cell proliferation	830	94	Grn,Esr1,Hpse,Crlf1,Sfrp1,Zmiz1,Fn1,Folr2,C3ar1,Card11,Ptgs2,Cthrc1,Prkcz,Mmp9,Gpr56,Anxa1,Tnc,Prkcq,Ntrk2,Esm1,Kmt2d,Mmp12,Hmox1,Lgals3,F2,Tac1,Cntfr,Plac8,Znf703,Tgfb1,Efemp1,Hck,Cd74,Acer2,Fgfr1,Jun,Ccl2,Mif,Eya1,Cxcl1,Ighm,Figf,Hsf4,Bmp10,Scn5a,Id1,Ccl5,Thbs4,Bmp4,Sox9,Ctgf,Ecm1,Ltbp3,Tirap,Glul,Ddr2,Cxcl10,Enpp2,Nudt16,Ccr2,Tbx5,Serpine1,C5ar2,Il5,Havcr2,Egr1,Clec11a,Ccl11,C5ar1,Il1b,Fzd7,Pt…	32.91	2.86	+	2.56e-15
negative regulation of ion transport	119	18	Ptgs2,Mmp9,Trh,Best3,Thbs1,Tgfb1,Stc1,Ptger3,Hamp,Icam1,Abat,Il1rn,Sfrp4,Il1b,Ptk2b,Serpine2,Ace,Tgfb2	4.72	3.82	+	0.0177
negative regulation of transport	476	55	Esr1,Nol3,Sfrp1,Fn1,Ptgs2,Mmp9,Anxa1,Gpr39,Srebf2,Hmox1,Lgals3,Trh,Best3,Thbs1,Maob,Nov,Tgfb1,Sh2b2,Cd74,Stc1,Gck,Cidea,Ptger3,Adipoq,Enpp1,Hamp,Midn,Icam1,Abat,Apoa2,Ccr2,Il1rn,Fzd1,Mpv17l,Sfrp4,Csk,C5ar2,Il33,Nr1h3,Apoa1,Ier3,Anpep,Slc18a1,Ubqln2,Wnk1,Il1b,Apoc2,Apod,Ptk2b,Serpine2,Edn3,Ace,Upk3b,Cx3cl1,Tgfb2	18.87	2.91	+	4.11e-08
regulation of ion transport	559	61	Nol3,Ctss,Ptgs2,Mmp9,Gpr39,Cd63,Rgn,Lgals3,F2,Trh,Per2,Best3,Thbs1,Nalcn,Tgfb1,Cacna2d2,Stc1,Kcne4,Adcyap1r1,Fhl1,Arc,Gck,Tpcn1,Mif,Nkain1,Ptger3,Acsl6,Cxcl1,Scn4b,Tmem37,Ehd3,Sik1,Plcg2,Scn5a,Ccl5,Hamp,Bmp4,Ccl12,Icam1,Nppa,Abat,Cxcl10,Il1rn,Kcnv2,Kcnk13,Serpine1,Sln,Sfrp4,Diaph1,Per1,Kcns3,Wnk1,Il1b,Scn1b,Ptk2b,Serpine2,Edn3,Ace,P2rx4,Kcnip1,Tgfb2	22.16	2.75	+	2.86e-08
regulation of tumor necrosis factor superfamily cytokine production	122	18	Fcer1g,Thbs1,Lbp,Cd300ld,Ccl2,Acp5,Cidea,Adipoq,Gpnmb,Tirap,Ccr2,C5ar2,Tlr2,Havcr2,Nlrc3,Adam8,Clu,Spn	4.84	3.72	+	0.0248
blood coagulation	122	18	C3,Tspan32,F2,Kng1,F10,Serpinc1,Vwf,Plg,Serpine2,C9,Cpb2,F13a1,Fermt3,Pdgfc,Fgg,Serping1,Fgb,Cx3cl1	4.84	3.72	+	0.0248
coagulation	122	18	C3,Tspan32,F2,Kng1,F10,Serpinc1,Vwf,Plg,Serpine2,C9,Cpb2,F13a1,Fermt3,Pdgfc,Fgg,Serping1,Fgb,Cx3cl1	4.84	3.72	+	0.0248
hemostasis	124	18	C3,Tspan32,F2,Kng1,F10,Serpinc1,Vwf,Plg,Serpine2,C9,Cpb2,F13a1,Fermt3,Pdgfc,Fgg,Serping1,Fgb,Cx3cl1	4.92	3.66	+	0.0309
wound healing	254	39	Hpse,Fn1,Anxa1,C3,Mmp12,Hmox1,Tspan32,F2,unassigned,Clec10a,Nov,Tgfb1,Kng1,Trim72,F10,Ahnak2,Lox,Ccr2,Serpine1,Serpinc1,Myof,Vwf,Slc11a1,Plg,Fzd7,Serpine2,C9,Cpb2,Ninj1,F13a1,Fermt3,Pdgfc,Acvrl1,Cyr61,Fgg,Serping1,Fgb,Cx3cl1,Tgfb2	10.07	3.87	+	1.78e-08
response to wounding	311	49	Hpse,Nol3,Fn1,Anxa1,Tnc,Sulf2,C3,Mmp12,Hmox1,Tspan32,F2,unassigned,Clec10a,Nov,Tgfb1,Lcp1,Jun,Kng1,Ccl2,Trim72,F10,Ahnak2,Zfp36l2,Lox,Ccr2,Serpine1,Serpinc1,Apoa1,Myof,Vwf,Mtr,Slc11a1,Plg,Folr1,Fzd7,Serpine2,C9,Cpb2,Ninj1,F13a1,Fermt3,Pdgfc,Acvrl1,Cyr61,Fgg,Serping1,Cx3cl1,Fgb,Tgfb2	12.33	3.97	+	1e-11
negative regulation of cell activation	165	24	Sfrp1,Cygb,Anxa1,H2-Aa,Hmox1,Tspan32,Lgals3,Pla2g2d,Tgfb1,Cd74,Ptger3,Bmp4,Abat,Ccr2,Vsig4,Havcr2,H2-Ab1,Nr1h3,Cdkn2a,Adam8,Serpine2,Bcl6,Spn,Fgg	6.54	3.67	+	0.000784
regulation of cell activation	491	54	Sfrp1,Cygb,Card11,Prkcz,Anxa1,Prkcq,H2-Aa,Hmox1,Cd209a,Tspan32,Lgals3,Fcer1g,Tac1,Thbs1,Lbp,Pla2g2d,Tgfb1,Nfam1,Cd74,Efnb3,Ccl2,Mif,Slc7a2,Slamf7,Ptger3,Ighm,Ccl5,Hamp,Bmp4,Ctgf,Selp,Tirap,Abat,Ccr2,H2-DMa,unassigned,Vsig4,Csk,Il5,Il33,Havcr2,H2-Ab1,Nr1h3,Pdpn,Il1b,Cdkn2a,Adam8,Serpine2,Bcl6,Icoslg,Vcam1,Nfatc2,Spn,Fgg	19.47	2.77	+	3.87e-07
negative regulation of cell migration	214	31	Sfrp1,Cygb,Gpr56,Cd63,Trib1,Igfbp5,Thbs1,Nov,Tgfb1,Stc1,Olfm1,C5,Adipoq,Slamf8,Bmp10,Ccl12,Cyp1b1,Podn,Cxcl13,Il1rn,Tbx5,Serpine1,C5ar2,Il33,Wnt11,Nr2f2,Apod,Lrp1,Sfrp2,Acvrl1,Timp1	8.48	3.65	+	1.23e-05
negative regulation of cell motility	223	33	Sfrp1,Cygb,Gpr56,Cd63,Rgn,Trib1,Igfbp5,Thbs1,Nov,Tgfb1,Stc1,Olfm1,C5,Adipoq,Slamf8,Bmp10,Ccl12,Spint2,Cyp1b1,Podn,Cxcl13,Il1rn,Tbx5,Serpine1,C5ar2,Il33,Wnt11,Nr2f2,Apod,Lrp1,Sfrp2,Acvrl1,Timp1	8.84	3.73	+	2.18e-06
negative regulation of cellular component movement	253	35	Sfrp1,Cygb,Gpr56,Cd63,Rgn,Trib1,Igfbp5,Thbs1,Nov,Tgfb1,Stc1,Olfm1,C5,Adipoq,Slamf8,Bmp10,Ccl12,Spint2,Cyp1b1,Podn,Cxcl13,Il1rn,Tbx5,Serpine1,C5ar2,Sema3f,Il33,Wnt11,Nr2f2,Apod,Lrp1,Sfrp2,Acvrl1,Timp1,Actn1	10.03	3.49	+	3.62e-06
negative regulation of locomotion	271	34	Sfrp1,Cygb,Gpr56,Cd63,Rgn,Trib1,Igfbp5,Thbs1,Nov,Tgfb1,Stc1,Olfm1,C5,Adipoq,Slamf8,Bmp10,Ccl12,Spint2,Cyp1b1,Podn,Cxcl13,Il1rn,Tbx5,Serpine1,C5ar2,Sema3f,Il33,Wnt11,Nr2f2,Apod,Lrp1,Sfrp2,Acvrl1,Timp1	10.74	3.16	+	6.97e-05
mesenchymal cell differentiation	138	19	Sfrp1,Frzb,Foxc1,Tgfb1,Fgfr1,Bmp4,Sox9,Nfatc1,Acvr1,Sema3f,Wnt11,Folr1,Nrtn,Rtn4,Edn3,Acvrl1,Aldh1a2,Tgfb2,Snai1	5.47	3.47	+	0.0355
mesenchyme development	189	24	Sfrp1,Frzb,Bnc2,Foxc1,Thbs1,Tgfb1,Fgfr1,Bmp4,Sox9,Nfatc1,Megf8,Acvr1,Tbx5,Sema3f,Wnt11,Folr1,Nrtn,Rtn4,Edn3,Sfrp2,Acvrl1,Aldh1a2,Tgfb2,Snai1	7.49	3.2	+	0.00844
animal organ development	2750	200	Cxcl14,Zfhx3,Rhd,Esr1,Spp1,Crlf1,Sfrp1,Tmprss13,Zmiz1,Card11,Ptgs2,Snx10,Cthrc1,Mmp9,Foxk1,Gpr56,Anxa1,Tnc,Ly9,Socs3,Ntrk2,Kmt2a,Actn3,Myh7,Plagl1,Sulf2,Tcap,Cela1,Hmox1,Dym,Map1s,Fcer1g,Igfbp5,Chi3l1,Frzb,Bnc2,Foxc1,Cntfr,Hlf,Fstl3,Thbs1,Hspg2,Pla2g2d,Nov,Znf703,Creb3l2,Tgfb1,Nfam1,Adamts1,Ctsz,Cd74,Stc1,Aacs,Fgfr1,Ildr2,Jun,Mafb,Pcdh15,Smad6,Kmt2b,Lrrc17,Cldn1,Ttpa,Sbno2,Cebpd,Acp5,Eya1,Clec4d,…	109.03	1.83	+	1.2e-13
system development	3786	269	Impact,Grn,Cxcl14,Zfhx3,Rhd,Esr1,Spp1,Hpse,Crlf1,Sfrp1,Tmprss13,Zmiz1,Fn1,Srrm4,C3ar1,Card11,Ptgs2,Snx10,Cthrc1,Prkcz,Mmp9,Foxk1,Gpr56,Anxa1,Tnc,Ly9,Socs3,Jade2,Ntrk2,Kmt2a,Actn3,Myh7,Plagl1,Esm1,Sulf2,Tcap,Cela1,Hmox1,Dym,Ncdn,Lgals3,Map1s,Fcer1g,Igfbp5,Chi3l1,F2,Frzb,Per2,Bnc2,Foxc1,Cntfr,Hlf,Fstl3,Aspa,Thbs1,Hspg2,Pla2g2d,Nov,Znf703,Creb3l2,Tgfb1,Sh2b2,Nfam1,Adamts1,Efemp1,Ctsz,Cd74,Stc1,Efnb3…	150.1	1.79	+	4.89e-19
multicellular organism development	4353	285	Impact,Grn,Cxcl14,Zfhx3,Rhd,Esr1,Spp1,Hpse,Crlf1,Sfrp1,Tmprss13,Zmiz1,Fn1,Srrm4,C3ar1,Card11,Ptgs2,Snx10,Cthrc1,Prkcz,Mmp9,Foxk1,Gpr56,Anxa1,Tnc,Ly9,Socs3,Jade2,Ntrk2,Kmt2a,Actn3,Myh7,Plagl1,Esm1,Sulf2,Kmt2d,Tcap,Cela1,Hmox1,Dym,Ncdn,Lgals3,Map1s,Fcer1g,Igfbp5,Chi3l1,F2,Frzb,Per2,Bnc2,Serpina1b,Foxc1,Cntfr,Hlf,Fstl3,Aspa,Thbs1,H2-Q7,Hspg2,Pla2g2d,Nov,Znf703,Creb3l2,Tgfb1,Sh2b2,Nfam1,Adamts1,Efemp…	172.58	1.65	+	2.1e-15
tissue development	1510	110	Spp1,Esr1,Crlf1,Sfrp1,Fn1,Ptgs2,Cthrc1,Anxa1,Tnc,Socs3,Cd63,Myh7,Plagl1,Sulf2,Tcap,Mmp12,Igfbp5,Frzb,Bnc2,Foxc1,Hlf,Thbs1,Hspg2,Nov,Creb3l2,Znf703,Tgfb1,Ctsz,Stc1,Fgfr1,Jun,Pcdh15,Smad6,Lrrc17,Cldn1,Arc,Sbno2,Eya1,Gaa,Postn,Ap1s2,Enpp1,Upk1b,Nox4,Sik1,Mgp,Bmp10,Id1,Zbtb7a,Bmp4,Prlr,Egr2,Sox9,Ctgf,Ecm1,Dab2,Nfatc1,Comp,Spint2,Megf8,Cyp1b1,Enah,Cst6,Ddr2,Icam1,Selm,Acvr1,Ifitm1,Tbx5,Fzd1,Sema3f,Egr…	59.87	1.84	+	6.92e-06
cell-substrate adhesion	147	20	Hpse,Sfrp1,Fn1,Cd63,Smad6,Ctgf,Tnxb,Sirpa,Itgb2,Epdr1,Vwf,Adam8,Fzd7,Ptk2b,Vcam1,Zyx,Fermt3,Fgg,Actn1,Fgb	5.83	3.43	+	0.0239
cell adhesion	1068	94	Spp1,Hpse,Sfrp1,Fn1,Card11,Emb,Gpr56,Anxa1,Tnc,Ly9,Cd63,Pcdhb14,Sele,Svep1,Tgfbi,Tspan32,Fcer1g,Siglec1,Tinagl1,Thbs1,Pla2g2d,Nov,Tgfb1,Cd74,Lcp1,Col12a1,Mafb,Pcdh15,Smad6,Cldn1,Tmem8a,Clec4d,Postn,Bmp10,Clstn3,Ccl5,Thbs4,Dock2,Apoa4,Cntn5,Sox9,Ctgf,Lyve1,Capg,Tnxb,Gpnmb,Comp,Selp,Zfp36l2,Cyp1b1,Icam1,Itgam,Hspa1a,Sirpa,Efhd2,Klra2,Fbln7,Ccr2,H2-DMa,Acvr1,Bag3,Itgb2,Egr1,Gadd45g,Epdr1,Vwf,Kirrel,…	42.34	2.22	+	8.74e-09
biological adhesion	1078	94	Spp1,Hpse,Sfrp1,Fn1,Card11,Emb,Gpr56,Anxa1,Tnc,Ly9,Cd63,Pcdhb14,Sele,Svep1,Tgfbi,Tspan32,Fcer1g,Siglec1,Tinagl1,Thbs1,Pla2g2d,Nov,Tgfb1,Cd74,Lcp1,Col12a1,Mafb,Pcdh15,Smad6,Cldn1,Tmem8a,Clec4d,Postn,Bmp10,Clstn3,Ccl5,Thbs4,Dock2,Apoa4,Cntn5,Sox9,Ctgf,Lyve1,Capg,Tnxb,Gpnmb,Comp,Selp,Zfp36l2,Cyp1b1,Icam1,Itgam,Hspa1a,Sirpa,Efhd2,Klra2,Fbln7,Ccr2,H2-DMa,Acvr1,Bag3,Itgb2,Egr1,Gadd45g,Epdr1,Vwf,Kirrel,…	42.74	2.2	+	1.46e-08
fatty acid metabolic process	303	41	Por,Ptgds,Cygb,Ptgs2,C3,Cyp2e1,Cyp4v2,Per2,Fads1,Elovl6,Cd74,Aacs,Acsm3,Prkar2b,Mif,Acsm5,Alox5,Acsl6,Adipoq,Lipa,Fasn,Ces1f,Tnxb,Scd1,Ncf1,Cyp1b1,Slc27a5,Cyp2b10,Ch25h,Apoa2,Slc27a2,Tlr2,Nr1h3,Ptgis,Prkag2,Pdpn,Pam,Agmo,Pla2g4a,Hsd17b4,Acat2	12.01	3.41	+	2.27e-07
cellular lipid metabolic process	750	71	Por,Ptgds,Cygb,Ptgs2,Cyp1a1,Soat1,C3,Cyp2e1,Cyp4v2,Per2,Fads1,Cds1,Adh1,St8sia6,Elovl6,Smpdl3b,Pla2g2d,Aldh1a7,Cd74,Apoc1,Acer2,Akr1b8,Aacs,Acsm3,Prkar2b,Isyna1,Mif,Acsm5,Alox5,Acsl6,Adipoq,Star,Lipa,Plcg2,Fasn,Ces1f,Apoa4,Pqlc3,Tnxb,Scd1,Ncf1,Cyp1b1,Slc27a5,Cyp2b10,Enpp2,Ch25h,Apoa2,Slc27a2,Pigs,Tlr2,Nr1h3,Apoa1,Gpd1,Apob,Ptgis,Pck1,Prkag2,Pdpn,Pam,Ppap2c,Rbp4,Agmo,Rbp1,Soat2,Pla2g4a,Cps1,Mt3,Hs…	29.74	2.39	+	2.79e-07
cartilage development	149	20	Sulf2,Thbs1,Hspg2,Nov,Creb3l2,Tgfb1,Stc1,Fgfr1,Mgp,Zbtb7a,Bmp4,Sox9,Ctgf,Comp,Lect1,Smad9,Sfrp2,Cyr61,Tgfb2,Snai1	5.91	3.39	+	0.0291
connective tissue development	200	24	Sulf2,Thbs1,Hspg2,Nov,Creb3l2,Tgfb1,Stc1,Fgfr1,Ap1s2,Mgp,Zbtb7a,Bmp4,Sox9,Ctgf,Comp,Selm,Egr1,Lect1,Smad9,Sfrp2,Cyr61,Fgl1,Tgfb2,Snai1	7.93	3.03	+	0.0219
negative regulation of cell growth	172	23	Sfrp1,Nppb,Frzb,Nov,Tgfb1,Fhl1,Enpp1,Bmp10,Dab2,D7Ertd443e,Nppa,Sema3f,Wnt11,Cdkn2a,Ahsg,Slit3,Serpine2,Rtn4,Fbp1,Bcl6,Sfrp2,Acvrl1,Tgfb2	6.82	3.37	+	0.00598
regulation of cell growth	379	41	Sfrp1,Nppb,Fn1,Igfbp6,Crim1,Esm1,Igfbp5,F2,Frzb,Nov,Tgfb1,Fhl1,Olfm1,Enpp1,Cxcl16,Bmp10,Clstn3,Ctgf,Dab2,Megf8,Il3ra,D7Ertd443e,Plxnc1,Nppa,Sema3f,Igfbp4,Wnt11,Cdkn2a,Ahsg,Slit3,Ptk2b,Csf2rb,Serpine2,Rtn4,Fbp1,Bcl6,Sfrp2,Acvrl1,Cyr61,Wisp2,Tgfb2	15.03	2.73	+	0.000131
regulation of cellular component organization	2225	165	Impact,Grn,Esr1,Ptpn1,Nol3,Sfrp1,Nppb,Synpo2l,Fn1,Igfbp6,Crim1,Prkcz,Mmp9,Anxa1,Cd63,Prkcq,Ntrk2,Kmt2a,Inf2,Srebf2,Sele,Esm1,C3,Lgals3,Map1s,Fcer1g,Igfbp5,Rab33a,F2,Frzb,unassigned,Per2,Tac1,Lbp,Nov,Tgfb1,Adamts1,Efemp1,Hck,Lcp1,Fhl1,Fgfr1,Jun,Olfm1,Ccl2,Smad6,Kmt2b,Mid1ip1,Cldn1,Arc,Lrrc4b,Mif,Mmp3,Cidea,Rspo1,Acsl6,Pmepa1,Trim54,Ighm,Wipf3,Igj,Adipoq,Rapgef4,Rps6ka4,Postn,Ehd3,Enpp1,Tmod4,Nox4,…	88.21	1.87	+	3.38e-11
regulation of growth	643	59	Por,Sfrp1,Nppb,Fn1,Igfbp6,Crim1,Socs3,Actn3,Esm1,C3,Igfbp5,F2,Frzb,Foxc1,Lbp,Plac8,Nov,Tgfb1,Cacna2d2,Fhl1,Fgfr1,Olfm1,Enpp1,Cxcl16,Bmp10,Clstn3,Mstn,Bmp4,Dab2,Ctgf,Scd1,Tirap,Megf8,Il3ra,D7Ertd443e,Plxnc1,Nppa,Tbx5,Tlr2,Sema3f,Tkt,Igfbp4,Wnt11,Cdkn2a,Ahsg,Rbp4,Slit3,Kctd11,Ptk2b,Csf2rb,Serpine2,Rtn4,Fbp1,Bcl6,Sfrp2,Acvrl1,Cyr61,Wisp2,Tgfb2	25.49	2.31	+	4.09e-05
negative regulation of growth	241	33	Sfrp1,Nppb,Igfbp5,Frzb,Lbp,Plac8,Nov,Tgfb1,Fhl1,Enpp1,Bmp10,Mstn,Bmp4,Dab2,Scd1,Tirap,D7Ertd443e,Nppa,Tbx5,Tlr2,Sema3f,Wnt11,Cdkn2a,Ahsg,Rbp4,Slit3,Serpine2,Rtn4,Fbp1,Bcl6,Sfrp2,Acvrl1,Tgfb2	9.55	3.45	+	1.45e-05
negative regulation of cytokine production	203	27	Fn1,Anxa1,Hmox1,Thbs1,Lbp,Tgfb1,Fgfr1,Acp5,Cidea,Adipoq,Gpnmb,Apoa2,Vsig4,Csk,C5ar2,Tlr2,Il33,Cmklr1,Havcr2,Apoa1,Wnt11,Nlrc3,Slc11a1,Apod,Bcl6,Cx3cl1,Tgfb2	8.05	3.35	+	0.000749
regulation of endocytosis	211	28	Ptpn1,Cd63,Sele,C3,Lgals3,Fcer1g,Lbp,Tgfb1,Hck,Ccl2,Rspo1,Ighm,Adipoq,Plcg2,Dock2,Dab2,C2,Sirpa,Flot1,Serpine1,Sfrp4,Csk,Nr1h3,Ubqln2,Il1b,Apoc2,Slc11a1,Ahsg	8.37	3.35	+	0.000457
regulation of lymphocyte proliferation	204	27	Card11,Anxa1,Prkcq,H2-Aa,Cd209a,Lgals3,Tac1,Pla2g2d,Tgfb1,Cd74,Mif,Ighm,Ccl5,Bmp4,Tirap,Ccr2,Vsig4,Il5,Havcr2,H2-Ab1,Il1b,Cdkn2a,Bcl6,Icoslg,Vcam1,Nfatc2,Spn	8.09	3.34	+	0.000824
regulation of mononuclear cell proliferation	206	27	Card11,Anxa1,Prkcq,H2-Aa,Cd209a,Lgals3,Tac1,Pla2g2d,Tgfb1,Cd74,Mif,Ighm,Ccl5,Bmp4,Tirap,Ccr2,Vsig4,Il5,Havcr2,H2-Ab1,Il1b,Cdkn2a,Bcl6,Icoslg,Vcam1,Nfatc2,Spn	8.17	3.31	+	0.000996
regulation of leukocyte proliferation	214	28	Card11,Anxa1,Prkcq,H2-Aa,Cd209a,Lgals3,Tac1,Pla2g2d,Tgfb1,Cd74,Mif,Ighm,Ccl5,Bmp4,Ccl12,Tirap,Ccr2,Vsig4,Il5,Havcr2,H2-Ab1,Il1b,Cdkn2a,Bcl6,Icoslg,Vcam1,Nfatc2,Spn	8.48	3.3	+	0.000607
regulation of lymphocyte activation	388	37	Sfrp1,Card11,Prkcz,Anxa1,Prkcq,H2-Aa,Cd209a,Lgals3,Tac1,Pla2g2d,Tgfb1,Nfam1,Cd74,Efnb3,Ccl2,Mif,Slamf7,Ighm,Ccl5,Bmp4,Tirap,Ccr2,H2-DMa,unassigned,Vsig4,Csk,Il5,Havcr2,H2-Ab1,Il1b,Cdkn2a,Adam8,Bcl6,Icoslg,Vcam1,Nfatc2,Spn	15.38	2.41	+	0.0126
regulation of leukocyte activation	453	46	Sfrp1,Card11,Prkcz,Anxa1,Prkcq,H2-Aa,Hmox1,Cd209a,Tspan32,Lgals3,Fcer1g,Tac1,Thbs1,Lbp,Pla2g2d,Tgfb1,Nfam1,Cd74,Efnb3,Ccl2,Mif,Slc7a2,Slamf7,Ighm,Ccl5,Hamp,Bmp4,Tirap,Ccr2,H2-DMa,unassigned,Vsig4,Csk,Il5,Il33,Havcr2,H2-Ab1,Nr1h3,Il1b,Cdkn2a,Adam8,Bcl6,Icoslg,Vcam1,Nfatc2,Spn	17.96	2.56	+	0.000115
angiogenesis	289	38	Hpse,Fn1,Ptgs2,Gpr56,Esm1,Hmox1,Thbs1,Hspg2,Nov,Fgfr1,Jun,Ccl2,Figf,Ccbe1,Naa15,Bmp4,Ctgf,Ecm1,Ccl12,Epas1,Cyp1b1,Ccr2,Acvr1,Mmp19,Anpep,Srpx2,Adam8,Ptk2b,Rtn4,Col8a1,Ace,Htatip2,Notch3,Sfrp2,Acvrl1,Cyr61,Nr4a1,Cx3cl1	11.46	3.32	+	2.64e-06
blood vessel morphogenesis	383	52	Hpse,Zmiz1,Fn1,Ptgs2,Gpr56,Ntrk2,Esm1,Hmox1,Foxc1,Thbs1,Hspg2,Nov,Fgfr1,Amot,Jun,Ccl2,Smad6,Eya1,Figf,Ccbe1,Naa15,Bmp4,Ctgf,Ecm1,Ccl12,Epas1,Cyp1b1,Ccr2,Acvr1,Mmp19,Apob,Anpep,Wnt11,Nr2f2,Srpx2,Folr1,Adam8,Ptk2b,Lrp1,Rtn4,Junb,Col8a1,Ace,Serpinf2,Htatip2,Notch3,Sfrp2,Acvrl1,Cyr61,Nr4a1,Cx3cl1,Tgfb2	15.18	3.42	+	4.31e-10
anatomical structure morphogenesis	2106	134	Impact,Esr1,Hpse,Sfrp1,Zmiz1,Fn1,Ptgs2,Snx10,Cthrc1,Prkcz,Gpr56,Tnc,Socs3,Jade2,Ntrk2,Actn3,Myh7,Esm1,Tcap,Mmp12,Cela1,Hmox1,Map1s,Igfbp5,Frzb,Foxc1,Thbs1,Hspg2,Nov,Tgfb1,Adamts1,Ctsz,Stc1,Efnb3,Fgfr1,Amot,Jun,Ccl2,Mafb,Pcdh15,Smad6,Sbno2,Acp5,Eya1,Gaa,Figf,Ccbe1,Lipa,Postn,Ehd3,Tmod4,Nox4,Mgp,Bmp10,Id1,Cnga3,Thbs4,Naa15,Bmp4,Egr2,Sox9,Ctgf,Ecm1,Dab2,Ccl12,Gpm6a,Epas1,Nfatc1,Ltbp3,Comp,Spint2,Meg…	83.5	1.6	+	0.000343
blood vessel development	484	58	Hpse,Zmiz1,Fn1,Ptgs2,Gpr56,Socs3,Ntrk2,Esm1,Hmox1,Foxc1,Thbs1,Hspg2,Nov,Fgfr1,Amot,Jun,Ccl2,Smad6,Eya1,Figf,Ccbe1,Naa15,Bmp4,Ctgf,Ecm1,Ccl12,Epas1,Megf8,Cyp1b1,Lox,Ccr2,Acvr1,Mmp19,Egr1,Apob,Anpep,Wnt11,Nr2f2,Plg,Srpx2,Folr1,Adam8,Ptk2b,Lrp1,Rtn4,Junb,Col8a1,Ace,Serpinf2,Htatip2,Notch3,Sfrp2,Acvrl1,Cyr61,Nr4a1,Aldh1a2,Cx3cl1,Tgfb2	19.19	3.02	+	2.5e-09
vasculature development	510	61	Hpse,Zmiz1,Fn1,Ptgs2,Gpr56,Socs3,Ntrk2,Esm1,Hmox1,Foxc1,Thbs1,Hspg2,Nov,Fgfr1,Amot,Jun,Ccl2,Smad6,Eya1,Figf,Ccbe1,Id1,Naa15,Bmp4,Ctgf,Ecm1,Ccl12,Epas1,Nfatc1,Megf8,Cyp1b1,Lox,Ccr2,Acvr1,Mmp19,Egr1,Apob,Anpep,Wnt11,Pdpn,Nr2f2,Plg,Srpx2,Folr1,Adam8,Ptk2b,Lrp1,Rtn4,Junb,Col8a1,Ace,Serpinf2,Htatip2,Notch3,Sfrp2,Acvrl1,Cyr61,Nr4a1,Aldh1a2,Cx3cl1,Tgfb2	20.22	3.02	+	6.48e-10
cardiovascular system development	523	61	Hpse,Zmiz1,Fn1,Ptgs2,Gpr56,Socs3,Ntrk2,Esm1,Hmox1,Foxc1,Thbs1,Hspg2,Nov,Fgfr1,Amot,Jun,Ccl2,Smad6,Eya1,Figf,Ccbe1,Id1,Naa15,Bmp4,Ctgf,Ecm1,Ccl12,Epas1,Nfatc1,Megf8,Cyp1b1,Lox,Ccr2,Acvr1,Mmp19,Egr1,Apob,Anpep,Wnt11,Pdpn,Nr2f2,Plg,Srpx2,Folr1,Adam8,Ptk2b,Lrp1,Rtn4,Junb,Col8a1,Ace,Serpinf2,Htatip2,Notch3,Sfrp2,Acvrl1,Cyr61,Nr4a1,Aldh1a2,Cx3cl1,Tgfb2	20.74	2.94	+	1.86e-09
circulatory system development	822	77	Hpse,Zmiz1,Fn1,Ptgs2,Mmp9,Gpr56,Socs3,Ntrk2,Myh7,Esm1,Tcap,Hmox1,Foxc1,Thbs1,Hspg2,Nov,Adamts1,Fgfr1,Amot,Jun,Ccl2,Smad6,Eya1,Gaa,Figf,Ccbe1,Nox4,Sik1,Bmp10,Scn5a,Id1,Naa15,Bmp4,Sox9,Ctgf,Ecm1,Ccl12,Epas1,Nfatc1,Megf8,Cyp1b1,Lox,Ccr2,Acvr1,Tbx5,Fzd1,Mmp19,Egr1,Apob,Ankrd1,Anpep,Wnt11,Pdpn,Nr2f2,Rbp4,Plg,Srpx2,Folr1,Adam8,Ptk2b,Lrp1,Rtn4,Junb,Col8a1,Vcam1,Ace,Serpinf2,Htatip2,Notch3,Sfrp2,Acvrl1,C…	32.59	2.36	+	6.47e-08
anatomical structure formation involved in morphogenesis	1000	70	Hpse,Sfrp1,Fn1,Ptgs2,Snx10,Cthrc1,Gpr56,Esm1,Tcap,Hmox1,Foxc1,Thbs1,Hspg2,Nov,Adamts1,Fgfr1,Jun,Ccl2,Pcdh15,Sbno2,Eya1,Figf,Ccbe1,Ehd3,Tmod4,Bmp10,Naa15,Bmp4,Egr2,Sox9,Ctgf,Ecm1,Ccl12,Epas1,Nfatc1,Spint2,Cyp1b1,Enah,D7Ertd443e,Ccr2,Acvr1,Ifitm1,Tbx5,Fzd1,Tlr2,Mmp19,Anpep,Wnt11,Pdpn,Rbp4,Srpx2,Folr1,Adam8,Ptk2b,Rtn4,Junb,Bcl6,Col8a1,Fmn1,Ace,Lrp8,Htatip2,Notch3,Sfrp2,Acvrl1,Cyr61,Nr4a1,Actn1,Cx3cl…	39.65	1.77	+	0.0379
regulation of epithelial cell migration	169	22	Ptgs2,Mmp9,Cd63,Tac1,Thbs1,Tgfb1,Stc1,Fgfr1,Jun,Ccbe1,Bmp10,Bmp4,Sox9,Enpp2,Cxcl13,Serpine1,Nr2f2,Arsb,Srpx2,Ptk2b,Acvrl1,Tgfb2	6.7	3.28	+	0.0158
ossification	233	30	Spp1,Ptgs2,Cthrc1,Mmp9,Tnc,Actn3,Igfbp5,Foxc1,Fstl3,Hspg2,Stc1,Lrrc17,Sbno2,Mgp,Fasn,Bmp4,Sox9,Ctgf,Ecm1,Ddr2,Ifitm1,Myoc,Fzd1,Wnt11,Atp6v0a4,Ahsg,Junb,Hsd17b4,Cyr61,Gdf10	9.24	3.25	+	0.000297
heart morphogenesis	233	29	Zmiz1,Myh7,Tcap,Foxc1,Thbs1,Adamts1,Jun,Smad6,Eya1,Gaa,Bmp10,Bmp4,Sox9,Nfatc1,Megf8,Acvr1,Tbx5,Fzd1,Ankrd1,Wnt11,Rbp4,Folr1,Rtn4,Sfrp2,Acvrl1,Cyr61,Aldh1a2,Tgfb2,Snai1	9.24	3.14	+	0.001
response to drug	217	27	Sfrp1,Mmp9,Mgst1,Pde4a,Aacs,Jun,Cldn1,Akr1c6,Adipoq,Slamf8,Abat,Lcn2,Cyp2b10,Fzd1,Serpine1,Tlr2,Ankrd1,Slc18a1,Pam,Il1b,Cdkn2a,Fbp1,Junb,Nfatc2,Sfrp2,Abcb1b,Tgfb2	8.6	3.14	+	0.0027
positive regulation of ion transport	236	29	Ctss,Gpr39,Rgn,Lgals3,F2,Trh,Stc1,Adcyap1r1,Fhl1,Arc,Mif,Acsl6,Cxcl1,Scn4b,Ehd3,Plcg2,Scn5a,Ccl5,Bmp4,Ccl12,Nppa,Abat,Cxcl10,Serpine1,Wnk1,Il1b,Scn1b,Edn3,P2rx4	9.36	3.1	+	0.0013
lung development	197	24	Tnc,Igfbp5,Chi3l1,Ctsz,Fgfr1,Eya1,Ccbe1,Lipa,Mgp,Id1,Bmp4,Sox9,Ctgf,Epas1,Ltbp3,Lox,Tbx5,Hsd11b1,Pdpn,Rbp4,Ace,Man2a1,Cebpa,Aldh1a2	7.81	3.07	+	0.017
respiratory tube development	200	24	Tnc,Igfbp5,Chi3l1,Ctsz,Fgfr1,Eya1,Ccbe1,Lipa,Mgp,Id1,Bmp4,Sox9,Ctgf,Epas1,Ltbp3,Lox,Tbx5,Hsd11b1,Pdpn,Rbp4,Ace,Man2a1,Cebpa,Aldh1a2	7.93	3.03	+	0.0219
negative regulation of secretion	222	27	Sfrp1,Fn1,Anxa1,Gpr39,Hmox1,Trh,Maob,Nov,Cd74,Gck,Cidea,Ptger3,Adipoq,Midn,Abat,Apoa2,Ccr2,Il1rn,C5ar2,Il33,Nr1h3,Apoa1,Anpep,Wnk1,Il1b,Edn3,Cx3cl1	8.8	3.07	+	0.00416
regulation of secretion	718	65	Sfrp1,Nppb,Fn1,Prkcz,Anxa1,Gpr39,Prkcq,Ntrk2,Il17ra,Hmox1,Lgals3,Fcer1g,Trh,Per2,Tac1,Maob,Nov,Tgfb1,Cd74,Stc1,Clec6a,Aacs,Fgfr1,Sncg,Gck,Mif,Cidea,C5,Ptger3,Adipoq,Rapgef4,Postn,Ccl5,Dab2,Midn,Glul,Abat,Apoa2,Ccr2,Rab3d,Il1rn,C5ar2,Tlr2,Il5,Il33,Havcr2,Nr1h3,Apoa1,Cd209d,Ankrd1,Anpep,Slc18a1,Pam,Wnk1,Il1b,Rbp4,Rtn4,Trpm2,Cpb2,Edn3,Fgg,Retn,Cx3cl1,Fgb,Tgfb2	28.47	2.28	+	1.12e-05
response to metal ion	206	25	Sod3,Fn1,Gpr39,Aldob,Mt2,Hmox1,Thbs1,Tat,Jun,Pcdh15,Haao,Plcg2,Scn5a,Cnga3,Abat,Cybrd1,Cp,Fbp1,Junb,Itpr3,Mt1,Cebpa,Pla2g4a,Fgg,Fgb	8.17	3.06	+	0.0113
response to inorganic substance	318	38	Impact,Sod3,Fn1,Anxa1,Gpr39,Aldob,Mt2,Hmox1,Thbs1,Tat,Jun,Pcdh15,Haao,Plcg2,Scn5a,Cnga3,Apoa4,Cyp1b1,Abat,Cybrd1,Lcn2,Selm,Hp,Cp,Mtr,Cdkn2a,Fabp1,Ptk2b,Fbp1,Junb,Itpr3,Mt1,Cebpa,Pla2g4a,Nr4a1,Fgg,Fgb,Pon1	12.61	3.01	+	3.42e-05
negative regulation of cell proliferation	608	72	Esr1,Sfrp1,Nppb,Ptgds,Ptgs2,Mmp9,Gpr56,Srpx,Kmt2a,H2-Aa,Rgn,Trib1,Hmox1,Tspan32,Lgals3,Igfbp5,Frzb,Per2,Thbs1,Pla2g2d,Nov,Tgfb1,Jun,Smad6,Skap2,Npr3,Tns2,Adipoq,Nox4,Ptgir,Ralbp1,Bmp4,Sox9,Dab2,Ccl12,Nfatc1,Spint2,Cyp1b1,Podn,Tbx5,Vsig4,Sfrp4,Znf503,Csk,Tlr2,Havcr2,H2-Ab1,Dhcr24,Wnt11,Nr2f2,Il1b,Cdkn2a,Apod,Rbp4,Slit3,Kctd11,Ptk2b,Serpine2,Cpb2,Bcl6,Lect1,Cpeb1,Spn,Cebpa,Sfrp2,Acvrl1,Hist1h2ab,Al…	24.11	2.99	+	5.5e-12
positive regulation of cell-cell adhesion	203	24	Card11,Prkcz,Anxa1,Prkcq,H2-Aa,Fstl3,Tgfb1,Cd74,Efnb3,Ccl2,Ccl5,Icam1,Ccr2,H2-DMa,Cxcl13,Flot1,Havcr2,Il1b,Adam8,Icoslg,Vcam1,Spn,Fgg,Fgb	8.05	2.98	+	0.028
lipid catabolic process	222	26	Smpdl3b,Pla2g2d,Akr1b8,Plin1,Enpp6,Adipoq,Lipa,Plcg2,Ces1f,Apoa4,Cyp1b1,Enpp2,Apoa2,Slc27a2,Plcxd3,Hsd11b1,Apoa1,Apob,Pld4,Plbd1,Pla2g4a,Cps1,Mt3,Hsd17b4,Acat2,Plbd2	8.8	2.95	+	0.0132
organic substance catabolic process	1230	85	Chil3,Hpse,Amy1,Ctss,Cyp1a1,Tdo2,Aldob,Napsa,Eno2,Cela1,Hmox1,Chi3l1,Adh1,Pde4a,Smpdl3b,Pla2g2d,Tgfb1,Ctsz,Tat,Akr1b8,Stbd1,Gck,Pah,Plin1,Enpp6,Mmp3,Gaa,Trim72,Adipoq,Fah,Rnf44,Lipa,Enpp1,Plcg2,Ces1f,Apoa4,Lyve1,Hpd,Ncf1,Zfp36l2,Cyp1b1,Enpp5,Abat,Enpp2,Nudt16,Aox3,Apoa2,Slc27a2,Aldh1l1,Enc1,Plcxd3,Hsd11b1,Cndp2,Ccrn4l,Ugt2b1,Apoa1,Gpd1,Apob,Pld4,Anpep,Cdo1,Dio2,Ubqln2,Ldlr,Npl,Plg,Fbp1,Sdf2l1,Plb…	48.77	1.74	+	0.00581
catabolic process	1299	95	Chil3,Hpse,Amy1,Por,Gstm2,Ctss,Mmp9,Cyp1a1,Tdo2,Aldob,Napsa,Eno2,Lyz1,Cela1,Hmox1,Gpx3,Chi3l1,Adh1,Pde4a,Maob,Smpdl3b,Pla2g2d,Tgfb1,Ctsz,Tat,Akr1b8,Ephx1,Stbd1,Gck,Pah,Plin1,Enpp6,Mmp3,Gaa,Trim72,Adipoq,Fah,Rnf44,Lipa,Enpp1,Plcg2,Ces1f,Apoa4,Lyve1,Hpd,Ncf1,Zfp36l2,Cyp1b1,Enpp5,Abat,Cyp2b10,Enpp2,Nudt16,Aox3,Apoa2,Slc27a2,Aldh1l1,Enc1,Plcxd3,Hsd11b1,Cndp2,Ccrn4l,Mmp19,Ugt2b1,Apoa1,Gpd1,Apob,Pld4,A…	51.5	1.84	+	9.18e-05
single-organism catabolic process	576	61	Por,Ctss,Mmp9,Cyp1a1,Tdo2,Aldob,Eno2,Hmox1,Adh1,Pde4a,Smpdl3b,Pla2g2d,Tat,Akr1b8,Stbd1,Gck,Pah,Plin1,Enpp6,Mmp3,Gaa,Adipoq,Fah,Lipa,Enpp1,Plcg2,Ces1f,Apoa4,Hpd,Ncf1,Cyp1b1,Enpp5,Abat,Enpp2,Nudt16,Aox3,Apoa2,Slc27a2,Plcxd3,Hsd11b1,Mmp19,Apoa1,Apob,Pld4,Cdo1,Ubqln2,Npl,Fbp1,Sdf2l1,Plbd1,Entpd4,Pla2g4a,Arg1,Cps1,Mt3,Hsd17b4,Acat2,Pygl,Gsta3,Pon1,Plbd2	22.84	2.67	+	9.49e-08
leukocyte cell-cell adhesion	284	33	Card11,Anxa1,Ly9,Sele,Fcer1g,Pla2g2d,Tgfb1,Cd74,Lcp1,Mafb,Clec4d,Ccl5,Dock2,Apoa4,Selp,Zfp36l2,Icam1,Itgam,Ccr2,H2-DMa,Itgb2,Egr1,Gadd45g,Nlrc3,Il1b,Slc11a1,Fzd7,Icoslg,Vcam1,Fermt3,Spn,Clec4f,Itgax	11.26	2.93	+	0.000665
single organismal cell-cell adhesion	445	48	Card11,Anxa1,Ly9,Sele,Tspan32,Fcer1g,Pla2g2d,Nov,Tgfb1,Cd74,Lcp1,Mafb,Clec4d,Ccl5,Thbs4,Dock2,Apoa4,Sox9,Tnxb,Selp,Zfp36l2,Cyp1b1,Icam1,Itgam,Ccr2,H2-DMa,Acvr1,Itgb2,Egr1,Gadd45g,Kirrel,Nlrc3,Pdpn,Il1b,Slc11a1,Srpx2,Adam8,Fzd7,Icoslg,Vcam1,Fermt3,Spn,Cyr61,Fgg,Clec4f,Fgb,Tgfb2,Itgax	17.64	2.72	+	8.61e-06
cell-cell adhesion	717	58	Card11,Anxa1,Ly9,Pcdhb14,Sele,Tspan32,Fcer1g,Pla2g2d,Nov,Tgfb1,Cd74,Lcp1,Mafb,Pcdh15,Cldn1,Clec4d,Clstn3,Ccl5,Thbs4,Dock2,Apoa4,Sox9,Capg,Tnxb,Selp,Zfp36l2,Cyp1b1,Icam1,Itgam,Hspa1a,Efhd2,Ccr2,H2-DMa,Acvr1,Bag3,Itgb2,Egr1,Gadd45g,Kirrel,Nlrc3,Pdpn,Il1b,Slc11a1,Srpx2,Adam8,Fzd7,Icoslg,Vcam1,Fermt3,Spn,Cyr61,Cdh22,Fgg,Clec4f,Ppl,Fgb,Tgfb2,Itgax	28.43	2.04	+	0.00355
single organism cell adhesion	471	50	Sfrp1,Fn1,Card11,Anxa1,Ly9,Sele,Tspan32,Fcer1g,Pla2g2d,Nov,Tgfb1,Cd74,Lcp1,Mafb,Clec4d,Ccl5,Thbs4,Dock2,Apoa4,Sox9,Tnxb,Selp,Zfp36l2,Cyp1b1,Icam1,Itgam,Ccr2,H2-DMa,Acvr1,Itgb2,Egr1,Gadd45g,Kirrel,Nlrc3,Pdpn,Il1b,Slc11a1,Srpx2,Adam8,Fzd7,Icoslg,Vcam1,Fermt3,Spn,Cyr61,Fgg,Clec4f,Fgb,Tgfb2,Itgax	18.67	2.68	+	6.5e-06
negative regulation of apoptotic signaling pathway	208	24	Ptpn1,Nol3,Mmp9,Hmox1,Lgals3,Cd74,Mif,Eya1,Bmp4,Dab2,Icam1,Acvr1,Serpine1,Mpv17l,Ier3,Tpt1,Il1b,Tnfrsf23,Clu,Sfrp2,Fgg,Fgb,Cx3cl1,Snai1	8.25	2.91	+	0.0418
negative regulation of signal transduction	989	83	Esr1,Ptpn1,Nol3,Sfrp1,Cthrc1,Prkcz,Timp3,Mmp9,Socs3,Prkcq,Actn3,Trib1,Sulf2,Hmox1,Lgals3,Igfbp5,Frzb,Fstl3,Thbs1,Smpdl3b,Nov,Cd74,Smad6,Lrrc4b,Mif,Mmp3,Eya1,Cidea,Dkk3,Ptger3,Trim72,Pmepa1,Adipoq,Bgn,Enpp1,Ptgir,Mstn,Ccl5,Tnip3,Bmp4,Sox9,Dab2,Ecm1,Vwc2,Cilp,Icam1,Podn,Il1rn,Acvr1,Myoc,Fzd1,Serpine1,Mpv17l,Sfrp4,Per1,Csk,Egr1,Apoa1,Ier3,Nkd2,Wnt11,Nlrc3,Tpt1,Il1b,Tnfrsf23,Ahsg,Apod,Slit3,Kctd11,Cl…	39.21	2.12	+	1.96e-06
negative regulation of signaling	1114	89	Esr1,Ptpn1,Nol3,Sfrp1,Ptgs2,Cthrc1,Prkcz,Timp3,Mmp9,Socs3,Prkcq,Actn3,Trib1,Sulf2,Hmox1,Lgals3,Igfbp5,Frzb,Fstl3,Thbs1,Smpdl3b,Nov,Cd74,Smad6,Gck,Lrrc4b,Mif,Mmp3,Eya1,Cidea,Dkk3,Ptger3,Trim72,Pmepa1,Adipoq,Rapgef4,Bgn,Enpp1,Ptgir,Mstn,Ccl5,Tnip3,Bmp4,Sox9,Dab2,Ecm1,Vwc2,Cilp,Midn,Icam1,Podn,Il1rn,Acvr1,Myoc,Fzd1,Serpine1,Mpv17l,Sfrp4,Per1,Csk,Egr1,Apoa1,Ier3,Nkd2,Wnt11,Nlrc3,Tpt1,Il1b,Tnfrsf23,Ah…	44.17	2.02	+	4.69e-06
negative regulation of cell communication	1110	89	Esr1,Ptpn1,Nol3,Sfrp1,Ptgs2,Cthrc1,Prkcz,Timp3,Mmp9,Socs3,Prkcq,Actn3,Trib1,Sulf2,Hmox1,Lgals3,Igfbp5,Frzb,Fstl3,Thbs1,Smpdl3b,Nov,Cd74,Smad6,Gck,Lrrc4b,Mif,Mmp3,Eya1,Cidea,Dkk3,Ptger3,Trim72,Pmepa1,Adipoq,Rapgef4,Bgn,Enpp1,Ptgir,Mstn,Ccl5,Tnip3,Bmp4,Sox9,Dab2,Ecm1,Vwc2,Cilp,Midn,Icam1,Podn,Il1rn,Acvr1,Myoc,Fzd1,Serpine1,Mpv17l,Sfrp4,Per1,Csk,Egr1,Apoa1,Ier3,Nkd2,Wnt11,Nlrc3,Tpt1,Il1b,Tnfrsf23,Ah…	44.01	2.02	+	3.94e-06
negative regulation of apoptotic process	813	75	Spp1,Ptpn1,Nol3,Por,Crlf1,Sfrp1,Fn1,Prkcz,Mmp9,Socs3,Prkcq,Ntrk2,Rgn,Hmox1,Lgals3,Fcer1g,Foxc1,Cntfr,Thbs1,Plac8,Hck,Cd74,Hspa1b,Jun,Smad6,Mif,Eya1,Cidea,Naip2,Aldh2,Asns,Star,Pdxk,Aurkb,Id1,Ccl5,Nqo1,Naa15,Alb,Bmp4,Sox9,Dab2,Ccl12,Comp,Icam1,Oxr1,Il1rn,Acvr1,Bag3,Serpine1,Mpv17l,Ier3,C5ar1,Dhcr24,Wnt11,Tpt1,Il1b,Tnfrsf23,Fabp1,Adam8,Ptk2b,Clu,Lrp1,Bcl6,Mt1,Sfrp2,Mt3,Cyr61,Nr4a1,Timp1,Fgg,Cx3cl1,…	32.23	2.33	+	2.46e-07
negative regulation of programmed cell death	828	77	Spp1,Ptpn1,Nol3,Por,Crlf1,Sfrp1,Fn1,Prkcz,Mmp9,Socs3,Prkcq,Ntrk2,Rgn,Hmox1,Lgals3,Fcer1g,Foxc1,Cntfr,Thbs1,Plac8,Hck,Cd74,Hspa1b,Jun,Smad6,Mif,Eya1,Cidea,Naip2,Aldh2,Asns,Star,Pdxk,Plcg2,Aurkb,Id1,Ccl5,Nqo1,Naa15,Alb,Bmp4,Sox9,Dab2,Ccl12,Comp,Icam1,Oxr1,Il1rn,Acvr1,Bag3,Serpine1,Mpv17l,Ier3,C5ar1,Dhcr24,Wnt11,Tpt1,Il1b,Tnfrsf23,Fabp1,Adam8,Ptk2b,Clu,Lrp1,Bcl6,Mt1,Sfrp2,Mt3,Cyr61,Nr4a1,Timp1,Fgg,C…	32.83	2.35	+	9.09e-08
negative regulation of cell death	915	84	Impact,Spp1,Esr1,Ptpn1,Nol3,Por,Crlf1,Sfrp1,Fn1,Prkcz,Mmp9,Socs3,Prkcq,Ntrk2,Rgn,Hmox1,Lgals3,Fcer1g,Foxc1,Cntfr,Thbs1,Plac8,Nov,Hck,Cd74,Adcyap1r1,Hspa1b,Jun,Smad6,Ttpa,Mif,Eya1,Cidea,Naip2,Aldh2,Asns,Star,Pdxk,Plcg2,Aurkb,Id1,Ccl5,Nqo1,Naa15,Alb,Bmp4,Sox9,Dab2,Ctgf,Ccl12,Comp,Icam1,Oxr1,Il1rn,Acvr1,Bag3,Serpine1,Mpv17l,Ier3,C5ar1,Dhcr24,Wnt11,Tpt1,Il1b,Tnfrsf23,Fabp1,Adam8,Ptk2b,Clu,Lrp1,Bcl6,M…	36.28	2.32	+	1.89e-08
positive regulation of protein secretion	234	27	Prkcz,Gpr39,Prkcq,Il17ra,Trh,Tgfb1,Clec6a,Aacs,Gck,Mif,C5,Rapgef4,Postn,Glul,Abat,Tlr2,Il5,Il33,Havcr2,Cd209d,Ankrd1,Il1b,Rbp4,Trpm2,Fgg,Fgb,Tgfb2	9.28	2.91	+	0.0111
regulation of protein transport	728	59	Ptpn1,Nol3,Sfrp1,Fn1,Ptgs2,Prkcz,Anxa1,Gpr39,Prkcq,Srebf2,Sulf2,Il17ra,Trh,Per2,Nov,Tgfb1,Lcp1,Clec6a,Aacs,Ccl2,Gck,Mif,Cidea,C5,Ptger3,Adipoq,Rapgef4,Postn,Ccl5,Bmp4,Dab2,Midn,Glul,Abat,Apoa2,Fzd1,Csk,C5ar2,Tlr2,Il5,Il33,Havcr2,Nr1h3,Apoa1,Cd209d,Ankrd1,Pam,Il1b,Apod,Rbp4,Fzd7,Lrp1,Trpm2,Sfrp2,Fgg,Cx3cl1,Fgb,Tgfb2,Itgax	28.86	2.04	+	0.00266
regulation of establishment of protein localization	784	60	Ptpn1,Nol3,Sfrp1,Fn1,Ptgs2,Prkcz,Anxa1,Gpr39,Prkcq,Srebf2,Sulf2,Il17ra,Trh,Per2,Nov,Tgfb1,Lcp1,Clec6a,Aacs,Ccl2,Gck,Mif,Cidea,C5,Ptger3,Adipoq,Rapgef4,Postn,Ccl5,Bmp4,Dab2,Midn,Glul,Abat,Apoa2,Fzd1,Csk,C5ar2,Tlr2,Il5,Il33,Havcr2,Nr1h3,Apoa1,Cd209d,Ankrd1,Nkd2,Pam,Il1b,Apod,Rbp4,Fzd7,Lrp1,Trpm2,Sfrp2,Fgg,Cx3cl1,Fgb,Tgfb2,Itgax	31.08	1.93	+	0.013
regulation of protein secretion	399	42	Sfrp1,Fn1,Prkcz,Anxa1,Gpr39,Prkcq,Il17ra,Trh,Per2,Nov,Tgfb1,Clec6a,Aacs,Gck,Mif,Cidea,C5,Ptger3,Rapgef4,Postn,Ccl5,Midn,Glul,Abat,Apoa2,C5ar2,Tlr2,Il5,Il33,Havcr2,Nr1h3,Apoa1,Cd209d,Ankrd1,Pam,Il1b,Rbp4,Trpm2,Fgg,Fgb,Cx3cl1,Tgfb2	15.82	2.66	+	0.000186
regulation of secretion by cell	668	60	Sfrp1,Fn1,Prkcz,Anxa1,Gpr39,Prkcq,Ntrk2,Il17ra,Hmox1,Lgals3,Fcer1g,Trh,Per2,Tac1,Maob,Nov,Tgfb1,Clec6a,Aacs,Fgfr1,Sncg,Gck,Mif,Cidea,C5,Ptger3,Adipoq,Rapgef4,Postn,Ccl5,Dab2,Midn,Glul,Abat,Apoa2,Ccr2,Rab3d,Il1rn,C5ar2,Tlr2,Il5,Il33,Havcr2,Nr1h3,Apoa1,Cd209d,Ankrd1,Slc18a1,Pam,Il1b,Rbp4,Rtn4,Trpm2,Cpb2,Edn3,Fgg,Retn,Cx3cl1,Fgb,Tgfb2	26.48	2.27	+	6.45e-05
positive regulation of secretion by cell	384	38	Prkcz,Gpr39,Prkcq,Il17ra,Lgals3,Fcer1g,Trh,Tac1,Tgfb1,Clec6a,Aacs,Fgfr1,Gck,Mif,C5,Rapgef4,Postn,Dab2,Glul,Abat,Rab3d,Tlr2,Il5,Il33,Havcr2,Cd209d,Ankrd1,Slc18a1,Il1b,Rbp4,Rtn4,Trpm2,Cpb2,Edn3,Fgg,Retn,Fgb,Tgfb2	15.22	2.5	+	0.00383
positive regulation of secretion	414	39	Nppb,Prkcz,Gpr39,Prkcq,Il17ra,Lgals3,Fcer1g,Trh,Tac1,Tgfb1,Clec6a,Aacs,Fgfr1,Gck,Mif,C5,Rapgef4,Postn,Dab2,Glul,Abat,Rab3d,Tlr2,Il5,Il33,Havcr2,Cd209d,Ankrd1,Slc18a1,Il1b,Rbp4,Rtn4,Trpm2,Cpb2,Edn3,Fgg,Retn,Fgb,Tgfb2	16.41	2.38	+	0.00887
anatomical structure homeostasis	244	28	Ctss,Kmt2a,Napsa,Ncdn,Foxc1,Parp3,Ildr2,Pcdh15,Parp4,Acp5,Gaa,Haao,Lipa,Nox4,Mstn,Sox9,Ctgf,Epas1,Hspa1a,Ccr2,Rab3d,Slc17a7,Cib2,Rbp4,Plg,Ptk2b,Tep1,Pla2g4a	9.67	2.89	+	0.00789
homeostatic process	1358	113	Rhd,Esr1,Nol3,Tmprss13,P2ry10,Ctss,C3ar1,Card11,Anxa1,Gpr39,Kmt2a,Rgn,Napsa,Soat1,Mt2,Hmox1,Ncdn,Igfbp5,F2,Foxc1,Tac1,Nov,Tgfb1,Sh2b2,Stc1,Parp3,Aacs,Ildr2,Kng1,Ccl2,Pcdh15,Cldn1,Ttpa,Gck,Parp4,Acp5,Cidea,Abcg1,Ptger3,Gaa,Haao,Tns2,Cxcl1,Adipoq,Slamf8,Lipa,Enpp1,Nox4,Plcg2,Ptgir,Mstn,Ccl5,Hamp,Ric3,Aqp8,Apoa4,Bmp4,Sox9,Ctgf,Epas1,Scd1,Kng2,Ptprn,Ccdc109b,Icam1,Lilrb3,Hspa1a,Lcn2,Hpx,Apoa2,Ccr2,Ra…	53.84	2.1	+	1.32e-09
multicellular organismal homeostasis	253	29	Rhd,Tmprss13,Ctss,Kmt2a,Napsa,Ncdn,Foxc1,Ildr2,Pcdh15,Cldn1,Acp5,Cidea,Ptger3,Tns2,Lipa,Nox4,Sox9,Ctgf,Epas1,Scd1,Ccr2,Rab3d,Il1rn,Cib2,Il1b,Slc11a1,Rbp4,Ptk2b,Pla2g4a	10.03	2.89	+	0.0052
regulation of calcium ion transport	221	25	Nol3,Ptgs2,Gpr39,Rgn,Lgals3,F2,Tgfb1,Stc1,Adcyap1r1,Ptger3,Ehd3,Plcg2,Ccl5,Bmp4,Ccl12,Icam1,Nppa,Cxcl10,Serpine1,Sln,Diaph1,Ptk2b,Ace,P2rx4,Tgfb2	8.76	2.85	+	0.0376
regulation of metal ion transport	345	40	Nol3,Ptgs2,Gpr39,Cd63,Rgn,Lgals3,F2,Tgfb1,Stc1,Adcyap1r1,Fhl1,Gck,Mif,Nkain1,Ptger3,Cxcl1,Scn4b,Ehd3,Sik1,Plcg2,Scn5a,Ccl5,Hamp,Bmp4,Ccl12,Icam1,Nppa,Cxcl10,Serpine1,Sln,Diaph1,Per1,Scn1b,Ptk2b,Serpine2,Edn3,Ace,P2rx4,Kcnip1,Tgfb2	13.68	2.92	+	3.07e-05
regulation of cellular response to growth factor stimulus	230	26	Ptpn1,Sfrp1,Cd63,Sulf2,Fstl3,Thbs1,Znf703,Tgfb1,Fgfr1,Smad6,Cidea,Pmepa1,Figf,Ccbe1,Bmp4,Dab2,Vwc2,Cxcl13,Fzd1,Myof,Folr1,Lect1,Sfrp2,Acvrl1,Cyr61,Lrg1	9.12	2.85	+	0.0247
regulation of blood circulation	239	27	Ptgs2,Myh7,Uts2b,Per2,Tac1,Stc1,Smad6,Alox5,Ptger3,Gaa,Scn4b,Ehd3,Bmp10,Scn5a,Ctgf,Epas1,Icam1,Nppa,Myl4,Scn1b,Edn3,Cps1,P2rx4,Fgg,Fgb,Cx3cl1,Tgfb2	9.48	2.85	+	0.0163
regulation of system process	482	55	Nol3,Nppb,Ctss,Ptgs2,Gpr39,Actn3,Myh7,Uts2b,Igfbp5,Per2,Tac1,Nov,Stc1,Fgfr1,Smad6,Alox5,Ptger3,Gaa,Adipoq,Scn4b,Rapgef4,Ehd3,Bmp10,Mstn,Scn5a,Apoa4,Dab2,Ctgf,Epas1,Nfatc1,Ncf1,Icam1,Nppa,Abat,Apoa2,Sln,Myl4,Nr1h3,Apoa1,Anpep,Myrf,Wnk1,Il1b,Scn1b,Rtn4,Edn3,Grm1,Cps1,P2rx4,Acat2,Fgg,Retn,Cx3cl1,Fgb,Tgfb2	19.11	2.88	+	6.56e-08
positive regulation of leukocyte activation	280	31	Card11,Prkcz,Anxa1,Prkcq,H2-Aa,Fcer1g,Tac1,Thbs1,Lbp,Tgfb1,Cd74,Efnb3,Ccl2,Mif,Ighm,Ccl5,Hamp,Tirap,Ccr2,H2-DMa,unassigned,Il5,Il33,Havcr2,Il1b,Adam8,Bcl6,Icoslg,Vcam1,Nfatc2,Spn	11.1	2.79	+	0.00446
positive regulation of cell activation	293	34	Card11,Prkcz,Anxa1,Prkcq,H2-Aa,Fcer1g,Tac1,Thbs1,Lbp,Tgfb1,Cd74,Efnb3,Ccl2,Mif,Ighm,Ccl5,Hamp,Ctgf,Selp,Tirap,Ccr2,H2-DMa,unassigned,Il5,Il33,Havcr2,Pdpn,Il1b,Adam8,Bcl6,Icoslg,Vcam1,Nfatc2,Spn	11.62	2.93	+	0.000438
defense response to bacterium	253	28	Lyz1,Fcer1g,Lbp,Plac8,Hck,Acp5,Clec4d,Naip2,Ighm,Igj,Slamf8,Hamp,Scd1,Ncf1,Tirap,Cxcl13,Hp,unassigned,Serpine1,Tlr2,Havcr2,Cd209d,C5ar1,Slc11a1,Slpi,Lyz2,Spn,Fgb	10.03	2.79	+	0.0156
defense response to other organism	489	44	Zbp1,Il17ra,Lyz1,Tspan32,Fcer1g,Lbp,Plac8,Tgfb1,Hck,Clec6a,Acp5,Clec4d,Cotl1,Naip2,Polr3g,Ighm,Igj,Slamf8,Mstn,Hamp,Cd207,Scd1,Ncf1,Tirap,Cxcl10,Cxcl13,Ifitm1,Hp,unassigned,Tlr13,Alpk1,Serpine1,Tlr2,Il33,Havcr2,Cd209d,C5ar1,Slc11a1,Fabp1,Slpi,Lyz2,Spn,Fgb,Itgax	19.39	2.27	+	0.00616
cellular response to oxygen-containing compound	633	70	Impact,Esr1,Ptpn1,Sfrp1,Prkcz,Anxa1,Ntrk2,Igfbp5,Mgst1,Thbs1,Lbp,Znf703,Tgfb1,Sh2b2,Aacs,Ccl2,Sbno2,Gck,Akr1c6,Mmp3,Ptger3,Adipoq,Postn,Enpp1,Nox4,Cxcl16,Mstn,Ccl5,Tnip3,Apoa4,Bmp4,Sox9,Ccl12,Trem2,Tirap,Ptprn,Zfp36l2,Cyp1b1,Icam1,Oxr1,Lcn2,Cxcl10,Serpine1,Csk,Tlr2,Havcr2,Egr1,Nr1h3,Gpd1,Ankrd1,Slc2a8,Mtr,Cib2,Il1b,Ldlr,Cdkn2a,Fabp1,Folr1,Ptk2b,Ccl7,Mup8,Itpr3,Vcam1,Mt1,Cpeb1,Pdgfc,Tnfrsf1b,Nr4a1…	25.1	2.79	+	3.67e-10
blood circulation	363	40	Nppb,C3ar1,Ptgs2,Myh7,Uts2b,Tcap,Hmox1,Per2,Foxc1,Tac1,Tgfb1,Kng1,Smad6,Mif,Alox5,Ptger3,Gaa,Npr3,Adipoq,Scn4b,Postn,Scn5a,Icam1,Nppa,Abat,Myl4,Ier3,Nr2f2,Wnk1,Scn1b,Edn3,Ace,Serpinf2,Cps1,Acvrl1,P2rx4,Fgg,Fgb,Cx3cl1,Pon1	14.39	2.78	+	0.00012
circulatory system process	368	40	Nppb,C3ar1,Ptgs2,Myh7,Uts2b,Tcap,Hmox1,Per2,Foxc1,Tac1,Tgfb1,Kng1,Smad6,Mif,Alox5,Ptger3,Gaa,Npr3,Adipoq,Scn4b,Postn,Scn5a,Icam1,Nppa,Abat,Myl4,Ier3,Nr2f2,Wnk1,Scn1b,Edn3,Ace,Serpinf2,Cps1,Acvrl1,P2rx4,Fgg,Fgb,Cx3cl1,Pon1	14.59	2.74	+	0.000173
response to hormone	499	53	Spp1,Esr1,Ptpn1,Mtnd3,Prkcz,Anxa1,Aldob,Srebf2,Trh,Serpina1b,Tac1,Adh1,Tgfb1,Sh2b2,Serpina3g,Tat,Serpina1e,Jun,Gck,Akr1c6,Serpina1d,Adipoq,Enpp1,Sik1,Ptgir,Mstn,Bmp4,Egr2,Prlr,Serpina3k,Dab2,Zfp36l2,Lox,Il1rn,Serpina1c,Nr1d2,Csk,Egr1,Nr1h3,Pck1,Cdo1,Slc2a8,Nr2f2,Rbp4,Cfb,Serpina3n,Junb,Cpeb1,Mt3,Nr4a1,Timp1,Retn,Tgfb2	19.78	2.68	+	1.97e-06
leukocyte differentiation	331	35	Card11,Snx10,Anxa1,Ly9,Fcer1g,Pla2g2d,Tgfb1,Nfam1,Cd74,Jun,Mafb,Sbno2,Clec4d,Ighm,Plcg2,Dock2,Bmp4,Trem2,Nfatc1,Zfp36l2,Il3ra,Itgam,Lilrb3,H2-DMa,unassigned,Pir,Egr1,Gadd45g,Adam8,Fzd7,Ptk2b,Junb,Bcl6,Spn,Cebpa	13.12	2.67	+	0.00244
hemopoiesis	597	50	Rhd,Sfrp1,Card11,Snx10,Anxa1,Ly9,Kmt2a,Fcer1g,Fstl3,Pla2g2d,Tgfb1,Nfam1,Cd74,Jun,Mafb,Sbno2,Cebpd,Clec4d,Ighm,Plcg2,Dock2,Bmp4,Dab2,Epas1,Trem2,Nfatc1,Tirap,Zfp36l2,Il3ra,Itgam,Lilrb3,Sirpa,Ccr2,H2-DMa,unassigned,Pir,Egr1,Gadd45g,Pld4,Adam8,Fzd7,Ptk2b,Ttc7a,Junb,Bcl6,Spn,Cebpa,Sfrp2,Actn1,Tgfb2	23.67	2.11	+	0.00854
hematopoietic or lymphoid organ development	653	52	Rhd,Sfrp1,Card11,Snx10,Anxa1,Ly9,Kmt2a,Fcer1g,Fstl3,Pla2g2d,Tgfb1,Nfam1,Cd74,Jun,Mafb,Lrrc17,Sbno2,Cebpd,Clec4d,Ighm,Plcg2,Dock2,Bmp4,Dab2,Epas1,Trem2,Nfatc1,Tirap,Zfp36l2,Il3ra,Itgam,Lilrb3,Sirpa,Ccr2,H2-DMa,Cxcl13,unassigned,Pir,Egr1,Gadd45g,Pld4,Adam8,Fzd7,Ptk2b,Ttc7a,Junb,Bcl6,Spn,Cebpa,Sfrp2,Actn1,Tgfb2	25.89	2.01	+	0.0218
immune system development	683	55	Rhd,Sfrp1,C3ar1,Card11,Snx10,Anxa1,Ly9,Kmt2a,Fcer1g,Fstl3,Pla2g2d,Tgfb1,Nfam1,Cd74,Jun,Mafb,Lrrc17,Sbno2,Cebpd,Clec4d,Ighm,Plcg2,Dock2,Bmp4,Dab2,Epas1,Trem2,Nfatc1,Tirap,Zfp36l2,Il3ra,Itgam,Lilrb3,Sirpa,Ccr2,H2-DMa,Cxcl13,unassigned,Pir,Havcr2,Egr1,Gadd45g,Pld4,Adam8,Fzd7,Ptk2b,Ttc7a,Junb,Bcl6,Icoslg,Spn,Cebpa,Sfrp2,Actn1,Tgfb2	27.08	2.03	+	0.00809
response to organonitrogen compound	511	52	Impact,Ptpn1,Sfrp1,Prkcz,Aldob,Ntrk2,Hmox1,Igfbp5,Serpina1b,Mgst1,Sh2b2,Serpina3g,Aacs,Serpina1e,Jun,Gck,Mmp3,Serpina1d,Adipoq,Enpp1,Plcg2,Cnga3,Egr2,Serpina3k,Sox9,Trem2,Abat,Ppp2r2a,Serpina1c,Diaph1,Per1,Csk,Tlr2,Egr1,Gpd1,Pck1,C5ar1,Cdo1,Slc2a8,Cib2,Il1b,Cdkn2a,Rbp4,Folr1,Serpina3n,Junb,Itpr3,Cpeb1,Pdgfc,Nr4a1,P2rx4,Retn	20.26	2.57	+	1.22e-05
response to nitrogen compound	616	56	Impact,Ptpn1,Sfrp1,Gstm2,Prkcz,Aldob,Ntrk2,Hmox1,Igfbp5,Serpina1b,Mgst1,Thbs1,Sh2b2,Serpina3g,Aacs,Serpina1e,Jun,Gck,Mmp3,Serpina1d,Adipoq,Enpp1,Plcg2,Cnga3,Egr2,Serpina3k,Sox9,Trem2,Abat,Ppp2r2a,Flot1,Serpina1c,Diaph1,Per1,Csk,Tlr2,Egr1,Gpd1,Pck1,C5ar1,Cdo1,Slc2a8,Mtr,Cib2,Il1b,Cdkn2a,Rbp4,Folr1,Serpina3n,Junb,Itpr3,Cpeb1,Pdgfc,Nr4a1,P2rx4,Retn	24.42	2.29	+	0.000138
regulation of ion transmembrane transport	369	36	Nol3,Ctss,Mmp9,Gpr39,Rgn,F2,Thbs1,Nalcn,Tgfb1,Cacna2d2,Kcne4,Fhl1,Arc,Tpcn1,Ptger3,Acsl6,Scn4b,Tmem37,Ehd3,Plcg2,Scn5a,Hamp,Bmp4,Nppa,Cxcl10,Kcnv2,Kcnk13,Sln,Diaph1,Kcns3,Wnk1,Scn1b,Ptk2b,Edn3,Kcnip1,Tgfb2	14.63	2.46	+	0.0105
regulation of transmembrane transport	384	36	Nol3,Ctss,Mmp9,Gpr39,Rgn,F2,Thbs1,Nalcn,Tgfb1,Cacna2d2,Kcne4,Fhl1,Arc,Tpcn1,Ptger3,Acsl6,Scn4b,Tmem37,Ehd3,Plcg2,Scn5a,Hamp,Bmp4,Nppa,Cxcl10,Kcnv2,Kcnk13,Sln,Diaph1,Kcns3,Wnk1,Scn1b,Ptk2b,Edn3,Kcnip1,Tgfb2	15.22	2.36	+	0.0252
cellular divalent inorganic cation homeostasis	359	35	Esr1,Nol3,P2ry10,C3ar1,Rgn,Mt2,F2,Tac1,Tgfb1,Stc1,Kng1,Ccl2,Gck,Ptger3,Cxcl1,Plcg2,Ptgir,Ccl5,Ric3,Kng2,Ccdc109b,Cxcl13,C5ar2,C5ar1,Cib2,Il1b,Slc11a1,Ptk2b,Trpm2,Itpr3,Edn3,Mt1,Grm1,Mt3,Fpr1	14.23	2.46	+	0.0149
cellular cation homeostasis	503	46	Esr1,Nol3,P2ry10,C3ar1,Rgn,Mt2,Hmox1,F2,Tac1,Tgfb1,Stc1,Kng1,Ccl2,Ttpa,Gck,Ptger3,Cxcl1,Slamf8,Plcg2,Ptgir,Ccl5,Hamp,Ric3,Kng2,Ccdc109b,Hpx,Cxcl13,Slc9a2,Cp,C5ar2,C5ar1,C7,Atp6v0a4,Slc17a7,Cib2,Il1b,Slc11a1,Ptk2b,Ttc7a,Trpm2,Itpr3,Edn3,Mt1,Grm1,Mt3,Fpr1	19.94	2.31	+	0.00223
cellular ion homeostasis	518	47	Esr1,Nol3,P2ry10,C3ar1,Rgn,Mt2,Hmox1,F2,Tac1,Tgfb1,Stc1,Kng1,Ccl2,Ttpa,Gck,Ptger3,Cxcl1,Slamf8,Enpp1,Plcg2,Ptgir,Ccl5,Hamp,Ric3,Kng2,Ccdc109b,Hpx,Cxcl13,Slc9a2,Cp,C5ar2,C5ar1,C7,Atp6v0a4,Slc17a7,Cib2,Il1b,Slc11a1,Ptk2b,Ttc7a,Trpm2,Itpr3,Edn3,Mt1,Grm1,Mt3,Fpr1	20.54	2.29	+	0.00206
cellular chemical homeostasis	592	53	Esr1,Nol3,P2ry10,C3ar1,Rgn,Mt2,Hmox1,F2,Tac1,Tgfb1,Stc1,Aacs,Kng1,Ccl2,Ttpa,Gck,Ptger3,Cxcl1,Slamf8,Enpp1,Nox4,Plcg2,Ptgir,Ccl5,Hamp,Ric3,Aqp8,Kng2,Ptprn,Ccdc109b,Icam1,Hpx,Cxcl13,Slc9a2,Cp,C5ar2,C5ar1,C7,Atp6v0a4,Slc17a7,Cib2,Il1b,Slc11a1,Ptk2b,Ttc7a,Trpm2,Itpr3,Edn3,Vcam1,Mt1,Grm1,Mt3,Fpr1	23.47	2.26	+	0.000539
cellular homeostasis	694	59	Esr1,Nol3,P2ry10,C3ar1,Rgn,Mt2,Hmox1,F2,Tac1,Tgfb1,Stc1,Aacs,Kng1,Ccl2,Ttpa,Gck,Ptger3,Gaa,Haao,Tns2,Cxcl1,Slamf8,Enpp1,Nox4,Plcg2,Ptgir,Mstn,Ccl5,Hamp,Ric3,Aqp8,Kng2,Ptprn,Ccdc109b,Icam1,Hpx,Ccr2,Cxcl13,Slc9a2,Cp,C5ar2,C5ar1,C7,Atp6v0a4,Slc17a7,Cib2,Il1b,Slc11a1,Plg,Ptk2b,Ttc7a,Trpm2,Itpr3,Edn3,Vcam1,Mt1,Grm1,Mt3,Fpr1	27.52	2.14	+	0.000558
chemical homeostasis	898	83	Rhd,Esr1,Nol3,Tmprss13,P2ry10,C3ar1,Gpr39,Napsa,Rgn,Soat1,Mt2,Hmox1,Igfbp5,F2,Tac1,Tgfb1,Sh2b2,Stc1,Aacs,Kng1,Ccl2,Cldn1,Ttpa,Gck,Abcg1,Ptger3,Cxcl1,Adipoq,Slamf8,Enpp1,Nox4,Plcg2,Ptgir,Ccl5,Hamp,Ric3,Aqp8,Apoa4,Epas1,Scd1,Kng2,Ptprn,Ccdc109b,Icam1,Lcn2,Hpx,Apoa2,Cxcl13,Slc9a2,Nr1d2,Sfrp4,Cp,C5ar2,Nr1h3,Apoa1,Apob,Pck1,C5ar1,C7,Atp6v0a4,Slc17a7,Cib2,Il1b,Ldlr,Cdkn2a,Slc11a1,Apoc2,Rbp4,Ptk2b,Ttc7a…	35.6	2.33	+	1.84e-08
ion homeostasis	596	52	Rhd,Esr1,Nol3,P2ry10,C3ar1,Rgn,Mt2,Hmox1,F2,Tac1,Tgfb1,Stc1,Kng1,Ccl2,Ttpa,Gck,Ptger3,Cxcl1,Slamf8,Enpp1,Plcg2,Ptgir,Ccl5,Hamp,Ric3,Epas1,Kng2,Ccdc109b,Lcn2,Hpx,Cxcl13,Slc9a2,Sfrp4,Cp,C5ar2,C5ar1,C7,Atp6v0a4,Slc17a7,Cib2,Il1b,Slc11a1,Ptk2b,Ttc7a,Trpm2,Itpr3,Edn3,Mt1,Grm1,Cps1,Mt3,Fpr1	23.63	2.2	+	0.00156
cation homeostasis	576	49	Rhd,Esr1,Nol3,P2ry10,C3ar1,Rgn,Mt2,Hmox1,F2,Tac1,Tgfb1,Stc1,Kng1,Ccl2,Ttpa,Gck,Ptger3,Cxcl1,Slamf8,Plcg2,Ptgir,Ccl5,Hamp,Ric3,Epas1,Kng2,Ccdc109b,Lcn2,Hpx,Cxcl13,Slc9a2,Cp,C5ar2,C5ar1,C7,Atp6v0a4,Slc17a7,Cib2,Il1b,Slc11a1,Ptk2b,Ttc7a,Trpm2,Itpr3,Edn3,Mt1,Grm1,Mt3,Fpr1	22.84	2.15	+	0.00712
inorganic ion homeostasis	592	51	Rhd,Esr1,Nol3,P2ry10,C3ar1,Rgn,Mt2,Hmox1,F2,Tac1,Tgfb1,Stc1,Kng1,Ccl2,Ttpa,Gck,Ptger3,Cxcl1,Slamf8,Enpp1,Plcg2,Ptgir,Ccl5,Hamp,Ric3,Epas1,Kng2,Ccdc109b,Lcn2,Hpx,Cxcl13,Slc9a2,Sfrp4,Cp,C5ar2,C5ar1,C7,Atp6v0a4,Slc17a7,Cib2,Il1b,Slc11a1,Ptk2b,Ttc7a,Trpm2,Itpr3,Edn3,Mt1,Grm1,Mt3,Fpr1	23.47	2.17	+	0.00296
regulation of homeostatic process	455	44	Spp1,Nol3,Nppb,Ptgs2,Anxa1,Iapp,Gpr39,Prkcq,Srebf2,Fcer1g,F2,Tac1,Tgfb1,Cd74,Adcyap1r1,Fhl1,Mafb,Mif,Ptger3,Plcg2,Aurkb,Scn5a,Ccl5,Hamp,Bmp4,Ltbp3,Abat,Cxcl10,Myoc,Nr1d2,Diaph1,Csk,Nr1h3,Tnfrsf11b,Anpep,Wnk1,Il1b,Ldlr,Scn1b,Ahsg,Adam8,Ptk2b,P2rx4,Tgfb2	18.04	2.44	+	0.000912
response to organic cyclic compound	608	58	Impact,Grn,Spp1,Esr1,Sfrp1,Mtnd3,Cyp1a1,Anxa1,Saa3,Hmox1,Igfbp5,Adh1,Znf703,Tgfb1,Tat,Aacs,Jun,Ephx1,Cidea,Ptger3,Adipoq,Plcg2,Mstn,Scn5a,Ccl5,Cnga3,Apoa4,Bmp4,Dab2,Ccl12,Zfp36l2,Cyp1b1,Abat,Lox,Il1rn,Ppp2r2a,Flot1,Nr1d2,Diaph1,Per1,Nr1h3,Gpd1,Cdo1,Nr2f2,Cib2,Il1b,Cdkn2a,Folr1,Mup8,Junb,Itpr3,Mup3,Smad9,Cebpa,Nr4a1,Fgl1,P2rx4,Tgfb2	24.11	2.41	+	1.42e-05
developmental growth	379	36	Impact,Esr1,Sfrp1,Zmiz1,Prkcz,Anxa1,Tnc,Jade2,Kmt2d,Cela1,Bnc2,Foxc1,Thbs1,Nov,Tgfb1,Stc1,Pcdh15,Tns2,Postn,Bmp10,Bmp4,Prlr,Sox9,Comp,Ddr2,Selm,Sema3f,Ccl11,Wnt11,Plg,Slit3,Fzd7,Ninj1,Fmn1,Sfrp2,Tgfb2	15.03	2.4	+	0.0189
growth	447	40	Impact,Esr1,Sfrp1,Zmiz1,Prkcz,Anxa1,Tnc,Jade2,Kmt2d,Cela1,Bnc2,Foxc1,Thbs1,Nov,Tgfb1,Stc1,Pcdh15,Tns2,Atp6v0e2,Postn,Bmp10,Mstn,Bmp4,Prlr,Sox9,Comp,Ddr2,Selm,Gdf6,Sema3f,Ccl11,Wnt11,Plg,Slit3,Fzd7,Sepp1,Ninj1,Fmn1,Sfrp2,Tgfb2	17.72	2.26	+	0.0221
positive regulation of protein kinase activity	363	34	Ptpn1,Prkcz,Chi3l1,Thbs1,Tgfb1,Cd74,Fgfr1,Mif,Ighm,Adipoq,Nox4,Bmp4,Prlr,Dab2,Tirap,Ddr2,Il1rn,Mapre3,Csk,Gadd45g,Prkag2,Il1b,Slc11a1,Adam8,Ptk2b,Clu,Edn3,Ace,Map4k2,Lrp8,Pdgfc,Grm1,Cyr61,Tgfb2	14.39	2.36	+	0.0479
regulation of kinase activity	643	51	Ptpn1,Sfrp1,Prkcz,Socs3,Rgn,Trib1,Chi3l1,Thbs1,Tgfb1,Cd74,Fgfr1,Prkar2b,Lrrc4b,Mif,Ighm,Adipoq,Slamf8,Bgn,Nox4,Mstn,Bmp4,Prlr,Dab2,Tnxb,Midn,Tirap,Ddr2,Podn,Il1rn,Mapre3,Csk,Gadd45g,Prkag2,Nr2f2,Wnk1,Il1b,Cdkn2a,Slc11a1,Adam8,Ptk2b,Clu,Edn3,Ace,Map4k2,Lrp8,Uchl1,Pdgfc,Sfrp2,Grm1,Cyr61,Tgfb2	25.49	2	+	0.0302
positive regulation of catalytic activity	903	72	Esr1,Ptpn1,Por,Prkcz,Aldob,Prkcq,Rgn,Trib1,Sele,Chi3l1,unassigned,Thbs1,Tgfb1,Cd74,Acer2,Adcyap1r1,Fgfr1,Ccl2,Mid1ip1,Mif,Npr3,Ighm,Adipoq,Rapgef4,Nox4,Aurkb,Ccl5,Ralbp1,Apoa4,Bmp4,Prlr,Dab2,Ctgf,Ccl12,Casp12,Tirap,Ddr2,Icam1,Cxcl13,Il1rn,Ccl9,Mapre3,Csk,Myl4,Nr1h3,Gadd45g,Apoa1,Ccl8,Ccl6,Ccl11,Wnt11,Prkag2,Dap,Il1b,Slc11a1,Apoc2,Fabp1,Adam8,Ptk2b,Clu,Ccl7,Edn3,Ace,Map4k2,Lrp8,Pdgfc,Sfrp2,Grm1,Mt…	35.8	2.01	+	0.000245
positive regulation of molecular function	1200	90	Esr1,Ptpn1,Por,Ctss,Card11,Cthrc1,Prkcz,Mmp9,Aldob,Prkcq,Kmt2a,Rgn,Trib1,Sele,Chi3l1,unassigned,Thbs1,Tgfb1,Nfam1,Cd74,Acer2,Adcyap1r1,Fgfr1,Ccl2,Mid1ip1,Arc,Mif,Npr3,Ighm,Adipoq,Rapgef4,Ehd3,Nox4,Plcg2,Aurkb,Ccl5,Ralbp1,Apoa4,Bmp4,Prlr,Dab2,Ctgf,Ccl12,Casp12,Tirap,Ddr2,Icam1,Nppa,Cxcl13,Il1rn,Ccl9,Fzd1,Flot1,Itgb2,Mapre3,Csk,Tlr2,Il5,Myl4,Nr1h3,Gadd45g,Apoa1,Ccl8,Ccl6,Ccl11,Wnt11,Prkag2,Dap,Wnk1…	47.58	1.89	+	7.36e-05
cellular metal ion homeostasis	438	41	Esr1,Nol3,P2ry10,C3ar1,Rgn,Mt2,Hmox1,F2,Tac1,Tgfb1,Stc1,Kng1,Ccl2,Gck,Ptger3,Cxcl1,Plcg2,Ptgir,Ccl5,Hamp,Ric3,Kng2,Ccdc109b,Hpx,Cxcl13,Cp,C5ar2,C5ar1,C7,Cib2,Il1b,Slc11a1,Ptk2b,Ttc7a,Trpm2,Itpr3,Edn3,Mt1,Grm1,Mt3,Fpr1	17.37	2.36	+	0.00554
metal ion homeostasis	502	44	Rhd,Esr1,Nol3,P2ry10,C3ar1,Rgn,Mt2,Hmox1,F2,Tac1,Tgfb1,Stc1,Kng1,Ccl2,Gck,Ptger3,Cxcl1,Plcg2,Ptgir,Ccl5,Hamp,Ric3,Epas1,Kng2,Ccdc109b,Lcn2,Hpx,Cxcl13,Cp,C5ar2,C5ar1,C7,Cib2,Il1b,Slc11a1,Ptk2b,Ttc7a,Trpm2,Itpr3,Edn3,Mt1,Grm1,Mt3,Fpr1	19.9	2.21	+	0.0121
endocytosis	376	35	Grn,Snx10,Anxa1,Srpx,Cd209a,Fcer1g,Siglec1,Thbs1,Hck,Arc,Ptger3,Ighm,Wipf3,Syp,Cxcl16,Snx8,Ralbp1,Dock2,Dab2,Trem2,Sirpa,Ccr2,unassigned,Flot1,Itgb2,Nr1h3,Cd209d,Pld4,Msr1,Ldlr,Slc11a1,Lrp1,Lrp8,Cd302,Clec4f	14.91	2.35	+	0.04
lipid biosynthetic process	388	36	Sdr42e1,Ptgds,Ptgs2,Cyp1a1,Cyb5r3,Fads1,Cds1,St8sia6,Elovl6,Cd74,Acer2,Acsm3,Isyna1,Mif,Akr1c6,Alox5,Acsl6,Star,Plcg2,Fasn,Apoa4,Scd1,Slc27a5,Ch25h,Slc27a2,Pigs,Hsd11b1,Nr1h3,Apoa1,Ptgis,Pck1,Dhcr24,Prkag2,Agmo,Rbp1,Aldh1a2	15.38	2.34	+	0.0316
oxidation-reduction process	831	76	Sod3,Por,Sdr42e1,Cygb,Mtnd3,Ptgs2,Cyp1a1,Tdo2,Aldob,Loxl1,Cyp2e1,Hmox1,Cyp4v2,Cyb5r3,Gpx3,Akr1c13,Per2,Fads1,Adh1,Fmo5,Mgst1,Cbr2,Maob,Aldh1a7,Bdh1,Akr1b8,Fmo3,Stbd1,Gck,Pah,Akr1c6,Aldh2,Alox5,Gaa,Haao,Adipoq,Nox4,FRRS1,Fasn,Nqo1,Hpd,Scd1,Uox,Cyp1b1,Dcxr,Cybrd1,Lox,Cyp2b10,Aox3,Ch25h,Apoa2,Slc27a2,Aldh1l1,Pir,Vat1,Hsd11b1,Cp,Ppp1r3e,Apoa1,Gpd1,Ptgis,Dhcr24,Cdo1,Prkag2,Dio2,Pam,Agmo,Crym,Fmo2,Htat…	32.95	2.31	+	2.67e-07
regulation of hormone levels	464	42	Esr1,Por,Sfrp1,Anxa1,Gpr39,Trh,Per2,Tac1,Adh1,Nov,Aldh1a7,Aacs,Fgfr1,Ildr2,Gck,Dkk3,Ptger3,Adipoq,Rapgef4,Star,Ccl5,Dab2,Midn,Ptprn,Glul,Cyp1b1,Abat,Selm,Il1rn,Dio2,Il1b,Rbp4,Rbp1,Trpm2,Crym,Edn3,Ace,Hsd17b4,Fgg,Retn,Aldh1a2,Fgb	18.4	2.28	+	0.00943
cell proliferation	553	50	Grn,Esr1,Nol3,Card11,Tgfbi,Igfbp5,unassigned,Foxc1,Nov,Tgfb1,Cd74,Stc1,Fgfr1,Lrrc17,Mif,Acsl6,Npr3,Polr3g,Figf,Lipa,Pdxk,Bmp10,Dock2,Bmp4,Sox9,Ctgf,Ncf1,Glul,Ddr2,Itgam,Itgb2,Znf503,Il33,Igfbp4,Egr1,Apoa1,C5ar1,Pdpn,Slc11a1,Clu,Lrp1,Cfb,Junb,Col8a1,Ace,Uchl1,Tnfrsf1b,Sfrp2,Tgfb2,Itgax	21.92	2.28	+	0.00095
enzyme linked receptor protein signaling pathway	516	45	Ptpn1,Prkcz,Jade2,Ntrk2,Sulf2,Foxc1,Sh2b2,Tgfb1,Efemp1,Hck,Efnb3,Fgfr1,Jun,Wfikkn2,Ccl2,Smad6,Pilra,Figf,Bmp10,Mstn,Id1,Bmp4,Prlr,Sox9,Ctgf,Ltbp3,Gdf15,Megf8,Ddr2,Nppa,Csrnp1,Acvr1,Myoc,Gdf6,Csk,Egr1,Slc2a8,Ptk2b,Nrtn,Zyx,Smad9,Pdgfc,Acvrl1,Gdf10,Tgfb2	20.46	2.2	+	0.0105
positive regulation of cell development	531	44	Impact,Grn,Fn1,Jade2,Ntrk2,Actn3,Trib1,Aspa,Adamts1,Fgfr1,Mif,Acsl6,Adipoq,Star,Bmp10,Ccl5,Bmp4,Dab2,Vwc2,Megf8,Enpp2,Ccr2,Myoc,Gdf6,Enc1,Tlr2,Il5,Apoa1,Ankrd1,Il1b,Scn1b,Arsb,Fez1,Cxcl5,Kctd11,Ptk2b,Serpine2,Rtn4,Bcl6,Ace,Lrp8,Cpeb1,Man2a1,Cx3cl1	21.05	2.09	+	0.0487
positive regulation of cell differentiation	930	90	Impact,Grn,Por,Sfrp1,Fn1,Ptgs2,Cthrc1,Prkcz,Anxa1,Socs3,Jade2,Ntrk2,Actn3,H2-Aa,Trib1,Frzb,Foxc1,Aspa,Znf703,Tgfb1,Adamts1,Cd74,Fgfr1,Jun,Cebpd,Mif,Acsl6,Adipoq,Star,Hsf4,Bmp10,Ccl5,Bmp4,Sox9,Dab2,Ctgf,Adig,Ltbp3,Vwc2,Gdf15,Megf8,Ddr2,Enpp2,Ccr2,H2-DMa,Acvr1,Myoc,Tbx5,Gdf6,Flot1,Sfrp4,Enc1,Tlr2,Il5,Ccrn4l,Cmklr1,Apoa1,Apob,Ccl8,Ankrd1,Msr1,Il1b,Scn1b,Arsb,Fez1,Cxcl5,Adam8,Kctd11,Ptk2b,Clu,Serpine…	36.87	2.44	+	1.59e-10
regulation of cell development	891	68	Impact,Grn,Sfrp1,Fn1,Gpr56,Jade2,Ntrk2,Actn3,Trib1,F2,Frzb,Per2,Aspa,Tgfb1,Adamts1,Efemp1,Fgfr1,Olfm1,Ttpa,Mif,Eya1,Ptger3,Acsl6,Adipoq,Slamf8,Rapgef4,Star,Postn,Bmp10,Id1,Ccl5,Bmp4,Sox9,Dab2,Vwc2,Megf8,Plxnc1,Enpp2,Ccr2,Myoc,Gdf6,Enc1,Tlr2,Il5,Sema3f,Apoa1,Ankrd1,Il1b,Scn1b,Arsb,Fez1,Cxcl5,Slit3,Kctd11,Ptk2b,Lrp1,Serpine2,Rtn4,Bcl6,Lzts1,Ace,Lrp8,Cpeb1,Man2a1,Notch3,Sfrp2,Mt3,Cx3cl1	35.33	1.92	+	0.00287
positive regulation of cellular component organization	1151	91	Grn,Synpo2l,Fn1,Mmp9,Anxa1,Cd63,Prkcq,Ntrk2,Kmt2a,Srebf2,Sele,C3,Fcer1g,unassigned,Tac1,Lbp,Tgfb1,Adamts1,Efemp1,Hck,Lcp1,Fgfr1,Jun,Ccl2,Cldn1,Lrrc4b,Mif,Mmp3,Acsl6,Ighm,Igj,Wipf3,Rps6ka4,Nox4,Plcg2,Bmp10,Clstn3,Aurkb,Id1,Dock2,Bmp4,Sox9,Dab2,Ctgf,Gpm6a,Trem2,Gdf15,Megf8,Ddr2,C2,Icam1,Sirpa,Lcn2,Enpp2,Cxcl13,Myoc,Flot1,Serpine1,Sfrp4,Enc1,Il5,Synpo,Apoa1,Ccl8,Ccl11,Ankrd1,Nkd2,Wnt11,Kirrel,Il1b,S…	45.63	1.99	+	4.93e-06
protein complex subunit organization	981	69	Nol3,Fn1,Prkcz,Mmp9,Gchfr,Aldob,Kmt2a,Tcap,Hmox1,Gpx3,Foxc1,Mgst1,Cbr2,Tgfb1,Cd74,Olfm1,Tmem120a,Mid1ip1,Cldn1,Mif,Trim72,Adipoq,Ehd3,Hsf4,Mgp,Ccl5,Tspan4,Thbs4,Ric3,Prlr,Sox9,Dab2,Tnxb,Slc2a1,Glul,Cyp1b1,Ddr2,Dcxr,Lcn2,Lox,H2-DMa,Kcnv2,Flot1,Diaph1,Mat1a,Kcns3,Vwf,Col23a1,Pam,Atp6v0a4,Ahsg,Kctd11,Ptk2b,Clu,Rtn4,Fbp1,Itpr3,Fermt3,Serpinf2,Pdgfc,Sfrp2,Arg1,Acvrl1,P2rx4,Fgg,Gmnn,Cx3cl1,Fgb,Tgfb2	38.89	1.77	+	0.0379
positive regulation of macromolecule biosynthetic process	1528	97	Impact,Zfhx3,Esr1,Sfrp1,Zmiz1,C3ar1,Card11,Foxk1,Prkcq,Kmt2a,Plagl1,Srebf2,Soat1,Kmt2d,Cela1,F2,Foxc1,Fstl3,Thbs1,Lbp,Plac8,Creb3l2,Tgfb1,Fgfr1,Jun,Ccl2,Mafb,Smad6,Sbno2,Gck,Cebpd,Eya1,Rps6ka4,Nox4,Hsf4,Bmp10,Mstn,Aurkb,Hamp,Naa15,Ciita,Bmp4,Egr2,Sox9,Ctgf,Dab2,Epas1,Nfatc1,Cys1,Tirap,Cyp1b1,Csrnp1,Apoa2,Ccr2,Acvr1,Tbx5,Gdf6,Fzd1,Mapre3,Nr1d2,Per1,Akna,Tlr2,Il5,Il33,Egr1,Nr1h3,Pck1,Wnt11,Nr2f2,Pc…	60.58	1.6	+	0.0345
Unclassified	1887	39	Hist1h2ab,Hist1h2ab,Efemp2,Retnla,Pydc3,Ms4a6c,Hist1h2ab,Ces1c,Mpeg1,AI607873,Tmem150c,Nudt14,Klhdc7a,Krt80,Igkv14-126,Pcdhb20,Ms4a8,S100a6,Ces2e,Pcdha11,Tcrg-V6,C130026I21Rik,Hist1h2ab,Gm5424,Slc35e4,Lair1,Pcdhb9,Cfhr2,Kcng2,Hist1h2ab,Ighv12-3,Igkv12-89,Timd4,Klhl34,Hist1h2ab,Igkv4-91,Mlana,Pcdhb12,Hist1h2ab	74.81	0.52	-	0
sensory perception of smell	1111	1	Pde4a	44.05	< 0.2	-	8.86e-15
sensory perception of chemical stimulus	1212	2	Pde4a,Itpr3	48.05	< 0.2	-	3.67e-15
sensory perception	1581	28	Srrm4,Ptgs2,Iapp,Tac1,Pde4a,Piezo2,Fgfr1,Pcdh15,Alox5,Hsf4,Cnga3,Cntn5,Slc45a2,Epas1,Icam1,Ccr2,Penk,Il1rn,Diaph1,Atp6v0a4,Rbp4,Serpine2,Itpr3,Crym,Ace,Uchl1,Grm1,P2rx4	62.68	0.45	-	0.00273
GO molecular function complete	Mus musculus - REFLIST (22320)	#	Gene_id	expected	Fold Enrichment	+/-	P value
cholesterol transporter activity	13	6	Abcg1,Apoa4,Star,Apob,Apoa2,Apoa1	0.47	12.8	+	0.0297
lipid transporter activity	101	15	Gltp,Abcg1,Apoa4,Star,Apob,Slc27a5,Fabp1,Rbp4,Pctp,Apoa2,Apoa1,Atp8b4,Slc27a2,Slco2a1,Apom	3.64	4.12	+	0.0193
transporter activity	1164	71	Gltp,Atp6v0a4,Scn5a,Slc43a2,Lcn2,Slc41a2,Gabra3,Abcg1,Apoa4,Kcns3,Lat2,Slc17a7,Kcne4,Slc9a2,Star,Apob,Slc27a5,Ptk2b,Fabp1,Slc11a1,Rbp4,Kcnk1,Slc22a3,Clca1,Tmem37,Ucp1,Pctp,Mup3,Kcnv2,Abcb9,Cacna2d2,Gpm6a,Apoa2,Ptgds,Lat2,Abca6,Cnga3,Itpr3,Kcng2,Best3,Folr2,Slc2a1,Rhd,S100a6,Syp,Apoa1,Aqp8,Hpx,Rbp1,Nalcn,Ttpa,Kcnk13,Scn1b,Atp8b4,Gc,Slc2a8,Slc25a10,Rbp1,Slc27a2,Trpm2,Slc7a2,Slco2a1,Atp6v0e2,Scn4b,T…	41.98	1.69	+	0.0484
chemokine activity	38	14	Cx3cl1,Ccl2,Ccl9,Ccl12,Ccl8,Ccl11,Cxcl5,Cxcl16,Cxcl13,Cxcl14,Ccl7,Ccl6,Cxcl1,Ccl5	1.37	10.22	+	7.35e-07
chemokine receptor binding	49	14	Cx3cl1,Ccl2,Ccl9,Ccl12,Ccl8,Ccl11,Cxcl5,Cxcl16,Cxcl13,Cxcl14,Ccl7,Ccl6,Cxcl1,Ccl5	1.77	7.92	+	1.8e-05
cytokine receptor binding	275	30	Bmp10,Cx3cl1,Tgfb2,Il1rn,Ccl2,Ccl9,Mif,Crlf1,Mstn,Gdf15,Ecm1,Gdf10,Ccl12,Tgfb1,Gdf6,Lrg1,Figf,Ccl8,Ccl11,Cxcl5,Cxcl16,Cxcl13,Cxcl14,Smad6,Bmp4,Ccl7,Ccl6,Cxcl1,Il1b,Ccl5	9.92	3.02	+	0.000505
receptor binding	1489	132	Enpp1,Nov,Bmp10,Retnla,Fzd7,Efemp1,Vwf,Icam1,Plg,Fn1,Cx3cl1,Tgfb2,F2,Ighm,Slit3,Il1rn,Serpine2,Fpr1,Hck,Il17ra,Nppb,Ccl2,Ccl9,Lrrc4b,Tenc1,Ctgf,Kng2,Mif,Crlf1,Mstn,Wnt11,Esm1,Thbs1,Gdf15,Icosl,Apob,Lbp,Grn,Sfrp2,H2-Q6,Hspa1a,Ptk2b,Pilra,Thbs4,Fgb,Ecm1,Retn,Gdf10,Timp1,H2-Q7,Adipoq,Ccl12,Tac1,Il33,Tgfb1,Cthrc1,Gdf6,Lrg1,Flot1,Sema3f,Figf,Penk,Pdgfc,Igj,H2-Q10,Apoa2,Saa3,Ccl8,Ccl11,Fermt3,Nppa,Cntf…	53.7	2.46	+	7.39e-18
protein binding	7764	451	Pcbp1,Nqo1,Hp,Enpp1,Tnxb,Pydc3,Ptgs2,Pla2g2d,Dap,Nov,Pmepa1,Ano5,Sele,Per2,Bmp10,Retnla,Atp6v0a4,Nr2f2,Bhlhe40,Rapgef4,Fzd7,Scn5a,Efemp1,A2m,Lcn2,Vwf,Exoc3l2,Plg,Icam1,Nlrc3,Trib1,Fn1,Rab6b,Fbln2,Cyp1a1,Bag3,Cx3cl1,Tgfb2,F2,Kirrel,Ighm,Slamf7,Clu,Tbx5,Ccr2,Dym,Magee1,Slit3,Abcg1,Pla2g4a,Tspan17,Plcg2,Lrp8,Il1rn,Serpine2,C1qa,Fpr1,C4b,Amot,Ttll7,Apoa4,Ephx1,Mapre3,Gmnn,Mafb,Hck,Diap1,Myl4,Apoc2,Fo…	280.02	1.61	+	2.52e-31
binding	12136	595	Pcbp1,Nqo1,Hp,Enpp1,Tnxb,Gltp,Pydc3,Ptgs2,C1ra,Maff,Pla2g2d,Dap,Nov,Tmem163,Pmepa1,Ano5,Zmiz1,Pck1,Sele,Zfp36l2,Per2,Bmp10,Retnla,Atp6v0a4,Nr2f2,Bhlhe40,Rapgef4,Fzd7,Scn5a,Efemp1,A2m,Lcn2,Vwf,Exoc3l2,Plg,Icam1,Nlrc3,Trib1,Fn1,Rab6b,Fbln2,Cyp1a1,Mt2,Bag3,Cx3cl1,F13a1,Adap1,Tgfb2,Man2a1,F2,Sulf2,Cpb2,Cdo1,Kirrel,Ighm,R3hdm2,Slamf7,Clu,Tbx5,Ccr2,Dym,Magee1,Slit3,Abcg1,Pla2g4a,Aox3,Tspan17,Cpm,Plcg2,…	437.7	1.36	+	7.51e-27
G-protein coupled receptor binding	253	30	Fzd7,Cx3cl1,Ccl2,Ccl9,Wnt11,Hspa1a,Ccl12,Tac1,Cthrc1,Penk,Ccl8,Ccl11,Nppa,C3,Cxcl5,Ace,Cxcl16,Cxcl13,Cxcl14,Sfrp1,Edn3,Fzd1,Ccl7,Ccl6,Cxcl1,Myoc,Esr1,Uchl1,Ccl5,Rspo1	9.12	3.29	+	8.66e-05
cytokine activity	206	31	Bmp10,Cx3cl1,Tgfb2,Il1rn,Ccl2,Ccl9,Mif,Crlf1,Mstn,Gdf15,Grn,Gdf10,Timp1,Ccl12,Il33,Tgfb1,Gdf6,Ccl8,Ccl11,Spp1,Cxcl5,Cxcl16,Cxcl13,Cxcl14,Bmp4,Ccl7,Ccl6,Cxcl1,Il1b,Ccl5,Crlf2	7.43	4.17	+	2.03e-07
insulin-like growth factor binding	25	9	Nov,Ctgf,Esm1,Igfbp4,Igfbp6,Igfbp5,Crim1,Cyr61,Wisp2	0.9	9.98	+	0.00142
growth factor binding	131	22	Nov,Scn5a,A2m,Il1rn,Ctgf,Il3ra,Esm1,Thbs1,Igfbp4,Igfbp6,Nkd2,Igfbp5,Crim1,Ntrk2,Cxcl13,Acvrl1,Cyr61,Srpx2,Wisp2,Fgfr1,Ltbp2,Ltbp3	4.72	4.66	+	1.73e-05
fibronectin binding	29	10	Ctgf,Thbs1,Thbs4,Igfbp5,Fstl3,Comp,Myoc,Mmp9,Ctss,Tnc	1.05	9.56	+	0.000489
CCR chemokine receptor binding	32	10	Cx3cl1,Ccl2,Ccl9,Ccl12,Ccl8,Ccl11,Cxcl13,Ccl7,Ccl6,Ccl5	1.15	8.66	+	0.00119
extracellular matrix binding	52	13	Fbln2,Thbs1,Thbs4,Ecm1,Spp1,Cyr61,Smoc1,Lgals3,Bgn,Ctss,Tgfbi,Spock2,Gpr56	1.88	6.93	+	0.000286
heparin binding	141	35	Tnxb,Pla2g2d,Nov,Fn1,Slit3,Serpine2,Ccl2,Ctgf,Mstn,Thbs1,Apob,Postn,Thbs4,Adamts1,Ccl8,Col23a1,Gpnmb,Adamtsl5,Fbln7,Cxcl13,Sfrp1,Cyr61,Serpinc1,Selp,Bmp4,Ccl7,Adamts8,Itgam,Comp,Cfh,Wisp2,Fgfr1,Ltbp2,Ccl5,Rspo1	5.09	6.88	+	6.45e-15
anion binding	2490	147	Enpp1,Tnxb,Pla2g2d,Nov,Pck1,Sele,Nr2f2,Rapgef4,Nlrc3,Fn1,Rab6b,Adap1,Slit3,Abcg1,Pla2g4a,Aox3,Serpine2,Ttll7,Apoa4,Hck,Rasd2,Soat1,Fmo3,Pon1,Arl5c,Ccl2,Ctgf,Sik1,Mstn,Pah,Myof,Wnk1,Ehd3,Rab33a,Thbs1,Apob,Fmo2,Postn,Slc27a5,Adh1,Alb,Prkag2,Hspa1a,Ptk2b,Fabp1,Fasn,Thbs4,Fbp1,Mtr,Tkt,Pctp,Adipoq,Glul,Adamts1,Gpx3,Acsl6,Rab40b,Pam,Pygl,Alpk1,Abcb9,Anxa1,Rps6ka4,Tat,Igj,Gstm2,Apoa2,Dhcr24,Nudt16,Ptgds…	89.81	1.64	+	5.66e-06
ion binding	5182	286	Enpp1,Tnxb,Ptgs2,C1ra,Pla2g2d,Nov,Tmem163,Pck1,Zmiz1,Sele,Zfp36l2,Nr2f2,Rapgef4,Efemp1,Lcn2,Nlrc3,Fn1,Rab6b,Fbln2,Cyp1a1,Mt2,F13a1,Adap1,Man2a1,F2,Sulf2,Cpb2,Cdo1,Slit3,Abcg1,Pla2g4a,Aox3,Cpm,Lrp8,Ptgis,Serpine2,Rcn3,Ttll7,Apoa4,Haao,Hck,Myl4,Rasd2,Egr1,Emr1,Egr2,Usp2,Soat1,Mgp,Fmo3,Cybrd1,Pon1,Arl5c,Itgb2,Ccl2,Tenc1,Ctgf,Sik1,Cp,Mmp23,Epas1,Zscan20,Mstn,Mmp3,Pah,Myof,Loxl1,Wnk1,Alox5,Ehd3,Rab33a…	186.9	1.53	+	6.9e-12
glycosaminoglycan binding	182	42	Tnxb,Pla2g2d,Nov,Fn1,Slit3,Serpine2,Ccl2,Ctgf,Mstn,Thbs1,Apob,Postn,Thbs4,Adamts1,Trem2,Igj,Ccl8,Col23a1,Vit,Lyve1,Gpnmb,Adamtsl5,Fbln7,Cxcl13,Sfrp1,Cyr61,Serpinc1,Selp,Bmp4,Ccl7,Adamts8,Itgam,Comp,Tlr2,Bgn,Cfh,Wisp2,Fgfr1,Ltbp2,Ccl5,Rspo1,Spock2	6.56	6.4	+	3.47e-17
carbohydrate derivative binding	2079	121	Enpp1,Tnxb,Gltp,Pla2g2d,Nov,Pck1,Sele,Rapgef4,Vwf,Nlrc3,Fn1,Rab6b,Slit3,Abcg1,Lrp8,Serpine2,Ttll7,Hck,Rasd2,Arl5c,Itgb2,Ccl2,Ctgf,Sik1,Mstn,Wnk1,Ehd3,Rab33a,Thbs1,Chi3l1,Apob,Lbp,Postn,Slc27a5,Prkag2,Hspa1a,Ptk2b,Thbs4,Fbp1,Adipoq,Glul,Adamts1,Trem2,Acsl6,Rab40b,Tgfb1,Pygl,Alpk1,Abcb9,Rps6ka4,Igj,Nudt16,Ccl8,Abca6,Rab32,Cnga3,Col23a1,Ciita,Serpina1e,Vit,Synm,Mat1a,Lyve1,Ntrk2,Wee1,Gpnmb,Cps1,Adam…	74.98	1.61	+	0.000436
sulfur compound binding	234	40	Tnxb,Pla2g2d,Nov,Fn1,Slit3,Serpine2,Soat1,Ccl2,Ctgf,Mstn,Thbs1,Apob,Postn,Thbs4,Tkt,Adamts1,Gpx3,Gstm2,Ccl8,Col23a1,Mgst1,Gpnmb,Adamtsl5,Fbln7,Cxcl13,Sfrp1,Cyr61,Serpinc1,Selp,Bmp4,Ccl7,Adamts8,Itgam,Comp,Cfh,Wisp2,Fgfr1,Ltbp2,Ccl5,Rspo1	8.44	4.74	+	6.18e-12
cargo receptor activity	61	13	Enpp1,Cd163,Lrp8,Msr1,Lrp10,Cfi,Cd5l,Cxcl16,Susd2,Dab2,Ldlr,Tmprss13,Enpp2	2.2	5.91	+	0.0017
integrin binding	101	20	Nov,Vwf,Icam1,Fn1,Cx3cl1,Ctgf,Esm1,Thbs1,Thbs4,Fermt3,Gpnmb,Cib2,Cyr61,Actn1,Dab2,Tspan4,Adam8,Wisp2,Vcam1,Tgfbi	3.64	5.49	+	5.72e-06
protein complex binding	1009	76	Enpp1,Tnxb,Nov,Rapgef4,A2m,Vwf,Icam1,Fn1,Bag3,Cx3cl1,Mapre3,Myl4,Itgb2,Ctgf,Mif,Mmp3,Esm1,Thbs1,Slc27a5,H2-Q6,Ptk2b,Trim54,Thbs4,C8a,H2-Q7,Cebpa,Capg,Lrp1,Igj,H2-Q10,Tmod4,Cd63,Ccbe1,Rab32,Fermt3,Flnc,Ciita,Synm,Lcp1,Cd74,Gpnmb,Cps1,Synm,Fmn1,Actn3,Cib2,Syp,Acvrl1,Cyr61,Actn1,Fstl3,Lgals3,Ppp2r2a,Ptpn1,Dab2,Rtn4,Pcdh15,Comp,Podn,Tspan4,Dock2,Wipf3,H2-DMa,Adam8,Wisp2,Aldh1l1,Esr1,Ambp,Fgfr1,Vcam1,…	36.39	2.09	+	7.33e-06
macromolecular complex binding	1544	99	Enpp1,Tnxb,Nov,Rapgef4,A2m,Vwf,Icam1,Fn1,Bag3,Cx3cl1,Lrp8,Mapre3,Myl4,Egr1,Egr2,Msr1,Cys1,Pon1,Itgb2,Ctgf,Mif,Mmp3,Esm1,Thbs1,Cpeb1,Slc27a5,H2-Q6,Ptk2b,Fabp1,Trim54,Thbs4,C8a,H2-Q7,Cebpa,Bahd1,Plac8,Nfatc2,Sox9,Capg,Impact,Lrp1,Igj,H2-Q10,Tmod4,Cd63,Ccbe1,Apoa2,Rab32,Fermt3,Flnc,Ciita,Synm,Per1,Lcp1,Cd74,Gpnmb,Cps1,Synm,Fmn1,Actn3,Cib2,Nfatc1,Syp,Bcl6,Apoa1,Acvrl1,Jun,Cyr61,Smad6,Svep1,Srebf2,Act…	55.69	1.78	+	8.93e-05
cell adhesion molecule binding	181	26	Nov,Vwf,Icam1,Fn1,Cx3cl1,Itgb2,Ctgf,Esm1,Thbs1,Postn,Thbs4,Fgb,Fermt3,Gpnmb,Cib2,Cyr61,Fgg,Actn1,Dab2,Tspan4,P2rx4,Adam8,Wisp2,Fgfr1,Vcam1,Tgfbi	6.53	3.98	+	1.76e-05
serine-type endopeptidase inhibitor activity	120	23	A2m,Serpine2,Wfikkn2,Itih4,Itih2,Serpina3g,Crim1,Serpina1e,Spint2,Serpine1,Itih3,Serpina1c,Serpina3n,Serpinc1,Serpina3k,Wfdc2,Serpina1d,Slpi,Mug1,Serpinf2,Ambp,Serpina1b,Serping1	4.33	5.31	+	6.63e-07
endopeptidase inhibitor activity	183	30	A2m,Serpine2,Wfikkn2,Kng2,Fetub,Itih4,Itih2,Ahsg,Timp1,Serpina3g,Crim1,Serpina1e,Spint2,Serpine1,C3,Kng1,Itih3,Serpina1c,Serpina3n,Serpinc1,Serpina3k,Wfdc2,Serpina1d,Slpi,Mug1,Serpinf2,Ambp,Timp3,Serpina1b,Serping1	6.6	4.55	+	5.48e-08
endopeptidase regulator activity	189	31	A2m,Serpine2,Wfikkn2,Kng2,Fetub,Sfrp2,Itih4,Itih2,Ahsg,Timp1,Serpina3g,Crim1,Serpina1e,Spint2,Serpine1,C3,Kng1,Itih3,Serpina1c,Serpina3n,Serpinc1,Serpina3k,Wfdc2,Serpina1d,Slpi,Mug1,Serpinf2,Ambp,Timp3,Serpina1b,Serping1	6.82	4.55	+	2.49e-08
peptidase regulator activity	224	33	A2m,Fn1,Serpine2,1100001G20Rik,Wfikkn2,Kng2,Fetub,Sfrp2,Itih4,Itih2,Ahsg,Timp1,Serpina3g,Crim1,Serpina1e,Spint2,Serpine1,C3,Kng1,Itih3,Serpina1c,Serpina3n,Serpinc1,Serpina3k,Wfdc2,Serpina1d,Slpi,Mug1,Serpinf2,Ambp,Timp3,Serpina1b,Serping1	8.08	4.08	+	8.52e-08
enzyme regulator activity	878	60	A2m,Trib1,Fn1,Bag3,Adap1,Serpine2,Apoa4,Apoc2,1100001G20Rik,Wfikkn2,Lrrc4b,Kng2,Wnt11,Wnk1,Fetub,Sfrp2,Prkag2,Itih4,Itih2,Ahsg,Timp1,Tgfb1,Alpk1,Anxa1,Serpina3g,Apoa2,Crim1,Serpina1e,Spint2,Serpine1,C3,Sln,Kng1,Itih3,Serpina1c,Apoa1,Socs3,Jun,Rbp1,Rgn,Prkar2b,Cdkn2a,Serpina3n,Serpinc1,Serpina3k,Wfdc2,Rbp1,Ppp2r2a,Serpina1d,Gchfr,Slpi,Mug1,Podn,Dock2,Bgn,Serpinf2,Ambp,Timp3,Ccl5,Serpina1b,Serping1	31.67	1.89	+	0.00852
peptidase inhibitor activity	193	31	A2m,Serpine2,1100001G20Rik,Wfikkn2,Kng2,Fetub,Itih4,Itih2,Ahsg,Timp1,Serpina3g,Crim1,Serpina1e,Spint2,Serpine1,C3,Kng1,Itih3,Serpina1c,Serpina3n,Serpinc1,Serpina3k,Wfdc2,Serpina1d,Slpi,Mug1,Serpinf2,Ambp,Timp3,Serpina1b,Serping1	6.96	4.45	+	4.17e-08
enzyme inhibitor activity	376	45	A2m,Trib1,Serpine2,Apoc2,1100001G20Rik,Wfikkn2,Lrrc4b,Kng2,Wnk1,Fetub,Prkag2,Itih4,Itih2,Ahsg,Timp1,Anxa1,Serpina3g,Apoa2,Crim1,Serpina1e,Spint2,Serpine1,C3,Kng1,Itih3,Serpina1c,Apoa1,Socs3,Prkar2b,Cdkn2a,Serpina3n,Serpinc1,Serpina3k,Wfdc2,Serpina1d,Gchfr,Slpi,Mug1,Podn,Bgn,Serpinf2,Ambp,Timp3,Serpina1b,Serping1	13.56	3.32	+	2.24e-08
alcohol binding	93	17	Apoa4,Soat1,Osbp2,Star,Adh1,Rbp4,Pctp,Igj,Apoa2,Itpr3,Syp,Apoa1,Rbp1,Gc,Rbp1,Aldob,Comp,Apod	3.35	5.07	+	0.000283
protease binding	119	21	Lcn2,Vwf,Fn1,Hspa1a,Ecm1,Timp1,Flot1,Lrp1,Hspg2,Ccbe1,Casp12,Serpina1e,Serpine1,Serpina1c,Serpinc1,Serpina1d,Comp,Serpinf2,Ldlr,Timp3,Serpina1b	4.29	4.89	+	1.65e-05
enzyme binding	1823	118	Ptgs2,Sele,Atp6v0a4,Rapgef4,Scn5a,Lcn2,Vwf,Trib1,Fn1,Cyp1a1,Clu,Dym,Pla2g4a,Tspan17,Gmnn,Ephx1,Diap1,Apoc2,Rasd2,Egr1,Usp2,Egr2,Itgb2,Tenc1,Sik1,Epas1,Wnk1,Snai1,Apob,Sdf2l1,Parp4,Prlr,Alb,Prkag2,Hspa1a,Ptk2b,Adcyap1r1,Nkd2,Ecm1,Cyp2e1,Notch3,Timp1,Cebpa,Fez1,Acsl6,Zfhx3,Sox9,Pam,Tgfb1,Flot1,Lrp1,Rps6ka4,Gnb3,Hspg2,Gstm2,Ccbe1,Dhcr24,Cotl1,Inf2,Casp12,Hmox1,Clu,Tspan5,Serpina1e,Tnfrsf1b,Per1,Serp…	65.75	1.79	+	1.96e-06
steroid binding	96	14	Apoa4,Soat1,Osbp2,Star,Fabp1,Pygl,Hsd11b1,Apoa2,Syp,Apoa1,Gc,Comp,Esr1,Apod	3.46	4.04	+	0.0474
lipid binding	628	52	Gltp,Ptgs2,Nr2f2,Adap1,Pla2g4a,Apoa4,Apoc2,Soat1,Pon1,Osbp2,Myof,Thbs1,Star,Apob,Lbp,Alb,Fabp1,Rbp4,Pctp,Trem2,Pygl,Anxa1,Igj,Hsd11b1,Apoa2,Ptgds,Snx8,Itpr3,C3,Cps1,Clec4f,Syp,Apoa1,Stard10,Timd4,Rbp1,Ttpa,Gc,Trim72,Selp,Rbp1,Bdh1,Aldob,Esyt1,Dab2,Comp,Tlr2,F10,Snx10,Ncf1,Esr1,Apod,Apom	22.65	2.3	+	0.00016
glycoprotein binding	118	16	Pla2g2d,Vwf,Lrp8,Itgb2,Tgfb1,Serpina1e,Serpina1c,Selp,Serpina1d,Itgam,Comp,Cfh,Ldlr,Fgfr1,Ctss,Serpina1b	4.26	3.76	+	0.0293
growth factor activity	143	19	Nov,Bmp10,Efemp1,Tgfb2,Ctgf,Mstn,Gdf15,Thbs4,Gdf10,Timp1,Tgfb1,Gdf6,Figf,Pdgfc,Bmp4,Clec11a,Cxcl1,Nrtn,Wisp2	5.16	3.68	+	0.00594
carbohydrate binding	261	33	Enpp1,Sele,Man2a1,C4b,Siglec1,Stbd1,Fbp1,Tkt,Pam,Pygl,Clec10a,Cd207,Cd302,Cd209f,Clec12a,Lman1l,Clec4f,Susd2,Gck,Clec4d,Klra2,Selp,Slc2a8,Lgals3,Aldob,Clec11a,Man2b2,Lgals12,Cd209g,Cd209a,Gaa,Cd209d,Enpp2	9.41	3.51	+	3.81e-06
carboxylic acid binding	207	23	Pck1,Sele,Nr2f2,Fmo3,Pah,Thbs1,Alb,Fabp1,Mtr,Adipoq,Glul,Pam,Pygl,Tat,Ptgds,Tdo2,Mat1a,Cps1,Folr2,Timd4,Trim72,Selp,Gchfr	7.47	3.08	+	0.0101
organic acid binding	209	23	Pck1,Sele,Nr2f2,Fmo3,Pah,Thbs1,Alb,Fabp1,Mtr,Adipoq,Glul,Pam,Pygl,Tat,Ptgds,Tdo2,Mat1a,Cps1,Folr2,Timd4,Trim72,Selp,Gchfr	7.54	3.05	+	0.0118
calcium ion binding	568	58	Enpp1,C1ra,Pla2g2d,Efemp1,Fbln2,F2,Sulf2,Slit3,Pla2g4a,Lrp8,Rcn3,Myl4,Emr1,Mgp,Pon1,Mmp3,Ehd3,Efhd2,Thbs1,Mmp12,Cdh22,Nkd2,Thbs4,Clstn3,Notch3,Pam,Anxa1,Lrp1,Ccbe1,Itpr3,Lcp1,Cps1,Fbln7,Actn3,Cib2,S100a6,Pcdhb14,Rgn,Smoc1,Svep1,S100a4,Efemp2,Actn1,Epdr1,Pcdh15,Comp,Amy1,F10,Tpt1,Kcnip1,Adam8,Megf8,Mmp19,Ldlr,Ltbp2,Ltbp3,Spock2,Enpp2	20.49	2.83	+	1.18e-08
metal ion binding	3328	195	Enpp1,Ptgs2,C1ra,Pla2g2d,Tmem163,Pck1,Zmiz1,Zfp36l2,Nr2f2,Efemp1,Lcn2,Fn1,Fbln2,Cyp1a1,Mt2,F13a1,Man2a1,F2,Sulf2,Cpb2,Cdo1,Slit3,Pla2g4a,Aox3,Cpm,Lrp8,Ptgis,Rcn3,Apoa4,Haao,Myl4,Egr1,Emr1,Egr2,Usp2,Mgp,Cybrd1,Pon1,Itgb2,Tenc1,Sik1,Cp,Mmp23,Epas1,Zscan20,Mmp3,Pah,Loxl1,Wnk1,Alox5,Ehd3,Efhd2,Snai1,Thbs1,Mt3,Agmo,Cyp1b1,Cpeb1,Postn,Mmp12,Adh1,Prlr,Alb,Cdh22,Smad9,Nkd2,Rnf44,Trim54,Fah,Cfi,Thbs4,Clca…	120.03	1.62	+	8.95e-09
cation binding	3414	203	Enpp1,Ptgs2,C1ra,Pla2g2d,Tmem163,Pck1,Zmiz1,Zfp36l2,Nr2f2,Efemp1,Lcn2,Fn1,Fbln2,Cyp1a1,Mt2,F13a1,Man2a1,F2,Sulf2,Cpb2,Cdo1,Slit3,Pla2g4a,Aox3,Cpm,Lrp8,Ptgis,Rcn3,Apoa4,Haao,Myl4,Egr1,Emr1,Egr2,Usp2,Mgp,Cybrd1,Pon1,Itgb2,Tenc1,Sik1,Cp,Mmp23,Epas1,Zscan20,Mmp3,Pah,Loxl1,Wnk1,Alox5,Ehd3,Efhd2,Snai1,Thbs1,Mt3,Agmo,Cyp1b1,Cpeb1,Postn,Mmp12,Adh1,Prlr,Alb,Prkag2,Cdh22,Smad9,Nkd2,Rnf44,Trim54,Fah,Cfi,Thb…	123.13	1.65	+	6.54e-10
protein homodimerization activity	765	67	Hp,Enpp1,Ptgs2,Nr2f2,Bhlhe40,Lcn2,Vwf,Tgfb2,Abcg1,Apoa4,Apoc2,Thrsp,Pon1,Pah,Adh1,Fasn,Slc11a1,C1qb,Eno2,Tkt,Tlr13,Adipoq,Cebpa,Acsl6,Gpd1,Tgfb1,Pygl,Gdf6,Abcb9,Anxa1,Figf,Pdgfc,Igj,Gstm2,Apoa2,Nudt16,Col23a1,Hmox1,Mat1a,Maob,Ntrk2,Mgst1,Npr3,Maf,Actn3,Plvap,Cib2,Myh7,S100a6,Asns,Jun,Cebpd,Cidea,Bhlhe41,Actn1,Bmp4,Pdxk,Fzd1,Serpinf2,Abat,Crym,Ambp,Fgfr1,Ccl5,Cd209d,Id1,Nr4a1	27.59	2.43	+	1.81e-07
protein dimerization activity	1182	87	Hp,Enpp1,Ptgs2,Ano5,Nr2f2,Bhlhe40,Lcn2,Vwf,Tgfb2,Abcg1,Apoa4,Apoc2,Thrsp,Pon1,Itgb2,Epas1,Crlf1,Pah,Hist2h2ac,Adh1,H2-Q6,Fasn,Slc11a1,Rbp4,C1qb,Eno2,Tkt,H2-Q7,Tlr13,Adipoq,Cebpa,Acsl6,Sox9,Gpd1,Tgfb1,Pygl,Gdf6,Abcb9,Anxa1,Flot1,Figf,Pdgfc,Igj,H2-Q10,Gstm2,Apoa2,Nudt16,Col23a1,Hmox1,H2-Aa,Mat1a,Hpse,Maob,Ntrk2,Mgst1,Npr3,H2-Ab1,Maf,Actn3,Plvap,Cxcl13,Cib2,Myh7,S100a6,Asns,Jun,Cebpd,Cidea,Bhlhe41,S…	42.63	2.04	+	1.4e-06
identical protein binding	1268	105	Nqo1,Hp,Enpp1,Pydc3,Ptgs2,Nr2f2,Bhlhe40,Lcn2,Vwf,Fn1,Tgfb2,Ighm,Abcg1,Apoa4,Diap1,Apoc2,Usp2,Thrsp,Pon1,Mstn,Pah,Adh1,Alb,Fasn,Slc11a1,Fbp1,C1qb,Eno2,Acy3,Tkt,Tlr13,Adipoq,Cebpa,Glul,Acsl6,Gpd1,Tgfb1,Pygl,Gdf6,Abcb9,Anxa1,Figf,Pdgfc,Igj,Gstm2,Apoa2,Nudt16,Snx8,Col23a1,Hmox1,Lyz1,Serpina1e,Aldh2,Mat1a,Lcp1,Maob,Ntrk2,Mgst1,Npr3,Serpina1c,Maf,Actn3,Plvap,Cldn1,Cib2,Myh7,Slc2a1,S100a6,Syp,Apoa1,Sfrp…	45.73	2.3	+	1.35e-11
oxidoreductase activity	751	60	Nqo1,Ptgs2,Aldh1a7,Cyp1a1,Cdo1,Aox3,Ptgis,Haao,Fmo3,Cybrd1,Akr1c13,Cp,Fads1,Loxl1,Pah,Alox5,Akr1b8,Agmo,Cyp1b1,Fmo2,Adh1,Fasn,Cyp2e1,Dcxr,Scd1,Gpx3,Gpd1,Pam,Hsd11b1,Dhcr24,Hmox1,Tdo2,Cbr2,Nox4,Cyp2b10,Lox,Aldh2,Fmo5,Hpd,Maob,Mgst1,Sod3,Uox,Sdr42e1,Vat1,Frrs1,Akr1c6,Htatip2,Por,Ch25h,Bdh1,Gstt1,Cyb5r3,Crym,Aldh1l1,Pir,Ncf1,Vcam1,Cygb,Dio2	27.09	2.22	+	5.16e-05
catalytic activity	5427	250	Nqo1,Hp,Nagpa,Mettl11b,Enpp1,Plcxd3,Ptgs2,C1ra,Pla2g2d,2810007J24Rik,Gstm6,Pck1,Atp6v0a4,Mgat3,Aldh1a7,Plbd2,Efemp1,Enpp6,Plg,Cyp1a1,F13a1,Tgfb2,Man2a1,F2,Sulf2,Cpb2,Cdo1,Ctsz,Ugt2b1,Abcg1,Lonrf1,Pla2g4a,Aox3,Cpm,Plcg2,Ptgis,Ces2e,Lipa,Ttll7,Elovl6,Haao,Ephx1,Hck,Egr2,Usp2,Soat1,Fmo3,Acer2,Cybrd1,Pon1,Akr1c13,Ppp1r3e,Tenc1,Sik1,Cp,Mmp23,Fads1,Mif,Mmp3,Fkbp11,Pah,Loxl1,Wnk1,Plbd1,Alox5,Akr1b8,Klhl…	195.73	1.28	+	0.0256
Unclassified	1859	36	C1qc,Col8a1,Dkk3,Vsig4,Mlana,Emb,Lilrb4,Apoc1,Lilrb3,C7,Cd68,Upk1b,Ism1,Cfp,Pcdhb9,Upk3b,Ninj1,Cidec,Ly9,Pdpn,Cfhr2,Fgl1,C130026I21Rik,Gm5424,C9,Cst6,Mpzl3,Lect1,Mpeg1,Col12a1,Lair1,Slc35e4,Ms4a6c,Cntn5,Ildr2,Laptm5	67.05	0.54	-	0
odorant binding	456	1	Mup3	16.45	< 0.2	-	0.0033
GO cellular component complete	Mus musculus - REFLIST (22320)	#	Gene_id	expected	Fold Enrichment	+/-	P value
spherical high-density lipoprotein particle	7	6	Clu,Apoc2,Pon1,Apoa2,Clu,Apoa1,Apom	0.25	23.77	+	0.000348
high-density lipoprotein particle	23	8	Clu,Apoa4,Apoc2,Pon1,Apoa2,Saa3,Clu,Apoa1,Apom	0.83	9.64	+	0.00317
plasma lipoprotein particle	35	12	Clu,Apoa4,Apoc2,Msr1,Pon1,Apoc1,Apob,Apoa2,Saa3,Clu,Apoa1,Ldlr,Apom	1.26	9.51	+	1.22e-05
lipoprotein particle	35	12	Clu,Apoa4,Apoc2,Msr1,Pon1,Apoc1,Apob,Apoa2,Saa3,Clu,Apoa1,Ldlr,Apom	1.26	9.51	+	1.22e-05
protein-lipid complex	37	12	Clu,Apoa4,Apoc2,Msr1,Pon1,Apoc1,Apob,Apoa2,Saa3,Clu,Apoa1,Ldlr,Apom	1.33	8.99	+	2.23e-05
extracellular region part	3624	339	Pcbp1,Nqo1,Hp,Enpp1,Tnxb,Gltp,C1qc,C1ra,Nov,Pck1,Sele,Bmp10,Retnla,Atp6v0a4,Plbd2,Efemp1,A2m,Enpp6,Lcn2,Vwf,Icam1,Plg,Fn1,Fbln2,Cx3cl1,F13a1,Tgfb2,Man2a1,F2,Sulf2,Cpb2,Kirrel,Ctsz,Ighm,Clu,Slit3,Col8a1,Cpm,Plcg2,Lrp8,Fam65a,Tmem106a,Ptgis,Il1rn,Serpine2,C1qa,C4b,Ces2e,Lipa,Apoa4,Haao,Apoc2,Dkk3,Spn,1100001G20Rik,Mgp,Msr1,Cys1,Prrc2a,Vsig4,Cybrd1,Pon1,Itgb2,Nppb,Ccl2,Ccl9,Lat2,Ctgf,Ppl,Cp,Lilrb4,H…	130.7	2.59	+	1.37e-64
extracellular region	4173	359	Pcbp1,Nqo1,Hp,Enpp1,Tnxb,Gltp,C1qc,C1ra,Pla2g2d,Nov,Pck1,Sele,Bmp10,Retnla,Cd163,Atp6v0a4,Plbd2,Efemp1,A2m,Enpp6,Lcn2,Vwf,Icam1,Plg,Fn1,Fbln2,Cx3cl1,F13a1,Tgfb2,Man2a1,F2,Sulf2,Cpb2,Kirrel,Ctsz,Ighm,Clu,Slit3,Col8a1,Cpm,Plcg2,Lrp8,Fam65a,Tmem106a,Ptgis,Il1rn,Serpine2,C1qa,C4b,Ces2e,Lipa,Apoa4,Haao,Apoc2,Dkk3,Spn,1100001G20Rik,Mgp,Msr1,Cys1,Prrc2a,Vsig4,Cybrd1,Pon1,Itgb2,Nppb,Ccl2,Ccl9,Lat2,Wfikkn…	150.5	2.39	+	2.73e-60
extracellular space	1387	207	Hp,Enpp1,Tnxb,C1qc,C1ra,Sele,Bmp10,Retnla,Efemp1,A2m,Lcn2,Icam1,Plg,Fn1,Cx3cl1,F13a1,Tgfb2,Man2a1,F2,Sulf2,Cpb2,Ctsz,Ighm,Clu,Slit3,Cpm,Lrp8,Ptgis,Il1rn,Serpine2,C4b,Ces2e,Apoa4,Apoc2,Dkk3,Spn,1100001G20Rik,Mgp,Msr1,Pon1,Nppb,Ccl2,Ccl9,Ctgf,Cp,H2-Eb1,Kng2,Mif,Crlf1,Apoc1,Mstn,Mmp3,Wnt11,Plbd1,Alox5,Thbs1,Klhl34,Chi3l1,Gdf15,Vwc2,Apob,Grn,Lbp,Postn,Fetub,Sfrp2,Alb,Igfbp4,Hspa1a,Prkag2,Sfrp4,Ces1c,…	50.02	4.14	+	3.52e-66
fibrinogen complex	7	5	Fn1,Thbs1,Fgb,Fgg,Serpinf2	0.25	19.8	+	0.00837
MHC class II protein complex	9	6	H2-Eb1,H2-Aa,Cd74,H2-Ab1,H2-DMa,H2-DMb1	0.32	18.48	+	0.00148
MHC protein complex	25	9	H2-Eb1,H2-Q6,H2-Q7,H2-Q10,H2-Aa,Cd74,H2-Ab1,H2-DMa,H2-DMb1	0.9	9.98	+	0.00057
plasma membrane protein complex	453	41	Scn5a,Ighm,Magee1,Kcns3,Itgb2,H2-Eb1,Kcne4,Vwc2,Tspan32,H2-Q6,Ptk2b,Kcnk1,C8a,H2-Q7,Kcnv2,Flot1,Cacna2d2,Gnb3,H2-Q10,Card11,Itgax,Nox4,H2-Aa,Cntfr,Cd74,H2-Ab1,C9,Olfm1,Scn1b,Dab2,Itgam,Grm1,Scn4b,Tlr2,H2-DMa,Kcnip1,Adam8,Ncf1,Vcam1,H2-DMb1,Fcer1g	16.34	2.51	+	0.000179
plasma membrane part	2316	149	Enpp1,Ptgs2,Sele,Atp6v0a4,Rapgef4,Scn5a,Slc43a2,Vwf,Icam1,Plg,Fn1,Kirrel,Ighm,Slamf7,Ccr2,Magee1,Gabra3,Abcg1,Tspan17,Lrp8,Ptgis,Serpine2,Amot,Kcns3,Hck,Diap1,Emr1,Spn,Cybrd1,Itgb2,Il17ra,Lat2,Emb,Ppl,Cp,H2-Eb1,Kcne4,Myof,Ehd3,Thbs1,Icosl,Vwc2,Cpeb1,Tnfrsf23,Tspan32,Slc27a5,H2-Q6,Hspa1a,Ptk2b,Tmem150c,Adcyap1r1,Nkd2,Pilra,Synpo,Ppap2c,Kcnk1,Fgb,Slc22a3,C8a,Clca1,Clstn3,Arc,Upk1b,Notch3,Eno2,Acy3,…	83.53	1.78	+	3.98e-09
plasma membrane	4466	256	Enpp1,Ptgs2,Ano5,Sele,Cd163,Atp6v0a4,Rapgef4,Fzd7,Slc43a2,Scn5a,Enpp6,Vwf,Icam1,Plg,Slc41a2,Fn1,Bag3,Cx3cl1,Adap1,Sulf2,Kirrel,Ighm,Slamf7,Ccr2,Magee1,Gabra3,Abcg1,Tspan17,Cpm,Plcg2,Lrp8,Ptgis,Serpine2,Fpr1,Amot,Kcns3,Mal,Hck,Diap1,Cd300ld,Rasd2,Emr1,Spn,Ubqln2,Msr1,Cys1,Cybrd1,Itgb2,Il17ra,Lat2,Lrrc4b,Tenc1,Emb,Ppl,Cp,Il3ra,Cmklr1,Lilrb4,H2-Eb1,Kcne4,Myof,Alox5,Ehd3,Siglec1,Rab33a,Thbs1,Vwc2,Ico…	161.07	1.59	+	2.57e-12
cell part	14646	622	Pcbp1,Nqo1,Hp,Nagpa,Enpp1,Mettl11b,Tnxb,Gltp,Pydc3,Ptgs2,Maff,Pla2g2d,Nov,Tmem163,Pmepa1,Gstm6,Ano5,Zmiz1,Pck1,Sele,Zfp36l2,Per2,Bmp10,Cd163,Atp6v0a4,Nr2f2,Bhlhe40,Rapgef4,Fzd7,Slc43a2,Aldh1a7,Scn5a,Plbd2,Efemp1,Enpp6,Lcn2,Vwf,Exoc3l2,Plg,Icam1,Slc41a2,Nlrc3,Trib1,Fn1,Rab6b,Cyp1a1,Adig,Bag3,Cx3cl1,F13a1,Adap1,Tgfb2,Man2a1,Sulf2,Cdo1,Kirrel,Ctsz,Ighm,R3hdm2,Slamf7,Krt80,Ugt2b1,Clu,Tbx5,Ccr2,Dym,Ma…	528.23	1.18	+	5.03e-10
cell	14652	624	Pcbp1,Nqo1,Hp,Nagpa,Enpp1,Mettl11b,Tnxb,Gltp,Pydc3,Ptgs2,Maff,Pla2g2d,Nov,Tmem163,Pmepa1,Gstm6,Ano5,Zmiz1,Pck1,Sele,Zfp36l2,Per2,Bmp10,Cd163,Atp6v0a4,Nr2f2,Bhlhe40,Rapgef4,Fzd7,Slc43a2,Aldh1a7,Scn5a,Plbd2,Efemp1,Enpp6,Lcn2,Vwf,Exoc3l2,Plg,Icam1,Slc41a2,Nlrc3,Trib1,Fn1,Rab6b,Cyp1a1,Adig,Bag3,Cx3cl1,F13a1,Adap1,Tgfb2,Man2a1,Sulf2,Cdo1,Kirrel,Ctsz,Ighm,R3hdm2,Slamf7,Krt80,Ugt2b1,Clu,Tbx5,Ccr2,Dym,Ma…	528.44	1.18	+	1.73e-10
membrane	9079	407	Pcbp1,Nagpa,Enpp1,Pydc3,Ptgs2,Tmem163,Pmepa1,Ano5,Sele,Cd163,Atp6v0a4,Rapgef4,Fzd7,Slc43a2,Scn5a,Enpp6,Vwf,Itpripl2,Plg,Icam1,Slc41a2,Fn1,Rab6b,Cyp1a1,Adig,Bag3,Cx3cl1,Adap1,Man2a1,Sulf2,Kirrel,Ighm,Slamf7,Clu,Ccr2,Dym,Magee1,Slit3,Lrrn4cl,Gabra3,Abcg1,Tspan17,Cpm,Plcg2,Ms4a6d,Lrp8,Tmem106a,Ptgis,Serpine2,Fpr1,Amot,Elovl6,Kcns3,Haao,Mal,Ephx1,Hck,Diaph1,Cd300ld,Rasd2,Emr1,Spn,Ubqln2,Soat1,Msr1,Fm…	327.45	1.24	+	1.15e-05
cell periphery	4579	264	Enpp1,Ptgs2,Ano5,Sele,Cd163,Atp6v0a4,Rapgef4,Fzd7,Slc43a2,Scn5a,Enpp6,Vwf,Exoc3l2,Icam1,Plg,Slc41a2,Fn1,Bag3,Cx3cl1,Adap1,Sulf2,Kirrel,Ighm,Slamf7,Ccr2,Magee1,Gabra3,Abcg1,Tspan17,Cpm,Plcg2,Lrp8,Ptgis,Serpine2,Fpr1,Amot,Kcns3,Mal,Hck,Diap1,Cd300ld,Rasd2,Emr1,Usp2,Spn,Ubqln2,Msr1,Cys1,Cybrd1,Itgb2,Cnksr1,Il17ra,Lat2,Lrrc4b,Tenc1,Ctgf,Emb,Ppl,Cp,Il3ra,Cmklr1,Lilrb4,H2-Eb1,Kcne4,Myof,Alox5,Ehd3,Sigl…	165.15	1.6	+	3.38e-13
membrane part	6735	320	Nagpa,Enpp1,Ptgs2,Tmem163,Pmepa1,Ano5,Sele,Cd163,Atp6v0a4,Rapgef4,Fzd7,Slc43a2,Scn5a,Enpp6,Vwf,Itpripl2,Icam1,Plg,Slc41a2,Fn1,Adig,Cx3cl1,Man2a1,Kirrel,Ighm,Slamf7,Ccr2,Magee1,Gabra3,Lrrn4cl,Abcg1,Tspan17,Cpm,Ms4a6d,Lrp8,Tmem106a,Ptgis,Serpine2,Fpr1,Amot,Elovl6,Kcns3,Mal,Ephx1,Hck,Diap1,Cd300ld,Emr1,Spn,Soat1,Msr1,Fmo3,Cys1,Acer2,Cybrd1,Itgb2,Tmem176a,Il17ra,Mlana,Lat2,Lrrc4b,Emb,Slc17a7,Ppl,Cp,M…	242.91	1.32	+	5.78e-06
very-low-density lipoprotein particle	18	7	Apoa4,Apoc2,Apoc1,Apob,Apoa2,Apoa1,Apom	0.65	10.78	+	0.00655
triglyceride-rich lipoprotein particle	18	7	Apoa4,Apoc2,Apoc1,Apob,Apoa2,Apoa1,Apom	0.65	10.78	+	0.00655
blood microparticle	124	44	Hp,C1qc,C1ra,Plg,Fn1,F13a1,F2,Ighm,Clu,C4b,Apoa4,Pon1,Cp,Kng2,Alb,Hspa1a,Fgb,Itih4,C8a,Itih2,C1qb,Ahsg,Tgfb1,Cfb,Igj,Apoa2,Cluh,Cd5l,C3,Kng1,Cib2,Slc2a1,Apoa1,Hpx,C9,Fgg,Serpina3n,Gc,Serpinc1,Serpina3k,Serpinf2,Cfh,Ambp,Tmprss13,Serping1	4.47	9.84	+	9.27e-26
basement membrane	103	16	Efemp1,Fn1,Tgfb2,Col8a1,Spn,Loxl1,Vwc2,Alb,Thbs4,Timp1,Adamts1,Hspg2,Smoc1,Timp3,Tgfbi,Tnc	3.71	4.31	+	0.00218
proteinaceous extracellular matrix	339	54	Tnxb,Nov,Efemp1,Vwf,Fn1,Fbln2,Tgfb2,Slit3,Col8a1,Spn,Ctgf,Mmp3,Wnt11,Loxl1,Vwc2,Postn,Mmp12,Alb,Thbs4,Ecm1,Timp1,Adamts1,Tgfb1,Cthrc1,Hspg2,Ccbe1,Lox,Vit,Hpse,Adamtsl5,Fbln7,Sfrp1,Cyr61,Smoc1,Lect1,Cilp,Efemp2,Bmp4,Lgals3,Adamts8,Col12a1,Comp,Podn,Bgn,Tnfrsf11b,Wisp2,Myoc,Mmp19,Timp3,Mmp9,Tgfbi,Ltbp3,Spock2,Tnc	12.23	4.42	+	5.73e-16
extracellular matrix	398	67	Tnxb,Nov,Efemp1,Vwf,Fn1,Fbln2,Tgfb2,F2,Clu,Slit3,Col8a1,Serpine2,Spn,Mgp,Ctgf,Mmp23,Mmp3,Wnt11,Loxl1,Thbs1,Vwc2,Postn,Mmp12,Alb,Thbs4,Ecm1,Ahsg,Timp1,Adamts1,Tgfb1,Cthrc1,Cfp,Hspg2,Ccbe1,Cluh,Lox,Vit,Serpine1,Hpse,Adamtsl5,Sod3,Fbln7,Sfrp1,Cyr61,Smoc1,Lect1,Cilp,Efemp2,Bmp4,Lgals3,Aebp1,Slpi,Adamts8,Col12a1,Comp,Podn,Bgn,Tnfrsf11b,Wisp2,Myoc,Mmp19,Timp3,Mmp9,Tgfbi,Ltbp2,Ltbp3,Spock2,Tnc	14.35	4.67	+	1.39e-21
extracellular matrix component	132	19	Tnxb,Efemp1,Fn1,Tgfb2,Col8a1,Spn,Loxl1,Vwc2,Alb,Thbs4,Timp1,Adamts1,Hspg2,Adamtsl5,Smoc1,Col12a1,Timp3,Tgfbi,Tnc	4.76	3.99	+	0.000747
caveola	89	13	Ptgs2,Sele,Scn5a,Lrp8,Ptgis,Hck,Myof,Adcyap1r1,Flot1,Hmox1,Plvap,Slc2a1,Ldlr	3.21	4.05	+	0.0371
membrane region	1086	69	Ptgs2,Sele,Atp6v0a4,Rapgef4,Scn5a,Icam1,Fn1,Kirrel,Magee1,Gabra3,Lrp8,Ptgis,Mal,Hck,Diap1,Cys1,Cybrd1,Itgb2,Lat2,Kcne4,Myof,Ehd3,Cpeb1,Slc27a5,Hspa1a,Ptk2b,Adcyap1r1,Nkd2,Synpo,Kcnk1,Clstn3,Arc,Upk1b,Eno2,Acy3,C5ar1,Anxa1,Flot1,Lrp1,Car11,Lat2,Cnga3,Hmox1,Nox4,Tnfrsf1b,Cntfr,Pdpn,Hpse,Ntrk2,Plvap,Ace,Cldn1,Ptger3,Slc2a1,Syp,Aqp8,Olfm1,Prkar2b,Prkcz,Dab2,Csk,Grm1,Tlr2,Cldn1,Srpx2,Ldlr,Nfam1,Ap1s2,…	39.17	1.76	+	0.00701
whole membrane	1624	103	Enpp1,Ptgs2,Tmem163,Pmepa1,Sele,Atp6v0a4,Rapgef4,Scn5a,Icam1,Fn1,Kirrel,Magee1,Gabra3,Lrp8,Ptgis,Mal,Hck,Diaph1,Cys1,Cybrd1,Itgb2,Lat2,Slc17a7,Cp,H2-Eb1,Kcne4,Myof,Ehd3,Cpeb1,Slc27a5,Hspa1a,Ptk2b,Slc11a1,Adcyap1r1,Nkd2,Synpo,Kcnk1,Clca1,Clstn3,Arc,Upk1b,Eno2,Acy3,Acsl6,Pam,C5ar1,Abcb9,Anxa1,Flot1,Lrp1,Cd63,Car11,Lat2,Rab32,Cnga3,Snx8,Hmox1,Itpr3,Nox4,Vps13c,Tnfrsf1b,Cntfr,Pdpn,Hpse,Maob,Ntrk2,Anp…	58.57	1.76	+	3.1e-05
membrane raft	314	29	Ptgs2,Sele,Scn5a,Icam1,Kirrel,Lrp8,Ptgis,Mal,Hck,Cys1,Itgb2,Lat2,Myof,Ptk2b,Adcyap1r1,Flot1,Car11,Lat2,Hmox1,Tnfrsf1b,Hpse,Plvap,Slc2a1,Prkar2b,Prkcz,Csk,Tlr2,Ldlr,Nfam1,Fcer1g	11.32	2.56	+	0.00806
membrane microdomain	314	29	Ptgs2,Sele,Scn5a,Icam1,Kirrel,Lrp8,Ptgis,Mal,Hck,Cys1,Itgb2,Lat2,Myof,Ptk2b,Adcyap1r1,Flot1,Car11,Lat2,Hmox1,Tnfrsf1b,Hpse,Plvap,Slc2a1,Prkar2b,Prkcz,Csk,Tlr2,Ldlr,Nfam1,Fcer1g	11.32	2.56	+	0.00806
external side of plasma membrane	313	32	Vwf,Plg,Icam1,Ighm,Slamf7,Ccr2,Abcg1,Serpine2,Amot,Emr1,Spn,Thbs1,Icosl,Tnfrsf23,Fgb,Anxa1,Itgax,H2-Aa,Pdpn,Cd74,Anpep,H2-Ab1,Folr2,Ace,Fgg,Selp,Lgals3,Itgam,Tlr2,Ldlr,Vcam1,Fcer1g	11.29	2.83	+	0.000325
side of membrane	487	39	Vwf,Plg,Icam1,Ighm,Slamf7,Ccr2,Abcg1,Serpine2,Amot,Hck,Emr1,Spn,Thbs1,Icosl,Tnfrsf23,Ptk2b,Fgb,Anxa1,Gnb3,Itgax,H2-Aa,Pdpn,Cd74,Anpep,H2-Ab1,Folr2,Ace,S100a6,Fgg,Selp,Lgals3,Ptpn1,Csk,Itgam,Tlr2,Kcnip1,Ldlr,Vcam1,Fcer1g	17.56	2.22	+	0.00644
cell surface	819	82	Enpp1,Bmp10,Scn5a,Vwf,Icam1,Plg,Cx3cl1,Tgfb2,Sulf2,Ighm,Slamf7,Clu,Ccr2,Abcg1,Cpm,Serpine2,Amot,Apoa4,Emr1,Spn,Itgb2,Mif,Thbs1,Icosl,Tnfrsf23,Tspan32,Lbp,Prlr,H2-Q6,Sfrp4,Adcyap1r1,Fgb,Clstn3,H2-Q7,Adipoq,Pam,Tgfb1,C5ar1,Anxa1,Havcr2,Pdgfc,H2-Q10,Cd63,Itgax,Col23a1,Ciita,Clu,H2-Aa,Ly9,Pdpn,Cd74,Ntrk2,Anpep,H2-Ab1,Clec12a,Folr2,Plvap,Ace,Cldn1,Ptger3,Apoa1,Acvrl1,Sfrp1,Arsb,Fgg,Selp,Lgals3,Fzd1,It…	29.54	2.78	+	3.64e-13
lysosome	434	44	Enpp1,Atp6v0a4,Plbd2,Ctsz,Lipa,Hck,Cp,H2-Eb1,Plbd1,Tmem150c,Slc11a1,Dram1,Cd68,Abcb9,Anxa1,Flot1,Lrp1,Cd63,Nppa,H2-Aa,Hpse,Cd74,Anpep,Naaa,Mt1,Ace,Arsb,Acp5,Slc2a8,Dpp7,Aldob,Epdr1,Man2b2,H2-DMa,Tpcn1,P2rx4,Adam8,Gaa,Ldlr,Il1b,H2-DMb1,Ctss,Napsa,Laptm5	15.65	2.81	+	2.45e-06
lytic vacuole	434	44	Enpp1,Atp6v0a4,Plbd2,Ctsz,Lipa,Hck,Cp,H2-Eb1,Plbd1,Tmem150c,Slc11a1,Dram1,Cd68,Abcb9,Anxa1,Flot1,Lrp1,Cd63,Nppa,H2-Aa,Hpse,Cd74,Anpep,Naaa,Mt1,Ace,Arsb,Acp5,Slc2a8,Dpp7,Aldob,Epdr1,Man2b2,H2-DMa,Tpcn1,P2rx4,Adam8,Gaa,Ldlr,Il1b,H2-DMb1,Ctss,Napsa,Laptm5	15.65	2.81	+	2.45e-06
vacuole	1025	67	Enpp1,Tmem163,Pmepa1,Atp6v0a4,Plbd2,Tgfb2,Ctsz,Abcg1,Lipa,Hck,Cp,H2-Eb1,Plbd1,Ehd3,Tmem150c,Slc11a1,Adcyap1r1,Dram1,Cd68,Kcnk1,Srpx,Arc,Tlr13,Abcb9,Anxa1,Flot1,Lrp1,Havcr2,Cd63,Rab32,Snx8,Glb1l2,Nppa,H2-Aa,Hpse,Cd74,Ntrk2,Anpep,Naaa,Mt1,H2-Ab1,Ace,Arsb,Ttpa,Acp5,Prkcz,Slc2a8,Dpp7,Ptpn1,Aldob,Epdr1,Man2b2,Ptprn,H2-DMa,Tpt1,Tpcn1,P2rx4,Adam8,Gaa,Ldlr,Il1b,Snx10,Vcam1,H2-DMb1,Ctss,Napsa,Laptm5	36.97	1.81	+	0.00387
organelle	11932	547	Pcbp1,Nqo1,Hp,Nagpa,Enpp1,Mettl11b,Tnxb,Gltp,Pydc3,Ptgs2,C1qc,C1ra,Maff,Nov,Tmem163,Pmepa1,Ano5,Zmiz1,Pck1,Sele,Zfp36l2,Per2,Bmp10,Atp6v0a4,Nr2f2,Bhlhe40,Rapgef4,Scn5a,Plbd2,Efemp1,Enpp6,Lcn2,Vwf,Plg,Icam1,Trib1,Fn1,Rab6b,Fbln2,Cyp1a1,Adig,Bag3,Adap1,Tgfb2,Man2a1,F2,Sulf2,Cpb2,Kirrel,Ctsz,R3hdm2,Krt80,Ugt2b1,Clu,Tbx5,Dym,Magee1,Slit3,Abcg1,Pla2g4a,Col8a1,Cpm,Plcg2,Lrp8,Fam65a,Tmem106a,Ptgis,Il1rn…	430.34	1.27	+	5.22e-14
intracellular part	12520	514	Pcbp1,Nqo1,Hp,Nagpa,Enpp1,Mettl11b,Gltp,Pydc3,Ptgs2,Maff,Pla2g2d,Nov,Tmem163,Pmepa1,Gstm6,Ano5,Zmiz1,Pck1,Sele,Zfp36l2,Per2,Bmp10,Atp6v0a4,Nr2f2,Bhlhe40,Rapgef4,Aldh1a7,Scn5a,Plbd2,Efemp1,Lcn2,Vwf,Exoc3l2,Plg,Nlrc3,Trib1,Fn1,Rab6b,Cyp1a1,Adig,Bag3,Cx3cl1,F13a1,Adap1,Tgfb2,Man2a1,Sulf2,Cdo1,Kirrel,Ctsz,Ighm,R3hdm2,Krt80,Ugt2b1,Clu,Tbx5,Dym,Magee1,Slit3,Abcg1,Pla2g4a,Col8a1,Aox3,Plcg2,Lrp8,Fam65a,P…	451.55	1.14	+	0.00561
intracellular	12662	526	Pcbp1,Nqo1,Hp,Nagpa,Enpp1,Mettl11b,Tnxb,Gltp,Pydc3,Ptgs2,Maff,Pla2g2d,Nov,Tmem163,Pmepa1,Gstm6,Ano5,Zmiz1,Pck1,Sele,Zfp36l2,Per2,Bmp10,Atp6v0a4,Nr2f2,Bhlhe40,Rapgef4,Aldh1a7,Scn5a,Plbd2,Efemp1,Lcn2,Vwf,Exoc3l2,Plg,Nlrc3,Trib1,Fn1,Rab6b,Cyp1a1,Adig,Bag3,Cx3cl1,F13a1,Adap1,Tgfb2,Man2a1,Sulf2,Cdo1,Kirrel,Ctsz,Ighm,R3hdm2,Krt80,Ugt2b1,Clu,Tbx5,Dym,Magee1,Slit3,Abcg1,Pla2g4a,Col8a1,Aox3,Plcg2,Lrp8,Fam…	456.67	1.15	+	0.000462
membrane-bounded organelle	11068	520	Pcbp1,Nqo1,Hp,Nagpa,Enpp1,Mettl11b,Tnxb,Gltp,Pydc3,Ptgs2,C1qc,C1ra,Maff,Nov,Tmem163,Pmepa1,Ano5,Zmiz1,Pck1,Zfp36l2,Per2,Atp6v0a4,Nr2f2,Bhlhe40,Scn5a,Plbd2,Efemp1,Enpp6,Lcn2,Vwf,Plg,Icam1,Trib1,Fn1,Rab6b,Fbln2,Cyp1a1,Adig,Adap1,Tgfb2,Man2a1,F2,Sulf2,Cpb2,Kirrel,Ctsz,R3hdm2,Ugt2b1,Clu,Tbx5,Dym,Magee1,Slit3,Abcg1,Pla2g4a,Col8a1,Cpm,Plcg2,Fam65a,Tmem106a,Ptgis,Il1rn,Serpine2,C1qa,Ces2e,C4b,Rcn3,Amot,…	399.18	1.3	+	8.28e-15
cytoplasmic part	6602	341	Nqo1,Hp,Nagpa,Enpp1,Ptgs2,Maff,Tmem163,Pmepa1,Ano5,Pck1,Sele,Bmp10,Atp6v0a4,Bhlhe40,Rapgef4,Scn5a,Plbd2,Lcn2,Vwf,Exoc3l2,Fn1,Rab6b,Cyp1a1,Bag3,Cx3cl1,Tgfb2,Man2a1,Sulf2,Cdo1,Kirrel,Ctsz,Ighm,Clu,Dym,Slit3,Magee1,Abcg1,Pla2g4a,Aox3,Plcg2,Ptgis,Serpine2,Rcn3,Ces2e,Amot,Lipa,Elovl6,Mrpl52,Kcns3,Haao,Mal,Ephx1,Mapre3,Hck,Myl4,Usp2,Synpo2l,Ubqln2,Soat1,Mgp,Msr1,Fmo3,Cys1,Thrsp,Acer2,Cnksr1,Nppb,Hspa1b…	238.11	1.43	+	1.19e-11
cytoplasm	9884	457	Pcbp1,Nqo1,Hp,Nagpa,Enpp1,Mettl11b,Gltp,Pydc3,Ptgs2,Maff,Pla2g2d,Nov,Tmem163,Pmepa1,Gstm6,Ano5,Zmiz1,Pck1,Sele,Zfp36l2,Per2,Bmp10,Atp6v0a4,Bhlhe40,Rapgef4,Aldh1a7,Scn5a,Plbd2,Efemp1,Lcn2,Vwf,Exoc3l2,Nlrc3,Trib1,Fn1,Rab6b,Cyp1a1,Adig,Bag3,Cx3cl1,F13a1,Adap1,Tgfb2,Man2a1,Sulf2,Cdo1,Kirrel,Ctsz,Ighm,Krt80,Clu,Tbx5,Dym,Magee1,Slit3,Abcg1,Pla2g4a,Aox3,Plcg2,Fam65a,Ptgis,Il1rn,Serpine2,Ces2e,Rcn3,Amot,…	356.48	1.28	+	9.68e-10
extracellular exosome	2539	234	Pcbp1,Nqo1,Hp,Tnxb,Gltp,C1qc,C1ra,Pck1,Atp6v0a4,Plbd2,Efemp1,Enpp6,Lcn2,Vwf,Icam1,Plg,Fn1,Fbln2,Man2a1,F2,Cpb2,Kirrel,Ctsz,Clu,Col8a1,Cpm,Plcg2,Fam65a,Tmem106a,Il1rn,C1qa,C4b,Lipa,Apoa4,Haao,Apoc2,Spn,Mgp,Cys1,Prrc2a,Vsig4,Cybrd1,Pon1,Itgb2,Lat2,Ppl,Cp,Lilrb4,H2-Eb1,Kng2,Mif,Pah,Myof,Hist2h2ac,Akr1b8,Thbs1,Chi3l1,Gdf15,Icosl,Apob,Parp4,Grn,Lbp,Psma8,Fetub,Alb,H2-Q6,Fabp1,Igfbp6,Fasn,C7,Mettl7a1,F…	91.57	2.56	+	4.16e-39
extracellular vesicle	2552	236	Pcbp1,Nqo1,Hp,Tnxb,Gltp,C1qc,C1ra,Pck1,Atp6v0a4,Plbd2,Efemp1,Enpp6,Lcn2,Vwf,Icam1,Plg,Fn1,Fbln2,Man2a1,F2,Cpb2,Kirrel,Ctsz,Clu,Col8a1,Cpm,Plcg2,Fam65a,Tmem106a,Il1rn,Serpine2,C1qa,C4b,Lipa,Apoa4,Haao,Apoc2,Spn,Mgp,Cys1,Prrc2a,Vsig4,Cybrd1,Pon1,Itgb2,Lat2,Ppl,Cp,Lilrb4,H2-Eb1,Kng2,Mif,Pah,Myof,Hist2h2ac,Akr1b8,Thbs1,Chi3l1,Gdf15,Icosl,Apob,Parp4,Grn,Lbp,Psma8,Fetub,Alb,H2-Q6,Fabp1,Igfbp6,Fasn,C7,M…	92.04	2.56	+	9.21e-40
vesicle	3417	282	Pcbp1,Nqo1,Hp,Tnxb,Gltp,C1qc,C1ra,Tmem163,Ano5,Pck1,Atp6v0a4,Plbd2,Efemp1,Enpp6,Lcn2,Vwf,Icam1,Plg,Fn1,Rab6b,Fbln2,Tgfb2,Man2a1,F2,Cpb2,Kirrel,Ctsz,Clu,Pla2g4a,Col8a1,Cpm,Plcg2,Fam65a,Tmem106a,Il1rn,Serpine2,C1qa,C4b,Amot,Lipa,Apoa4,Haao,Hck,Apoc2,Spn,Ubqln2,Mgp,Msr1,Cys1,Prrc2a,Vsig4,Cybrd1,Pon1,Itgb2,Ccl2,Mlana,Slc7a8,Slc17a7,Ppl,Cp,Lilrb4,H2-Eb1,Kng2,Mif,Pah,Myof,Loxl1,Hist2h2ac,Akr1b8,Ehd3,Th…	123.24	2.29	+	3.68e-40
extracellular organelle	2558	236	Pcbp1,Nqo1,Hp,Tnxb,Gltp,C1qc,C1ra,Pck1,Atp6v0a4,Plbd2,Efemp1,Enpp6,Lcn2,Vwf,Icam1,Plg,Fn1,Fbln2,Man2a1,F2,Cpb2,Kirrel,Ctsz,Clu,Col8a1,Cpm,Plcg2,Fam65a,Tmem106a,Il1rn,Serpine2,C1qa,C4b,Lipa,Apoa4,Haao,Apoc2,Spn,Mgp,Cys1,Prrc2a,Vsig4,Cybrd1,Pon1,Itgb2,Lat2,Ppl,Cp,Lilrb4,H2-Eb1,Kng2,Mif,Pah,Myof,Hist2h2ac,Akr1b8,Thbs1,Chi3l1,Gdf15,Icosl,Apob,Parp4,Grn,Lbp,Psma8,Fetub,Alb,H2-Q6,Fabp1,Igfbp6,Fasn,C7,M…	92.26	2.56	+	1.35e-39
neuronal cell body	604	44	Nqo1,Nov,Rapgef4,Tgfb2,Lrp8,Serpine2,Ccl2,Star,Apob,Cpeb1,Ptk2b,Eno2,Glul,Tac1,Pam,Tgfb1,Lrp1,Penk,Gpm6a,Enc1,Cnga3,Itpr3,Tnfrsf1b,Ntrk2,Arg1,Ric3,Ptger3,Acvrl1,Olfm1,Prkar2b,Prkcz,Trpm2,Ncdn,Rtn4,Grm1,Ptprn,Sncg,P2rx4,Kcnip1,Ncf1,Esr1,Cygb,Uchl1,Apod	21.78	2.02	+	0.0167
somatodendritic compartment	821	56	Nqo1,Nov,Rapgef4,Tgfb2,Kirrel,Clu,Magee1,Lrp8,Serpine2,Ccl2,Osbp2,Mmp3,Alox5,Star,Apob,Cpeb1,Ptk2b,Synpo,Eno2,Fez1,Glul,Tac1,Pam,Tgfb1,Lrp1,Penk,Gnb3,Gpm6a,Enc1,Cnga3,Itpr3,Clu,Tnfrsf1b,Ntrk2,Arg1,Ric3,Ptger3,Acvrl1,Olfm1,Prkar2b,Prkcz,Srebf2,Actn1,Trpm2,Ncdn,Gchfr,Rtn4,Grm1,Ptprn,Sncg,P2rx4,Kcnip1,Ncf1,Esr1,Cygb,Uchl1,Apod	29.61	1.89	+	0.00776
cell body	678	49	Nqo1,Nov,Rapgef4,Tgfb2,Lrp8,Serpine2,Hspa1b,Ccl2,Mmp3,Star,Apob,Cpeb1,Ptk2b,Eno2,Glul,Tac1,Pam,Tgfb1,Lrp1,Penk,Gnb3,Gpm6a,Enc1,Cnga3,Itpr3,Tnfrsf1b,Ntrk2,Arg1,Ric3,Ptger3,Acvrl1,Rbp1,Olfm1,Prkar2b,Prkcz,Rbp1,Trpm2,Ncdn,Rtn4,Grm1,Ptprn,Sncg,Tlr2,P2rx4,Kcnip1,Ncf1,Esr1,Cygb,Uchl1,Apod	24.45	2	+	0.00672
endoplasmic reticulum	1472	100	Hp,Ptgs2,Ano5,Scn5a,Vwf,Cyp1a1,Sulf2,Ctsz,Clu,Pla2g4a,Ptgis,Rcn3,Ces2e,Elovl6,Mal,Ephx1,Soat1,Mgp,Fmo3,Ccl2,Mlana,Mmp23,Fads1,Fkbp11,Thbs1,Chi3l1,Agmo,Cyp1b1,Apob,Fmo2,Sdf2l1,Stbd1,Slc27a5,Alb,H2-Q6,Ces1c,Adcyap1r1,Thbs4,Clstn3,Srpx,Cyp2e1,Plin1,Tkt,H2-Q7,Adipoq,Scd1,Glul,Acsl6,Pigs,Abcb9,Pld4,H2-Q10,Hsd11b1,Dhcr24,Ptgds,Casp12,Creb3l2,Hmox1,Cidec,Lyz1,Cds1,Itpr3,Nox4,Clu,Cyp2b10,Serpina1e,Fmo5,H…	53.09	1.88	+	1.7e-06
endomembrane system	3386	187	Hp,Nagpa,Ptgs2,Tmem163,Pmepa1,Ano5,Sele,Atp6v0a4,Bhlhe40,Scn5a,Vwf,Rab6b,Cyp1a1,Tgfb2,Man2a1,Sulf2,Ctsz,Clu,Dym,Abcg1,Pla2g4a,Ptgis,Serpine2,Rcn3,Ces2e,Elovl6,Kcns3,Mal,Ephx1,Hck,Soat1,Mgp,Fmo3,Acer2,Ccl2,Mlana,Ctgf,Slc17a7,Mmp23,H2-Eb1,Fads1,Fkbp11,Loxl1,Alox5,Ehd3,Thbs1,Chi3l1,Mt3,Agmo,Cyp1b1,Apob,Fmo2,Sdf2l1,Postn,Stbd1,Plagl1,Slc27a5,Alb,H2-Q6,Ces1c,Igfbp6,Fasn,Slc11a1,Adcyap1r1,Thbs4,Cd68,Kc…	122.12	1.53	+	1.5e-06
neuron projection	1111	68	Ptgs2,Nov,Rapgef4,Bag3,Tgfb2,Kirrel,Clu,Magee1,Lrp8,Diap1,Ccl2,Osbp2,Lrrc4b,Slc17a7,Mmp3,Alox5,Star,Cpeb1,Ptk2b,Adcyap1r1,Synpo,Eno2,Fez1,Glul,Tac1,Pam,Tgfb1,Lrp1,Penk,Gnb3,Gpm6a,Cnga3,Itpr3,Clu,Tnfrsf1b,Ntrk2,Arg1,Ric3,Ptger3,Syp,Acvrl1,Rbp1,Olfm1,Prkar2b,Prkcz,Scn1b,Gc,S100a4,Srebf2,Actn1,Rbp1,Fstl3,Trpm2,Ncdn,Fzd1,Gchfr,Rtn4,Grm1,Ptprn,Sncg,Nrtn,P2rx4,Kcnip1,Abat,Myoc,Ncf1,Esr1,Cygb,Uchl1,Apod	40.07	1.7	+	0.0265
intrinsic component of plasma membrane	1309	77	Enpp1,Scn5a,Slc43a2,Icam1,Ccr2,Tspan17,Kcns3,Spn,Itgb2,Il17ra,Lat2,Emb,Cp,Kcne4,Icosl,Vwc2,Tnfrsf23,Tspan32,Ptk2b,Tmem150c,Pilra,Ppap2c,Kcnk1,Slc22a3,C8a,Clca1,Upk1b,Notch3,Kcnv2,Pam,Lrp1,Lrrn4,Cd63,Cd207,Lat2,Itgax,Cnga3,Itpr3,Nox4,Tspan5,Sirpa,Tnfrsf1b,Cntfr,Cd74,Ntrk2,Best3,Gpnmb,Folr2,Pcdhb12,Cldn1,Slc2a1,Rhd,Acvrl1,Aqp8,C9,Olfm1,Kcnk13,Scn1b,Enpp5,Slc2a8,Tapbp,Dab2,Slc7a2,Slco2a1,Itgam,Grm1,…	47.21	1.63	+	0.0285
intrinsic component of membrane	5757	269	Nagpa,Enpp1,Tmem163,Pmepa1,Ano5,Sele,Cd163,Atp6v0a4,Fzd7,Slc43a2,Scn5a,Enpp6,Itpripl2,Icam1,Slc41a2,Adig,Cx3cl1,Man2a1,Kirrel,Ighm,Slamf7,Ccr2,Gabra3,Lrrn4cl,Abcg1,Tspan17,Cpm,Ms4a6d,Lrp8,Tmem106a,Ptgis,Fpr1,Amot,Elovl6,Kcns3,Mal,Ephx1,Cd300ld,Emr1,Spn,Soat1,Msr1,Fmo3,Acer2,Cybrd1,Itgb2,Tmem176a,Il17ra,Lat2,Lrrc4b,Emb,Slc17a7,Cp,Mmp23,Il3ra,Cmklr1,Lilrb4,H2-Eb1,Fads1,Kcne4,Fkbp11,Myof,Tmem14a,Sig…	207.63	1.3	+	0.0011
integral component of membrane	5614	261	Nagpa,Enpp1,Tmem163,Pmepa1,Ano5,Sele,Cd163,Atp6v0a4,Fzd7,Slc43a2,Scn5a,Itpripl2,Icam1,Slc41a2,Adig,Cx3cl1,Man2a1,Kirrel,Ighm,Slamf7,Ccr2,Gabra3,Lrrn4cl,Abcg1,Tspan17,Ms4a6d,Lrp8,Tmem106a,Ptgis,Fpr1,Amot,Elovl6,Kcns3,Mal,Ephx1,Cd300ld,Emr1,Spn,Soat1,Msr1,Fmo3,Acer2,Cybrd1,Itgb2,Tmem176a,Il17ra,Lat2,Lrrc4b,Emb,Slc17a7,Mmp23,Il3ra,Cmklr1,Lilrb4,H2-Eb1,Fads1,Kcne4,Fkbp11,Myof,Tmem14a,Siglec1,Agmo,Vwc…	202.48	1.29	+	0.00271
Unclassified	1514	11	Mgat3,Mt2,Akr1c13,Pcdhb9,Tdo2,Zfp275,Cfhr2,Gm5424,Cdk18,Tob2,Pcdhb20	54.6	0.2	-	0
HEART DOWNREGULATED
GO biological process complete	Mus musculus - REFLIST (22320)	#	Gene_id	expected	Fold Enrichment	+/-	P value
regulation of microtubule cytoskeleton organization	139	11	Snca,Ect2,Gda,Tpx2,Cav3,Ccnf,Rgs2,Cenpe,Stmn4,Ckap2,Kif11	1.78	6.18	+	0.0191
regulation of cellular process	9949	167	Hist1h3b,Trim10,Trim59,Snca,Birc5,Ccl24,Fbn2,Neto2,Ramp1,F2rl3,Wsb1,Oas3,Bpgm,Clk1,Bnip3l,Kif23,Arntl,Npas2,Prom1,Rnf207,Slitrk6,Hemgn,Kel,Rsad2,Nusap1,Schip1,Ndrg4,Hmgb2,Rps6kl1,Gpr37l1,Hopx,Olfr78,Tet1,Ect2,Wfdc1,Mmp13,Wdfy1,Mycn,Tfdp2,Cxadr,Itgb6,Lamb1,Prc1,Gda,Spsb4,Kcna1,Tpx2,Mdk,Aqp1,Hcn2,Arl4c,Eln,Slc39a10,Irf7,Tspan15,Cav3,Isg15,Aqp4,Cd226,Vash1,Ccdc88c,Sox4,Bcl6b,Ezh2,Leo1,Cldn5,Aplnr,Cd…	127.48	1.31	+	0.0145
regulation of biological process	10353	177	Hist1h3b,Trim10,Trim59,Snca,Birc5,Ccl24,Fbn2,Neto2,Ramp1,F2rl3,Wsb1,Oas3,Bpgm,Clk1,Bnip3l,Kif23,Arntl,Npas2,Prom1,Rnf207,Slitrk6,Hemgn,Kel,Rsad2,Nusap1,Schip1,Ndrg4,Hmgb2,Tfrc,Rps6kl1,Gpr37l1,Hopx,Olfr78,Tet1,Ect2,Wfdc1,Mmp13,Wdfy1,Mycn,Tfdp2,Cxadr,Itgb6,Lamb1,Prc1,Gda,Spsb4,Kcna1,Tpx2,Mdk,Aqp1,Hcn2,Arl4c,Eln,Slc39a10,Irf7,Tspan15,Cav3,Isg15,Aqp4,Cd226,Spon2,Vash1,Fabp7,Ccdc88c,Sox4,Bcl6b,Ezh2,Tn…	132.66	1.33	+	0.000769
biological regulation	10873	185	Hist1h3b,Trim10,Trim59,Snca,Birc5,Ccl24,Fbn2,Neto2,Ramp1,F2rl3,Wsb1,Oas3,Bpgm,Clk1,Bnip3l,Kif23,Arntl,Npas2,Prom1,Rnf207,Slitrk6,Hemgn,Kel,Rsad2,Nusap1,Schip1,Ndrg4,Hmgb2,Tfrc,Rps6kl1,Aqp7,Gpr37l1,Hopx,Olfr78,Tet1,Ect2,Wfdc1,Mmp13,Wdfy1,Mycn,Tfdp2,Cxadr,Itgb6,Lamb1,Prc1,Gda,Spsb4,Kcna1,Tpx2,Mdk,Aqp1,Hcn2,Arl4c,Eln,Slc39a10,Irf7,Tspan15,Cav3,Isg15,Aqp4,Cd226,Spon2,Vash1,Fabp7,Ccdc88c,Sox4,Bcl6b,Ez…	139.32	1.33	+	0.000298
cell cycle	1035	32	Birc5,Kif23,Smc4,Nusap1,Ect2,Tfdp2,Prc1,Tpx2,Mis18bp1,Cep55,Vash1,Sox4,Ezh2,Cdkn3,Top2a,Mki67,E2f2,Ube2c,Ccndbp1,Esco2,Ccnf,Psme3,Mlf1,Aspm,Rgs2,Ing4,Meig1,Bub1b,Cenpe,Ckap2,Kif20b,Kif11	13.26	2.41	+	0.0373
single-organism cellular process	10981	183	Pvrl3,Trim10,Trim59,Snca,Birc5,Ccl24,Ramp1,F2rl3,Wsb1,Fut2,Bpgm,Ift81,Bnip3l,Kif23,Arntl,Smc4,Prom1,Col4a5,Slitrk6,Hemgn,Kel,Col6a1,Rsad2,Nusap1,Ogdhl,Col4a1,Col11a1,Schip1,Ndrg4,Hmgb2,Tfrc,Rps6kl1,Aqp7,Gpr37l1,Hopx,Olfr78,Frem2,Tet1,Pcdh12,Ect2,Mmp13,Yipf3,Col5a3,Mycn,Tfdp2,Cxadr,Pxdn,Itgb6,Lamb1,Prc1,Gda,Spsb4,Kcna1,Tpx2,Mdk,Aqp1,Hcn2,Arl4c,Eln,Slc39a10,Mis18bp1,Tspan15,Cav3,Ddc,Serpinh1,Aqp4,C…	140.71	1.3	+	0.00259
single-organism process	12383	200	Pvrl3,Trim10,Trim59,Snca,Ccl24,Birc5,Fbn2,Ramp1,F2rl3,Wsb1,Slc48a1,Fut2,Bpgm,Ift81,Bnip3l,Kif23,Arntl,Smc4,Npas2,Prom1,Col4a5,Slitrk6,Hemgn,Kel,Col6a1,Rsad2,Nusap1,Ogdhl,Col11a1,Col4a1,Schip1,Ndrg4,Hmgb2,Tfrc,Rps6kl1,Aqp7,Gpr37l1,Hopx,Olfr78,Frem2,Tet1,Pcdh12,Ect2,Mmp13,Yipf3,Adhfe1,Col5a3,Mycn,Tfdp2,Cxadr,Pcdh18,Pxdn,Itgb6,Lamb1,Prc1,Gda,Spsb4,Kcna1,Tpx2,Mdk,Aqp1,Hcn2,Arl4c,Eln,Slc39a10,Mis18bp1…	158.67	1.26	+	0.00297
cellular process	13456	210	Pvrl3,Hist1h3b,Trim10,Trim59,Snca,Ccl24,Birc5,Ramp1,F2rl3,Wsb1,Fut2,Bpgm,Clk1,Ift81,Bnip3l,Kif23,Arntl,Smc4,Npas2,Prom1,Col4a5,Slitrk6,Hemgn,Kel,Col6a1,Rsad2,Nusap1,Ogdhl,Col11a1,Col4a1,Schip1,Ndrg4,Hmgb2,Tfrc,Kctd3,Rps6kl1,Aqp7,Gpr37l1,Hopx,Olfr78,Frem2,Tet1,Pcdh12,Ect2,Mmp13,Klhdc8a,Yipf3,Col5a3,Mycn,Tfdp2,Cxadr,Pxdn,Itgb6,Lamb1,Prc1,Gda,Spsb4,Kcna1,Tpx2,Mdk,Aqp1,Hcn2,Arl4c,Eln,Slc39a10,Mis18bp…	172.42	1.22	+	0.0169
regulation of multicellular organismal process	2596	67	Ccl24,Fbn2,Arntl,Prom1,Rnf207,Slitrk6,Hemgn,Kel,Rsad2,Ndrg4,Hmgb2,Tfrc,Gpr37l1,Hopx,Olfr78,Ect2,Mmp13,Mycn,Cxadr,Kcna1,Aqp1,Hcn2,Irf7,Cav3,Isg15,Aqp4,Cd226,Spon2,Vash1,Bcl6b,Tnnt1,Leo1,Ezh2,Cldn5,Fam101b,Pcp4,Ctnnbip1,Cx3cr1,Bhlhb9,Drd2,Kcne1,Asb4,Tia1,Map4k4,Akap5,Mllt4,Aspm,Nrk,Adora2a,Casq1,Rgs2,Foxs1,Apln,Cd109,Cd83,Sparc,Thy1,Slitrk4,Ret,Pim1,Pdk4,Mfap4,Ppp1r16b,Kif20b,Mmp2,Kcnj2,Hbb-b2	33.26	2.01	+	0.000133
regulation of biological quality	3123	75	Trim10,Birc5,Snca,Ccl24,Fbn2,F2rl3,Bpgm,Bnip3l,Arntl,Prom1,Rnf207,Slitrk6,Kel,Schip1,Hmgb2,Tfrc,Aqp7,Olfr78,Mmp13,Cxadr,Kcna1,Aqp1,Hcn2,Eln,Slc39a10,Cav3,Isg15,Aqp4,Ccdc88c,Sox4,Ezh2,Aplnr,Rhag,Ube2c,Kcnip2,Slc4a1,Ctnnbip1,Cx3cr1,Pde1c,Gypa,Irs1,Bhlhb9,Drd2,Kcne1,Arhgap18,Map4k4,Nts,Akap5,Adipor1,Mllt4,Fech,Aspm,Adora2a,Casq1,Rgs2,Angptl4,Apln,Agtpbp1,Lrat,Thy1,Slitrk4,Ret,Tmx1,Nnt,Pcdh17,Pim1,Hm…	40.02	1.87	+	0.000296
animal organ development	2677	61	Pvrl3,Trim10,Fbn2,Bpgm,Prom1,Slitrk6,Kel,Rsad2,Col11a1,Col4a1,Schip1,Ndrg4,Hmgb2,Tfrc,Hopx,Frem2,Pcdh12,Mmp13,Mycn,Cxadr,Lamb1,Kcna1,Mdk,Aqp1,Eln,Cav3,Serpinh1,Adam19,Fabp7,Sox4,Bcl6b,Ezh2,Top2a,Mki67,Rhag,Fam101b,Ctnnbip1,Cx3cr1,Irs1,Drd2,Esco2,Ccnf,Mlf1,Mllt4,Col4a4,Hist1h1b,Fech,Aspm,Cd109,Agtpbp1,Sparc,Thy1,Cd8a,Ret,Adamtsl2,Bik,Ptpla,Itm2a,Alas2,Mmp2,Hbb-b2	34.3	1.78	+	0.0441
anatomical structure development	4634	96	Pvrl3,Trim10,Trim59,Birc5,Fbn2,Ramp1,Bpgm,Ift81,Arntl,Prom1,Slitrk6,Hemgn,Kel,Rsad2,Col11a1,Col4a1,Schip1,Ndrg4,Hmgb2,Tfrc,Gpr37l1,Hopx,Frem2,Tet1,Pcdh12,Ect2,Mmp13,Mycn,Cxadr,Pcdh18,Lamb1,Kcna1,Mdk,Aqp1,Eln,Cav3,Serpinh1,Adam19,Vash1,Fabp7,Sox4,Bcl6b,Leo1,Ezh2,Cldn5,Aplnr,Top2a,Gfra3,Mki67,Rhag,Fam101b,Pcp4,Kcnip2,Ctnnbip1,Cx3cr1,Irs1,Bhlhb9,Drd2,Kcne1,Esco2,Ccnf,Dok4,Map4k4,Mlf1,Akap5,Mllt4,Col…	59.38	1.62	+	0.00256
developmental process	4917	100	Pvrl3,Trim10,Trim59,Birc5,Fbn2,Ramp1,Bpgm,Ift81,Arntl,Prom1,Slitrk6,Hemgn,Kel,Col6a1,Rsad2,Col4a1,Col11a1,Schip1,Ndrg4,Hmgb2,Tfrc,Gpr37l1,Hopx,Frem2,Tet1,Pcdh12,Ect2,Mmp13,Yipf3,Mycn,Cxadr,Pcdh18,Lamb1,Kcna1,Mdk,Aqp1,Eln,Cav3,Serpinh1,Adam19,Vash1,Fabp7,Sox4,Bcl6b,Ezh2,Leo1,Cldn5,Aplnr,Top2a,Gfra3,Mki67,Rhag,Fam101b,Pcp4,Kcnip2,Ctnnbip1,Cx3cr1,Irs1,Bhlhb9,Drd2,Kcne1,Esco2,Ccnf,Dok4,Map4k4,Mlf1,Ak…	63	1.59	+	0.00306
system development	3702	82	Pvrl3,Trim10,Fbn2,Ramp1,Bpgm,Arntl,Prom1,Slitrk6,Kel,Rsad2,Col11a1,Col4a1,Schip1,Ndrg4,Hmgb2,Tfrc,Gpr37l1,Hopx,Frem2,Pcdh12,Ect2,Mmp13,Mycn,Cxadr,Pcdh18,Lamb1,Kcna1,Mdk,Aqp1,Eln,Cav3,Serpinh1,Adam19,Vash1,Fabp7,Sox4,Bcl6b,Ezh2,Cldn5,Top2a,Gfra3,Mki67,Rhag,Fam101b,Pcp4,Kcnip2,Ctnnbip1,Cx3cr1,Irs1,Bhlhb9,Drd2,Esco2,Ccnf,Dok4,Map4k4,Mlf1,Akap5,Mllt4,Col4a4,Hist1h1b,Fech,Aspm,Adora2a,Angptl4,Foxs1,Cd…	47.44	1.73	+	0.00185
multicellular organism development	4262	91	Pvrl3,Trim10,Birc5,Fbn2,Ramp1,Bpgm,Ift81,Arntl,Prom1,Slitrk6,Hemgn,Kel,Rsad2,Col11a1,Col4a1,Schip1,Ndrg4,Hmgb2,Tfrc,Gpr37l1,Hopx,Frem2,Tet1,Pcdh12,Ect2,Mmp13,Mycn,Cxadr,Pcdh18,Lamb1,Kcna1,Mdk,Aqp1,Eln,Cav3,Serpinh1,Adam19,Vash1,Fabp7,Sox4,Bcl6b,Leo1,Ezh2,Cldn5,Aplnr,Top2a,Gfra3,Mki67,Rhag,Fam101b,Pcp4,Kcnip2,Ctnnbip1,Cx3cr1,Irs1,Bhlhb9,Drd2,Esco2,Ccnf,Dok4,Map4k4,Mlf1,Akap5,Mllt4,Col4a4,Hist1h1b,…	54.61	1.67	+	0.00158
single-multicellular organism process	4913	107	Pvrl3,Trim10,Snca,Birc5,Fbn2,Ramp1,F2rl3,Bpgm,Ift81,Arntl,Npas2,Prom1,Slitrk6,Hemgn,Kel,Col6a1,Rsad2,Col4a1,Col11a1,Schip1,Ndrg4,Hmgb2,Tfrc,Aqp7,Gpr37l1,Hopx,Frem2,Tet1,Pcdh12,Ect2,Mmp13,Mycn,Cxadr,Pcdh18,Lamb1,Kcna1,Mdk,Aqp1,Eln,Irf7,Cav3,Serpinh1,Adam19,Aqp4,Cd226,Vash1,Fabp7,Sox4,Bcl6b,Ezh2,Tnnt1,Leo1,Cldn5,Aplnr,Top2a,Gfra3,Mki67,Rhag,Fam101b,Pcp4,Kcnip2,Ctnnbip1,Cx3cr1,Irs1,Bhlhb9,Drd2,Kcne1…	62.95	1.7	+	1.99e-05
single-organism developmental process	4886	99	Pvrl3,Trim10,Trim59,Birc5,Fbn2,Ramp1,Bpgm,Ift81,Arntl,Prom1,Slitrk6,Hemgn,Kel,Col6a1,Rsad2,Col4a1,Col11a1,Schip1,Ndrg4,Hmgb2,Tfrc,Gpr37l1,Hopx,Frem2,Tet1,Pcdh12,Ect2,Mmp13,Yipf3,Mycn,Cxadr,Pcdh18,Lamb1,Kcna1,Mdk,Aqp1,Eln,Cav3,Serpinh1,Adam19,Vash1,Fabp7,Sox4,Bcl6b,Ezh2,Leo1,Cldn5,Aplnr,Top2a,Gfra3,Mki67,Rhag,Fam101b,Pcp4,Kcnip2,Ctnnbip1,Cx3cr1,Irs1,Bhlhb9,Drd2,Kcne1,Esco2,Ccnf,Dok4,Map4k4,Mlf1,Ak…	62.61	1.58	+	0.00436
negative regulation of cellular process	3982	83	Hist1h3b,Trim10,Trim59,Birc5,Snca,Fbn2,Oas3,Bnip3l,Arntl,Npas2,Kel,Rsad2,Ndrg4,Hmgb2,Gpr37l1,Hopx,Tet1,Wfdc1,Mycn,Tfdp2,Cxadr,Lamb1,Mdk,Aqp1,Slc39a10,Cav3,Isg15,Aqp4,Vash1,Sox4,Bcl6b,Leo1,Ezh2,Cdkn3,Peg3,Top2a,Hist1h3b,Fam101b,Pcp4,Ube2c,Ctnnbip1,Cx3cr1,Pde1c,Irs1,Bhlhb9,Drd2,Kcne1,Ccnf,Arhgap28,Isg20,Hist1h3b,Tia1,Psme3,Map4k4,Mlf1,Akap5,Adipor1,Nfil3,Aspm,Nrk,Adora2a,Pi15,Rgs2,Ing4,Angptl4,Foxs…	51.02	1.63	+	0.019
negative regulation of biological process	4267	87	Hist1h3b,Trim10,Trim59,Birc5,Snca,Fbn2,Oas3,Bnip3l,Arntl,Npas2,Kel,Rsad2,Ndrg4,Hmgb2,Gpr37l1,Hopx,Tet1,Wfdc1,Mycn,Tfdp2,Cxadr,Lamb1,Mdk,Aqp1,Slc39a10,Cav3,Isg15,Aqp4,Vash1,Fabp7,Sox4,Bcl6b,Tnnt1,Leo1,Ezh2,Cdkn3,Peg3,Top2a,Hist1h3b,Fam101b,Pcp4,Ube2c,Ctnnbip1,Cx3cr1,Pde1c,Irs1,Bhlhb9,Drd2,Kcne1,Ccnf,Arhgap28,Isg20,Hist1h3b,Tia1,Psme3,Map4k4,Mlf1,Akap5,Adipor1,Nfil3,Aspm,Nrk,Adora2a,Pi15,Rgs2,Ing4,…	54.68	1.59	+	0.024
cellular component organization	4498	93	Hist1h3b,Trim59,Birc5,Snca,Ccl24,Ramp1,Ift81,Bnip3l,Kif23,Smc4,Col4a5,Slitrk6,Kel,Col6a1,Nusap1,Col11a1,Col4a1,Hmgb2,Kctd3,Aqp7,Hopx,Tet1,Ect2,Mmp13,Col5a3,Cxadr,Pxdn,Lamb1,Prc1,Kcna1,Tpx2,Aqp1,Eln,Mis18bp1,Tspan15,Cav3,Serpinh1,Aqp4,Cep55,Ccdc88c,Leo1,Ezh2,Cldn5,Top2a,Hist1h3b,Gfra3,Hist1h1a,Mki67,Fam101b,Luc7l3,Ube2c,Kcnip2,Cd93,Slc4a1,Gypa,Irs1,Drd2,Ccnf,Hist1h3b,Arhgap18,C1qtnf2,Akap5,Tspan33…	57.64	1.61	+	0.00478
cellular component organization or biogenesis	4651	94	Hist1h3b,Trim59,Birc5,Snca,Ccl24,Ramp1,Ift81,Bnip3l,Kif23,Smc4,Col4a5,Slitrk6,Kel,Col6a1,Nusap1,Col11a1,Col4a1,Hmgb2,Kctd3,Aqp7,Hopx,Tet1,Ect2,Mmp13,Col5a3,Cxadr,Pxdn,Lamb1,Prc1,Kcna1,Tpx2,Aqp1,Eln,Mis18bp1,Tspan15,Cav3,Serpinh1,Aqp4,Cep55,Ccdc88c,Leo1,Ezh2,Cldn5,Top2a,Hist1h3b,Gfra3,Hist1h1a,Mki67,Fam101b,Luc7l3,Ube2c,Kcnip2,Cd93,Slc4a1,Gypa,Irs1,Drd2,Ccnf,Isg20,Hist1h3b,Arhgap18,C1qtnf2,Akap5,T…	59.6	1.58	+	0.0113
positive regulation of cellular process	4515	92	Birc5,Snca,Ccl24,Fbn2,Ramp1,F2rl3,Bnip3l,Kif23,Arntl,Npas2,Prom1,Rnf207,Slitrk6,Rsad2,Nusap1,Ndrg4,Hmgb2,Gpr37l1,Hopx,Olfr78,Tet1,Ect2,Mmp13,Wdfy1,Mycn,Cxadr,Lamb1,Prc1,Gda,Tpx2,Mdk,Aqp1,Slc39a10,Irf7,Tspan15,Cav3,Isg15,Cd226,Sox4,Leo1,Ezh2,Cldn5,Peg3,Top2a,Cxcl9,Pcp4,Ube2c,Rnf144a,Slc4a1,Ctnnbip1,Cx3cr1,Irs1,Bhlhb9,Drd2,Kcne1,Ube2o,Asb4,Tia1,Psme3,C1qtnf2,Akap5,Adipor1,Tspan33,Aspm,Nrk,Adora2a,R…	57.85	1.59	+	0.0109
positive regulation of biological process	4866	103	Snca,Birc5,Ccl24,Fbn2,Ramp1,F2rl3,Bnip3l,Kif23,Arntl,Npas2,Prom1,Rnf207,Slitrk6,Rsad2,Nusap1,Ndrg4,Hmgb2,Tfrc,Gpr37l1,Hopx,Olfr78,Tet1,Ect2,Mmp13,Wdfy1,Mycn,Cxadr,Lamb1,Prc1,Gda,Tpx2,Mdk,Aqp1,Hcn2,Slc39a10,Irf7,Tspan15,Cav3,Isg15,Cd226,Spon2,Vash1,Sox4,Ezh2,Leo1,Cldn5,Peg3,Top2a,Slc36a2,Cxcl9,Pcp4,Ube2c,Rnf144a,Slc4a1,Ctnnbip1,Cx3cr1,Irs1,Bhlhb9,Drd2,Kcne1,Ube2o,Asb4,Tia1,Psme3,C1qtnf2,Akap5,Adip…	62.35	1.65	+	0.000227
Unclassified	1776	11	Hist1h3b,Clec7a,Hmmr,Hist1h3b,Myoz2,Hist1h3b,C1qtnf9,Rps12,Sacs,Gm6768,Hist1h3b,Gimap4,Hist1h3b,Hist1h3b,Hist1h3b,Lgals4,Sntb1,Hist1h3b	22.76	0.48	-	0
GO molecular function complete	Mus musculus - REFLIST (22320)	#	Gene_id	expected	Fold Enrichment	+/-	P value
extracellular matrix structural constituent	43	7	Fbn2,Col11a1,Col4a1,Pxdn,Lamb1,Eln,Col4a4	0.55	12.7	+	0.00542
tubulin binding	260	15	Birc5,Snca,Ift81,Kif23,Nusap1,Prc1,Arl4c,Cav3,Rgs2,Agtpbp1,Kif15,Cenpe,Stmn4,Kif20b,Kif11	3.33	4.5	+	0.00578
protein binding	7764	165	Pvrl3,Hist1h3b,Trim10,Trim59,Snca,Birc5,Ccl24,Fbn2,Neto2,Ramp1,Clk1,Ift81,Bnip3l,Kif23,Arntl,Smc4,Npas2,Prom1,Rnf207,Col6a1,Rsad2,Nusap1,Col4a1,Schip1,Ndrg4,Hmgb2,Tfrc,Gpr37l1,Hopx,Frem2,Tet1,Ect2,Mmp13,Wdfy1,Col5a3,Mycn,Tfdp2,Cxadr,Pcdh18,Itgb6,Lamb1,Prc1,Gda,Spsb4,Adamts4,Tpx2,Mdk,Aqp1,Hcn2,Arl4c,Eln,Mis18bp1,Irf7,Tspan15,Cav3,Ddc,Isg15,Serpinh1,Adam19,Cd226,Spon2,Cep55,Ccdc88c,Sox4,Bcl6b,Ezh2,…	99.48	1.66	+	7.23e-12
binding	12136	206	Pvrl3,Hist1h3b,Trim10,Trim59,Snca,Ccl24,Birc5,Fbn2,Neto2,Ramp1,Oas3,Clk1,Ift81,Hmmr,Bnip3l,Kif23,Arntl,Smc4,Npas2,Prom1,Rnf207,Kel,Col6a1,Rsad2,Nusap1,Col11a1,Col4a1,Schip1,Ndrg4,Hmgb2,Tfrc,Rps6kl1,Gpr37l1,Hopx,Frem2,Tet1,Pcdh12,Ect2,Mmp13,Adhfe1,Wdfy1,Col5a3,Mycn,Tfdp2,Cxadr,Pcdh18,Pxdn,Itgb6,Lamb1,Prc1,Gda,Spsb4,Nav3,Adamts4,Tpx2,Mdk,Adamts15,Aqp1,Hcn2,Arl4c,Eln,Mis18bp1,Irf7,Tspan15,Cav3,Ddc,I…	155.51	1.32	+	2.05e-06
Unclassified	1859	9	Hist1h3b,Clec7a,Col4a5,Hist1h3b,Ccndbp1,Ccnf,Hist1h3b,Gm6768,Hist1h3b,Cd83,Hist1h3b,Hist1h3b,Hist1h3b,Pcdh17,Mfap4,Hist1h3b	23.82	0.38	-	0
GO cellular component complete	Mus musculus - REFLIST (22320)	#	Gene_id	expected	Fold Enrichment	+/-	P value
complex of collagen trimers	19	5	Col4a5,Col11a1,Col4a1,Col5a3,Col4a4	0.24	20.54	+	0.00689
proteinaceous extracellular matrix	339	22	Snca,Fbn2,Col4a5,Col6a1,Col11a1,Col4a1,Frem2,Mmp13,Col5a3,Pxdn,Lamb1,Adamts4,Adamts15,Eln,Spon2,Col4a4,Angptl4,Sparc,Adamtsl2,Adamts19,Mfap4,Mmp2	4.34	5.06	+	1.09e-06
extracellular matrix	398	22	Snca,Fbn2,Col4a5,Col6a1,Col11a1,Col4a1,Frem2,Mmp13,Col5a3,Pxdn,Lamb1,Adamts4,Adamts15,Eln,Spon2,Col4a4,Angptl4,Sparc,Adamtsl2,Adamts19,Mfap4,Mmp2	5.1	4.31	+	1.9e-05
extracellular matrix component	132	12	Snca,Fbn2,Col4a5,Col11a1,Col4a1,Frem2,Col5a3,Lamb1,Eln,Col4a4,Sparc,Mfap4	1.69	7.09	+	0.000249
collagen trimer	82	9	Col4a5,Col6a1,Col11a1,Col4a1,Col5a3,C1qtnf9,C1qtnf2,Col4a4,C1qtnf6	1.05	8.57	+	0.00186
cytoplasm	9884	166	Ncoa4,Trim10,Trim59,Snca,Birc5,Oas3,Slc48a1,Fut2,Bpgm,Clk1,Hmmr,Bnip3l,Kif23,Arntl,Smc4,Npas2,Prom1,Rnf207,Col6a1,Rsad2,Cdr2,Nusap1,Ogdhl,Schip1,Ndrg4,Hmgb2,Tfrc,Rps6kl1,Aqp7,Hopx,Ect2,Mmp13,Yipf3,Adhfe1,Wdfy1,Cxadr,Pxdn,Lamb1,Prc1,Spsb4,Kcna1,Tpx2,Mdk,Klhdc8b,Aqp1,Myo5c,Hcn2,Arl4c,Eln,Irf7,Cav3,Ddc,Isg15,Serpinh1,Adam19,Aqp4,Cep55,Vash1,Fabp7,Ccdc88c,Sox4,Ezh2,Tnnt1,Cldn5,Cdkn3,Mpp1,Peg3,Top2a,A…	126.65	1.31	+	0.0025
intracellular part	12520	197	Ncoa4,Hist1h3b,Trim10,Trim59,Snca,Birc5,Neto2,Oas3,Slc48a1,Fut2,Bpgm,Clk1,Ift81,Hmmr,Bnip3l,Kif23,Arntl,Smc4,Npas2,Prom1,Rnf207,Hemgn,Col6a1,Rsad2,Cdr2,Nusap1,Ogdhl,Schip1,Ndrg4,Hmgb2,Tfrc,Rps6kl1,Aqp7,Hopx,Tet1,Ect2,Mmp13,Klhdc8a,Yipf3,Adhfe1,Wdfy1,Mycn,Tfdp2,Cxadr,Pxdn,Lamb1,Prc1,Spsb4,Nav3,Kcna1,Tpx2,Mdk,Klhdc8b,Aqp1,Myo5c,Hcn2,Arl4c,Eln,Mis18bp1,Irf7,Cav3,Ddc,Isg15,Serpinh1,Adam19,Aqp4,Cep55,…	160.43	1.23	+	0.00774
intracellular	12662	198	Ncoa4,Hist1h3b,Trim10,Trim59,Snca,Birc5,Neto2,Wsb1,Oas3,Slc48a1,Fut2,Bpgm,Clk1,Ift81,Hmmr,Bnip3l,Kif23,Arntl,Smc4,Npas2,Prom1,Rnf207,Hemgn,Col6a1,Rsad2,Cdr2,Nusap1,Ogdhl,Schip1,Ndrg4,Hmgb2,Tfrc,Rps6kl1,Aqp7,Hopx,Tet1,Ect2,Mmp13,Klhdc8a,Yipf3,Adhfe1,Wdfy1,Mycn,Tfdp2,Cxadr,Pxdn,Lamb1,Prc1,Spsb4,Nav3,Kcna1,Tpx2,Mdk,Klhdc8b,Aqp1,Myo5c,Hcn2,Arl4c,Eln,Mis18bp1,Irf7,Cav3,Ddc,Isg15,Serpinh1,Adam19,Aqp4,C…	162.25	1.22	+	0.0116
cell part	14646	231	Pvrl3,Ncoa4,Hist1h3b,Trim10,Trim59,Snca,Birc5,Neto2,Ramp1,F2rl3,Wsb1,Oas3,Slc48a1,Fut2,Bpgm,Clk1,Ift81,Hmmr,Bnip3l,Kif23,Arntl,Smc4,Npas2,Prom1,Rnf207,Slitrk6,Hemgn,Kel,Col6a1,Rsad2,Cdr2,Nusap1,Ogdhl,Schip1,Ndrg4,Hmgb2,Tfrc,Rps6kl1,Aqp7,Gpr37l1,Hopx,Olfr78,Frem2,Tet1,Pcdh12,Ect2,Mmp13,Klhdc8a,Yipf3,Adhfe1,Wdfy1,Mycn,Tfdp2,Cxadr,Pcdh18,Pxdn,Itgb6,Lamb1,Prc1,Spsb4,Nav3,Kcna1,Tpx2,Mdk,Klhdc8b,Adamts…	187.67	1.23	+	1.43e-05
cell	14652	231	Pvrl3,Ncoa4,Hist1h3b,Trim10,Trim59,Snca,Birc5,Neto2,Ramp1,F2rl3,Wsb1,Oas3,Slc48a1,Fut2,Bpgm,Clk1,Ift81,Hmmr,Bnip3l,Kif23,Arntl,Smc4,Npas2,Prom1,Rnf207,Slitrk6,Hemgn,Kel,Col6a1,Rsad2,Cdr2,Nusap1,Ogdhl,Schip1,Ndrg4,Hmgb2,Tfrc,Rps6kl1,Aqp7,Gpr37l1,Hopx,Olfr78,Frem2,Tet1,Pcdh12,Ect2,Mmp13,Klhdc8a,Yipf3,Adhfe1,Wdfy1,Mycn,Tfdp2,Cxadr,Pcdh18,Pxdn,Itgb6,Lamb1,Prc1,Spsb4,Nav3,Kcna1,Tpx2,Mdk,Klhdc8b,Adamts…	187.75	1.23	+	1.51e-05
Unclassified	1514	8	Hist1h3b,Clec7a,Hist1h3b,Sh3bgr,Dok4,Hist1h3b,Mkrn1,Ube2l6,Gm6768,Hist1h3b,Hist1h3b,Hist1h3b,Hist1h3b,Pcdh17,Hist1h3b	19.4	0.41	-	0
